# Supplementary material for: Dynamics of Protein Phosphorylation during Arabidopsis Seed Germination
Source: Int J Mol Sci. 2022 Jun 24;23(13):7059. doi: 10.3390/ijms23137059 (PMC9266807; doi:10.3390/ijms23137059)
Supplement: Supplementary file 1 [file ijms-23-07059-s001.zip]

Archive with 10 entries (10 files):
- Table_S1.pdf
- Table_S10.xlsx
- Table_S2.xlsx
- Table_S3.xlsx
- Table_S4.xlsx
- Table_S5.xlsx
- Table_S6.xlsx
- Table_S7.xls
- Table_S8.xlsx
- Table_S9.xlsx
