# Supplementary material for: Dynamics of Protein Phosphorylation during Arabidopsis Seed Germination
Source: Int J Mol Sci. 2022 Jun 24;23(13):7059. doi: 10.3390/ijms23137059 (PMC9266807; doi:10.3390/ijms23137059)
Supplement: Supplementary file 1 [file ijms-23-07059-s001.zip › Table_S10.xlsx]

## Sheet: XIC
Supplemental Table 10: Peptides with quantitative modifications of phosphorylation level during imbibition
aphosphosite referenced in iPTMnet and/or PhosPhAt 4.0 databases
Name	AGI	other alias	Protein description	Peptide ID	Phosphoresidue (previously identifed, +)a	phosphopeptide	Cluster	Phosphorylation profile	protein identified as P in PhosPhAt	phosphosite identified in PhosPhAt	References
BSK4	AT1G01740		BSK4__Protein kinase protein with tetratricopeptide repeat domain	pepc367a1a3	S210 (+)	SYpSTNLAFTPPEYLR	6	down	yes	yes	[10; 15; 16]
PRP39	AT1G04080		PRP39__Tetratricopeptide repeat (TPR)-like superfamily proteinPRP39__Tetratricopeptide repeat (TPR)-like superfamily protein	pepc231a1a4	S304 (+)	SQVDGSTEQpSPKLESASSTEPEELKK	2	up	yes	yes	[14; 17; 19; 20; 22; 24; 29]
ABCC5	AT1G04120		ABCC5_ATABCC5_ATMRP5_MRP5__multidrug resistance-associated protein 5	pepc535a1a1	S898 (+)	EVQEGGpSASDLK	4	up, transient	yes	no
AT1G04920	AT1G04920		ATSPS3F_SPS3F__sucrose phosphate synthase 3FATSPS3F_SPS3F__sucrose phosphate synthase 3F	pepc164a1a3	S156 (+)	NLpSNLEIWSDDKK	3	up	yes	yes	[11; 20; 22]
AT1G05150	AT1G05150		Calcium-binding tetratricopeptide family protein	pepb75a2a1	S567 (+)	DNDVPVSYpSGSGGPTK	2	up	yes	yes	[2; 14; 16; 19; 20; 21; 22; 23; 25; 26; 28; 29]
TSP7	AT1G06410		ATTPS7_ATTPSA_TPS7__trehalose-phosphatase/synthase 7	pepc217a1a1	S5 (+)	pSYTNLLDLASGNFPVMGR	2	up	yes	yes	[4]
FKFBP	AT1G07110	F2KP	ATF2KP_F2KP_FKFBP__fructose-2,6-bisphosphatase	pepc219a1a1	S244 (+)	NSEDSGVTVDGpSPSAK	6	down	yes	yes	[21]
AT1G07985	AT1G07985		Expressed protein	pepa7a3a3	S62	pSMEQVREETER	6	down	yes	no
H2B.2	AT1G08170	HTB8	Histone superfamily proteinHistone superfamily protein	pepb22a3a5	S71	pSLPVGENVTTVK	3	up	no	no
BSL2	AT1G08420		BSL2__BRI1 suppressor 1 (BSU1)-like 2	pepb64a5a1	T999 (+)	HIEDTWMQELNANRPApTPTR	3	up	yes	no
ZIGA4	AT1G08680		AGD14_ZIGA4__ARF GAP-like zinc finger-containing protein ZIGA4AGD14_ZIGA4__ARF GAP-like zinc finger-containing protein ZIGA4	pepc295a2a2	Y221	ASDpYSVSSAGDPFR	3	up	yes	no
MYOB1	AT1G08800		MyoB1__Protein of unknown function, DUF593	pepd1157a1a1	S257	SVpSFNHLPDVGYTELK	3	up	yes	yes	[8; 22; 23; 24; 27]
JMJ24	AT1G09060		Zinc finger, RING-type;Transcription factor jumonji/aspartyl beta-hydroxylase	pepc572a2a3	Y143	pYSPETPMMR	3	up	yes	no
SnRK2.4	AT1G10940		ASK1_SNRK2-4_SNRK2.4_SRK2A__Protein kinase superfamily proteinASK1_SNRK2-4_SNRK2.4_SRK2A__Protein kinase superfamily protein	pepc718a2a1	S357 (+)	EVHApSGEVR	6	down	yes	yes	[11; 19; 20]
AT1G11330	AT1G11330		S-locus lectin protein kinase family protein	pepc431a1a2	S495 (+)	MEALTpSDNESASNQIK	3	up	yes	yes	[1; 2; 20; 23]
LWD1	AT1G12910	AtAN11-A	ATAN11_LWD1__Transducin/WD40 repeat-like superfamily protein	pepc815a1a1	S5 (+)	GTSpSDPIQDGSDEQQKR	2	up	yes	yes	[20; 29]
AT1G12930	AT1G12930		ARM repeat superfamily protein	pepd1085a1a1	S620	LVDEDAEpSSGRQSPATYTR	4	up, transient	yes	no
AFP2	AT1G13740		AFP2__ABI five binding protein 2	pepc456a1a1	S112	TTpSLPAEMEEEWR	4	up, transient	yes	no
MDB10	AT1G15340		MBD10__methyl-CPG-binding domain 10MBD10__methyl-CPG-binding domain 10	pepb77a3a8	S355	TEAAVAEEKpSNDMKAEDTNR	1	up	yes	no
AT1G16270	AT1G16270		Protein kinase superfamily protein with octicosapeptide/Phox/Bem1p domain	pepc315a2a9	T669	pTVSGGGIETEAR	6	down	yes	no
RHS3	AT1G16440	AGC1-6	RSH3__root hair specific 3	pepc394a1a2	S333 (+)	pSMSFVGTHEYLAPEIIK	2	up	yes	yes	[1; 25]
AT1G16730	AT1G16730		UP6__unknown protein 6	pepb88a3a4	Y27	LpYSPNHAIK	3	up	no	no
CML27	AT1G18210		Calcium-binding EF-hand family proteinCalcium-binding EF-hand family protein	pepc189a1a1	S54 (+)	AMGTpSYTETELNR	6	down	yes	yes	[14; 20; 21; 22; 23; 27; 26]
				pepc189a2a4	S86	pSSSSAAEIR	5	down	yes	no
AT1G20760	AT1G20760		Calcium-binding EF hand family protein	pepc154a6a4	S939 (+)	FDpSINSSK	2	up	yes	yes	[18; 19; 20; 23; 24; 29]
AT1G21000	AT1G21000		PLATZ transcription factor family protein	pepc156a3a2	S190 (+)	LMpSGLSISTVR	5	down	yes	yes	[20]
RSZ21	AT1G23860	SRZ21	At-RSZ21_RSZ21_RSZP21_SRZ-21_SRZ21__RS-containing zinc finger protein 21	pepc567a1a2	S123 (+)	pSPDYGYAR	4	up, transient	yes	yes	[9; 12; 18; 19; 21; 22; 23; 24; 28; 29]
AT1G24300	AT1G24300		GYF domain-containing proteinGYF domain-containing protein	pepb99a9a2	S1239 (+)	AFpSDEQINR	6	down	yes	yes	[18; 19; 20; 22; 27]
				pepb99a2b12	S1261 (+)	NNpSLLSGIIDGGR	4	up	yes	yes	[5; 10; 11; 17; 18; 19; 22; 23; 24; 27; 28; 29]
AT1G27430	AT1G27430		GYF domain-containing proteinGYF domain-containing protein	pepb99a1a8	S426	LNSVASESYGSGGAGYQLSHGpSPEAVR	2	up	yes	yes	[8; 22; 29]
AT1G30440	AT1G30440		Phototropic-responsive NPH3 family protein	pepc163a1a1	S279 (+)	FSTPLGpSGNVLSEEEQK	4	up, transient	yes	yes	[2; 6; 18; 22; 23; 24; 27]
AT1G30470	AT1G30470		SIT4 phosphatase-associated family proteinSIT4 phosphatase-associated family protein	pepc445a1a3	S739 (+)	TPGVPGDETTEKLPDESGVEPTENpSPK	6	down	yes	yes	[18; 19; 24; 27]
IWS1	AT1G32130	HNI9; SEB1	ATIWS1_HNI9_IWS1__Transcription elongation factor (TFIIS) family protein	pepc455a1a2	S193 (+)	YGGDAGDRpSPTHYPQAEEGEDEDEVNNLFK	2	up	yes	yes	[12; 17; 18; 23; 24]
AtC3H12	AT1G32360		Zinc finger (CCCH-type) family protein	pepc409a1a3	S68 (+)	TRGpSPSSSSATTTSAASNR	3	up	yes	yes	[20; 23; 24]
VIP1	AT1G43700	bZIP51; SUE3	SUE3_VIP1__VIRE2-interacting protein 1	pepc395a1a3	S149 (+)	pSNSMDGEMSSASFNIESILASVSGK	3	up	yes	yes	[4; 14]
NUP50A	AT1G52380		NUP50 (Nucleoporin 50 kDa) protein	pepc264a1a1	S4 (+)	GDpSENVQQPSK	6	down	yes	yes	[20]
LEA7	AT1G52690		LEA7__Late embryogenesis abundant protein (LEA) family proteinLEA7__Late embryogenesis abundant protein (LEA) family proteinLEA7__Late embryogenesis abundant protein (LEA) family proteinLEA7__Late embryogenesis abundant protein (LEA) family protein	pepb15a4a1	T22	AQEKpTGEAMGTMGDK	6	down	yes	no
				pepb15a1b15	S114 (+)	TpSGILGQTGEQVK	5	down	yes	yes
SRF6	AT1G53730		SRF6__STRUBBELIG-receptor family 6	pepc633a1a1	S377 (+)	NKpSFDDEDSTR	3	up	yes	yes	[2; 15; 16; 18; 19; 22; 23; 24; 28]
IDD7	AT1G55110		AtIDD7_IDD7__indeterminate(ID)-domain 7	pepc476a1a1	S82 (+)	NQPGNPDPEAEVMALpSPK	2	up	yes	yes	[18; 20]
LOS1	AT1G56070	EF-2	LOS1__Ribosomal protein S5/Elongation factor G/III/V family protein	pepc864a1a1	S837 (+)	EAMTPLpSEFEDKL	2	up	yes	yes	[6; 14; 21; 22; 23; 24]
DRP2B	AT1G59610	ADL3; CF1	ADL3_CF1_DL3_DRP2B__dynamin-like 3	pepb17a2a1	S844 (+)	AAAASSWSDNSGTESpSPR	6	down	yes	yes	[7; 20; 23]
AT1G60200	AT1G60200		splicing factor PWI domain-containing protein / RNA recognition motif (RRM)-containing protein	pepb86a1a1	S597 (+)	ILSGQAAIGSETVQTpSPIENDHK	3	up	yes	yes	[14; 17; 22; 24]
AT1G62020	AT1G62020		Coatomer, alpha subunit	pepc790a1a1	S986 (+)	GWSESSpSPNVR	4	up, transient	yes	yes	[14; 20; 21; 22; 23; 24; 27]
DAA1	AT1G64110		DAA1__P-loop containing nucleoside triphosphate hydrolases superfamily proteinDAA1__P-loop containing nucleoside triphosphate hydrolases superfamily proteinDAA1__P-loop containing nucleoside triphosphate hydrolases superfamily proteinDAA1__P-loop containing nucleoside triphosphate hydrolases superfamily protein	pepb11a7a5	S198 (+)	QSpSGVDIK	3	up	yes	yes	[20; 25]
				pepb11a2a1	S220	NpSSAAANISNLASSSNQAPLK	1	up	yes	no
				pepb11a2a2	S221	NSpSAAANISNLASSSNQAPLKR	3	up	yes	no
ILA	AT1G64790		ILA__ILITYHIA	pepc108a1a1	S1887 (+)	ALLEGGpSDDEGASTEAQGR	3	up	yes	yes	[2; 10; 17; 19; 20; 23; 24; 25; 26]
AT1G65030	AT1G65030		Transducin/WD40 repeat-like superfamily protein	pepc667a1a1	S344 (+)	QEPQKVDEEHEDpSE	3	up	yes	yes	[20; 24]
AT1G67325	AT1G67325		Ran BP2/NZF zinc finger-like superfamily protein	pepc640a1a1	S278 (+)	SNGpSPSRAPEENDQ	4	up, transient	yes	yes	[18; 20; 24]
AT1G69340	AT1G69340		appr-1-p processing enzyme family protein	pepd1153a1a1	T17 (+)	GGpTPTESGDYVVTLDQIPR	4	up, transient	yes	no
AT1G69510	AT1G69510		cAMP-regulated phosphoprotein 19-related protein	pepc378a1a1	S56 (+)	AFFDpSADWALGK	4	up, transient	yes	yes	[4; 8; 10; 11; 17; 18; 19; 23; 24; 27; 29]
AT1G70770	AT1G70770		Protein of unknown function DUF2359, transmembraneProtein of unknown function DUF2359, transmembraneProtein of unknown function DUF2359, transmembrane	pepb20a1a3	S87 (+)	MTAIDpSDDDGVVR	3	up	yes	yes	[9; 11; 18; 19; 26]
				pepb20a2a5	S112 (+)	SNGYGDDGYDFDGpSDDEIATLK	2	up	yes	yes	[2; 5; 18; 19; 24; 26]
AT1G74910	AT1G74910		ADP-glucose pyrophosphorylase family protein	pepc180a1a2	S218 (+)	VSpSFEALQPATR	3	up	yes	yes	[18; 20; 26]
AT1G76810	AT1G76810		eukaryotic translation initiation factor 2 (eIF-2) family protein	pepc721a1a1	S604 (+)	pSWGTVDLNLK	6	down	yes	yes	[14; 18; 19; 20; 21; 24]
PDE331	AT2G01190		PDE331__Octicosapeptide/Phox/Bem1p family protein	pepc202a1a1	S218 (+)	GFpSDSDTNVNR	5	down	yes	yes	[19; 20; 21; 24; 29]
AT2G02570	AT2G02570		nucleic acid binding;RNA binding	pepc602a1a1	S81 (+)	QNEISLSDAGVSAEATPGpSPDLEGAWEK	2	up	yes	no
AT2G07360	AT2G07360		SH3 domain-containing proteinSH3 domain-containing protein	pepc149a2a5	T539 (+)	pTSSISAGPGR	3	up	yes	yes	[18; 19; 20; 23; 24]
				pepc149a1a2	S1125 (+)	SYEpSDDEEPRK	4	up, transient	yes	yes	[18; 19; 20; 21; 29]
AT2G14835	AT2G14835		RING/U-box superfamily protein	pepc518a1a2	S213 (+)	SSpSPGLAAAAAR	6	down	yes	yes	[14; 20; 21; 23]
CPK6	AT2G17290	CDPK3	ATCDPK3_ATCPK6_CPK6__Calcium-dependent protein kinase family protein	pepc711a1a1	S37 (+)	STTTTVSSVHpSPTTDQDFSK	2	up	yes	yes	[1; 14; 20; 29]
ARID3	AT2G17410		ARID/BRIGHT DNA-binding domain-containing protein	pepc258a1a6	S491 (+)	SFLLDDASDGNEpSGTEEDQSAFMK	2	up	yes	yes	[14; 23; 24; 29]
STY8	AT2G17700		STY8__ACT-like protein tyrosine kinase family proteinSTY8__ACT-like protein tyrosine kinase family protein	pepc109a2a1	S18 (+)	AVVApSPSQENPR	4	up, transient	yes	yes	[20; 23; 29]
				pepc109a1a2	T439 (+)	VQIESGVMpTAETGTYR	4	up, transient	yes	yes	[5; 14; 17; 18; 22; 23; 24; 27; 29]
AT2G17980	AT2G17980		ATSLY1__Sec1/munc18-like (SM) proteins superfamily	pepc316a1a2	S417 (+)	SLNASFAATSANpSASR	1	up	yes	yes	[24; 29]
GC1	AT2G19950	Golgin-84	GC1__golgin candidate 1	pepc482a1a1	S613 (+)	RApSATWEEDSEIK	3	up	yes	yes	[20]
RBG7	AT2G21660	CCR2; GR-RBP7; GRP7	ATGRP7_CCR2_GR-RBP7_GRP7__cold, circadian rhythm, and rna binding 2ATGRP7_CCR2_GR-RBP7_GRP7__cold, circadian rhythm, and rna binding 2	pepc339a1a2	S105 (+)	pSGGGGGYSGGGGSYGGGGGR	5	down	yes	yes	[211; 18; 20; 24; 27; 9]
PUB4	AT2G23140		AtPUB4_PUB4__RING/U-box superfamily protein with ARM repeat domain	pepc352a1a6	S441 (+)	pSPSATSTVSNEEFPR	6	down	yes	yes	[14; 21; 22; 24; 27; 29]
PAB4	AT2G23350		PAB4_PABP4__poly(A) binding protein 4PAB4_PABP4__poly(A) binding protein 4PAB4_PABP4__poly(A) binding protein 4	pepc291a2a1	S638 (+)	NVNQPSpSQGSEGNK	5	down	yes	yes	[20; 23]
				pepc291a1a2	S648 (+)	SGpSPSDLLASLSINDHL	4	up, transient	yes	yes	[14; 21; 23]
PP2C22	AT2G25620		AtDBP1_DBP1__DNA-binding protein phosphatase 1	pepc706a1a1	S376 (+)	SFpSAEGLK	2	up	yes	yes	[4; 8; 14; 18; 19; 20; 21; 22; 23; 27]
AT2G25720	AT2G25720			pepc134a1a1	S55 (+)	TAPDGpSPPPAAAAGDEDIYSIDAAK	3	up	yes	yes	[12; 14; 18; 19; 22; 24]
GRV2	AT2G26890	GFS2, KAM2	GRV2_KAM2__DNAJ heat shock N-terminal domain-containing protein	pepc298a1a2	S1512 (+)	ILEISLNNVpSSDDLNR	3	up	yes	yes	[17; 21; 22; 23; 24; 26; 27; 29]
RPP2B	AT2G27710		60S acidic ribosomal protein family	pepb12a2a3	S77 (+)	LASVPSGGGGGVAVApSATSGGGGGGGASAAESK	4	up, transient	yes	no
APUM2	AT2G29190		APUM2_PUM2__pumilio 2	pepb63b10b10	S280 (+)	VPpSPCLTPIGSGR	3	up	yes	yes	[20; 22; 24; 29]
PURA1	AT2G32080		PUR ALPHA-1__purin-rich alpha 1	pepb83a1a2	S207 (+)	TIDpSPGQEETGMTGVSK	4	up, transient	yes	yes	[6; 18; 21; 22; 23; 24; 27; 29]
HSP70-8	AT2G32120		HSP70T-2__heat-shock protein 70T-2	pepd1029a1a2	S224 (+)	LMPEPTAIALLYAQQQQMTTHDNMGpSGSER	2	up	yes	yes	[17]
LUH	AT2G32700	MUM1	LUH_MUM1__LEUNIG_homolog	pepc791a2a3	S211 (+)	TEVNLGTpSPR	2	up	yes	yes	[18; 19; 22; 23; 24; 27]
UEV1C	AT2G36060	MMZ3	MMZ3_UEV1C__MMS ZWEI homologue 3	pepc657a1a1	T2 (+)	pTLGSGSSVVVPR	5	down	yes	yes	[18; 22]
KIPK2	AT2G36350		Protein kinase superfamily protein	pepc238a1a2	S797 (+)	SNpSFVGTHEYLAPEIIK	2	up	yes	yes	[14; 22; 23; 24; 29]
AGD7	AT2G37550	ASP1	AGD7_ASP1__ARF-GAP domain 7	pepc469a1a1	S191 (+)	SKpSSEDIYSR	2	up	yes	yes	[9; 18; 19; 21; 24]
CAX1	AT2G38170	RCI4	ATCAX1_CAX1_RCI4__cation exchanger 1	pepd1444a1a1	T32	pTAHNMSSSSLR	4	up, transient	no	no
CML35	AT2G41410		Calcium-binding EF-hand family protein	pepc910a1a1	S64	QGPTATPISVLPQNpSGDFYTELVQAFK	6	down	yes	no
AT2G42560	AT2G42560		late embryogenesis abundant domain-containing protein / LEA domain-containing proteinlate embryogenesis abundant domain-containing protein / LEA domain-containing proteinlate embryogenesis abundant domain-containing protein / LEA domain-containing proteinlate embryogenesis abundant domain-containing protein / LEA domain-containing proteinlate embryogenesis abundant domain-containing protein / LEA…	pepa6a1b20	S68	GSNMPVpSDEGEGETKMK	3	up	yes	no
				pepa6b13a8	S576	DVGEEYGGGRGpSER	4	up, transient	yes	no
PPC2	AT2G42600		ATPPC2_PPC2__phosphoenolpyruvate carboxylase 2	pepc412a1a1	S11 (+)	MApSIDAQLR	4	up, transient	yes	yes	[1; 17; 24; 26]
EPSIN2	AT2G43160	EPSINR2	ENTH/VHS family protein	pepc104a2a3	S236 (+)	SRpSVDNYGSR	3	up	yes	yes	[18; 24]
AT2G44730	AT2G44730		Alcohol dehydrogenase transcription factor Myb/SANT-like family proteinAlcohol dehydrogenase transcription factor Myb/SANT-like family protein	pepc643a2a2	S246 (+)	YTApSPSAGVSSNPR	6	down	yes	yes	[20; 29]
PVA12	AT2G45140	VAP12	PVA12__plant VAP homolog 12	pepc275a3a4	S132 (+)	VVYVAPPRPPpSPVREGSEEGSpSPR	4	up, transient	yes	yes	[9; 10; 14; 17; 18; 19; 21; 24]
GOS12	AT2G45200		ATGOS12_GOS12__golgi snare 12	pepc270a1a2	S69	FTQGGYVDTGpSPTVGSGR	6	down	yes	no	[5; 10; 19; 20; 21; 22; 23; 24; 27]
RPS27A	AT2G45710	ARS27C	Zinc-binding ribosomal protein family protein	pepc666a1a1	S29 (+)	LVQpSPNSFFMDVK	4	up, transient	yes	yes	[5; 20; 24]
VIP1	AT3G01310	QVE7; VIH2	Phosphoglycerate mutase-like family protein	pepc427a1a1	S352 (+)	QGpSGIIGTFGQSEELR	4	up, transient	yes	yes	[10; 11; 14; 17; 21; 22; 23; 24; 27; 28; 29]
AT3G02290	AT3G02290		RING/U-box superfamily protein	pepd2288a1a1	S66	SLPSSVQATASITSpSSSHDNFLSEAFR	2	up	yes	no
AT3G02880	AT3G02880		Leucine-rich repeat protein kinase family protein	pepb74a1a4	S347 (+)	SFGEFDLDGLLKApSAEVLGK	4	up, transient	yes	yes	[1]
AHL14	AT3G04590		AHL14__AT hook motif DNA-binding family protein	pepc796a1a2	S400 (+)	IGHESpSENGDYEQQIPD	3	up	yes	no
ACBP4	AT3G05420		ACBP4_AtACBP4__acyl-CoA binding protein 4ACBP4_AtACBP4__acyl-CoA binding protein 4ACBP4_AtACBP4__acyl-CoA binding protein 4	pepb59a4a2	S8 (+)	ATpSGPAYPER	5	down	yes	yes	[29]
				pepb59a3a3	S515 (+)	DIEpSEVEVSQEGR	1	up	yes	yes	[6; 17; 18; 19; 20; 21; 23; 24]
CSLC6	AT3G07330		ATCSLC06_ATCSLC6_CSLC06_CSLC6__Cellulose-synthase-like C6	pepc652a1a1	S608 (+)	SSpSDSGLTELSK	3	up	yes	yes	[6; 10 14; 19; 20; 21; 24; 27; 28]
AT3G07660	AT3G07660		Kinase-related protein of unknown function (DUF1296)Kinase-related protein of unknown function (DUF1296)	pepc233a1a1	S225 (+)	AVDSLPLPRPpSSSEVR	3	up	yes	yes	[4; 20; 23; 24]
AT3G07810	AT3G07810		RNA-binding (RRM/RBD/RNP motifs) family protein	pepb85a1a6	S472 (+)	pSSSPGYVGSYSVNKR	2	up	yes	yes	[20; 29]
AT3G08590	AT3G08590		iPGAM2__Phosphoglycerate mutase, 2,3-bisphosphoglycerate-independent	pepc756a2a3	S4	SpSGDVNWK	4	up, transient	yes	no
RPP0B	AT3G09200		Ribosomal protein L10 family protein	pepc272a1a1	S305 (+)	VEEKEEpSDEEDYGGDFGLFDEE	2	up	yes	yes	[12; 13; 15; 17; 18; 19; 26]
AT3G10020	AT3G10020			pepd1463a2a2	S27 (+)	pSVDKFEVK	2	up, transient	yes	yes	[9; 18; 20; 21; 22; 23; 24; 27; 28]
PDPK2	AT3G10540	PDK2	3-phosphoinositide-dependent protein kinase	pepd1014a1a2	S377 (+)	LApSIDSFDSR	3	up	yes	yes	[6; 11; 12; 14; 17; 20; 21; 22; 23; 24]
NUP1	AT3G10650	NUP136	AtNUP1_NUP1__AtNUP1_NUP1__	pepc299a1a1	S477 (+)	ANpSPDSSYQK	4	up, transient	yes	yes	[20; 23; 24]
PIRL9	AT3G11330		PIRL9__plant intracellular ras group-related LRR 9	pepc561a1a2	S489 (+)	TYVADVSEYLGSNpSPRDPYLER	6	down	yes	yes	[8; 14; 22]
NF-YC11	AT3G12480		NF-YC11__nuclear factor Y, subunit C11	pepc458a1a3	S194 (+)	MHASESpSPQEDEK	3	up	yes	yes	[23; 24]
ECT2	AT3G13460		ECT2__evolutionarily conserved C-terminal region 2	pepc568a1a1	S636 (+)	ESATAESASKEpSPAAVQTSSDVK	6	down	yes	yes	[14]
AT3G13990	AT3G13990		Kinase-related protein of unknown function (DUF1296)	pepc181a1a8	S496 (+)	SDpSPVSAVSEPQLPEQK	5	down	yes	yes	[14; 21; 23; 24]
CID4	AT3G14010		CID4__CTC-interacting domain 4CID4__CTC-interacting domain 4	pepc746a1a1	S386	SAEESTpSGHGDIK	5	down	yes	no
AT3G15040	AT3G15040		Protein of unknown function, DUF584	pepc575a1a2	S214 (+)	SLAQSSLLSCpSVLEGAGR	3	up	yes	yes	[23]
LEA29	AT3G15670	LEA76	Late embryogenesis abundant protein (LEA) family proteinLate embryogenesis abundant protein (LEA) family proteinLate embryogenesis abundant protein (LEA) family protein	pepa2a7b11	T105 (+)	EKpTSQTAQTAQQK	6	down	yes	yes	[13]
MTV1	AT3G16270		ENTH/VHS family protein	pepc402a1a4	T211 (+)	SLpTMENENFSR	1	up	yes	yes	[6; 14; 20; 22; 23; 24; 29]
AT3G17520	AT3G17520		Late embryogenesis abundant protein (LEA) family protein	pepb36a1a5	S146	DSLpSGDENDESWTGWAK	1	up	yes	no
IREH1	AT3G17850		Protein kinase superfamily protein	pepc269a2a1	S663 (+)	DSLAAAEpSPDGMK	3	up	yes	yes	[20; 21]
CASP	AT3G18480		AtCASP_CASP__CCAAT-displacement protein alternatively spliced product	pepc167a1a2	S588 (+)	YVEDLESGFpSSDVESK	3	up	yes	yes	[6; 12; 18; 21; 23; 26; 27; 29]
PRP40B	AT3G19670	MED35_2; MED35B	ATPRP40B_PRP40B__pre-mRNA-processing protein 40B	pepc580a1a4	S349 (+)	QPASVPGSSpSPVENVDR	3	up	yes	yes	[14; 20; 21; 22; 24]
VPS39A	AT3G19770	VPS39	ATVPS9A_VPS9_VPS9A__Vacuolar sorting protein 9 (VPS9) domain	pepb93a1a5	S306 (+)	pSSDSLSGTNELLNINSETPMKK	6	down	yes	yes	[23; 24; 29]
PUM5	AT3G20250		APUM5_PUM5__pumilio 5	pepb41a8b12	S548 (+)	VMPQYPGSPLASPVMPSpSPVGGMMSHFGR	4	up, transient	yes	yes	[10]
DDL	AT3G20550		DDL__SMAD/FHA domain-containing protein	pepc417a1a1	S133 (+)	GGpSEEPNVEEDSVAR	1	up	yes	yes	[6; 9; 12; 18; 19; 21; 22; 23; 24]
JAL36	AT3G21380		Mannose-binding lectin superfamily proteinMannose-binding lectin superfamily protein	pepb26a2a4	S57	SDGVSLpSPDEYITDVTGYYK	3	up	yes	no
TIC	AT3G22380		TIC__time for coffeeTIC__time for coffee	pepc246a2a5	S247 (+)	QISSTpSPANR	3	up	yes	yes	[18]
AT3G22520	AT3G22520			pepc510a1a2	S395 (+)	DSSVLVSVSpSPMREYEWAEAR	2	up	yes	yes	[4; 14; 18; 20; 21; 22; 23; 24; 27; 29]
AT3G22850	AT3G22850		Aluminium induced protein with YGL and LRDR motifs	pepc463a1a1	S215 (+)	VDpSSGEVCGVTFK	6	down	yes	yes	[8; 9; 10; 14; 21; 23]
RIN4	AT3G25070		RIN4__RPM1 interacting protein 4	pepb55a2a2	S116 (+)	ASQNNSYDNKpSPLHK	4	up, transient	yes	yes	[18; 19]
EIF4B1	AT3G26400		EIF4B1__eukaryotic translation initiation factor 4B1EIF4B1__eukaryotic translation initiation factor 4B1	pepc283a2a1	S480 (+)	AGpSIDETR	3	up	yes	yes	[18; 20; 24; 27; 29]
AT3G26730	AT3G26730		RING/U-box superfamily protein	pepc300a1a3	S468 (+)	STEDSSADKpSDGESQSSLEK	3	up	yes	yes	[20]
HAT	AT3G42170		DAYSLEEPER__BED zinc finger ;hAT family dimerisation domainDAYSLEEPER__BED zinc finger ;hAT family dimerisation domain	pepc199a1a3	S560 (+)	TVDDGIHELFTEYMALPpSPQNTTSEGGK	4	up, transient	yes	yes	[24]
PHOT1	AT3G45780	JK224, NPH1, RPT1	JK224_NPH1_PHOT1_RPT1__phototropin 1	pepc162a2a2	S58 (+)	GTpSPQPRPQQEPAPSNPVR	6	down	yes	yes	[20]
AHA4	AT3G47950		AHA4_HA4__H(+)-ATPase 4	pepc962a1a1	T893 (+)	pTLHGLQAPDTK	3	up	yes	yes	[20]
SUO	AT3G48050		SUO__BAH domain ;TFIIS helical bundle-like domain	pepb94a1a6	S481 (+)	SAPpSPGSGGNVSK	6	down	yes	no
AT3G49490	AT3G49490			pepb87a3a4	S941 (+)	GYEpSPTSDWEHVIKDD	4	up, transient	yes	yes	[10; 14; 22; 23; 24]
AT3G50370	AT3G50370			pepc288a3a8	S1445	VFEQQGIEAPpSDDDDFIEVR	2	up	yes	no	[10; 18; 19; 23]
FBA8	AT3G52930		AtFBA8_FBA8__Aldolase superfamily protein	pepb56a1a5	S42 (+)	LApSINVENVETNR	6	down	yes	yes	[11; 14; 21; 22; 26]
AT3G53040	AT3G53040		late embryogenesis abundant protein, putative / LEA protein, putativelate embryogenesis abundant protein, putative / LEA protein, putativelate embryogenesis abundant protein, putative / LEA protein, putative	pepb21a1b12	T410	LTGATpTPSDEETR	4	up, transient	yes	no
CDC48D	AT3G53230		AtCDC48B__ATPase, AAA-type, CDC48 protein	pepb90a1a4	S720 (+)	RAEpSPEAMEEDEEEIAEIK	2	up	yes	yes	[1; 14; 21; 22; 23; 24]
AGD6	AT3G53710	ZIG2; ZIGA2	AGD6__ARF-GAP domain 6	pepc452a1a1	S188 (+)	SKpSSEDIYTR	3	up	yes	yes	[9; 14; 21; 24]
AT3G54760	AT3G54760		dentin sialophosphoprotein-relateddentin sialophosphoprotein-relateddentin sialophosphoprotein-relateddentin sialophosphoprotein-related	pepb30a7a7	S306	KDNADMTSDLTGTIEpSADSAIPNSPTEDAAPGNIQDLK	2	up	yes	no
				pepb30a2a5	S498 (+)	KADVLSEDpSPGEGR	6	down	yes	yes	[14; 19; 21]
AT3G55020	AT3G55020		Ypt/Rab-GAP domain of gyp1p superfamily protein	pepc554a1a2	S121 (+)	LGSDVTPDNApSEEEGHPDAEK	2	up	yes	yes	[18; 19; 20; 24]
RBL15	AT3G58460	RBL11	ATRBL11_ATRBL15_RBL11_RBL15__RHOMBOID-like protein 15	pepc926a1a1	S325	LLEDpSSSPDR	4	up, transient	yes	no
SAC9	AT3G59770	CFS	AtSAC9_SAC9__sacI homology domain-containing protein / WW domain-containing protein	pepc500a2a1	S1383	LGSSpSSVSLDK	6	down	yes	no
EIF4G	AT3G60240	CUM2	CUM2_EIF4G__eukaryotic translation initiation factor 4GCUM2_EIF4G__eukaryotic translation initiation factor 4G	pepa9a5a1	S1510 (+)	ASDLpSPEVSSAR	6	down	yes	yes	[14]
AT3G62330	AT3G62330		Zinc knuckle (CCHC-type) family protein	pepc359a1a1	S258 (+)	GpSPQAYGSDR	3	up	yes	yes	[18; 19; 20; 24]
AT3G62900	AT3G62900		CW-type Zinc Finger	pepc454a1a1	S1315 (+)	GISpSPLVAGNHVISAQNR	3	up	yes	yes	[20]
KEA2	AT4G00630		ATKEA2_KEA2__K+ efflux antiporter 2	pepd1114a1a1	T241	LQVALESLEAEGYNpTSEESEVR	3	up	yes	no
AT4G01670	AT4G01670			pepc539a2a1	S109 (+)	AYApSENEVQK	2	up	yes	yes	[19; 20; 29]
SUS3	AT4G02280		ATSUS3_SUS3__sucrose synthase 3	pepc422a1a1	S154 (+)	SSpSIGNGVQFLNR	4	up, transient	yes	yes	[29]
BSL1	AT4G03080		BSL1__BRI1 suppressor 1 (BSU1)-like 1	pepc717a1a1	S491 (+)	QLpSLDQFQNESR	6	down	yes	yes	[1; 6; 10; 17; 18; 19; 20; 21; 22; 23; 24; 27;29]
AT4G05150	AT4G05150		Octicosapeptide/Phox/Bem1p family protein	pepc786a1a1	S270 (+)	EVSTLSDPGpSPR	3	up	yes	yes	[4; 18; 19]
MTB	AT4G09980		EMB1691__Methyltransferase MT-A70 family protein	pepc991a1a1	S185 (+)	SKpTPDADYEK	3	up	yes	yes	[18; 20; 24; 27]
HSD5	AT4G10020		AtHSD5_HSD5__hydroxysteroid dehydrogenase 5	pepa4a2a2	S324	SSLVGVGpSGMPVDESSSQMK	5	down	no	no
AT4G11790	AT4G11790		Pleckstrin homology (PH) domain superfamily protein	pepc129a1a2	S312 (+)	QDHSDDADGGDEQSQPSpSPSVK	2	up	yes	yes	[14; 20; 22; 23; 24; 27]
AT4G11860	AT4G11860		Protein of unknown function (DUF544)	pepc186a1a7	S234 (+)	TRpSFDDSPPAAAELR	3	up	yes	yes	[14; 17; 18; 19; 21; 23]
NIG	AT4G13350		NIG__NSP (nuclear shuttle protein)-interacting GTPase	pepb31a1b15	S208 (+)	TSEEGSQpSPEQVK	3	up	yes	yes	[18; 23; 24]
AT4G16146	AT4G16146		cAMP-regulated phosphoprotein 19-related protein	pepc408a1a1	S48 (+)	AFFDpSADWALLK	3	up	yes	yes	[18]; 19; 21; 23; 29
SPK1	AT4G16340		SPK1__guanyl-nucleotide exchange factors;GTPase binding;GTP binding	pepd1224a1a1	S1051 (+)	GPVSEGAGpSPK	4	up, transient	yes	yes	[18; 19; 20; 23]
FIP2	AT4G17060		FIP2__FRIGIDA interacting protein 2FIP2__FRIGIDA interacting protein 2	pepc185a1a1	S77 (+)	SEFDpSDHDSGSGFGLK	3	up	yes	yes	[10; 20; 22; 24; 29]
				pepc185a2a2	S105 (+)	VSADFDADpSDDEIVLVPK	3	up	yes	yes	[10; 14; 18; 19; 21; 22; 23; 24; 27; 29]
AT4G17140	AT4G17140		pleckstrin homology (PH) domain-containing protein	pepc193a7a3	S1058	LDPTSpSEGEEK	6	down	yes	no
AT4G17330	AT4G17330		ATG2484-1_G2484-1__G2484-1 proteinATG2484-1_G2484-1__G2484-1 proteinATG2484-1_G2484-1__G2484-1 protein	pepb45a5a5	T966	GTVEEQpTTSSSHDTGSK	4	up, transient	yes	no
PQT3	AT4G17410		DWNN domain, a CCHC-type zinc finger	pepc410a1a3	S752 (+)	SpSPAPPESSVAPVSSGR	3	up	yes	yes	[14; 20; 21]
TPS5	AT4G17770		ATTPS5_TPS5__trehalose phosphatase/synthase 5	pepc809a1a1	S5 (+)	pSYSNLLDLASGNFHSFSR	2	up	yes	yes	[4; 23]
AHL13	AT4G17950	AHP2	AHL13__AT hook motif DNA-binding family proteinAHL13__AT hook motif DNA-binding family protein	pepc426a1a1	S376 (+)	AQNTPEPASAPANMLSFGGVGGPGpSPR	2	up	yes	yes	[4; 14; 20; 23; 24; 29]
				pepc426a3a4	S396 (+)	SQGQQHSSESSEENESNpSPLHR	6	down	yes	yes	[20]
JMJ14	AT4G20400	JMJ4	JMJ14_PKDM7B__JUMONJI 14JMJ14_PKDM7B__JUMONJI 14	pepc875a1a1	S36 (+)	GESSLEPDSTPSpSPK	6	down	yes	yes	[14; 20; 21; 23; 24; 27]
AT4G22290	AT4G22290		Ubiquitin-specific protease family C19-related protein	pepc543a1a3	S142 (+)	pSGQLDHQLSNLASSKPK	6	down	yes	yes	[19; 20; 23; 28]
MOS1	AT4G24680		MOS1__modifier of snc1MOS1__modifier of snc1	pepc166a2a1	S883 (+)	ETKpSGDESIETAR	3	up	yes	no
SLP1	AT4G27585		AtSLP1_SLP1__SPFH/Band 7/PHB domain-containing membrane-associated protein family	pepc336a1a1	T362 (+)	DHQETQALDEpTDLEELEDMGEK	3	up	yes	yes	[5; 10; 14; 17; 18; 22; 23; 24; 29]
UBP24	AT4G30890		UBP24__ubiquitin-specific protease 24UBP24__ubiquitin-specific protease 24	pepc140a3a1	S85 (+)	LDASRPApSSDKNNDSDAK	3	up	yes	yes	[18; 20; 24]
				pepc140a1a2	S143 (+)	TDPIGLDNLSMpSDGESDPVYK	2	up	yes	yes	[6; 14; 17; 21; 23; 24; 29]
WRKY32	AT4G30935		ATWRKY32_WRKY32__WRKY DNA-binding protein 32ATWRKY32_WRKY32__WRKY DNA-binding protein 32	pepd1033a1a2	S151 (+)	SDpSPVVNR	6	down	yes	yes	[20]
CSLC5	AT4G31590		ATCSLC05_ATCSLC5_CSLC05_CSLC5__Cellulose-synthase-like C5	pepc601a1a3	S590 (+)	SpSESDLLSITEK	6	down	yes	yes	[20]
RPS6A	AT4G31700		RPS6_RPS6A__ribosomal protein S6	pepb82a2a2	S240 (+)	LpSSAAAKPSVTA	1	up	yes	yes	[18; 20; 23]
PANK2	AT4G32180		ATPANK2_PANK2__pantothenate kinase 2	pepc958a1a2	S44 (+)	pSGSRPQLDLSK	3	up	yes	yes	[14; 21; 23; 24; 28; 29]
AT4G32285	AT4G32285		ENTH/ANTH/VHS superfamily protein	pepb43a1a3	S207 (+)	pSFGDVNEIGAR	4	up, transient	yes	yes	[1; 2; 15; 18; 19; 20; 24; 25; 26; 29]
INBV	AT4G34860		A/N-InvB__Plant neutral invertase family protein	pepb70a3a3	S97 (+)	pSQPGFESHPMVGEAWDALR	3	up	yes	yes	[23]
AT4G35140	AT4G35140		Transducin/WD40 repeat-like superfamily proteinTransducin/WD40 repeat-like superfamily protein	pepc419a3a3	S433	VSpSPHELLAQLFSLQNR	6	down	yes	no
				pepc419a2a2	S448 (+)	SpSSSPEREGESSSATGR	4	up, transient	yes	yes	[24]
AT4G35980	AT4G35980			pepc312a1a1	S63 (+)	AApSPDPLGESSSSGTAR	2	up	yes	yes	[18; 19; 20; 21; 22; 23; 24; 27; 29]
PCKA	AT4G37870		PCK1_PEPCK__phosphoenolpyruvate carboxykinase 1	pepb35a1a8	T66 (+)	pSAPTpTPINQNAAAAFAAVSEEER	3	up	yes	yes	[14; 17; 18; 19; 24; 29]
RPN10	AT4G38630	MBP1, MCB1	ATMCB1_MBP1_MCB1_RPN10__regulatory particle non-ATPase 10	pepc748a1a1	T261 (+)	DKDGDpTASASQETVAR	3	up	yes	yes	[24]
RBG8	AT4G39260	CCR1, GR-RBP8, GRP8	ATGRP8_CCR1_GR-RBP8_GRP8__cold, circadian rhythm, and RNA binding 1ATGRP8_CCR1_GR-RBP8_GRP8__cold, circadian rhythm, and RNA binding 1	pepc276a2a2	S27 (+)	TFpSQFGDVIDSK	5	down	yes	yes	[22]
				pepc276a1a1	Y117 (+)	SGGGGGYSGGGGGGpYSGGGGGGYER	5	down	yes	yes	[13]
EIN2	AT5G03280	CKR1, ORE3	ATEIN2_CKR1_EIN2_ERA3_ORE2_ORE3_PIR2__NRAMP metal ion transporter family proteinATEIN2_CKR1_EIN2_ERA3_ORE2_ORE3_PIR2__NRAMP metal ion transporter family proteinATEIN2_CKR1_EIN2_ERA3_ORE2_ORE3_PIR2__NRAMP metal ion transporter family protein	pepb69a5a2	S731 (+)	DISSGYCMpSPTAK	6	down	yes	yes	[20]
				pepb69a3a7	S757 (+)	TPGpSIDSLYGLQR	4	up, transient	yes	yes	[19; 20]
				pepb69a1a5	Y922	KpYSSMPDISGLSMSAR	3	up	yes	no
AT5G04420	AT5G04420		Galactose oxidase/kelch repeat superfamily proteinGalactose oxidase/kelch repeat superfamily protein	pepc292a1a1	S83 (+)	LKTESSpSADNIQEDDGSSLR	4	up, transient	yes	yes	[17; 24]
CPK1	AT5G04870	AK1	ATCPK1_CPK1__calcium dependent protein kinase 1	pepd2275a1a1	S605 (+)	SFpSIALKL	3	up	yes	yes	[8; 14; 17; 18; 19; 22; 23; 24]
SNX1	AT5G06140	VPS5	ATSNX1_SNX1__sorting nexin 1ATSNX1_SNX1__sorting nexin 1	pepb57a1a1	S16 (+)	NISGSMQpSPR	4	up, transient	yes	yes	[14; 18; 20; 21; 22; 23; 29]
PATROL1	AT5G06970		Protein of unknown function (DUF810)	pepd1577a1a1	S140	pSESFDSPK	1	up	yes	no
AT5G10020	AT5G10020		SIRK1__Leucine-rich receptor-like protein kinase family protein	pepc251a1a2	T858	GESLAMHLYEpTTPR	2	up	yes	no	[24]
CDKC-1	AT5G10270		CDKC;1__cyclin-dependent kinase C;1	pepc641a1a2	T198 (+)	SYSHDHTGNLpTNR	4	up, transient	yes	yes	[22; 24; 29]
SPS2	AT5G11110	KNS2, SPS1, SPSA2	ATSPS2F_KNS2_SPS1_SPS2F_SPSA2__sucrose phosphate synthase 2F	pepc562a1a1	S158 (+)	IpSSVDVFENWFAQHK	3	up	yes	yes	[10; 29]
SEC10a	AT5G12370		SEC10__exocyst complex component sec10	pepc245a1a2	S14 (+)	SSpSVNSVPLILDIEDFK	4	up, transient	yes	yes	[5; 23; 24]
AT5G13260	AT5G13260			pepc453a3a2	S132 (+)	SSpSPANSPAVSVR	6	down	yes	yes	[18; 19; 22; 23; 27; 28; 29]
AT5G13560	AT5G13560			pepd1111a1a2	S585 (+)	QQFESIARPTLEIEIPpSPR	6	down	yes	yes	[4; 8; 14; 18; 23; 24; 28]
AT5G13590	AT5G13590			pepd1219a1a1	S474	MSpSPDHSGYSR	3	up	yes	no
GTE9	AT5G14270	BET9	ATBET9_BET9__bromodomain and extraterminal domain protein 9ATBET9_BET9__bromodomain and extraterminal domain protein 9	pepc386a2a1	S461 (+)	GLGTIDLEPMLDGATSApSPTR	3	up	yes	yes	[23; 24; 29]
				pepc386a1a2	S478 (+)	GSSVGGLDQLESApSPEK	3	up	yes	yes	[18; 20; 21; 22; 24; 27]
AT5G14720	AT5G14720		Protein kinase superfamily proteinProtein kinase superfamily protein	pepc121a1b10	S481 (+)	YLpSGSIIPESTFSPK	6	down	yes	no
				pepc121a8a8	S515 (+)	SYpSGSLYR	6	down	yes	yes	[18; 19; 20]
AT5G15030	AT5G15030		Paired amphipathic helix (PAH2) superfamily proteinPaired amphipathic helix (PAH2) superfamily protein	pepc549a1a1	S171 (+)	EIDGSGSQNQHPVGpSPR	2	up	yes	yes	[18; 19; 20; 21; 24; 29]
AT5G16150	AT5G16150		GLT1_PGLCT__plastidic GLC translocator	pepd1056a1a1	S84 (+)	AQApSSDGDEEEAIPLR	6	down	yes	yes	[20]
DOT2	AT5G16780	MDF	DOT2_MDF__SART-1 family	pepc432a1a1	S22 (+)	ADYEGpSPVR	2	up	yes	yes	[9; 14; 18; 19; 20; 21; 23; 24; 27; 28]
BPA1	AT5G16840		BPA1__binding partner of acd11 1	pepc485a1a3	S249 (+)	VEAEQPSQPAQSQQQLPEGYpSPIHSSEYSK	6	down	yes	yes	[29]
SPS1	AT5G20280	SPSA1	ATSPS1F_SPS1F_SPSA1__sucrose phosphate synthase 1FATSPS1F_SPS1F_SPSA1__sucrose phosphate synthase 1F	pepb33a1a6	S152 (+)	INpSAESMELWASQQK	4	up, transient	yes	yes	[6; 14; 17; 18; 20; 25; 26]
RPL13D	AT5G23900		Ribosomal protein L13e family protein	pepc479a1a1	T138 (+)	AGDSpTPEELANATQVQGDYMPIASVK	4	up, transient	yes	yes	[22; 23; 24; 29]
ACBP5	AT5G27630		ACBP5_AtACBP5__acyl-CoA binding protein 5	pepc335a2a2	S9 (+)	ASpSGLSYPER	6	down	yes	yes	[14; 20; 21; 23; 27]
GIF1	AT5G28640	AN3	AN3_ATGIF1_GIF_GIF1__SSXT family protein	pepc522a1a1	S193 (+)	GGpSSGDGGETLYLK	3	up	yes	yes	[12; 20]
YAK1	AT5G35980		YAK1__yeast YAK1-related gene 1	pepc501a1a1	S283 (+)	TVYSpYIQSR	4	up, transient	yes	yes	[3; 7; 10; 14; 18; 20; 21; 22; 24; 27; 2913]
PERK8	AT5G38560		AtPERK8_PERK8__Protein kinase superfamily protein	pepd1189a1a2	S304	pSHSGSDYMYASSDSGMVSNQR	3	up	yes	no
TOM20-4	AT5G40930		TOM20-4__translocase of outer membrane 20-4	pepd1038a1a1	S143 (+)	APELHTGGTAGPSpSNSAK	3	up	yes	yes	[18; 19; 20; 21; 29]
AT5G43830	AT5G43830		Aluminium induced protein with YGL and LRDR motifs	pepb62a2a3	S216 (+)	VDpSSQNWAGHI	3	up	yes	yes	[17; 18; 21; 24; 26]
MAG5	AT5G47480	SEC16A	MAG5__RGPR-relatedMAG5__RGPR-related	pepb58a1a1	S140 (+)	ESNIVDGSGpSPGVK	4	up, transient	yes	yes	[18; 19; 21; 23; 24]
				pepb58a3a7	S1028	pSVSEPDFSR	6	down	yes	no
HSD1	AT5G50600		ATHSD1_HSD1__hydroxysteroid dehydrogenase 1ATHSD1_HSD1__hydroxysteroid dehydrogenase 1	pepa1a2b11	S240	YFpSGEGELIVNQDMR	4	up, transient	yes	no
				pepa1a1a7	S334	pSTLYPESIR	5	down	yes	no
MORC4	AT5G50780	CRH4	Histidine kinase-, DNA gyrase B-, and HSP90-like ATPase family protein	pepd1951a1a1	S80 (+)	SDSIApSPAKR	2	up	yes	yes	[20]
SDH	AT5G51970		GroES-like zinc-binding alcohol dehydrogenase family protein	pepd1031a1a1	S7	pSQGEGSKVEEENMAAWLVGINTLK	6	down	no	no
I-2	AT5G52200		AtI-2_I-2__phosphoprotein phosphatase inhibitors	pepc198a1a3	S47 (+)	TPYHPMMDDDGSLpSPR	4	up, transient	yes	yes	[8; 14; 17; 18; 20; 21; 23; 24; 29]
RD29A	AT5G52310	COR78; LTI140; LTI78	COR78_LTI140_LTI78_RD29A__low-temperature-responsive protein 78 (LTI78) / desiccation-responsive protein 29A (RD29A)	pepc111a4a8	T335 (+)	TETGMDpTNSPSR	6	down	yes	yes	[29]
AT5G55860	AT5G55860		Plant protein of unknown function (DUF827)Plant protein of unknown function (DUF827)	pepc416a1a1	S590 (+)	MASESpSPQQHYK	2	up	yes	yes	[20; 24]
AT5G57610	AT5G57610		Protein kinase superfamily protein with octicosapeptide/Phox/Bem1p domain	pepc212a1a4	S258 (+)	TFQEFPSpSPSSAR	3	up	yes	yes	[20; 24]
RPT3	AT5G58290	BIM409	RPT3__regulatory particle triple-A ATPase 3	pepc908a1a1	S16 (+)	ApSPALMDLSTADEEDLYGR	4	up, transient	yes	yes	[14; 22; 23; 24; 27; 29]
AT5G58950	AT5G58950		Protein kinase superfamily protein	pepc466a1a1	S101 (+)	SVpSPSPQMAVPDVFK	4	up, transient	yes	yes	[1; 4; 14; 18; 19; 21; 22; 23; 24; 27; 28; 29]
AHA11	AT5G62670		AHA11_HA11__H(+)-ATPase 11	pepc578a1a1	T889 (+)	pTLHGLQAPDAK	4	up, transient	yes	yes	[1; 15; 18; 19; 20; 23; 25; 28]
MRF1	AT5G63190	MAT6	MA3 domain-containing protein	pepc480a1a1	S29 (+)	LEIATHNSGSLSSpSPK	4	up, transient	yes	yes	[17; 20]
AT5G64270	AT5G64270		splicing factor, putativesplicing factor, putativesplicing factor, putative	pepc203a2a7	T230 (+)	WDAPpTPGR	4	up, transient	yes	yes	[18; 19; 20; 24; 29]
				pepc203a3a6	T238 (+)	VSDApTPSAGR	3	up	yes	no
AT5G64430	AT5G64430		Octicosapeptide/Phox/Bem1p family proteinOcticosapeptide/Phox/Bem1p family protein	pepc366a1a2	S16 (+)	FSYNSYPDSTDSpSPR	3	up	yes	yes	[18; 19; 20; 26; 29]
LIP1	AT5G64813		LIP1__Ras-related small GTP-binding family protein	pepc211a1a1	S174 (+)	EGTKGSpSGNLVDAAR	3	up	yes	no
SRK2I	AT5G66880	41K; OSKL2; SNRK2.3	SNRK2-3_SNRK2.3_SRK2I__sucrose nonfermenting 1(SNF1)-related protein kinase 2.3	pepc603a1a5	S176 (+)	pSTVGTPAYIAPEVLLR	3	up	yes	yes	[7; 23; 24]
1Benschop et al, 2007, 6, 1198-1214				11Mayank et al, 2012, Plant J, 72, 89-101				21Sugiyama et al. 2008, Mol Sys Biol, 4, 193
2Chen et al., 2010, Plant J, 63, 1-17				12Meyer et al., 2012, Plant Physiol, 159, 517-528				22Umezawa et al., 2013, Sci Signal, 6
3de la Fuente van Benten et al., 2008, J. Prot. Res, 7, 2458-2470				13Mithoe et al., 2012, J Proteome Res, 11, 438-448				23Wang et al., 2013, J proteom. 78, 486-498
4Hoehenwarter et al., 2013, Mol Cell Proteomics, 12, 369-380				14Nakagami et al., 2010, Plant Physiol, 153, 1161-1174				24Wang et al., 2013, PNAS, 110, 11205-11210
5Ito et al., 2009, Proteomics, 9, 4229-4240				15Niittylä et al., 2007, Mol Cell Proteomics, 6, 1711-1726				25Whiteman et al., 2008, Proteomics, 8, 3536-3547
6Jones et al., 2009, J Proteomics, 72, 439-451				16Nühse et al., 2004, Plant Cell, 16, 2394-2405				26Wu et al., 2013, Mol Cell Proteomics, 1é, 2856-2873
7Kline et al, 2010, PNAS, 107, 15986-15991				17Rayapuram et al., 2014, J Proteome Res, 13, 2137-2151				27Xue et al., 2013, Mol Cell Proteomics, 12, 2354-2369
8Lan et al, 2012, Plant Physiol, 159, 403-417				18Reiland et al, 2009, Plant Physiol, 150, 889-903				28Yang et al, 2013, Mol Cell Proteomics, 12, 3559-3582
9Li et al., 2009, Proteomics, 9, 1646-1661				19Reiland et al.,2011, PNAS, 108, 12955-12960				29Zhang et al., 2013, Mol Cel Prot, 12, 1158-1169
10Lin et al., 2015, BMC Genomics, 16, 533				20Roitinger et al., 2015, Mol Cell Prot., 14, 556-571

## Sheet: ANOVA_XIC
Supplemental Table10: statistical analysis of phosphopeptide abundance in relation to light regime during germination (light) and imbibition duration (time)
Phosphopeptides highlighted in grey present a significant variation in relation to imbibition duration.
peptide	mods	sequence	descr.first	pval.light	pval.time	pval.light_time	pval.norm	fdr.light	fdr.time	fdr.light_time
pepc367a1a3	S3:+79.96633	SYSTNLAFTPPEYLR	AT1G01740.1	0.372469148219346	0.00731964	0.468970567462811	0.99980373208999	0.749363353849186	0.0193475991520814	0.995471682636862
pepc231a1a4	S10:+79.96633	SQVDGSTEQSPKLESASSTEPEELKK	AT1G04080.1	0.760926830798191	0.00029121	0.527550658274796	0.348935537589872	0.918687775788401	0.00148334993965503	0.995471682636862
pepc231a1a2	S10:+79.96633	SQVDGSTEQSPK	AT1G04080.1	0.824521813387181	2.3e-08	0.423603283404489	0.092685014612808	0.937653876154259	8.05459141240006e-07	0.995471682636862
pepc535a1a1	S7:+79.96633	EVQEGGSASDLK	AT1G04120.1	0.109823425092875	0.00155405	0.317363737398829	0.61397891787305	0.553323476380107	0.00562912435349437	0.995471682636862
pepc164a1a3	S3:+79.96633	NLSNLEIWSDDKK	AT1G04920.1	0.884187241702517	0.000491912	0.0125370764575696	0.929933526307262	0.957640342851818	0.00224808603134445	0.995471682636862
pepb75a2a1	S9:+79.96633	DNDVPVSYSGSGGPTK	AT1G05150.1	0.000388541733870823	4.95e-07	0.842990467047058	0.126505204855117	0.0949984539314162	9.5468616673571e-06	0.995471682636862
pepc217a1a1	S1:+79.96633	SYTNLLDLASGNFPVMGR	AT1G06410.1	0.17061970769339	0	0.103235657031989	0.574969212883249	0.609000270526042	4.07294275481075e-08	0.995471682636862
pepc219a1a1	S12:+79.96633	NSEDSGVTVDGSPSAK	AT1G07110.1	0.405160302520907	0.00557461	0.301343459170857	0.850373119622053	0.770919748304271	0.0162260931868328	0.995471682636862
pepa7a3a3	S1:+79.96633	SMEQVREETER	AT1G07985.1	0.00727722936211337	0.00641454	0.228537087815203	0.00782332358926287	0.254901272188086	0.0179240585186845	0.995471682636862
pepb22a3a5	S1:+79.96633	SLPVGENVTTVK	AT1G08170.1	0.246780599180222	0.000928659	0.528672245729321	0.172313382106258	0.666455197926185	0.00366221022930488	0.995471682636862
pepb64a5a1	T17:+79.96633	HIEDTWMQELNANRPATPTR	AT1G08420.1	0.601758015782477	0.00947259	0.980371762322552	0.888182313338218	0.861797195509744	0.0235594813479398	0.995471682636862
pepc295a2a2	Y4:+79.96633	ASDYSVSSAGDPFR	AT1G08680.1	0.435893177164121	0.0247937	0.482798442407907	0.890937990580948	0.790013884561446	0.0496621181659732	0.995471682636862
pepd1157a1a1	S3:+79.96633	SVSFNHLPDVGYTELK	AT1G08800.1	0.857730789381038	0.00014877	0.276384123359527	0.49906943843607	0.938385115241701	0.000887178807236297	0.995471682636862
pepc572a2a3	Y1:+79.96633	YSPETPMMR	AT1G09060.1	0.327340832949766	0.00931039	0.890674158825638	0.99399477358373	0.718241230454482	0.0234679488489627	0.995471682636862
pepc718a2a1	S5:+79.96633	EVHASGEVR	AT1G10940.1	0.918129726691607	0.000156507	0.494963571301797	0.528951379880074	0.972102242326866	0.000900378072043384	0.995471682636862
pepc431a1a2	S6:+79.96633	MEALTSDNESASNQIK	AT1G11330.1	0.721577758602834	0.000618165	0.0464996765864746	0.964288845896088	0.913603703748823	0.0026989522745156	0.995471682636862
pepc815a1a1	S4:+79.96633	GTSSDPIQDGSDEQQKR	AT1G12910.1	0.854911930145264	0.00370642	0.913931298462573	0.618452958491308	0.938385115241701	0.0118254352012356	0.995471682636862
pepd1085a1a1	S8:+79.96633	LVDEDAESSGRQSPATYTR	AT1G12930.1	0.648084340950348	0.004244	0.664645855491278	0.989255442229737	0.880314563124223	0.012890158931812	0.995471682636862
pepc456a1a1	S3:+79.96633	TTSLPAEMEEEWR	AT1G13740.1	0.00183136573380177	0.0203126	0.0309698229058125	0.331877368623945	0.149256307304844	0.0424480478391406	0.995471682636862
pepb77a3a8	S10:+79.96633	TEAAVAEEKSNDMKAEDTNR	AT1G15340.1	0.396970782549125	1.3471e-05	0.107358933122402	0.987780667857367	0.770919748304271	0.000137235240974258	0.995471682636862
pepc315a2a9	T1:+79.96633	TVSGGGIETEAR	AT1G16270.1	0.0212493401759087	1.5831e-05	0.103067761852751	0.188833177146271	0.361876379073597	0.0001578644463173	0.995471682636862
pepc394a1a2	S1:+79.96633	SMSFVGTHEYLAPEIIK	AT1G16440.1	0.602554320743784	0.000400505	0.961975305428991	0.484054513662576	0.861797195509744	0.00184761359004333	0.995471682636862
pepb88a3a4	Y2:+79.96633	LYSPNHAIK	AT1G16730.1	0.145125671570048	0.00949124	0.888471382305671	0.617147902197353	0.558790971635854	0.0235594813479398	0.995471682636862
pepc189a2a4	S1:+79.96633	SSSSAAEIR	AT1G18210.1	0.503279284451696	7.876e-06	0.0734342837193845	0.258490763110972	0.823088863200265	8.75346242694534e-05	0.995471682636862
pepc189a1a1	S5:+79.96633	AMGTSYTETELNR	AT1G18210.1	0.598485723541132	4.797e-06	0.0516447078969455	0.474195022961097	0.861797195509744	5.86476791233513e-05	0.995471682636862
pepc154a6a4	S3:+79.96633	FDSINSSK	AT1G20760.1	0.960664745815535	0.00155082	0.104769054466342	0.841912955786678	0.989510498297402	0.00562912435349437	0.995471682636862
pepc156a3a2	S3:+79.96633	LMSGLSISTVR	AT1G21000.1	0.175756677880596	0.00146085	0.117491959402635	0.121720057301095	0.61460829321776	0.00541177045842108	0.995471682636862
pepc567a1a2	S1:+79.96633	SPDYGYAR	AT1G23860.1	0.108670666389079	9e-09	0.26046556808096	0.00210115446461929	0.553323476380107	3.81189825313626e-07	0.995471682636862
pepb99a2b12	S3:+79.96633	NNSLLSGIIDGGR	AT1G24300.1	0.224707596650736	0.00228778	0.277471595476702	0.614989093707161	0.653615428442214	0.0076103838995696	0.995471682636862
pepb99a9a2	S3:+79.96633	AFSDEQINR	AT1G24300.1	0.843883548926099	0.00409645	0.458265188118839	0.783578870186059	0.938385115241701	0.0127590215982224	0.995471682636862
pepb99a3b16	S3:+79.96633	SNSVDQMLLEQQMLNELQK	AT1G27430.1	0.306496903647952	0.0178566	0.417867890104247	0.101446334496669	0.70473382128875	0.0376373947878617	0.995471682636862
pepb99a1a8	S22:+79.96633	LNSVASESYGSGGAGYQLSHGSPEAVR	AT1G27430.1	0.767446362282042	8.2063e-05	0.58902386762895	0.104239653291252	0.918687775788401	0.000521155557720627	0.995471682636862
pepc163a1a1	S7:+79.96633	FSTPLGSGNVLSEEEQK	AT1G30440.1	0.786106146461476	0.0140236	0.65149897568323	0.308225271595172	0.921889608648745	0.0310719555974306	0.995471682636862
pepc445a1a3	S25:+79.96633	TPGVPGDETTEKLPDESGVEPTENSPK	AT1G30470.1	0.468718078975673	0.00064385	0.993435953224517	0.743594756453863	0.80140958258428	0.0027862174889041	0.995471682636862
pepc455a1a2	S9:+79.96633	YGGDAGDRSPTHYPQAEEGEDEDEVNNLFK	AT1G32130.1	0.531535552091005	0.00657901	0.864697344293543	0.0702524541505736	0.840080307515585	0.0181759139792639	0.995471682636862
pepc409a1a3	S4:+79.96633	TRGSPSSSSATTTSAASNR	AT1G32360.1	0.16784144361115	9.85e-07	0.899849565385524	0.160238724880222	0.608555444847941	1.66008960712289e-05	0.995471682636862
pepc395a1a3	S1:+79.96633	SNSMDGEMSSASFNIESILASVSGK	AT1G43700.1	0.837298335939075	2.87e-06	0.156626649962042	0.0680936412889052	0.938385115241701	3.87559908438111e-05	0.995471682636862
pepc264a1a1	S3:+79.96633	GDSENVQQPSK	AT1G52380.1	0.989155892470296	0.00373689	0.520843134248506	0.70633134665634	0.99602333568755	0.0118254352012356	0.995471682636862
pepb15a1b15	S2:+79.96633	TSGILGQTGEQVK	AT1G52690.1	0.0241773513312903	2e-09	0.575234742693748	0.851649597212542	0.36946015003128	1.5704378997112e-07	0.995471682636862
pepb15a4a1	T5:+79.96633	AQEKTGEAMGTMGDK	AT1G52690.1	0.82389403886371	0.0151042	0.0605937381811703	0.293864971721158	0.937653876154259	0.032681198579285	0.995471682636862
pepc633a1a1	S3:+79.96633	NKSFDDEDSTR	AT1G53730.1	0.0264467704362046	1.951e-06	0.10277585050333	0.281910677509119	0.380366786567766	2.89094701667901e-05	0.995471682636862
pepc476a1a1	S16:+79.96633	NQPGNPDPEAEVMALSPK	AT1G55110.1	0.743022681962124	0.0100721	0.525812940819669	0.353278525717539	0.915209298436974	0.0248750829973737	0.995471682636862
pepc864a1a1	S7:+79.96633	EAMTPLSEFEDKL	AT1G56070.1	0.135109183789453	0.0110734	0.302886011400426	0.431741507514161	0.558790971635854	0.025785224459097	0.995471682636862
pepb17a2a1	S16:+79.96633	AAAASSWSDNSGTESSPR	AT1G59610.1	0.830745591740054	0.00174549	0.508367200440663	0.268787442584407	0.938385115241701	0.00601086875848172	0.995471682636862
pepb86a1a1	S16:+79.96633	ILSGQAAIGSETVQTSPIENDHK	AT1G60200.1	0.187501512374509	0.00645626	0.627623484350676	0.891059967139008	0.627947856655898	0.0179381422540568	0.995471682636862
pepc790a1a1	S7:+79.96633	GWSESSSPNVR	AT1G62020.1	0.924189715970419	0.00919711	0.320061509177355	0.341896964702769	0.972102242326866	0.0233025288163216	0.995471682636862
pepb11a7a5	S3:+79.96633	QSSGVDIK	AT1G64110.1	0.0938572511067032	1.114e-06	0.00966435957684306	0.0809620459135325	0.539955244602093	1.81584933862571e-05	0.995471682636862
pepb11a1a3	S2:+79.96633	NSSAAANISNLASSSNQVSAPLK	AT1G64110.1	0.261614991062793	1.694e-06	0.1556835442854	0.668544004722872	0.673138841139019	2.58862444290041e-05	0.995471682636862
pepb11a2a2	S3:+79.96633	NSSAAANISNLASSSNQAPLKR	AT1G64110.3	0.168840539432605	4.56e-07	0.187716448473382	0.0502024447935784	0.608555444847941	9.5468616673571e-06	0.995471682636862
pepb11a2a1	S2:+79.96633	NSSAAANISNLASSSNQAPLK	AT1G64110.3	0.429250372859372	4.6724e-05	0.183353278818748	0.309698218281494	0.790013884561446	0.000326399589034269	0.995471682636862
pepc108a1a1	S7:+79.96633	ALLEGGSDDEGASTEAQGR	AT1G64790.1	0.590382986121894	1.7976e-05	0.647146711710045	0.51554147002366	0.861797195509744	0.00016277880283807	0.995471682636862
pepc667a1a1	S13:+79.96633	QEPQKVDEEHEDSE	AT1G65030.1	0.596689809947888	0.000164171	0.949354883614225	0.386654989723743	0.861797195509744	0.000922755126457007	0.995471682636862
pepc640a1a1	S4:+79.96633	SNGSPSRAPEENDQ	AT1G67325.1	0.091235036737146	3e-09	0.87134669929185	0.279900306512071	0.531118249576957	1.73505620626453e-07	0.995471682636862
pepd1153a1a1	T3:+79.96633	GGTPTESGDYVVTLDQIPR	AT1G69340.1	0.0528778932350679	0.0207852	0.715307343264981	0.281489058007369	0.461737317713361	0.0432508295958575	0.995471682636862
pepc378a1a1	S5:+79.96633	AFFDSADWALGK	AT1G69510.1	0.436203985340676	0.00706211	0.476655470346509	0.989261777561442	0.790013884561446	0.0189745753592245	0.995471682636862
pepb20a2a5	S14:+79.96633	SNGYGDDGYDFDGSDDEIATLK	AT1G70770.1	0.273040993884216	0.000126368	0.975487684028184	0.692965207638426	0.678965194953451	0.000782200088418162	0.995471682636862
pepb20a1a3	M1:+15.99491 S6:+79.96633	MTAIDSDDDGVVR	AT1G70770.1	0.806510413694709	0.00079822	0.991821725322754	0.731991105393622	0.934558275584627	0.00328987705963439	0.995471682636862
pepb20a1a2	S6:+79.96633	MTAIDSDDDGVVR	AT1G70770.1	0.961952193284913	0	0.379667956155429	0.994318873100956	0.989510498297402	4.07294275481075e-08	0.995471682636862
pepc180a1a2	S3:+79.96633	VSSFEALQPATR	AT1G74910.1	0.573088560631464	0.000954933	0.830416379255836	0.59478719897631	0.861797195509744	0.00373569744182221	0.995471682636862
pepc721a1a1	S1:+79.96633	SWGTVDLNLK	AT1G76810.1	0.0460099751532165	0.000302522	0.6689349502568	0.429733472710377	0.442132263520712	0.00152508415299768	0.995471682636862
pepc202a1a1	S3:+79.96633	GFSDSDTNVNR	AT2G01190.1	0.0750957725690174	1.9279e-05	0.290922258568865	0.0383705560923146	0.499757705712689	0.000171410880504843	0.995471682636862
pepc602a1a1	S19:+79.96633	QNEISLSDAGVSAEATPGSPDLEGAWEK	AT2G02570.1	0.509609720434103	5e-09	0.50075639303647	0.115131706974335	0.827904163761716	2.501806909331e-07	0.995471682636862
pepc149a1a2	S4:+79.96633	SYESDDEEPRK	AT2G07360.1	0.692806614575098	0.00056268	0.956284167714296	0.43174438178449	0.901017113104316	0.00250136762476933	0.995471682636862
pepc149a2a5	T1:+79.96633	TSSISAGPGR	AT2G07360.1	0.787033675474524	4.42e-06	0.731949665188094	0.0664878750008616	0.921889608648745	5.54167485824611e-05	0.995471682636862
pepc518a1a2	S3:+79.96633	SSSPGLAAAAAR	AT2G14835.1	0.352841185087135	0.000227849	0.396764996163964	0.418214958723542	0.736762519589946	0.00119804289158681	0.995471682636862
pepc711a1a1	S11:+79.96633	STTTTVSSVHSPTTDQDFSK	AT2G17290.1	0.739925100786057	0.0131985	0.339267083828666	0.783478226952579	0.915209298436974	0.029801533556049	0.995471682636862
pepc258a1a6	S13:+79.96633	SFLLDDASDGNESGTEEDQSAFMK	AT2G17410.1	0.0912272485972303	0.000807332	0.557029819617307	0.662855379579904	0.531118249576957	0.00328987705963439	0.995471682636862
pepc109a1a2	T9:+79.96633	VQIESGVMTAETGTYR	AT2G17700.1	0.272255749651694	0.0104312	0.816565823950705	0.607539488389066	0.678965194953451	0.0250041154450959	0.995471682636862
pepc109a2a1	S5:+79.96633	AVVASPSQENPR	AT2G17700.1	0.450290182660869	0.0094251	0.812197530538664	0.807658728017335	0.794341359925227	0.0235594813479398	0.995471682636862
pepc316a1a2	S13:+79.96633	SLNASFAATSANSASR	AT2G17980.1	0.109622272192979	1.517e-06	0.120819143173503	0.616021590926231	0.553323476380107	2.39292822494068e-05	0.995471682636862
pepb96a2a2	T1:+79.96633	TQQSPSVDEK	AT2G19520.1	0.000285035070032192	0.00307724	0.499645141379584	0.0576019014766443	0.0949984539314162	0.0100318153972506	0.995471682636862
pepc482a1a1	S3:+79.96633	RASATWEEDSEIK	AT2G19950.1	0.632177146462036	0.00396092	0.140735839118472	0.387660672160239	0.873261651468745	0.0124159747250563	0.995471682636862
pepc339a1a2	S1:+79.96633	SGGGGGYSGGGGSYGGGGGR	AT2G21660.1	0.833363203551725	4.47e-07	0.56841212053063	0.0057453145365862	0.938385115241701	9.5468616673571e-06	0.995471682636862
pepc352a1a6	S1:+79.96633	SPSATSTVSNEEFPR	AT2G23140.1	0.0464929363074702	0.0234042	0.9879257732575	0.49097908345793	0.442132263520712	0.0478855546294527	0.995471682636862
pepc291a1a2	S3:+79.96633	SGSPSDLLASLSINDHL	AT2G23350.1	0.10233322430789	0.00207985	0.107597648969511	0.031864165622291	0.553323476380107	0.00701412982229785	0.995471682636862
pepc291a2a1	S7:+79.96633	NVNQPSSQGSEGNK	AT2G23350.1	0.914003843479513	0	0.23301541902824	0.510731150046972	0.972102242326866	2.93145837532519e-08	0.995471682636862
pepc706a1a1	S3:+79.96633	SFSAEGLK	AT2G25620.1	0.38604041644691	0.0106858	0.519466644175002	0.384288726929661	0.764266249564935	0.0253098975545852	0.995471682636862
pepc134a1a1	S6:+79.96633	TAPDGSPPPAAAAGDEDIYSIDAAK	AT2G25720.1	0.797457431598811	0.000924504	0.667641602237673	0.852888844639207	0.926262907486505	0.00366221022930488	0.995471682636862
pepc298a1a2	S10:+79.96633	ILEISLNNVSSDDLNR	AT2G26890.1	0.887139213316715	0.00490376	0.786947481523238	0.0274257385183471	0.957640342851818	0.0145329648445068	0.995471682636862
pepb12a2a3	S16:+79.96633	LASVPSGGGGGVAVASATSGGGGGGGASAAESK	AT2G27710.1	0.399318524698933	0.00844825	0.519718368043117	0.0704112177889421	0.770919748304271	0.0219744372970979	0.995471682636862
pepb19a2a4	S16:+79.96633	LASVPSGGGGGVAVASATSGGGGGGGAPAAESK	AT2G27720.1	0.783630149363431	0.00577309	0.517600023379121	0.168458596947902	0.921889608648745	0.0165090023520573	0.995471682636862
pepb63b10b10	C5:+57.02146 S3:+79.96633	VPSPCLTPIGSGR	AT2G29190.1	0.99602333568755	0.00523611	0.921264697416685	0.570877981458382	0.99602333568755	0.0153320874501096	0.995471682636862
pepb83a1a2	S4:+79.96633	TIDSPGQEETGMTGVSK	AT2G32080.1	0.0722659602426257	0.0140427	0.777969524421173	0.855892313236681	0.499757705712689	0.0310719555974306	0.995471682636862
pepd1029a1a2	M24:+15.99491 S26:+79.96633	LMPEPTAIALLYAQQQQMTTHDNMGSGSER	AT2G32120.1	0.030135859927606	4.6485e-05	0.351274099174202	0.779069563970048	0.398282040664847	0.000326399589034269	0.995471682636862
pepc791a2a3	S8:+79.96633	TEVNLGTSPR	AT2G32700.1	0.281367033159201	0.00606223	0.816744931648492	0.974163402762046	0.684596444892648	0.0170369566642101	0.995471682636862
pepc657a1a1	T1:+79.96633	TLGSGSSVVVPR	AT2G36060.1	0.440440927792182	4.5301e-05	0.949790878321116	0.340892568177083	0.791932066168091	0.00032576638096612	0.995471682636862
pepc238a1a2	S3:+79.96633	SNSFVGTHEYLAPEIIK	AT2G36350.1	0.992612896649197	3.4e-08	0.101887054902262	0.192791907366026	0.99602333568755	1.09886154994539e-06	0.995471682636862
pepc469a1a1	S3:+79.96633	SKSSEDIYSR	AT2G37550.1	0.316437036623425	0.00172992	0.425914429786421	0.770602583182893	0.713077008796566	0.00599951312604392	0.995471682636862
pepd1444a1a1	T1:+79.96633	TAHNMSSSSLR	AT2G38170.1	0.206188695216687	0.0152684	0.811574433860738	0.0046908986903924	0.638822222029357	0.0328910153598608	0.995471682636862
pepc910a1a1	S15:+79.96633	QGPTATPISVLPQNSGDFYTELVQAFK	AT2G41410.1	0.160025648354641	0.000288191	0.453954044057252	0.709012120720259	0.596184062803055	0.00148334993965503	0.995471682636862
pepa6b13a8	S12:+79.96633	DVGEEYGGGRGSER	AT2G42560.1	0.115830083731781	0.0142563	0.187304613083232	0.993964451633299	0.553815494187394	0.0312616056034211	0.995471682636862
pepa6a1b18	S7:+79.96633	GSNMPVSDEGEGETK	AT2G42560.1	0.185632393397667	3.6523e-05	0.0604535939319798	0.074116228442574	0.627947856655898	0.000270602798232285	0.995471682636862
pepa6a1b19	M4:+15.99491 S7:+79.96633	GSNMPVSDEGEGETK	AT2G42560.1	0.331947889739699	0.00033352	0.297793774919828	0.614999315703637	0.718241230454482	0.0016473851122424	0.995471682636862
pepa6a1b20	S7:+79.96633	GSNMPVSDEGEGETKMK	AT2G42560.1	0.496036458736295	0.0101972	0.19466319951398	0.133147053335591	0.819465636223136	0.0249911159996556	0.995471682636862
pepc412a1a1	S3:+79.96633	MASIDAQLR	AT2G42600.1	0.450456727276172	0.00576138	0.182913306127537	0.68360419358123	0.794341359925227	0.0165090023520573	0.995471682636862
pepc104a2a3	S3:+79.96633	SRSVDNYGSR	AT2G43160.1	0.111317899272263	0.00162462	0.49572490635069	0.394017807637777	0.553323476380107	0.00577503265765932	0.995471682636862
pepc643a2a2	S4:+79.96633	YTASPSAGVSSNPR	AT2G44730.1	0.00395816181074437	9e-09	0.384866846567009	0.628316338041893	0.254901272188086	3.81189825313626e-07	0.995471682636862
pepc275a3a4	S11:+79.96633 S22:+79.96633	VVYVAPPRPPSPVREGSEEGSSPR	AT2G45140.1	0.00670983180736182	0.00720452	0.0886800384521195	0.951682789619055	0.254901272188086	0.0192514250547552	0.995471682636862
pepc270a1a2	S11:+79.96633	FTQGGYVDTGSPTVGSGR	AT2G45200.1	0.670346132655972	0.005877	0.710253815160275	0.205763223521237	0.894798931534586	0.0166118748723482	0.995471682636862
pepc666a1a1	S4:+79.96633	LVQSPNSFFMDVK	AT2G45710.1	0.325100090042864	0.0107643	0.0929675648205554	0.760551643822963	0.718241230454482	0.0253098975545852	0.995471682636862
pepc427a1a1	S3:+79.96633	QGSGIIGTFGQSEELR	AT3G01310.1	0.0771288570574208	0	0.0346245631379051	0.271849252594177	0.499757705712689	2.93145837532519e-08	0.995471682636862
pepd2288a1a1	S15:+79.96633	SLPSSVQATASITSSSSHDNFLSEAFR	AT3G02290.1	0.305112722053169	0.0238878	0.734743197397373	0.569070590425134	0.70473382128875	0.0484694183221134	0.995471682636862
pepb74a1a4	S14:+79.96633	SFGEFDLDGLLKASAEVLGK	AT3G02880.1	0.620818608063444	0.0103456	0.698448636105856	0.273634804362133	0.868382618345442	0.0249911159996556	0.995471682636862
pepc796a1a2	S6:+79.96633	IGHESSENGDYEQQIPD	AT3G04590.2	0.811718856229335	0.000262512	0.077492053815902	0.12049631991583	0.937370409016017	0.00136561841216361	0.995471682636862
pepb59a3a3	S4:+79.96633	DIESEVEVSQEGR	AT3G05420.1	0.356376849864691	7.99e-07	0.357653739182	0.219395236208495	0.736762519589946	1.44635967035132e-05	0.995471682636862
pepb59a4a2	S3:+79.96633	ATSGPAYPER	AT3G05420.1	0.451600015573044	4.2217e-05	0.833926773021688	0.0222848236251981	0.794341359925227	0.000308123003901854	0.995471682636862
pepc652a1a1	S3:+79.96633	SSSDSGLTELSK	AT3G07330.1	0.225891630688618	0.0211691	0.73739694529562	0.0708524109332904	0.653615428442214	0.0437480207143481	0.995471682636862
pepc233a1a1	S11:+79.96633	AVDSLPLPRPSSSEVR	AT3G07660.1	0.127958622606412	0.000366948	0.799442552196358	0.103509517933945	0.558790971635854	0.00174211309583286	0.995471682636862
pepb85a1a6	S1:+79.96633	SSSPGYVGSYSVNKR	AT3G07810.1	0.144142805737573	0.010286	0.327345442184972	0.407928390653851	0.558790971635854	0.0249911159996556	0.995471682636862
pepc756a2a3	S2:+79.96633	SSGDVNWK	AT3G08590.1	0.419844430699255	0.0109179	0.7486809247882	0.151537893194818	0.786605082804351	0.0255446396979497	0.995471682636862
pepc272a1a1	S7:+79.96633	VEEKEESDEEDYGGDFGLFDEE	AT3G09200.1	0.133955665595676	0.000194407	0.965638673835248	0.819669982454316	0.558790971635854	0.00105628047439694	0.995471682636862
pepd1463a2a2	S1:+79.96633	SVDKFEVK	AT3G10020.1	0.260820135304849	0.0119868	0.203534309983271	0.0479753330086736	0.673138841139019	0.0275190410309969	0.995471682636862
pepd1014a1a2	S3:+79.96633	LASIDSFDSR	AT3G10540.1	0.775826462918329	0.00123593	0.785551758363935	0.076554042301487	0.918687775788401	0.00468502104383289	0.995471682636862
pepc299a1a1	S3:+79.96633	ANSPDSSYQK	AT3G10650.1	0.854045211050491	0.00163409	0.532632186935883	0.0169026005734357	0.938385115241701	0.00577503265765932	0.995471682636862
pepc561a1a2	S14:+79.96633	TYVADVSEYLGSNSPRDPYLER	AT3G11330.1	0.10872444444483	5.258e-06	0.00338296241443812	0.293864512818988	0.553323476380107	6.27071349473773e-05	0.995471682636862
pepc458a1a3	S7:+79.96633	MHASESSPQEDEK	AT3G12480.1	0.942862748009501	0.0176721	0.61826732473749	0.176062524440163	0.987280265046351	0.0374096980952361	0.995471682636862
pepc568a1a1	S12:+79.96633	ESATAESASKESPAAVQTSSDVK	AT3G13460.1	0.855221870559189	0.0116346	0.349545346973793	0.928987023979964	0.938385115241701	0.0268364910232816	0.995471682636862
pepc181a1a8	S3:+79.96633	SDSPVSAVSEPQLPEQK	AT3G13990.1	0.602729326920925	0.000326439	0.841106576317374	0.854131563782414	0.861797195509744	0.00162886391112615	0.995471682636862
pepc746a1a1	S7:+79.96633	SAEESTSGHGDIK	AT3G14010.1	0.0557623618526977	1.043e-05	0.551753425441656	0.622142900617462	0.462166016033376	0.000110871720441217	0.995471682636862
pepc575a1a2	C10:+57.02146 S11:+79.96633	SLAQSSLLSCSVLEGAGR	AT3G15040.1	0.415694548832243	0.00013467	0.499554519123806	0.422080452348523	0.784844148181339	0.000823171543256343	0.995471682636862
pepa2a7b11	T3:+79.96633	EKTSQTAQTAQQK	AT3G15670.1	0.427796480763861	0.00434173	0.26968222006709	0.695704214134147	0.790013884561446	0.0131056056481297	0.995471682636862
pepc402a1a4	T3:+79.96633	SLTMENENFSR	AT3G16270.1	0.177891926254487	9e-09	0.803278602366058	0.837554571231704	0.616944339988966	3.81189825313626e-07	0.995471682636862
pepb36a1a5	S4:+79.96633	DSLSGDENDESWTGWAK	AT3G17520.1	0.00558206998633804	3.0154e-05	0.271187286748125	0.265692593726325	0.254901272188086	0.000232439252541374	0.995471682636862
pepc269a2a1	S8:+79.96633	DSLAAAESPDGMK	AT3G17850.1	0.235651849020805	0.00586422	0.0978786003035955	0.41685870174831	0.660083081320168	0.0166118748723482	0.995471682636862
pepc167a1a2	S10:+79.96633	YVEDLESGFSSDVESK	AT3G18480.1	0.841457392004324	7.426e-06	0.431920012117769	0.903369188991524	0.938385115241701	8.44440986167541e-05	0.995471682636862
pepc580a1a4	S10:+79.96633	QPASVPGSSSPVENVDR	AT3G19670.1	0.190053748026734	1.99e-07	0.888272925195849	0.180670088651842	0.627947856655898	4.63072113776981e-06	0.995471682636862
pepb93a1a5	S1:+79.96633	SSDSLSGTNELLNINSETPMKK	AT3G19770.1	0.52633661205028	0.0240407	0.319041437319001	0.642649095879689	0.836149688214679	0.0485780815173105	0.995471682636862
pepb41a8b12	S18:+79.96633	VMPQYPGSPLASPVMPSSPVGGMMSHFGR	AT3G20250.1	0.554819366663503	0.000160032	0.871538506229812	0.881674188515127	0.855857004096066	0.000909951891821438	0.995471682636862
pepc417a1a1	S3:+79.96633	GGSEEPNVEEDSVAR	AT3G20550.1	0.123449191570811	9.4e-08	0.0666135303482506	0.147859330378661	0.558790971635854	2.64151647411084e-06	0.995471682636862
pepb26a2a4	S7:+79.96633	SDGVSLSPDEYITDVTGYYK	AT3G21380.1	0.397478812953693	1.784e-05	0.396702942518131	0.404237589544995	0.770919748304271	0.00016277880283807	0.995471682636862
pepb26a2a3	S8:+79.96633	KSDGVSLSPDEYITDVTGYYK	AT3G21380.1	0.742419184909868	0.000398902	0.317139518497197	0.471013049788976	0.915209298436974	0.00184761359004333	0.995471682636862
pepc246a2a5	S6:+79.96633	QISSTSPANR	AT3G22380.1	0.0854352940087975	0	0.32112786973288	0.255255721207623	0.522223234628775	4.09410143227897e-09	0.995471682636862
pepc510a1a2	S10:+79.96633	DSSVLVSVSSPMREYEWAEAR	AT3G22520.1	0.13532078343991	4.78e-07	0.367314596172707	0.132534473641677	0.558790971635854	9.5468616673571e-06	0.995471682636862
pepc510a1a1	S10:+79.96633	DSSVLVSVSSPMR	AT3G22520.1	0.591745594194681	0.013027	0.904486668937055	0.894253077451369	0.861797195509744	0.0296288732624381	0.995471682636862
pepc463a1a1	C8:+57.02146 S3:+79.96633	VDSSGEVCGVTFK	AT3G22850.1	0.609317880302108	0.0248458	0.598853552252307	0.107695951760944	0.866410416065478	0.0496621181659732	0.995471682636862
pepb55a2a2	S11:+79.96633	ASQNNSYDNKSPLHK	AT3G25070.1	0.209222223146867	0.00729788	0.477226150904913	0.0644114486327849	0.642655925748685	0.0193475991520814	0.995471682636862
pepc283a2a1	S3:+79.96633	AGSIDETR	AT3G26400.1	0.235889264419559	2.345e-06	0.0616383069607974	0.829310571185151	0.660083081320168	3.27562349825824e-05	0.995471682636862
pepc300a1a3	S10:+79.96633	STEDSSADKSDGESQSSLEK	AT3G26730.1	0.390354199026585	0.00114691	0.267855665287574	0.993756340529548	0.769690335983871	0.00438154935330127	0.995471682636862
pepc199a1a3	S18:+79.96633	TVDDGIHELFTEYMALPSPQNTTSEGGK	AT3G42170.1	0.00615423417660824	0.0015155	0.413199099812186	0.154675746153932	0.254901272188086	0.00557204201464551	0.995471682636862
pepc162a2a2	S3:+79.96633	GTSPQPRPQQEPAPSNPVR	AT3G45780.1	0.33049865269657	2.1505e-05	0.699911424534274	0.293038294506721	0.718241230454482	0.000181311081517857	0.995471682636862
pepc962a1a1	T1:+79.96633	TLHGLQAPDTK	AT3G47950.1	0.645255850891892	0.000780132	0.438843955243219	0.0514845447511976	0.880314563124223	0.00326055307182085	0.995471682636862
pepb94a1a6	S4:+79.96633	SAPSPGSGGNVSK	AT3G48050.1	0.30731200419317	0.000805528	0.823077653410816	0.127865937519624	0.70473382128875	0.00328987705963439	0.995471682636862
pepb87a3a4	S4:+79.96633	GYESPTSDWEHVIKDD	AT3G49490.1	0.0187866794933746	0.0248818	0.862403941623905	0.954069320854417	0.361876379073597	0.0496621181659732	0.995471682636862
pepc288a3a8	S11:+79.96633	VFEQQGIEAPSDDDDFIEVR	AT3G50370.1	0.0692844044093534	0.000211165	0.547116350073291	0.947754370568309	0.499757705712689	0.00113472076372534	0.995471682636862
pepb56a1a5	S3:+79.96633	LASINVENVETNR	AT3G52930.1	0.0474073754281889	0.00133524	0.601701671101785	0.546179949465774	0.442132263520712	0.00502224647328192	0.995471682636862
pepb21a1b12	T6:+79.96633	LTGATTPSDEETR	AT3G53040.1	0.116652343356445	0.00164157	0.657477419379576	0.71686141476863	0.553815494187394	0.00577503265765932	0.995471682636862
pepb90a1a4	S4:+79.96633	RAESPEAMEEDEEEIAEIK	AT3G53230.1	0.460392634332066	0.000989778	0.294297321992282	0.634750779278255	0.797443491005312	0.00381103399123786	0.995471682636862
pepc452a1a1	S3:+79.96633	SKSSEDIYTR	AT3G53710.1	0.035445934630468	2.0397e-05	0.0238003977296369	0.532201687305874	0.422757610592655	0.000178107388134965	0.995471682636862
pepb30a2a5	S9:+79.96633	KADVLSEDSPGEGR	AT3G54760.1	0.0475462849188211	0.00664744	0.845813682373411	0.537750604446114	0.442132263520712	0.0182617896753073	0.995471682636862
pepb30a7a7	S16:+79.96633	KDNADMTSDLTGTIESADSAIPNSPTEDAAPGNIQDLK	AT3G54760.2	0.0459083190117013	0.000970899	0.584093736120408	0.995694901618238	0.442132263520712	0.00376801419161648	0.995471682636862
pepc554a1a2	S11:+79.96633	LGSDVTPDNASEEEGHPDAEK	AT3G55020.1	0.299495474379267	0.000830805	0.702697325525852	0.751569191250287	0.70293340730408	0.00335755166595786	0.995471682636862
pepc926a1a1	S5:+79.96633	LLEDSSSPDR	AT3G58460.1	0.120426402858116	0.00883411	0.909473904795164	0.866984505681246	0.558790971635854	0.022617165640022	0.995471682636862
pepc500a2a1	S5:+79.96633	LGSSSSVSLDK	AT3G59770.1	0.106931537732398	9.7e-08	0.740069018319947	0.757514162716869	0.553323476380107	2.64151647411084e-06	0.995471682636862
pepa9a5a1	S5:+79.96633	ASDLSPEVSSAR	AT3G60240.2	0.956227359812795	0.00156617	0.715099842321893	0.34838461587327	0.989510498297402	0.00563129985122965	0.995471682636862
pepc359a1a1	S2:+79.96633	GSPQAYGSDR	AT3G62330.1	0.190039472667839	0.00414187	0.504348314449234	0.538992278858438	0.627947856655898	0.012768664116024	0.995471682636862
pepc454a1a1	S4:+79.96633	GISSPLVAGNHVISAQNR	AT3G62900.1	0.683533386369674	0.0125605	0.435622387075362	0.931402124506337	0.900800112480942	0.0287013000705549	0.995471682636862
pepd1114a1a1	T15:+79.96633	LQVALESLEAEGYNTSEESEVR	AT4G00630.1	0.159454451742888	3.0897e-05	0.819186994023331	0.202714078197968	0.596184062803055	0.000232439252541374	0.995471682636862
pepc539a2a1	S4:+79.96633	AYASENEVQK	AT4G01670.1	0.241649938313126	0.00472704	0.417697297828501	0.0473379314665996	0.666455197926185	0.0140946613308712	0.995471682636862
pepc422a1a1	S3:+79.96633	SSSIGNGVQFLNR	AT4G02280.1	0.134671119040492	0.0161987	0.956670044207036	0.0198408887441187	0.558790971635854	0.0345902301373386	0.995471682636862
pepc717a1a1	S3:+79.96633	QLSLDQFQNESR	AT4G03080.1	0.355342446468904	0.00197636	0.308326891685273	0.976688305090723	0.736762519589946	0.00671138499314746	0.995471682636862
pepc786a1a1	S10:+79.96633	EVSTLSDPGSPR	AT4G05150.1	0.345841521557015	2.6326e-05	0.455233343536293	0.12679770510115	0.73490468767992	0.000209885352158175	0.995471682636862
pepc991a1a1	T3:+79.96633	SKTPDADYEK	AT4G09980.1	0.980843817777488	0.000379423	0.140180724820547	0.851177887004849	0.990976501845437	0.00178401674376931	0.995471682636862
pepa4a2a2	S8:+79.96633	SSLVGVGSGMPVDESSSQMK	AT4G10020.1	0.192458295171984	6.35e-06	0.629172140901163	0.773926365956335	0.629767333727057	7.3935698862203e-05	0.995471682636862
pepc129a1a2	S18:+79.96633	QDHSDDADGGDEQSQPSSPSVK	AT4G11790.1	0.301342360057201	2.6611e-05	0.371460177979509	0.0319458411478796	0.70293340730408	0.000209885352158175	0.995471682636862
pepc186a1a7	S3:+79.96633	TRSFDDSPPAAAELR	AT4G11860.1	0.533649730652301	0.00692021	0.863625027208903	0.441187382315102	0.840080307515585	0.0187123031829328	0.995471682636862
pepb31a1b15	S8:+79.96633	TSEEGSQSPEQVK	AT4G13350.1	0.978994656710317	0.00374835	0.361162285953475	0.882903076326977	0.990976501845437	0.0118254352012356	0.995471682636862
pepc408a1a1	S5:+79.96633	AFFDSADWALLK	AT4G16146.1	0.552122309670462	9.7e-07	0.139883010458335	0.478461868400152	0.855857004096066	1.66008960712289e-05	0.995471682636862
pepd1224a1a1	S9:+79.96633	GPVSEGAGSPK	AT4G16340.1	0.770143529735897	0.000348519	0.405319523296451	0.0120910494613359	0.918687775788401	0.00168738590074575	0.995471682636862
pepc185a2a2	S9:+79.96633	VSADFDADSDDEIVLVPK	AT4G17060.1	0.569196643577256	1.334e-05	0.966900672015159	0.0225119783520197	0.861797195509744	0.000137235240974258	0.995471682636862
pepc185a1a1	S5:+79.96633	SEFDSDHDSGSGFGLK	AT4G17060.1	0.899946612523499	0.000154492	0.558388390424748	0.99339055693033	0.965074327903489	0.000899362111891691	0.995471682636862
pepc193a7a3	S6:+79.96633	LDPTSSEGEEK	AT4G17140.1	0.0335422630624008	0.000179468	0.0612409991474544	0.43437730251188	0.419030203580239	0.000997272166034898	0.995471682636862
pepb45a5a5	T7:+79.96633	GTVEEQTTSSSHDTGSK	AT4G17330.1	0.994871116204056	0.0142547	0.0862516296741627	0.503418986569921	0.99602333568755	0.0312616056034211	0.995471682636862
pepc410a1a3	S2:+79.96633	SSPAPPESSVAPVSSGR	AT4G17410.1	0.406212445904767	0.018591	0.990743997879891	0.430822095304514	0.770919748304271	0.039017254936989	0.995471682636862
pepc809a1a1	S1:+79.96633	SYSNLLDLASGNFHSFSR	AT4G17770.1	0.560656924101484	9.1398e-05	0.222215151089175	0.0707006218962313	0.859439610926726	0.000572994384347492	0.995471682636862
pepc426a3a4	S18:+79.96633	SQGQQHSSESSEENESNSPLHR	AT4G17950.1	0.434529390935731	0.010508	0.678302184572614	0.298600794932437	0.790013884561446	0.025065469573499	0.995471682636862
pepc426a1a1	S25:+79.96633	AQNTPEPASAPANMLSFGGVGGPGSPR	AT4G17950.1	0.969581096979795	2.015e-06	0.558098054267764	0.864345380316872	0.989510498297402	2.89745633056575e-05	0.995471682636862
pepc875a1a1	S13:+79.96633	GESSLEPDSTPSSPK	AT4G20400.1	0.483081523455558	0.0132248	0.989006036086037	0.789558748019386	0.814575396447475	0.029801533556049	0.995471682636862
pepc543a1a3	S1:+79.96633	SGQLDHQLSNLASSKPK	AT4G22290.1	0.140791214304187	0.00776851	0.361483102913268	0.989965283973667	0.558790971635854	0.0204236512456705	0.995471682636862
pepc166a2a1	S4:+79.96633	ETKSGDESIETAR	AT4G24680.1	0.0550990061400249	1.6962e-05	0.488489821733306	0.999687010654876	0.462166016033376	0.000162639616226766	0.995471682636862
pepc336a1a1	T11:+79.96633	DHQETQALDETDLEELEDMGEK	AT4G27585.1	0.0430344324469	1.16e-07	0.981065032157466	0.835442405038056	0.442132263520712	2.84476247758398e-06	0.995471682636862
pepc140a3a1	S8:+79.96633	LDASRPASSDKNNDSDAK	AT4G30890.1	0.262348628267843	0.00134543	0.488202675848541	0.487804185212302	0.673138841139019	0.00502224647328192	0.995471682636862
pepc140a1a2	S12:+79.96633	TDPIGLDNLSMSDGESDPVYK	AT4G30890.1	0.500663901887607	8.846e-06	0.793006589815083	0.00363597699478378	0.823088863200265	9.61228761118398e-05	0.995471682636862
pepd1033a1a2	S3:+79.96633	SDSPVVNR	AT4G30935.1	0.0120310259061948	0.0103746	0.146893743844546	0.0148428681020625	0.309640614112066	0.0249911159996556	0.995471682636862
pepc601a1a3	S2:+79.96633	SSESDLLSITEK	AT4G31590.1	0.321676098285948	0.00692623	0.0557046784369853	0.538688192969055	0.718241230454482	0.0187123031829328	0.995471682636862
pepb82a2a2	S2:+79.96633	LSSAAAKPSVTA	AT4G31700.1	0.00887009505911694	0.00222729	0.77282181672282	0.438950586390799	0.271092280244261	0.00745991024339979	0.995471682636862
pepc958a1a2	S1:+79.96633	SGSRPQLDLSK	AT4G32180.1	0.309514083910318	6.7691e-05	0.90357361521158	0.515330065275033	0.70473382128875	0.00045973433459824	0.995471682636862
pepb43a1a3	S1:+79.96633	SFGDVNEIGAR	AT4G32285.1	0.559770472964635	0.000183543	0.262904003077226	0.503249154315387	0.859439610926726	0.00100845613801249	0.995471682636862
pepb70a3a3	S1:+79.96633	SQPGFESHPMVGEAWDALR	AT4G34860.1	0.00533867389026593	1.8e-08	0.130882177966116	0.900892568849014	0.254901272188086	6.87846766078135e-07	0.995471682636862
pepc419a3a3	S3:+79.96633	VSSPHELLAQLFSLQNR	AT4G35140.1	0.551453362779836	0.00358476	0.744642011129934	0.739316227004659	0.855857004096066	0.011532546587492	0.995471682636862
pepc419a2a2	S2:+79.96633	SSSSPEREGESSSATGR	AT4G35140.1	0.789314727690499	0.00831593	0.147810296482206	0.166998148059767	0.921889608648745	0.0217459354750969	0.995471682636862
pepc312a1a1	S3:+79.96633	AASPDPLGESSSSGTAR	AT4G35980.1	0.789921771009865	7.2534e-05	0.825590303070569	0.394452340823704	0.921889608648745	0.000479315729204728	0.995471682636862
pepb35a1a8	S1:+79.96633 T5:+79.96633	SAPTTPINQNAAAAFAAVSEEER	AT4G37870.1	0.696579147383677	3.486e-06	0.671830857729773	0.742362328695177	0.901130166853487	4.48545719843759e-05	0.995471682636862
pepc748a1a1	T6:+79.96633	DKDGDTASASQETVAR	AT4G38630.1	0.0771104896228251	0.000220156	0.753566642779578	0.655025733617367	0.499757705712689	0.00117017482944242	0.995471682636862
pepc276a1a1	Y15:+79.96633	SGGGGGYSGGGGGGYSGGGGGGYER	AT4G39260.1	0.281024269241836	3.0811e-05	0.811994819684331	0.762262667369377	0.684596444892648	0.000232439252541374	0.995471682636862
pepc276a2a2	S3:+79.96633	TFSQFGDVIDSK	AT4G39260.1	0.456781967041346	1.12e-07	0.896217164730668	0.562466988257774	0.797443491005312	2.84476247758398e-06	0.995471682636862
pepb69a5a2	C7:+57.02146 S9:+79.96633	DISSGYCMSPTAK	AT5G03280.1	0.210275967525132	0.0226069	0.518454487097748	0.971865285448679	0.642655925748685	0.0464487173885859	0.995471682636862
pepb69a1a5	Y2:+79.96633	KYSSMPDISGLSMSAR	AT5G03280.1	0.21209559585081	0.000574236	0.417751555087445	0.558695208772087	0.644190971248733	0.00252974331317023	0.995471682636862
pepb69a3a7	S4:+79.96633	TPGSIDSLYGLQR	AT5G03280.1	0.875492807804633	0.00305337	0.647645607050589	0.853205988214237	0.955616033518896	0.0100207744457951	0.995471682636862
pepc292a1a1	S7:+79.96633	LKTESSSADNIQEDDGSSLR	AT5G04420.1	0.0279287868603259	0.000513676	0.183251000871572	0.351711171272254	0.389739137613098	0.00232581244487904	0.995471682636862
pepd2275a1a1	S3:+79.96633	SFSIALKL	AT5G04870.1	0.358514588520481	1.758e-05	0.011539039175116	0.911089832057116	0.736762519589946	0.00016277880283807	0.995471682636862
pepb57a1a1	S8:+79.96633	NISGSMQSPR	AT5G06140.1	0.182963648846583	0.00516614	0.474599891197121	0.365202378192619	0.627947856655898	0.0152183356080181	0.995471682636862
pepd1577a1a1	S1:+79.96633	SESFDSPK	AT5G06970.1	0.815611332741012	0	0.0113212562556593	0.659458155413719	0.937370409016017	1.00476419624334e-09	0.995471682636862
pepc251a1a2	T11:+79.96633	GESLAMHLYETTPR	AT5G10020.1	0.132736600520977	0.0236313	0.24671801320301	0.988739653150079	0.558790971635854	0.0481486909725678	0.995471682636862
pepc641a1a2	T11:+79.96633	SYSHDHTGNLTNR	AT5G10270.1	0.222613485563649	0.00684927	0.673546943490596	0.000257981974607398	0.653615428442214	0.0187111263293771	0.995471682636862
pepc562a1a1	S2:+79.96633	ISSVDVFENWFAQHK	AT5G11110.1	0.732047682388626	2.6288e-05	0.0963509010492869	0.0308321290095667	0.913603703748823	0.000209885352158175	0.995471682636862
pepc245a1a2	S3:+79.96633	SSSVNSVPLILDIEDFK	AT5G12370.1	0.104476613510448	0.00897675	0.349362745580993	0.0446014517689107	0.553323476380107	0.0228626532215321	0.995471682636862
pepc453a3a2	S3:+79.96633	SSSPANSPAVSVR	AT5G13260.1	0.637040141384352	0.00573593	0.505768732226204	0.392747449751861	0.877500363766051	0.0165090023520573	0.995471682636862
pepd1111a1a2	S17:+79.96633	QQFESIARPTLEIEIPSPR	AT5G13560.1	0.53649567228403	0.0107658	0.254063078439558	0.125308858705593	0.840853794060547	0.0253098975545852	0.995471682636862
pepd1219a1a1	S3:+79.96633	MSSPDHSGYSR	AT5G13590.1	0.109088174051751	0.000360079	0.883246992481059	0.586277039076447	0.553323476380107	0.00172626151775361	0.995471682636862
pepc386a1a2	S14:+79.96633	GSSVGGLDQLESASPEK	AT5G14270.1	0.577648964127882	0.00423144	0.467001415837047	0.931960309680188	0.861797195509744	0.012890158931812	0.995471682636862
pepc386a2a1	S18:+79.96633	GLGTIDLEPMLDGATSASPTR	AT5G14270.1	0.661957044454744	0.0144116	0.897022274745714	0.000153215960952944	0.889277458072445	0.0314609457673345	0.995471682636862
pepc121a1b10	S3:+79.96633	YLSGSIIPESTFSPK	AT5G14720.1	0.0639299061014611	0.000765719	0.390632561421585	0.0961567247142725	0.499757705712689	0.00322790146125941	0.995471682636862
pepc121a8a8	S3:+79.96633	SYSGSLYR	AT5G14720.1	0.569586083062251	0.00014125	0.0708668301696843	0.727107303801896	0.861797195509744	0.000852732889062506	0.995471682636862
pepc549a1a1	S15:+79.96633	EIDGSGSQNQHPVGSPR	AT5G15030.1	0.852132006501069	0.00180932	0.547270649631903	0.748050979485216	0.938385115241701	0.00618712112563674	0.995471682636862
pepd1056a1a1	S4:+79.96633	AQASSDGDEEEAIPLR	AT5G16150.1	0.405222292618745	0.0167321	0.60976030555235	0.634289741736263	0.770919748304271	0.035573922241196	0.995471682636862
pepc432a1a1	S6:+79.96633	ADYEGSPVR	AT5G16780.1	0.200858044138553	2.932e-06	0.501005720756866	0.0414814321339517	0.6387406495369	3.87559908438111e-05	0.995471682636862
pepc485a1a3	S21:+79.96633	VEAEQPSQPAQSQQQLPEGYSPIHSSEYSK	AT5G16840.1	0.775655411502988	0.021203	0.594039178186218	0.195194438967312	0.918687775788401	0.0437480207143481	0.995471682636862
pepb33a1a6	S3:+79.96633	INSAESMELWASQQK	AT5G20280.1	0.725968205018155	0.00874014	0.768082030220602	0.676180351589477	0.913603703748823	0.0224943630128213	0.995471682636862
pepb97a2a2	S10:+79.96633	GIPWDKQDPSEEAIESFSAELK	AT5G22470.1	0.136487436165087	0.00415177	0.343793320502744	0.784970008494844	0.558790971635854	0.012768664116024	0.995471682636862
pepc479a1a1	T5:+79.96633	AGDSTPEELANATQVQGDYMPIASVK	AT5G23900.1	0.0212513963917791	7.2156e-05	0.760687140980292	0.211868295610253	0.361876379073597	0.000479315729204728	0.995471682636862
pepc335a2a2	S3:+79.96633	ASSGLSYPER	AT5G27630.1	0.669450620693649	2.4825e-05	0.418259653758696	0.028995809949568	0.894798931534586	0.000205754042194403	0.995471682636862
pepc522a1a1	S3:+79.96633	GGSSGDGGETLYLK	AT5G28640.1	0.50288442268579	0.0135204	0.627509094819635	0.603511743417135	0.823088863200265	0.0303278998471868	0.995471682636862
pepc501a1a1	Y5:+79.96633	TVYSYIQSR	AT5G35980.1	0.144064544941727	0.00262814	0.471225389018663	0.0195385374317102	0.558790971635854	0.00868352249502497	0.995471682636862
pepd1189a1a2	S1:+79.96633	SHSGSDYMYASSDSGMVSNQR	AT5G38560.1	0.144393665321061	0.00859189	0.155296093010656	0.83038671180034	0.558790971635854	0.022229804248614	0.995471682636862
pepd1038a1a1	S14:+79.96633	APELHTGGTAGPSSNSAK	AT5G40930.1	0.244593780593755	0.00351613	0.871572702025109	0.746198467707964	0.666455197926185	0.0113866633095334	0.995471682636862
pepb62a2a3	S3:+79.96633	VDSSQNWAGHI	AT5G43830.1	0.856148285538091	0.0150106	0.307740718408433	0.25484958227625	0.938385115241701	0.032623084206946	0.995471682636862
pepb58a3a7	S1:+79.96633	SVSEPDFSR	AT5G47480.1	0.173580851954952	0.0103413	0.699131672435789	0.603267297626353	0.61460829321776	0.0249911159996556	0.995471682636862
pepb58a1a1	S10:+79.96633	ESNIVDGSGSPGVK	AT5G47480.1	0.28647954742268	0.00469868	0.0753481158902006	0.0297793913556428	0.687941058138725	0.0140946613308712	0.995471682636862
pepa1a2b11	S3:+79.96633	YFSGEGELIVNQDMR	AT5G50600.1	0.0256312408636934	7.6278e-05	0.205002220076794	0.0938220329777484	0.37980838734382	0.000497332857773613	0.995471682636862
pepa1a1a7	S1:+79.96633	STLYPESIR	AT5G50600.1	0.206408816115825	2.1054e-05	0.716895755108168	0.595337598845508	0.638822222029357	0.000180618960479649	0.995471682636862
pepd1951a1a1	S6:+79.96633	SDSIASPAKR	AT5G50780.1	0.018078191739896	0.00068408	0.916164079676402	0.434067967234373	0.361876379073597	0.00290882635549289	0.995471682636862
pepd1031a1a1	S1:+79.96633	SQGEGSKVEEENMAAWLVGINTLK	AT5G51970.1	0.106601828842182	0.00169821	0.12785131814707	0.374613164001503	0.553323476380107	0.00593160624430696	0.995471682636862
pepc198a1a3	S14:+79.96633	TPYHPMMDDDGSLSPR	AT5G52200.1	0.671556662317368	0.000153311	0.773520153410507	0.240067962437477	0.894798931534586	0.000899362111891691	0.995471682636862
pepc111a4a8	T7:+79.96633	TETGMDTNSPSR	AT5G52310.1	0.262104208377013	0.000655077	0.579927172440279	0.323534655974902	0.673138841139019	0.00280993416434191	0.995471682636862
pepc416a1a1	S6:+79.96633	MASESSPQQHYK	AT5G55860.1	0.857787620681064	0.000536322	0.980561474553582	0.836301453586348	0.938385115241701	0.0024060667973902	0.995471682636862
pepc212a1a4	S8:+79.96633	TFQEFPSSPSSAR	AT5G57610.1	0.213668230058809	0.000913601	0.553607620524637	0.0141983232667399	0.64496150925159	0.00366189078434362	0.995471682636862
pepc908a1a1	S2:+79.96633	ASPALMDLSTADEEDLYGR	AT5G58290.1	0.00164896895415763	5.5154e-05	0.0341475203706388	0.0244330511855563	0.149256307304844	0.000379864034910669	0.995471682636862
pepc466a1a1	S3:+79.96633	SVSPSPQMAVPDVFK	AT5G58950.1	0.366623390956226	0.015824	0.589010599413029	0.124599723790356	0.743895594097903	0.0339383091888039	0.995471682636862
pepc578a1a1	T1:+79.96633	TLHGLQAPDAK	AT5G62670.1	0.596367973450126	0.0140196	0.606112397068774	0.0471505981314981	0.861797195509744	0.0310719555974306	0.995471682636862
pepc480a1a1	S14:+79.96633	LEIATHNSGSLSSSPK	AT5G63190.1	0.586689380977799	0.000337446	0.759519033538558	0.636797335960915	0.861797195509744	0.00165011326255489	0.995471682636862
pepc203a2a7	T5:+79.96633	WDAPTPGR	AT5G64270.1	0.281398538698205	0.0115972	0.580543365843712	0.810374274154289	0.684596444892648	0.0268364910232816	0.995471682636862
pepc203a3a6	T5:+79.96633	VSDATPSAGR	AT5G64270.1	0.418568315392391	4.1e-08	0.632017160907497	0.0622601023599664	0.786605082804351	1.25081781045409e-06	0.995471682636862
pepc366a1a2	S13:+79.96633	FSYNSYPDSTDSSPR	AT5G64430.1	0.769324964555941	8.0581e-05	0.903041517706472	0.899020086784959	0.918687775788401	0.000518476805192041	0.995471682636862
pepc211a1a1	S6:+79.96633	EGTKGSSGNLVDAAR	AT5G64813.1	0.709148086105719	1.6142e-05	0.113598377926203	0.387202653695911	0.909604746183943	0.0001578644463173	0.995471682636862
pepc603a1a5	S1:+79.96633	STVGTPAYIAPEVLLR	AT5G66880.1	0.853725177515937	5.08e-07	0.290850486526441	0.756086398634315	0.938385115241701	9.5468616673571e-06	0.995471682636862
pepd1321a2a2	S6:+79.96633	STAVLSSPR	AT1G04300.1	0.133231381966173	0.201851	0.337930481249586	0.462884837003959	0.558790971635854	0.263214328988172	0.995471682636862
pepc705a1a1	C2:+57.02146 S3:+79.96633	QCSSGLQAVADVAAAIK	AT1G04710.1	0.446511279330961	0.228752	0.961022733236939	0.991935410535726	0.794341359925227	0.290544574413275	0.995471682636862
pepc164a2a1	S11:+79.96633	DATEDLSEDLSEGEKGDGLGEIVQPETPR	AT1G04920.1	0.775906035584069	0.29525	0.695532289372248	0.738295851770515	0.918687775788401	0.360942998007322	0.995471682636862
pepb75a1a6	S7:+79.96633	TAAWAVSPNHGIVFDETWK	AT1G05150.1	0.435359383269554	0.408511	0.632368977441002	0.491679716554487	0.790013884561446	0.467659779930167	0.995471682636862
pepc217a2a3	T3:+79.96633	VMTVPGNVSEFDEDQAYSVSSDNPSSVSSDR	AT1G06410.1	0.75845033341789	0.564824	0.966279616941446	0.996551292151407	0.918687775788401	0.612414578471137	0.995471682636862
pepc219a2a2	S3:+79.96633	SLSASSFLIDTK	AT1G07110.1	0.140104505235151	0.171658	0.521018636283299	0.839374210893012	0.558790971635854	0.233818676706556	0.995471682636862
pepd1411a2a1	S5:+79.96633	KGDTSPDIEQR	AT1G08060.1	0.273529945615194	0.0611223	0.32271681635132	0.74641532422456	0.678965194953451	0.102710741201196	0.995471682636862
pepb64a2a9	S3:+79.96633	QLSIDQFENEGR	AT1G08420.1	0.440502089974889	0.0440057	0.524348805548849	0.537272217987175	0.791932066168091	0.0782647755005505	0.995471682636862
pepc295a1a5	S5:+79.96633	SDIQSPNFQQEAEFR	AT1G08680.1	0.298054295829659	0.10877	0.636588897601268	0.541131115007461	0.70293340730408	0.162656179625094	0.995471682636862
pepb17a5a2	S16:+79.96633	AAAASSYSDNSGTESSPR	AT1G10290.1	0.932524894400108	0.0625283	0.138201931350876	0.200548774838176	0.978550801205263	0.104713458458311	0.995471682636862
pepb17a3a5	S3:+79.96633	ATSPQPDGPTAGGSLK	AT1G10290.1	0.963986341079043	0.22141	0.865229362972179	0.242824517342576	0.989510498297402	0.281952035810539	0.995471682636862
pepc333a1a2	S4:+79.96633	TRYSPDAGDFK	AT1G10520.1	0.723861002805399	0.0287091	0.754289997645593	0.12520469089538	0.913603703748823	0.0554891079351963	0.995471682636862
pepb37a1a7	S11:+79.96633	SPTVVTVQPSSPRFPISTPTAGAQR	AT1G11360.1	0.489319551287301	0.0813025	0.623976648391774	0.418582656832977	0.819442673217432	0.127018855053458	0.995471682636862
pepb37a2a5	S4:+79.96633	SGDSGGENLMDSDK	AT1G11360.1	0.991598797966009	0.408165	0.292447674098957	0.724413060173354	0.99602333568755	0.467659779930167	0.995471682636862
pepc695a1a1	S2:+79.96633	GSDDGYSSDSVLR	AT1G12360.1	0.491084941179614	0.776279	0.984343518343349	0.699473572024681	0.819465636223136	0.809382953943319	0.995471682636862
pepc365a1a1	S3:+79.96633	RNSGVQDLSLGHLDTESSSVAK	AT1G12760.1	0.472203728097239	0.894813	0.828374443538252	0.893797814178432	0.804556177838153	0.905928755577859	0.995471682636862
pepc365a2a2	T4:+79.96633	TTTTTPPR	AT1G12760.1	0.583507682295313	0.581495	0.858795934081872	0.00128136282949467	0.861797195509744	0.629095025033587	0.995471682636862
pepc177a1a5	T9:+79.96633	KADTEVSETPTAVK	AT1G13020.1	0.0463229384365408	0.0311054	0.755332488431005	0.396814050937702	0.442132263520712	0.0594311484441022	0.995471682636862
pepc252a2a2	T17:+79.96633	FGIVEGLMTTVHSITATQK	AT1G13440.1	0.550842172502514	0.272238	0.512030353260355	0.169986990948853	0.855857004096066	0.337023502060728	0.995471682636862
pepc252a3a3	S5:+79.96633	LTGMSFRVPTVDVSVVDLTVR	AT1G13440.1	0.969420433090445	0.503956	0.658894580404644	0.967161001609005	0.989510498297402	0.555032081051052	0.995471682636862
pepb77a2a2	S3:+79.96633	AGSGEGAEEPSKVEGLK	AT1G15340.1	0.0436820400824993	0.0558825	0.977910440421526	0.604131954469958	0.442132263520712	0.0955473671734376	0.995471682636862
pepc381a1a4	S9:+79.96633	VSPAVDPPSPR	AT1G15400.1	0.506387851571455	0.026561	0.965526634598549	0.042046779574428	0.825412198061472	0.052162043425431	0.995471682636862
pepc719a1a2	S11:+79.96633	TRLDLEDGYGSEQALIK	AT1G15880.1	0.678237056023567	0.854457	0.930017778297491	0.978221978910246	0.898801952291394	0.876850027453382	0.995471682636862
pepc645a1a4	S7:+79.96633	NVEPSSSPEVR	AT1G15940.1	0.0489335118439468	0.0799653	0.138603480829701	0.563064149156022	0.443120135031296	0.126138874816722	0.995471682636862
pepc100a1b10	S3:+79.96633	SPSPDNNNVSEK	AT1G19870.1	0.0503476430839847	0.0719042	0.181150082359796	0.648755793242985	0.447636317601246	0.117244823871598	0.995471682636862
pepd2133a1a1	S7:+79.96633	TLDQFYSRDSTS	AT1G20260.1	0.112022544297813	0.185419	0.756817378340636	0.699607894817817	0.553323476380107	0.247056690265931	0.995471682636862
pepc154a7a5	S3:+79.96633	FDSINSSR	AT1G20760.1	0.587790920100219	0.412023	0.0623940354252638	0.30193893403664	0.861797195509744	0.469648998800067	0.995471682636862
pepc154a1a7	S7:+79.96633	NATEVPSPDYSQGK	AT1G20760.1	0.818385390140111	0.743356	0.802048023826883	0.456659119566749	0.937370409016017	0.779983413457249	0.995471682636862
pepc224a1a1	S3:+79.96633	GRSPVDLDISFK	AT1G21580.1	0.359678198267715	0.0383925	0.848566035082742	0.0460354422877961	0.736762519589946	0.070578603143106	0.995471682636862
pepb92a6a4	S6:+79.96633	GIEADSSPR	AT1G21630.1	0.233283963248025	0.480503	0.0450345965935283	0.319303695158354	0.660083081320168	0.530397033445229	0.995471682636862
pepb92a5a3	S3:+79.96633	FDSIGSTR	AT1G21630.1	0.464962682330929	0.181473	0.127285088178551	0.912507907440091	0.800587153731776	0.243123453548472	0.995471682636862
pepc425a1a1	S9:+79.96633	TDQAILSNSSDLGR	AT1G22280.1	0.918309862340467	0.0417493	0.816120191167763	0.889510746173324	0.972102242326866	0.0753336617478379	0.995471682636862
pepb47a2a2	S5:+79.96633	SDVASVASADEFEYKDPVDGSISK	AT1G23190.1	0.365729153954334	0.156126	0.782532826969156	0.5786313485239	0.743895594097903	0.217508871647137	0.995471682636862
pepc165a2a1	C13:+57.02146 S3:+79.96633	TSSFPDIEAVQGCSTLNLLPK	AT1G27540.1	0.46822241345703	0.389146	0.742975101668616	0.385557791560513	0.80140958258428	0.453076626172734	0.995471682636862
pepc319a1a1	T26:+79.96633	ISGVSAEGSGVIVEGSAPITEEAVATPPAADSK	AT1G30230.1	0.770877787358383	0.0264162	0.182881415850763	0.042843617872971	0.918687775788401	0.052086849891472	0.995471682636862
pepc371a1a1	S11:+79.96633	SMTGEQIQAPSSPR	AT1G30450.1	0.459009802285189	0.329539	0.58413668723519	0.948894547330283	0.797443491005312	0.397295002596381	0.995471682636862
pepc207a1a1	S10:+79.96633	AANTPAEYDSDDEYLAPR	AT1G32400.1	0.64606197086701	0.615055	0.914655184430236	0.538943369132826	0.880314563124223	0.662582818080137	0.995471682636862
pepc207a3a3	T13:+79.96633	QAAPVTGVPVAPTLDQRPSR	AT1G32400.1	0.71057057881854	0.114708	0.997320984361471	0.481943081934083	0.909604746183943	0.169463118760978	0.997320984361471
pepc423a1a3	C5:+57.02146 S7:+79.96633	EVTDCDSQKEDEANAGGESK	AT1G33680.1	0.249380730279395	0.0761284	0.725334990347314	0.533254349594854	0.666455197926185	0.121656188705001	0.995471682636862
pepc671a1a1	S1:+79.96633	SQEFETVAK	AT1G34320.1	0.919759130571673	0.0352686	0.966151242697535	0.0814961418461785	0.972102242326866	0.0656527982115905	0.995471682636862
pepc858a1a2	S1:+79.96633	SSSGQPEFDYLFK	AT1G43890.1	0.132682190053926	0.307471	0.636863111771834	0.712494344058174	0.558790971635854	0.374013690636365	0.995471682636862
pepd1159a1a1	S1:+79.96633	SAPQTPHR	AT1G48210.1	0.492959966769159	0.385182	0.437865872779617	0.854542905658086	0.819465636223136	0.449532565633575	0.995471682636862
pepc235a1a1	S8:+79.96633	FYMEPETSDSGSMASGSMAR	AT1G48410.1	0.331807877008353	0.0572377	0.377654571653326	0.0335813286831411	0.718241230454482	0.0971848806937956	0.995471682636862
pepc547a1a1	S24:+79.96633	EGTLHSISASDMVSQLGLVFGATSPK	AT1G48840.1	0.853883421443987	0.363998	0.983480374512016	0.783858288335089	0.938385115241701	0.429939786979074	0.995471682636862
pepc850a2a2	S14:+79.96633	NNSSSTTSFSSNESPISQANNNNLSR	AT1G50600.1	0.965132999461597	0.35154	0.0872868966748185	0.281478228337113	0.989510498297402	0.417240802592313	0.995471682636862
pepc114a1a5	T1:+79.96633	TQSGGLDQYK	AT1G51140.1	0.00154716163472367	0.793686	0.172325953246109	0.326298530363445	0.149256307304844	0.824017937157901	0.995471682636862
pepc114a2a2	S3:+79.96633	HNSSPAGLFSSIDVETAYAAVMK	AT1G51140.1	0.00165792830595766	0.399522	0.0835666371410858	0.749504067272978	0.149256307304844	0.46054620156	0.995471682636862
pepc114a3a1	S3:+79.96633	AMSPISEVDVKPGFSSR	AT1G51140.1	0.610752038392778	0.473303	0.542396223865097	0.867188781734732	0.866410416065478	0.524819194977392	0.995471682636862
pepa8a2a1	S10:+79.96633	EGSSIINTTSVNAYK	AT1G54870.1	0.1201329824373	0.210426	0.475228490155354	0.745688980853927	0.558790971635854	0.272218117318844	0.995471682636862
pepc415a1a1	S7:+79.96633	MEVDAPSPIAGSVDLADNIAAK	AT1G58025.1	0.955937175066017	0.135417	0.973191951629881	0.009596340142225	0.989510498297402	0.193058559067077	0.995471682636862
pepb17a6a6	S4:+79.96633	QSLSEGSLDK	AT1G59610.1	0.0170247124679869	0.0830612	0.379164068192027	0.707823848301984	0.361876379073597	0.128942693287099	0.995471682636862
pepc551a1a1	S1:+79.96633	SQSPSSLQVK	AT1G64180.1	0.141076535225857	0.544985	0.184298196735896	0.286627789819648	0.558790971635854	0.592217183550297	0.995471682636862
pepc225a2a3	S7:+79.96633	WAAGNSSPTDEVEIVEEVGEK	AT1G67580.1	0.774000723685523	0.108003	0.953421924464803	0.460100946770334	0.918687775788401	0.162059214998377	0.995471682636862
pepc871a1a1	S16:+79.96633	SRPGDLEAAQATNQDSEDEDNDER	AT1G68070.1	0.405088685880346	0.0463044	0.0430079717115851	0.174534030276876	0.770919748304271	0.0808673821082762	0.995471682636862
pepc430a2a4	S13:+79.96633	NPVEDPQLEVGGSGEIR	AT1G68790.1	0.779520487493161	0.04505	0.396154094156006	0.413771360808655	0.920737967111487	0.0794364983798066	0.995471682636862
pepc123a1a7	T1:+79.96633	TTSLPAESEEEWRK	AT1G69260.1	0.0695356702157241	0.0668027	0.981758496699373	0.762039610959979	0.499757705712689	0.1103598291445	0.995471682636862
pepc123a2a5	S3:+79.96633	SSSVVVTMPLFR	AT1G69260.1	0.0794583625796574	0.332965	0.644915365324917	0.223692579830169	0.499757705712689	0.399067799239384	0.995471682636862
pepc123a3a2	S2:+79.96633	LSSVDMNMK	AT1G69260.1	0.523894640421725	0.457383	0.911767461448446	0.0357073466827264	0.836149688214679	0.510649582126911	0.995471682636862
pepc138a2a1	S3:+79.96633	LPSPSLTPSEVSESTQDALPTETETLEK	AT1G72160.1	0.147254991731277	0.155478	0.688205903486573	0.202768505839525	0.562560085598394	0.217224611491227	0.995471682636862
pepc327a1a2	S4:+79.96633	SSNSPPMADTTR	AT1G72340.1	0.293252593543416	0.174249	0.971046252636079	0.679214592462857	0.696119020595779	0.236032849280174	0.995471682636862
pepc766a1a1	S10:+79.96633	ISTELATPDSPK	AT1G72390.1	0.731095580673104	0.108039	0.951740509918682	0.328579202387116	0.913603703748823	0.162059214998377	0.995471682636862
pepc418a1a1	S4:+79.96633	TVKSPNVFER	AT1G72690.1	0.51711961315666	0.0720204	0.800559102904252	0.559241115483058	0.836149688214679	0.117244823871598	0.995471682636862
pepc413a2a4	S10:+79.96633	LSLDDDTVSSPK	AT1G73980.1	0.125929207902743	0.0281053	0.902235731254782	0.673384855092194	0.558790971635854	0.0547548515734127	0.995471682636862
pepc798a1a1	S10:+79.96633	SDAVWDEPTSPK	AT1G76070.1	0.199571055477788	0.0377469	0.456707950241145	0.118865766653226	0.6387406495369	0.0696536265460262	0.995471682636862
pepc201a1a1	S4:+79.96633	GDPSSPHVPEESVK	AT1G76510.1	0.754436819715226	0.130166	0.730159741851225	0.451368175419419	0.918687775788401	0.186660720017499	0.995471682636862
pepc179a1a5	S3:+79.96633	SASPLLSSPEVSK	AT1G77680.1	0.0240174107598363	0.124904	0.963891384213261	0.358181349488849	0.36946015003128	0.180704926493427	0.995471682636862
pepc179a1a4	S4:+79.96633	RSASPLLSSPEVSK	AT1G77680.1	0.758069271489143	0.0580263	0.708091036718538	0.999985183568937	0.918687775788401	0.0981828735378901	0.995471682636862
pepb51a6b13	S21:+79.96633	VTPLVDDSVVIDFKPGNEQASPDFVR	AT1G78880.1	0.00866932041295182	0.0432741	0.401598999584146	0.619651339724027	0.271092280244261	0.0775129995793208	0.995471682636862
pepb51a1a7	S5:+79.96633	SGAQSGPVPNATGR	AT1G78880.1	0.964530598093307	0.0413134	0.70608149863335	0.132164263270407	0.989510498297402	0.0751012872054194	0.995471682636862
pepb51a3a3	S2:+79.96633	MSGNLASAGSNSMK	AT1G78880.1	0.965758729788083	0.205299	0.885544503684758	0.366539811099974	0.989510498297402	0.266998020964585	0.995471682636862
pepc340a1a1	S19:+79.96633	GVKPQSVETEMTSNTAYHSEDEE	AT1G78890.1	0.818521809099876	0.0470329	0.977975537608526	0.892797885047951	0.937370409016017	0.0818472103524951	0.995471682636862
pepc342a2a6	S3:+79.96633	YMSAGEIENILR	AT1G79090.1	0.206108619930849	0.0693754	0.539574276614539	0.242643170104178	0.638822222029357	0.113840772776142	0.995471682636862
pepc178a3a3	S5:+79.96633	SSDLSPAVVPGR	AT1G79280.1	0.732377611185151	0.0794726	0.551085493935631	0.511876046186597	0.913603703748823	0.125767384163151	0.995471682636862
pepc492a2a3	S2:+79.96633	HSASPGVSIR	AT1G79350.1	0.924391702826161	0.0353102	0.773458193437232	0.90428787612069	0.972102242326866	0.0656527982115905	0.995471682636862
pepb61a2a1	S3:+79.96633	APSPVNNPLLGSLPK	AT1G80490.1	0.265030283780354	0.09322	0.542068207555475	0.243615289505496	0.674999004003089	0.14156708157833	0.995471682636862
pepc263a2a4	S1:+79.96633	SPGDTSGTPTTGTK	AT2G03150.1	0.0222120939740063	0.176908	0.641998389118678	0.69505404600199	0.362057131776303	0.238314492313498	0.995471682636862
pepc248a1a3	S16:+79.96633	LVPHTVASQSEVDVASPVSEK	AT2G04880.1	0.815968361632396	0.0866476	0.271579306067934	0.0413346660785535	0.937370409016017	0.134084355985661	0.995471682636862
pepc743a1a1	S9:+79.96633	APSSSSSSSPPKEVADETQDWILGAGSGWVEAR	AT2G14830.1	0.692648608846558	0.439806	0.525838709090791	0.504926355576403	0.901017113104316	0.496915839670817	0.995471682636862
pepc914a1a1	S9:+79.96633	LENSVQQGSSPR	AT2G15860.1	0.327341290209824	0.539046	0.420520741438842	0.47840561432763	0.718241230454482	0.587067375598444	0.995471682636862
pepc152a1a1	S3:+79.96633	SISGEDTSDWSNLVK	AT2G21230.1	0.0417150005307655	0.128007	0.910639969112476	0.117900764954866	0.442132263520712	0.184103717817996	0.995471682636862
pepc152a3a3	S3:+79.96633	SNSDVTFGFSSMMSQNQK	AT2G21230.1	0.385140881461553	0.4748	0.640955335988062	0.986772664061646	0.764266249564935	0.525287862436016	0.995471682636862
pepc152a2a4	C7:+57.02146 S1:+79.96633	SVSMDSCFMGK	AT2G21230.1	0.822754358250262	0.90721	0.764855200790141	0.470906306159478	0.937653876154259	0.916582144172277	0.995471682636862
pepc799a2a2	S3:+79.96633	RFSPVHELDVGQILSEAR	AT2G22300.1	0.301873242400525	0.260012	0.332480082826408	0.600166201100805	0.70293340730408	0.325181705618615	0.995471682636862
pepc491a1a2	S6:+79.96633	NEEDVSPSLEGLTEK	AT2G24940.1	0.126871057027698	0.66424	0.830434319769781	0.982188210173332	0.558790971635854	0.709199087829574	0.995471682636862
pepb12a1a6	M11:+15.99491 S7:+79.96633	KEEKEESDDDMGFSLFE	AT2G27710.1	0.217318075051764	0.870832	0.482616814620949	0.99189955375846	0.651954225155292	0.887159632789792	0.995471682636862
pepb19a1a6	M11:+15.99491 S7:+79.96633	KEEKEESDDDMGFSLFE	AT2G27720.1	0.309852293613663	0.867078	0.497904120758972	0.978799344037195	0.70473382128875	0.885179916514398	0.995471682636862
pepc190a1a1	S14:+79.96633	AFLDEDDPNQLPQSPK	AT2G30530.1	0.0728262433122295	0.0451602	0.470626858764192	0.472803095338182	0.499757705712689	0.0794364983798066	0.995471682636862
pepc597a1a1	C9:+57.02146 Y7:+79.96633	GEANISYICSR	AT2G30980.1	0.718213595116153	0.676067	0.935340637721015	0.69193979024996	0.913603703748823	0.71712922176641	0.995471682636862
pepb83a2a1	S12:+79.96633	AVTGGGGGGGGSDVELVSK	AT2G32080.1	0.654639863280041	0.0440139	0.723684011534639	0.302755535083893	0.882328708462717	0.0782647755005505	0.995471682636862
pepb75a3a2	S7:+79.96633	DNNVPVSYSGNGIPTK	AT2G32450.1	0.972411394990077	0.0350988	0.316100057506246	0.320288059480351	0.989510498297402	0.0656527982115905	0.995471682636862
pepc791a1a1	S13:+79.96633	DGQQNANDGSIGSPMQSSSSK	AT2G32700.1	0.320641906559592	0.190807	0.629844374481384	0.775472390097837	0.718241230454482	0.252857815436086	0.995471682636862
pepb38a1a3	S9:+79.96633	EGDSMQVDSPAAVEK	AT2G32730.1	0.150363714332945	0.2211	0.877407579245428	0.154290098526555	0.569983382238838	0.281952035810539	0.995471682636862
pepb38a1a4	M5:+15.99491 S9:+79.96633	EGDSMQVDSPAAVEK	AT2G32730.1	0.924064352598391	0.948586	0.940543580197751	0.262140465907771	0.972102242326866	0.948585686571263	0.995471682636862
pepd1402a1a1	S8:+79.96633	TSVSTSTSSGGLDSLPR	AT2G35630.1	0.586772611727974	0.855332	0.89081162839013	0.0647008645048964	0.861797195509744	0.876850027453382	0.995471682636862
pepc947a2a1	S3:+79.96633	SDSQVFLFLNSK	AT2G36620.1	0.842073341839332	0.645409	0.865651506720908	0.0171855307610074	0.938385115241701	0.690601966348958	0.995471682636862
pepc155a1a2	M7:+15.99491 S9:+79.96633	ESEKIEMTSPVVTK	AT2G37970.1	0.705635724845006	0.109761	0.617034812749177	0.058707305185275	0.908041761708442	0.163638097845062	0.995471682636862
pepc296a1a5	S1:+79.96633	SPASLPDATPFTDGGGGGGGDTGR	AT2G38280.1	0.404383741161474	0.173781	0.719117342098638	0.532222889644196	0.770919748304271	0.236032849280174	0.995471682636862
pepc306a1a2	S10:+79.96633	DSSSIAGSSSPIPATVSTGK	AT2G38410.1	0.330203672420708	0.397325	0.253403943419941	0.00262680939490247	0.718241230454482	0.46040786127372	0.995471682636862
pepc637a1a1	S6:+79.96633	QLVNSSFADLQKPQTELDGK	AT2G39800.1	0.0903597138024696	0.139327	0.312417657947702	0.119933608304944	0.531118249576957	0.196910779358225	0.995471682636862
pepc483a3a1	S3:+79.96633	AHSEVQFR	AT2G40620.1	0.162152311559931	0.881988	0.949622425187149	0.769630320894509	0.596184062803055	0.896656964972377	0.995471682636862
pepb66a2a1	S7:+79.96633	FQQSTMSPEIVEVQEESTK	AT2G40980.1	0.89638961486213	0.441026	0.817529838925991	0.632826400938359	0.963372575093586	0.496915839670817	0.995471682636862
pepc242a1a1	S3:+79.96633	ALSTSKPDPVVEDQA	AT2G41840.1	0.0910678434556394	0.303399	0.504769721659197	0.562812942589246	0.531118249576957	0.369980536091286	0.995471682636862
pepa6a4a4	S12:+79.96633	DFGEEYGEERGSEKDVYGYGAK	AT2G42560.1	0.271106275655316	0.0641962	0.713518938102149	0.993295285086192	0.678965194953451	0.107139664273109	0.995471682636862
pepc512a1a1	S11:+79.96633	DNLTLWTSDISEEGGDDAHK	AT2G42590.1	0.794335798574038	0.615159	0.744263605212342	0.472416697325906	0.924833822625487	0.662582818080137	0.995471682636862
pepc275a2a2	S2:+79.96633	FSADRVDAQDNSSEAR	AT2G45140.1	0.553868505177495	0.0759132	0.775648668346825	0.11892254213108	0.855857004096066	0.121656188705001	0.995471682636862
pepc372a7a3	S3:+79.96633	LSSPGPER	AT2G45540.1	0.691824291214112	0.40027	0.668078650702127	0.137388434110789	0.901017113104316	0.46054620156	0.995471682636862
pepc150a6a1	S4:+79.96633	EMASPVSSQK	AT2G46020.1	0.631186019939856	0.425342	0.916564154360618	0.384834961920837	0.873261651468745	0.482580187581325	0.995471682636862
pepc150a1a6	S11:+79.96633	LVNEPETEPSSPQR	AT2G46020.1	0.687113378231884	0.239948	0.787616264944051	0.175044539530217	0.900800112480942	0.303975380069429	0.995471682636862
pepc218a2a2	S12:+79.96633	QLVQASSFHSVSPSSGDTGVK	AT2G46270.1	0.0664079484529059	0.865747	0.433669919738389	0.473536793857853	0.499757705712689	0.885179916514398	0.995471682636862
pepc119a2a3	S9:+79.96633	MHPAESVASPVSHR	AT3G01090.1	0.064992720481786	0.365119	0.269553734852739	0.00570592242255963	0.499757705712689	0.430224230207996	0.995471682636862
pepc119a1a4	C3:+57.02146 T1:+79.96633	TSCGSPNYAAPEVISGK	AT3G01090.1	0.224164238387321	0.193776	0.545930912464372	0.412275925522441	0.653615428442214	0.256099050323136	0.995471682636862
pepb74a2a2	S11:+79.96633	LIEEVSHSSGSPNPVSD	AT3G02880.1	0.251874456656422	0.893043	0.890382224128982	0.333922161050245	0.667289248325932	0.905928755577859	0.995471682636862
pepc297a1a3	S3:+79.96633	SWSPASQTLSTAVSTSTK	AT3G04740.1	0.12859107940092	0.13834	0.754415243323367	0.103969297020861	0.558790971635854	0.196081447909882	0.995471682636862
pepc403a1a1	S9:+79.96633	LMDVHGDYSAEDVGVK	AT3G04840.1	0.0110685323554441	0.21333	0.772353704375995	0.860482495563578	0.309640614112066	0.273801549971669	0.995471682636862
pepc615a1a1	S9:+79.96633	GFVPFVPGSPTER	AT3G05030.1	0.0807870885541887	0.0509015	0.88465756995135	0.192796867066118	0.500061851936687	0.0876437265125099	0.995471682636862
pepb85a1a5	S3:+79.96633	SSSPGYVGSYSVNK	AT3G07810.1	0.385035574956243	0.0951125	0.719872785098438	0.435426902531932	0.764266249564935	0.143993810108	0.995471682636862
pepc904a1a3	S3:+79.96633	SSSWFDMHAGNLPLSFR	AT3G08850.1	0.613042952880686	0.332653	0.278742074480978	0.228543822099107	0.866410416065478	0.399067799239384	0.995471682636862
pepc356a1a1	S10:+79.96633	FYDFQDDPPSPTSEYGSAR	AT3G09560.1	0.736054638393644	0.0771223	0.234503817370829	0.218921797036562	0.915209298436974	0.122843031150086	0.995471682636862
pepc742a1a1	S12:+79.96633	IENVPEMPLVVSDSAEAVEK	AT3G09630.1	0.599896547563104	0.175955	0.610278240830344	0.614853232719751	0.861797195509744	0.237684672696778	0.995471682636862
pepb73a3a4	Y2:+79.96633	RYSDPSVQADK	AT3G12580.1	0.428173909541333	0.841626	0.859654504599822	0.788466268267227	0.790013884561446	0.870094894838795	0.995471682636862
pepc118a2a4	S2:+79.96633	LSEDEAIR	AT3G12960.1	0.0781045087245408	0.123205	0.273572632814197	0.190539994728484	0.499757705712689	0.178775558054852	0.995471682636862
pepc304a1a3	T4:+79.96633	RQNTSEGPEFEAK	AT3G13235.1	0.973322187486811	0.0723762	0.970111848340772	0.2094264739055	0.989510498297402	0.117244823871598	0.995471682636862
pepb24a1a2	S15:+79.96633	DSNVTPDDDVSGMRSPSAFFK	AT3G13300.1	0.477374768588126	0.798991	0.825994927634569	0.66154082025743	0.810542575831922	0.827768680926548	0.995471682636862
pepb24a3b12	S23:+79.96633	NLLALAAAGANSGGSNSLVTQLSGGPLGALLEK	AT3G13300.1	0.702825930026953	0.0884593	0.399362867271373	0.242944836506904	0.906812347712876	0.135600655144595	0.995471682636862
pepc281a1a1	S3:+79.96633	AGSAPEGTQFDAR	AT3G13920.1	0.57934086528087	0.168607	0.43290859177667	0.633644827508791	0.861797195509744	0.23048221050358	0.995471682636862
pepc281a1a3	S2:+79.96633	GSAPEGTQFDAR	AT3G13920.1	0.675343399785963	0.329244	0.728551434098052	0.0834448982018088	0.897399245911239	0.397295002596381	0.995471682636862
pepc159a1a1	S15:+79.96633	SDFSPESGIADYSASPDAK	AT3G16310.1	0.00729778693381024	0.271719	0.182263383609492	0.864465515851391	0.254901272188086	0.337023502060728	0.995471682636862
pepc406a1a2	S11:+79.96633	SVAVQQPIDGSPR	AT3G18230.1	0.252450942618195	0.0561623	0.603569233167032	0.667368367986492	0.667289248325932	0.095691153984989	0.995471682636862
pepc923a1a1	S6:+79.96633	EILNSSPAQAPSR	AT3G18370.1	0.446218399832725	0.18133	0.395994835570203	0.805776727650747	0.794341359925227	0.243123453548472	0.995471682636862
pepc103a2a1	S12:+79.96633	ETENPDKDDVFSDNEGDSTGPTK	AT3G19420.1	0.0978836490445007	0.130851	0.0933912100214545	0.254364396799097	0.550238528585029	0.187093283596675	0.995471682636862
pepb93a1a4	S4:+79.96633	SSDSLSGTNELLNINSETPMK	AT3G19770.1	0.075696884951107	0.418781	0.0493367252782742	0.058165211852045	0.499757705712689	0.476241956517852	0.995471682636862
pepc380a1a1	S1:+79.96633	SDLQTPLVRPK	AT3G19820.1	0.186958254719426	0.198805	0.433359818355364	0.797212336728048	0.627947856655898	0.262037110882832	0.995471682636862
pepc606a1a3	T19:+79.96633	SQGSQGSGDGQGSVEGQQTPR	AT3G19950.1	0.340149510061711	0.212907	0.90420080429764	0.562420612145505	0.726345460350116	0.273801549971669	0.995471682636862
pepb41a5a1	S7:+79.96633	AIENYDSEEEIR	AT3G20250.1	0.240872314818726	0.339377	0.342482418084643	0.34103668162706	0.666455197926185	0.404768917333369	0.995471682636862
pepb41a8b13	S8:+79.96633 S18:+79.96633	VMPQYPGSPLASPVMPSSPVGGMMSHFGR	AT3G20250.1	0.653629179892189	0.375005	0.928971423091904	0.60636668567016	0.882328708462717	0.440475816699475	0.995471682636862
pepc246a1a1	S7:+79.96633	AGSFRDSPEEEGPVELPEAAR	AT3G22380.1	0.291424203415461	0.280918	0.841905101802612	0.64351866398245	0.69515334375688	0.346891663640348	0.995471682636862
pepc581a1a1	Y6:+79.96633	NEVTPYLVSR	AT3G25840.1	0.578076354174159	0.111383	0.948842719872229	0.738659697703849	0.861797195509744	0.165550707265177	0.995471682636862
pepc293a2a1	S8:+79.96633	NANEDSASTGEPIETK	AT3G43300.1	0.249409613947836	0.0404751	0.648190406329514	0.524638891099999	0.666455197926185	0.0741285774917786	0.995471682636862
pepb94a4a2	S3:+79.96633	GRSPAQSVSGGSLEDPAPVNSR	AT3G48050.1	0.618631718027308	0.465329	0.771795506609889	0.996211119964675	0.868382618345442	0.518327892202216	0.995471682636862
pepb94a5a3	S7:+79.96633	ILNDSDSGELKDIK	AT3G48050.1	0.695920442232325	0.158296	0.900254142861177	0.954755709772296	0.901130166853487	0.218736297504421	0.995471682636862
pepc570a1a1	S6:+79.96633	LGTVSSPEPISVVR	AT3G48740.1	0.485873925613436	0.140844	0.965654874495141	0.62129234776117	0.816468555412269	0.197909578392625	0.995471682636862
pepc502a3a1	S3:+79.96633	AGSPVYGR	AT3G48860.1	0.406742934688143	0.209204	0.876676403458948	0.961717849482159	0.770919748304271	0.271354922702781	0.995471682636862
pepc563a1a1	T5:+79.96633	AGDSTPEELANATQVQGDYLPIVR	AT3G49010.1	0.774274673874852	0.0311638	0.970432279099791	0.00711358708376236	0.918687775788401	0.0594311484441022	0.995471682636862
pepb56a1b10	S4:+79.96633	RLASINVENVETNR	AT3G52930.1	0.36009456478936	0.0789669	0.807726489905203	0.754040934250113	0.736762519589946	0.125372850327707	0.995471682636862
pepb56a2a2	S8:+79.96633	GILAADESTGTIGK	AT3G52930.1	0.526654609345851	0.67491	0.967576986244771	0.497583283401639	0.836149688214679	0.71712922176641	0.995471682636862
pepb56a2a3	T9:+79.96633	GILAADESTGTIGKR	AT3G52930.1	0.978269834258157	0.929395	0.958654691008932	0.855439675881014	0.990976501845437	0.93129928794623	0.995471682636862
pepb21a4a8	S7:+79.96633	ETAEYTSDKAR	AT3G53040.1	0.0311148690007328	0.0312348	0.805235958751851	0.376882044239859	0.400399235298904	0.0594311484441022	0.995471682636862
pepb90a1a1	S3:+79.96633	AESPEAMEEDEEEIAEIK	AT3G53230.1	0.24376058323512	0.0341273	0.959163288899163	0.992818949303448	0.666455197926185	0.0644333647702406	0.995471682636862
pepb30a1b12	C14:+57.02146 S7:+79.96633	VGVGAESPAAATDCSK	AT3G54760.1	0.261545214760007	0.747878	0.920448191305838	0.167381805947412	0.673138841139019	0.781436642288696	0.995471682636862
pepb30a2a6	S9:+79.96633	KADVLSEDSPGEGRK	AT3G54760.1	0.352519572960739	0.0590903	0.680261887383711	0.796823732207189	0.736762519589946	0.0996385114827043	0.995471682636862
pepc500a1a2	C13:+57.02146 S3:+79.96633	RASFGATIENDPCIHAK	AT3G59770.1	0.193180163719956	0.44026	0.884640446372205	0.180675345910188	0.629767333727057	0.496915839670817	0.995471682636862
pepc244a1a2	S8:+79.96633	DQAVDGLSSDLNGIR	AT3G63460.1	0.623317584947342	0.118855	0.497633225809506	0.851236694412315	0.868382618345442	0.174535287954297	0.995471682636862
pepb78a3a1	S6:+79.96633	EGAAESPAVK	AT4G00238.1	0.970984102150389	0.452939	0.505116574214311	0.0790846287880731	0.989510498297402	0.507998178431021	0.995471682636862
pepc222a1a1	T8:+79.96633	NAPSASSTPESYSK	AT4G01410.1	0.113884278562181	0.158349	0.63034291312998	0.438516587030549	0.553815494187394	0.218736297504421	0.995471682636862
pepc158a3a7	S7:+79.96633	VGADDLSDSEKEKPNLVGDGK	AT4G02510.1	0.63144785408545	0.0667287	0.962624152116589	0.616119153383407	0.873261651468745	0.1103598291445	0.995471682636862
pepc715a2a1	T7:+79.96633	AAGGSETPWGQTPVTDLTAVGEGR	AT4G03430.1	0.522153035191021	0.0819688	0.186117903841004	0.962735052687777	0.836149688214679	0.127652061859997	0.995471682636862
pepc693a1a1	S3:+79.96633	ASSSVSTLYK	AT4G03550.1	0.359251159151165	0.164862	0.763729971602886	0.615734353425527	0.736762519589946	0.227091139678409	0.995471682636862
pepc377a1a3	S3:+79.96633	SASVGNWILDSK	AT4G10730.1	0.0687865158239976	0.0254689	0.630719067108706	0.0283074751845082	0.499757705712689	0.0506271198832709	0.995471682636862
pepb39a2a3	S7:+79.96633	AQPRPPSPSLTAQR	AT4G11740.1	0.893757371477951	0.120127	0.925801091851791	0.326678576688884	0.962659371481758	0.175874698501586	0.995471682636862
pepc280a2a1	S5:+79.96633	ASVNSPTASQMDELDDFSIGR	AT4G12770.1	0.0214609713561029	0.284661	0.240214110294096	0.380028783276708	0.361876379073597	0.350628311611698	0.995471682636862
pepc441a1a1	S9:+79.96633	ANILVTAASGGVGHYAVQLAK	AT4G13010.1	0.127009124968443	0.183286	0.852876726131063	0.525512037978083	0.558790971635854	0.244882112462567	0.995471682636862
pepb31a2a4	S3:+79.96633	SMSAPSLQPLQGVPSGGLQSSEVKPSGR	AT4G13350.1	0.144165358411779	0.112271	0.168203564459608	0.857166152938582	0.558790971635854	0.166365281032079	0.995471682636862
pepb95a2a2	S8:+79.96633	EVSEEWNSPAKYPVDLK	AT4G14200.1	0.622049417205583	0.849953	0.856739363146881	0.751452745510841	0.868382618345442	0.875004124425437	0.995471682636862
pepc525a1a1	S4:+79.96633	TSNSQLTLEDIADAAQPSGAFK	AT4G15210.1	0.339710921715029	0.118365	0.947535297627051	0.183326271576788	0.726345460350116	0.174338190196296	0.995471682636862
pepc193a1a5	S8:+79.96633	KEDPVSQSPSTTTER	AT4G17140.1	0.00484662794569043	0.1891	0.651508843186655	0.78575208586578	0.254901272188086	0.251276538632541	0.995471682636862
pepc193a2a1	S15:+79.96633	ASGSAPIAGLSDTSSDSEESETEQK	AT4G17140.2	0.267769998211125	0.212271	0.947242888906882	0.492005657736789	0.678443156089327	0.273801549971669	0.995471682636862
pepc194a1a1	S8:+79.96633	SQNGFTSSPADDVK	AT4G22140.2	0.26292335103794	0.398831	0.941073123667828	0.547212421814573	0.673138841139019	0.46054620156	0.995471682636862
pepb16a1a4	M11:+15.99491 S7:+79.96633	SFVVEESDDDMDETEEVKPK	AT4G22670.1	0.521234344771086	0.0286246	0.411518653059366	0.762796572169367	0.836149688214679	0.0554891079351963	0.995471682636862
pepc433a1a1	S3:+79.96633	SISEANIAGSSR	AT4G23640.1	0.839459144335553	0.910448	0.141961794638448	0.488323087537669	0.938385115241701	0.917004644384966	0.995471682636862
pepb50a4a3	S3:+79.96633	GASPVAAYR	AT4G25500.1	0.373915456726383	0.120838	0.477143372339124	0.226885352460052	0.749363353849186	0.176388120764423	0.995471682636862
pepc530a1a1	S13:+79.96633	LYEQPGEVDSLDSPSKEK	AT4G25770.1	0.74188778628096	0.517438	0.98320402147154	0.787441816652295	0.915209298436974	0.568599912763224	0.995471682636862
pepd2305a1a1	S8:+79.96633	DITTTFPSFVFHSQVEDT	AT4G26570.1	0.566850044764884	0.270509	0.989656845168322	0.283598072602826	0.861797195509744	0.336587176337068	0.995471682636862
pepd1027a1a1	S3:+79.96633	AFSESDIQTLGTGNTGLVQSQLDR	AT4G27900.1	0.645853190598978	0.0724089	0.46124319900881	0.266699122109011	0.880314563124223	0.117244823871598	0.995471682636862
pepc173a1a7	S15:+79.96633	TVDGETENLPNGDSSPK	AT4G28080.1	0.583308701677788	0.350399	0.319098235214056	0.342366358277591	0.861797195509744	0.416898426967105	0.995471682636862
pepc173a3a8	S11:+79.96633	VVVGGSELTSSPK	AT4G28080.1	0.654980206895637	0.0522799	0.255280700606256	0.331675743284115	0.882328708462717	0.0897012656851689	0.995471682636862
pepb71b10a1	S7:+79.96633	ADVYKPSLGR	AT4G28520.1	0.0718454210511449	0.847418	0.410232715958079	0.694833921209452	0.499757705712689	0.874235267704176	0.995471682636862
pepb71a2b11	S3:+79.96633	VTSVNSYTLPILEYVR	AT4G28520.1	0.200784455624028	0.448336	0.394048015262203	0.742082873427482	0.6387406495369	0.503991145610255	0.995471682636862
pepc686a1a2	S10:+79.96633	YRPEPSETGSPER	AT4G28610.1	0.2330341389971	0.0371247	0.60627596126561	0.0830658671109637	0.660083081320168	0.0687650613302007	0.995471682636862
pepc368a1a3	S11:+79.96633	IISQLEPEVLSPIKPADDQLSLSDLDMVK	AT4G29810.1	0.883008889586475	0.0412557	0.322846897743003	0.0228366828526742	0.957640342851818	0.0751012872054194	0.995471682636862
pepc490a3a4	S3:+79.96633	SMSFSPDR	AT4G30160.1	0.37205378032755	0.259707	0.539563873074146	0.541215201181347	0.749363353849186	0.325181705618615	0.995471682636862
pepc313a1a1	S8:+79.96633	ATEDGAGSPVDVAK	AT4G31430.1	0.525028581846601	0.0417486	0.591832669924786	0.23498431092071	0.836149688214679	0.0753336617478379	0.995471682636862
pepc362a1a2	S3:+79.96633	SPSSSLDDVEAK	AT4G33400.1	0.333896441593168	0.125931	0.823028505434937	0.14582633172984	0.719274713387926	0.181652736486307	0.995471682636862
pepc496a1a2	S3:+79.96633	SYSTNLAYTPPEYLR	AT4G35230.1	0.837465522817799	0.392222	0.877505547722221	0.0305947895073985	0.938385115241701	0.455573859006654	0.995471682636862
pepb65a1a5	S10:+79.96633	GDLDDEATNSPKK	AT4G35240.1	0.0978951983372137	0.625927	0.0599219224630765	0.104920226106108	0.550238528585029	0.671224787322169	0.995471682636862
pepb65a1a4	S10:+79.96633	GDLDDEATNSPK	AT4G35240.1	0.116214967511956	0.255392	0.79318074216384	0.27052271367758	0.553815494187394	0.321045761740314	0.995471682636862
pepb65a2a3	S12:+79.96633	FVASGGANVGDSPR	AT4G35240.1	0.750624233913537	0.165925	0.782661472279891	0.906240054847988	0.918687775788401	0.227914198846875	0.995471682636862
pepb65a1a6	S11:+79.96633	KGDLDDEATNSPK	AT4G35240.1	0.919411260689642	0.26812	0.783068466496469	0.120075818233928	0.972102242326866	0.334466337988939	0.995471682636862
pepc930a1a1	T9:+79.96633	VQTESGVMTAETGTYR	AT4G35780.1	0.161728474714816	0.457392	0.980308057216871	0.46821822903296	0.596184062803055	0.510649582126911	0.995471682636862
pepc632a1a1	S7:+79.96633	ANDAYESGSEAAGR	AT4G36600.1	0.0342764992703672	0.0420201	0.23500476868802	0.379218908068315	0.419030203580239	0.0755435618610162	0.995471682636862
pepb67a1a6	S5:+79.96633	STEHSEEDAQEEEPAVEGAK	AT4G38710.1	0.394130223334357	0.37562	0.980849467469939	0.519881940441347	0.770919748304271	0.440475816699475	0.995471682636862
pepb42a1a8	S3:+79.96633	SDSSVSEDGPK	AT4G39680.1	0.235765527416971	0.382849	0.235377848060007	0.873203920803177	0.660083081320168	0.447878659004305	0.995471682636862
pepc544a1a3	S3:+79.96633	YNSGAVPGFDPSTK	AT5G03860.1	0.0479202657803635	0.667487	0.126406730499153	0.44311245472581	0.442132263520712	0.711113990318281	0.995471682636862
pepc544a2a1	S4:+79.96633	EALSFVAELQR	AT5G03860.1	0.0664653854075628	0.138276	0.57167405052409	0.37926686675893	0.499757705712689	0.196081447909882	0.995471682636862
pepc979a1a1	S1:+79.96633	SGGGGAYPSSSTFDRY	AT5G04280.1	0.744948749213776	0.081053	0.933337432174362	0.869563114174205	0.915276227049087	0.127018855053458	0.995471682636862
pepc874a1a1	S6:+79.96633	IFNSPSSSDSEDSSTR	AT5G05100.1	0.0599518659615348	0.0895221	0.777847078286494	0.999710307617484	0.488607707586509	0.136800975653129	0.995471682636862
pepc322a1a1	S4:+79.96633	ETASNIAASAK	AT5G06760.1	0.727835815310625	0.744816	0.0566160716422446	0.0587806937227548	0.913603703748823	0.779983413457249	0.995471682636862
pepc229a1a2	S11:+79.96633	IGIWQYGDIESDDEDTGPAR	AT5G07350.1	0.686413131842277	0.911379	0.83544677607777	0.0999849202625933	0.900800112480942	0.917004644384966	0.995471682636862
pepd1122a1a1	S3:+79.96633	GGSTANLVAK	AT5G08570.1	0.952997109485937	0.0680722	0.10889514227756	0.0753695960722444	0.989510498297402	0.112078493445555	0.995471682636862
pepc665a1a1	S3:+79.96633	VDSFDVEALEVPGAPR	AT5G09400.1	0.647380355221323	0.140775	0.954220147381003	0.412072638293143	0.880314563124223	0.197909578392625	0.995471682636862
pepc251a2a1	S12:+79.96633	FSDQPVMLDVYSPDR	AT5G10020.1	0.885909810207618	0.0752999	0.907453605354148	0.589972888967879	0.957640342851818	0.121123826896658	0.995471682636862
pepc323a2a3	Y2:+79.96633	SYSASYGTR	AT5G11970.1	0.280104395261217	0.0261641	0.920269803499238	0.35601606911601	0.684596444892648	0.0517986566692631	0.995471682636862
pepc323a1a1	S3:+79.96633	SKSWGITDPELQR	AT5G11970.1	0.480676892930209	0.0345568	0.95296554100244	0.858157616105275	0.813325261740042	0.0649933296441551	0.995471682636862
pepd1764a1a1	S10:+79.96633	SDGTPSEANSPR	AT5G12350.1	0.225385828655892	0.168737	0.186875348983181	0.509332136237509	0.653615428442214	0.23048221050358	0.995471682636862
pepc188a2a1	S4:+79.96633	DRNSPESAIISAIDR	AT5G14540.1	0.0119832567377134	0.356709	0.160698215862354	0.864468647497479	0.309640614112066	0.422350879493425	0.995471682636862
pepc188a1a2	S4:+79.96633	SYGSMDSLEPSK	AT5G14540.1	0.0797159530584657	0.28772	0.279982003363665	0.83669527802531	0.499757705712689	0.353504640328132	0.995471682636862
pepc549a1a2	S19:+79.96633	IGDKEIDGSGSQNQHPVGSPR	AT5G15030.1	0.224756445022179	0.0879939	0.984627490362034	0.923457009113477	0.653615428442214	0.135311394035863	0.995471682636862
pepc836a1a1	S4:+79.96633	SEDSPEGEKQVTAK	AT5G15270.1	0.175961474540872	0.526759	0.601002247819382	0.722898091704338	0.61460829321776	0.576252636062617	0.995471682636862
pepc566a1a1	S10:+79.96633	EATESTAPGSPTGQGPESPK	AT5G16210.1	0.450770257346068	0.0877864	0.493452674814066	0.473585730174053	0.794341359925227	0.135311394035863	0.995471682636862
pepc698a1a1	S3:+79.96633	SSSPSAVPDLPK	AT5G16280.1	0.0550561796344649	0.32986	0.542738607572745	0.489021436577545	0.462166016033376	0.397295002596381	0.995471682636862
pepc870a1a1	S5:+79.96633	MANVSEDASETK	AT5G17310.2	0.028692451848817	0.213983	0.508425418183406	0.697874015952214	0.389739137613098	0.273920087083112	0.995471682636862
pepc767a1a1	S7:+79.96633	ELISEDSVSPR	AT5G19320.1	0.91698073547613	0.122778	0.890896235992636	0.365277304976715	0.972102242326866	0.178685414045291	0.995471682636862
pepb33a1a7	M7:+15.99491 S3:+79.96633	INSAESMELWASQQK	AT5G20280.1	0.729761730161145	0.337151	0.397429867657744	0.904551054487067	0.913603703748823	0.40309705641103	0.995471682636862
pepc379a1a5	S15:+79.96633	KSTSAETIGDGDKDSPK	AT5G21160.1	0.0674782949860435	0.0305313	0.657418308052408	0.611927206033317	0.499757705712689	0.0587786731790273	0.995471682636862
pepc883a1a2	C23:+57.02146 S12:+79.96633	SGTLASGSNAGSPGNNFAQAGTCR	AT5G22220.2	0.71251417136763	0.693129	0.718825697536862	0.059760969071848	0.909711304957627	0.733636549400352	0.995471682636862
pepc629a1a1	S18:+79.96633	SPVPESTDGSKDELNIYSQDELDDNR	AT5G23890.1	0.347163564118735	0.158057	0.607917749446751	0.723873594863715	0.73490468767992	0.218736297504421	0.995471682636862
pepc470a1a1	T11:+79.96633	DTAQEEEEPRTPENVGK	AT5G25590.1	0.612210870829437	0.0738554	0.971735688254565	0.937264758519262	0.866410416065478	0.119192308306334	0.995471682636862
pepc513a1a1	S4:+79.96633	AVESDSEVSDSK	AT5G26860.1	0.0397096408531056	0.0340338	0.747664023660803	0.0189377281735406	0.442132263520712	0.0644333647702406	0.995471682636862
pepc819a1a1	C8:+57.02146 S11:+79.96633	YAAGAVDCPGSPK	AT5G27540.1	0.766239981743729	0.783601	0.97185784669569	0.334929077080184	0.918687775788401	0.815278783273706	0.995471682636862
pepc278a1a1	S3:+79.96633	SNSGEFVLNDNVVPER	AT5G37710.1	0.315227028228446	0.0644827	0.944318996781103	0.0773592061346608	0.713077008796566	0.107251828771682	0.995471682636862
pepb46a2a3	S10:+79.96633	DFPDGSTTASPGR	AT5G38640.1	0.246129805956379	0.409322	0.904602144381824	0.201610795590371	0.666455197926185	0.467659779930167	0.995471682636862
pepc894a1a1	S5:+79.96633	QDQSSPINFEMSSR	AT5G40300.1	0.58418375687345	0.744892	0.737725734417796	0.989876289227582	0.861797195509744	0.779983413457249	0.995471682636862
pepc873a2a1	T20:+79.96633	QVPTGATGTATYSGNAAQGTPERR	AT5G40480.1	0.534284203757356	0.292171	0.652990301786069	0.964516883278008	0.840080307515585	0.358073950882811	0.995471682636862
pepc345a1a2	S7:+79.96633	SAVSSSSPSSSDPEAPK	AT5G40870.1	0.461506151236203	0.0502419	0.736648884520556	0.197248514525781	0.797443491005312	0.086813729645842	0.995471682636862
pepb23a7b11	S3:+79.96633	QKSVSMGSADR	AT5G42950.1	0.110352832622815	0.0812589	0.234041957683304	0.0803815560653399	0.553323476380107	0.127018855053458	0.995471682636862
pepb23a2b17	S3:+79.96633	SPSSDLLSILQGVTDR	AT5G42950.1	0.236226051597197	0.324584	0.370636015193065	0.688984676232165	0.660083081320168	0.393850059126489	0.995471682636862
pepb23a4a1	S12:+79.96633	DIQGSDNAIPLSPQWLLSKPGENK	AT5G42950.1	0.683938224288096	0.149004	0.649585524883773	0.416207593233688	0.900800112480942	0.208776268568171	0.995471682636862
pepb62a1a2	C8:+57.02146 S3:+79.96633	VDSSGDVCGATFK	AT5G43830.1	0.201157586970721	0.254463	0.847512322625465	0.26316578611082	0.6387406495369	0.320701989645421	0.995471682636862
pepd1234a2a2	T3:+79.96633	SSTPVSVSK	AT5G44090.1	0.0187083711628666	0.701273	0.571904273722387	0.546421021705327	0.361876379073597	0.740653751856037	0.995471682636862
pepc399a1a2	S11:+79.96633	SPVYEPLLSDSPNATR	AT5G44240.1	0.494926597242614	0.61892	0.793644088735361	0.033717730505044	0.819465636223136	0.665168498148699	0.995471682636862
pepc331a1a1	S13:+79.96633	NTEEGEMVNNNVSPMMHSR	AT5G45190.1	0.435880309092003	0.200436	0.803789327245582	0.410052169814799	0.790013884561446	0.262066898221898	0.995471682636862
pepc546a1a1	S11:+79.96633	TLESLGFGDGSPSSQPMR	AT5G46640.1	0.0168897779762712	0.0492598	0.229099854920674	0.103744013518682	0.361876379073597	0.0854185842939848	0.995471682636862
pepc919a1a2	T1:+79.96633	TISTGRGDDVSPTK	AT5G51760.1	0.0363955269778033	0.0446374	0.710844971215787	0.421792455482442	0.423747921241567	0.0790858528243968	0.995471682636862
pepc290a1a2	S4:+79.96633	HSYSENDLLKDDEISYIDVPADPLEFDK	AT5G52580.1	0.286993815665235	0.473066	0.405725188406627	0.867329469584799	0.687941058138725	0.524819194977392	0.995471682636862
pepc405a1a4	T1:+79.96633	TNSSPGNFESPLDRPMR	AT5G54440.1	0.204139189539492	0.0929672	0.72793546703172	0.805444938881738	0.638822222029357	0.14156708157833	0.995471682636862
pepd1035a1a1	S11:+79.96633	DKSEDSYSTSSPSSR	AT5G56100.1	0.0182648520340346	0.0454447	0.201433291743651	0.615324599521784	0.361876379073597	0.0796504406403763	0.995471682636862
pepd1196a1a2	S8:+79.96633	LELSAVPSSYSSGQLDPK	AT5G57330.1	0.884577501411225	0.200004	0.58637135481535	0.396936657276221	0.957640342851818	0.262066898221898	0.995471682636862
pepc161a1a1	S3:+79.96633	INSPKPALVILEGQR	AT5G57790.1	0.422048611666036	0.523497	0.40937935794488	0.633003041119472	0.787716683605693	0.573969082328854	0.995471682636862
pepc361a1a1	S10:+79.96633	VISETDSSSSPVSTKPQAEAK	AT5G58220.3	0.169250594068139	0.0267385	0.697328854347809	0.497445390959034	0.608555444847941	0.0523005554428819	0.995471682636862
pepc664a1a2	S3:+79.96633	TTSEPSLADMTNPFGGER	AT5G61210.1	0.286471100811105	0.914624	0.91991703502434	0.902377499791105	0.687941058138725	0.918379808536996	0.995471682636862
pepd1401a1a1	Y2:+79.96633	RYSNAGIELGQA	AT5G62850.1	0.581132026998978	0.530641	0.635496484393837	0.156891308351709	0.861797195509744	0.579203867852585	0.995471682636862
pepc789a1a1	S2:+79.96633	LSYRSDDDENNVNGSPK	AT5G63050.1	0.186718852892534	0.725927	0.912544122202853	0.852138977535017	0.627947856655898	0.765039197901886	0.995471682636862
pepc467a1a1	S5:+79.96633	AYFDSADWALGK	AT5G64130.1	0.453213168546295	0.0962566	0.280408166054038	0.00424749865365999	0.794341359925227	0.145276159813946	0.995471682636862
pepc203a1a3	T10:+79.96633	VDAFAMGDKTPDASVR	AT5G64270.1	0.616771659143638	0.19975	0.780185755397287	0.933907663233461	0.868382618345442	0.262066898221898	0.995471682636862
pepc909a1a1	S16:+79.96633	NLPGMPDPDAEVIALSPK	AT5G66730.1	0.0204643650962202	0.246489	0.0773870157070207	0.891675391843926	0.361876379073597	0.311454523468445	0.995471682636862

## Sheet: GO_terms_enrichment
Supplemental Table 10: GO terms statistically enriched in phosphoproteins undergoing changes in phosphorylation level in relation to imbibition relation
GOID	GOTerm	FDR value	# genes	# background gene	genes
GO.0016192	vesicle-mediated transport	0.0013	14	358	[DL3, AT1G62020, ATSLY1, At2g19950, GRV2, AGD7, GOS12, AT3G16270, CASP, SPK1, AT4G32285, SNX1, SEC10, AT5G47480]
GO.0016310	phosphorylation	0.0013	25	1077	[BSK4, F2KP, SNRK2.4, AT1G11330, RHS3, SRF6, CPK6, STY8, AT2G36350, AT3G01310, AT3G02880, iPGAM2, AT3G10540, AT3G17850, RIN4, PHOT1, FBA8, PANK2, CPK1, AT5G10020, CDKC;1, YAK1, PERK8, AT5G50780, SNRK2.3]
GO.0051641	cellular localization	0.0013	17	553	[VIP1, AT1G52380, AT1G62020, ATSLY1, GRP7, GRV2, PVA12, GOS12, NUP1, AT3G16270, PHOT1, EIN2, SNX1, SEC10, TOM20-4, AT5G47480, AT5G55860]
GO.0065007	biological regulation	0.0021	67	5235	[BSK4, ABCC5, F2KP, BSL2, ZIGA4, SNRK2.4, ATAN11, AFP2, MBD10, RHS3, IWS1, AT1G32360, VIP1, LEA7, SRF6, IDD7, DL3, ILA, CPK6, AT2G17410, STY8, GRP7, PAB4, DBP1, PUM2, PURA1, LUH, AT2G36350, AGD7, CAX1, GOS12, AT3G01310, AT3G04590, AT3G10540, CID4, AT3G17850, PRP40B, VPS9A, PUM5, DDL, RIN4, DAYSLEEPER, PHOT1, AtCDC48B, AGD6, EIF4G, BSL1, SPK1, AT4G17410, AT4G17950, JMJ14, WRKY32, RPN10, EIN2, CPK1…
GO.0005984	disaccharide metabolic process	0.0023	6	65	[SPS3F, TPS7, SUS3, TPS5, SPS2F, SPS1F]
GO.0006468	protein phosphorylation	0.0023	19	798	[BSK4, SNRK2.4, AT1G11330, RHS3, SRF6, CPK6, STY8, AT2G36350, AT3G02880, AT3G10540, AT3G17850, RIN4, PHOT1, CPK1, AT5G10020, CDKC;1, YAK1, PERK8, SNRK2.3]
GO.0006796	phosphate-containing compound metabolic process	0.0023	30	1636	[BSK4, TPS7, F2KP, BSL2, SNRK2.4, AT1G11330, RHS3, SRF6, CPK6, STY8, DBP1, AT2G36350, AT3G01310, AT3G02880, iPGAM2, AT3G10540, AT3G17850, RIN4, PHOT1, FBA8, BSL1, TPS5, PANK2, CPK1, AT5G10020, CDKC;1, YAK1, PERK8, AT5G50780, SNRK2.3]
GO.0009628	response to abiotic stimulus	0.0023	30	1699	[ABCC5, ATAN11, AFP2, VIP1, LEA7, LOS1, GRP7, GRV2, AT2G27710, HSP70T-2, LUH, CAX1, ACBP4, AT3G09200, PUM5, PHOT1, HA4, FBA8, SUS3, SPK1, AT4G17410, JMJ14, RPN10, GRP8, EIN2, SNX1, ACBP5, LTI78, At5g64813, SNRK2.3]
GO.0010035	response to inorganic substance	0.0023	19	795	[AFP2, LEA7, GRP7, PAB4, PURA1, HSP70T-2, LUH, iPGAM2, AT3G09200, PUM5, FBA8, AtCDC48B, SUS3, AT4G17410, PCK1, GRP8, EIN2, LTI78, SNRK2.3]
GO.0033993	response to lipid	0.0023	17	691	[BSK4, ABCC5, BSL2, AFP2, IWS1, DL3, CPK6, GOS12, AT3G02880, EIF4G, BSL1, RPN10, GRP8, CPK1, YAK1, LTI78, SNRK2.3]
GO.0046351	disaccharide biosynthetic process	0.0023	5	35	[SPS3F, TPS7, TPS5, SPS2F, SPS1F]
GO.0050789	regulation of biological process	0.0023	60	4623	[BSK4, ABCC5, F2KP, BSL2, SNRK2.4, ATAN11, AFP2, MBD10, RHS3, IWS1, AT1G32360, VIP1, SRF6, IDD7, DL3, ILA, CPK6, AT2G17410, STY8, GRP7, PAB4, DBP1, PUM2, PURA1, LUH, AT2G36350, GOS12, AT3G01310, AT3G04590, AT3G10540, CID4, AT3G17850, PRP40B, PUM5, DDL, RIN4, DAYSLEEPER, PHOT1, AtCDC48B, EIF4G, BSL1, SPK1, AT4G17410, AT4G17950, JMJ14, WRKY32, RPN10, EIN2, CPK1, CDKC;1, BET9, AN3, YAK1, PERK8, AT5G…
GO.0050896	response to stimulus	0.0023	65	5064	[BSK4, ABCC5, TPS7, BSL2, SNRK2.4, ATAN11, AFP2, RHS3, IWS1, VIP1, LEA7, SRF6, LOS1, DL3, ILA, CPK6, STY8, GRP7, PAB4, GRV2, AT2G27710, PURA1, HSP70T-2, LUH, MMZ3, AT2G36350, CAX1, GOS12, AT3G01310, AT3G02880, ACBP4, iPGAM2, AT3G09200, AT3G10540, AT3G17850, PUM5, DDL, RIN4, PHOT1, HA4, FBA8, AtCDC48B, EIF4G, SUS3, BSL1, SPK1, AT4G17410, TPS5, JMJ14, PCK1, RPN10, GRP8, EIN2, CPK1, SNX1, CDKC;1, BP…
GO.0051234	establishment of localization	0.0023	35	2170	[ABCC5, VIP1, AT1G52380, DL3, AT1G62020, ATSLY1, At2g19950, GRP7, GRV2, AGD7, CAX1, AT2G43160, PVA12, GOS12, ACBP4, NUP1, AT3G16270, CASP, PHOT1, HA4, AtCDC48B, KEA2, SPK1, AT4G32285, EIN2, SNX1, SPS2F, SEC10, PGLCT, SPS1F, ACBP5, TOM20-4, AT5G47480, AT5G55860, HA11]
GO.0051649	establishment of localization in cell	0.0023	14	443	[VIP1, AT1G52380, AT1G62020, GRP7, GRV2, PVA12, GOS12, NUP1, AT3G16270, PHOT1, SNX1, TOM20-4, AT5G47480, AT5G55860]
GO.1901700	response to oxygen-containing compound	0.0023	26	1398	[BSK4, ABCC5, BSL2, AFP2, IWS1, LEA7, DL3, CPK6, GRP7, HSP70T-2, LUH, GOS12, AT3G02880, ACBP4, PUM5, EIF4G, SUS3, BSL1, AT4G17410, RPN10, GRP8, EIN2, CPK1, YAK1, LTI78, SNRK2.3]
GO.0010033	response to organic substance	0.0032	30	1786	[BSK4, ABCC5, BSL2, AFP2, IWS1, LOS1, DL3, CPK6, GRP7, LUH, GOS12, AT3G02880, ACBP4, AT3G09200, DDL, RIN4, EIF4G, SUS3, BSL1, SPK1, AT4G17410, RPN10, GRP8, EIN2, CPK1, BPA1, YAK1, LTI78, RPT3, SNRK2.3]
GO.0042221	response to chemical	0.0035	39	2654	[BSK4, ABCC5, BSL2, AFP2, IWS1, LEA7, LOS1, DL3, CPK6, GRP7, PAB4, PURA1, HSP70T-2, LUH, GOS12, AT3G02880, ACBP4, iPGAM2, AT3G09200, PUM5, DDL, RIN4, FBA8, AtCDC48B, EIF4G, SUS3, BSL1, SPK1, AT4G17410, PCK1, RPN10, GRP8, EIN2, CPK1, BPA1, YAK1, LTI78, RPT3, SNRK2.3]
GO.0097305	response to alcohol	0.0035	14	517	[ABCC5, AFP2, DL3, CPK6, LUH, GOS12, AT3G02880, EIF4G, RPN10, GRP8, CPK1, YAK1, LTI78, SNRK2.3]
GO.0048193	Golgi vesicle transport	0.0042	6	88	[AT1G62020, At2g19950, GOS12, CASP, SNX1, AT5G47480]
GO.0006810	transport	0.0046	33	2140	[ABCC5, VIP1, AT1G52380, DL3, AT1G62020, ATSLY1, At2g19950, GRP7, GRV2, AGD7, CAX1, AT2G43160, PVA12, GOS12, ACBP4, NUP1, AT3G16270, CASP, HA4, AtCDC48B, KEA2, SPK1, AT4G32285, EIN2, SNX1, SPS2F, SEC10, PGLCT, SPS1F, ACBP5, TOM20-4, AT5G47480, HA11]
GO.0046907	intracellular transport	0.0046	12	410	[VIP1, AT1G52380, AT1G62020, GRP7, GRV2, PVA12, GOS12, NUP1, AT3G16270, SNX1, TOM20-4, AT5G47480]
GO.0010038	response to metal ion	0.0047	12	414	[GRP7, PAB4, PURA1, LUH, iPGAM2, AT3G09200, FBA8, AtCDC48B, AT4G17410, PCK1, GRP8, EIN2]
GO.0006970	response to osmotic stress	0.0058	14	564	[ABCC5, VIP1, GRP7, CAX1, AT3G09200, PUM5, HA4, FBA8, AT4G17410, RPN10, GRP8, EIN2, LTI78, SNRK2.3]
GO.0009651	response to salt stress	0.0058	13	492	[ABCC5, GRP7, CAX1, AT3G09200, PUM5, HA4, FBA8, AT4G17410, RPN10, GRP8, EIN2, LTI78, SNRK2.3]
GO.0010555	response to mannitol	0.0058	3	11	[SUS3, AT4G17410, LTI78]
GO.0005986	sucrose biosynthetic process	0.0068	3	12	[SPS3F, SPS2F, SPS1F]
GO.0009737	response to abscisic acid	0.0072	13	511	[ABCC5, AFP2, DL3, CPK6, GOS12, AT3G02880, EIF4G, RPN10, GRP8, CPK1, YAK1, LTI78, SNRK2.3]
GO.0050794	regulation of cellular process	0.0075	52	4167	[BSK4, ABCC5, BSL2, SNRK2.4, AFP2, MBD10, RHS3, IWS1, AT1G32360, VIP1, SRF6, IDD7, DL3, ILA, CPK6, AT2G17410, STY8, GRP7, PAB4, PUM2, PURA1, LUH, AT2G36350, GOS12, AT3G01310, AT3G04590, AT3G10540, CID4, AT3G17850, PRP40B, PUM5, RIN4, DAYSLEEPER, PHOT1, EIF4G, BSL1, SPK1, AT4G17950, JMJ14, WRKY32, RPN10, EIN2, CPK1, CDKC;1, BET9, AN3, YAK1, PERK8, AT5G50780, I-2, RPT3, SNRK2.3]
GO.0001101	response to acid chemical	0.0076	20	1058	[ABCC5, AFP2, LEA7, DL3, CPK6, GRP7, LUH, GOS12, AT3G02880, ACBP4, PUM5, EIF4G, SUS3, AT4G17410, RPN10, GRP8, CPK1, YAK1, LTI78, SNRK2.3]
GO.0033036	macromolecule localization	0.0077	17	818	[AT1G52380, AT1G62020, ATSLY1, GRP7, GRV2, AT2G43160, PVA12, GOS12, ACBP4, NUP1, AT3G16270, AtCDC48B, EIN2, SNX1, ACBP5, TOM20-4, AT5G47480]
GO.0005985	sucrose metabolic process	0.0082	4	37	[SPS3F, SUS3, SPS2F, SPS1F]
GO.0009725	response to hormone	0.0082	25	1502	[BSK4, ABCC5, BSL2, AFP2, IWS1, LOS1, DL3, CPK6, GRP7, LUH, GOS12, AT3G02880, ACBP4, AT3G09200, EIF4G, BSL1, SPK1, RPN10, GRP8, EIN2, CPK1, BPA1, YAK1, LTI78, SNRK2.3]
GO.0048511	rhythmic process	0.0087	6	112	[ATAN11, GRP7, TIC, PHOT1, LTI78, At5g64813]
GO.0015031	protein transport	0.0105	14	618	[AT1G52380, AT1G62020, ATSLY1, GRP7, GRV2, AT2G43160, PVA12, GOS12, NUP1, AT3G16270, AtCDC48B, SNX1, TOM20-4, AT5G47480]
GO.0006898	receptor-mediated endocytosis	0.0122	3	17	[DL3, GRV2, AT4G32285]
GO.0044267	cellular protein metabolic process	0.0122	38	2826	[BSK4, BSL2, SNRK2.4, AT1G11330, RHS3, AT1G30440, SRF6, LOS1, CPK6, STY8, PUB4, DBP1, AT2G27710, MMZ3, AT2G36350, AT2G45710, AT3G02290, AT3G02880, AT3G10540, AT3G17850, RIN4, EIF4B1, PHOT1, EIF4G, BSL1, AT4G17410, JMJ14, UBP24, RPS6A, RPN10, CPK1, AT5G10020, CDKC;1, AT5G23900, YAK1, PERK8, RPT3, SNRK2.3]
GO.0046686	response to cadmium ion	0.0122	9	286	[GRP7, PAB4, PURA1, iPGAM2, AT3G09200, FBA8, AtCDC48B, AT4G17410, PCK1]
GO.0009606	tropism	0.0123	5	80	[VIP1, GRV2, PHOT1, SPK1, SNX1]
GO.0009414	response to water deprivation	0.013	9	292	[AFP2, LEA7, GRP7, LUH, PUM5, SUS3, AT4G17410, LTI78, SNRK2.3]
GO.0006417	regulation of translation	0.0143	6	130	[AT1G32360, ILA, PAB4, PUM2, PUM5, EIF4G]
GO.0043547	positive regulation of GTPase activity	0.0176	4	51	[ZIGA4, AGD7, VPS9A, AGD6]
GO.0000380	alternative mRNA splicing, via spliceosome	0.0178	2	4	[GRP7, GRP8]
GO.0009896	positive regulation of catabolic process	0.0178	4	52	[AT1G32360, PUM5, AtCDC48B, RPT3]
GO.0035556	intracellular signal transduction	0.0178	12	526	[SNRK2.4, RHS3, CPK6, STY8, AT2G36350, AT3G10540, AT3G17850, PHOT1, SPK1, EIN2, CPK1, SNRK2.3]
GO.0071836	nectar secretion	0.0178	2	4	[SPS2F, SPS1F]
GO.0000398	mRNA splicing, via spliceosome	0.0187	5	94	[RSZ21, GRP7, PRP40B, GRP8, DOT2]
GO.0051716	cellular response to stimulus	0.0187	33	2428	[BSK4, ABCC5, TPS7, BSL2, SNRK2.4, AFP2, RHS3, IWS1, VIP1, SRF6, ILA, CPK6, STY8, LUH, MMZ3, AT2G36350, AT3G10540, AT3G17850, DDL, RIN4, PHOT1, BSL1, SPK1, AT4G17410, TPS5, PCK1, RPN10, EIN2, CPK1, PERK8, AT5G50780, RPT3, SNRK2.3]
GO.0010608	posttranscriptional regulation of gene expression	0.019	7	198	[AT1G32360, ILA, PAB4, PUM2, PUM5, DDL, EIF4G]
GO.0007165	signal transduction	0.0224	23	1487	[BSK4, ABCC5, BSL2, SNRK2.4, AFP2, RHS3, IWS1, VIP1, SRF6, CPK6, STY8, AT2G36350, AT3G10540, AT3G17850, RIN4, PHOT1, BSL1, SPK1, RPN10, EIN2, CPK1, PERK8, SNRK2.3]
GO.0006891	intra-Golgi vesicle-mediated transport	0.0243	3	26	[AT1G62020, At2g19950, CASP]
GO.0019538	protein metabolic process	0.0251	39	3107	[BSK4, BSL2, SNRK2.4, AT1G11330, RHS3, AT1G30440, SRF6, LOS1, CPK6, STY8, PUB4, DBP1, AT2G27710, MMZ3, AT2G36350, AT2G45710, AT3G02290, AT3G02880, AT3G10540, AT3G17850, RIN4, EIF4B1, PHOT1, RBL15, EIF4G, BSL1, AT4G17410, JMJ14, UBP24, RPS6A, RPN10, CPK1, AT5G10020, CDKC;1, AT5G23900, YAK1, PERK8, RPT3, SNRK2.3]
GO.0009735	response to cytokinin	0.0257	7	212	[LOS1, GRP7, AT3G09200, RPN10, GRP8, EIN2, BPA1]
GO.0051246	regulation of protein metabolic process	0.0271	10	414	[IWS1, AT1G32360, ILA, PAB4, PUM2, PUM5, AtCDC48B, EIF4G, I-2, RPT3]
GO.1903311	regulation of mRNA metabolic process	0.0301	3	29	[IWS1, AT1G32360, PUM5]
GO.0061158	3'-UTR-mediated mRNA destabilization	0.032	2	7	[AT1G32360, PUM5]
GO.0009266	response to temperature stimulus	0.0331	11	505	[LEA7, LOS1, GRP7, AT2G27710, HSP70T-2, CAX1, AT3G09200, RPN10, GRP8, EIN2, LTI78]
GO.0051640	organelle localization	0.0331	5	113	[ATSLY1, PHOT1, SEC10, AT5G47480, AT5G55860]
GO.0007154	cell communication	0.0335	25	1749	[BSK4, ABCC5, BSL2, SNRK2.4, AT1G11330, AFP2, RHS3, IWS1, VIP1, SRF6, CPK6, STY8, AT2G36350, AT3G10540, AT3G17850, RIN4, PHOT1, BSL1, SPK1, PCK1, RPN10, EIN2, CPK1, PERK8, SNRK2.3]
GO.0006897	endocytosis	0.0338	4	68	[DL3, GRV2, AT4G32285, SNX1]
GO.0016051	carbohydrate biosynthetic process	0.0344	8	295	[SPS3F, TPS7, LUH, FBA8, TPS5, PCK1, SPS2F, SPS1F]
GO.0009742	brassinosteroid mediated signaling pathway	0.036	4	70	[BSK4, BSL2, IWS1, BSL1]
GO.0010119	regulation of stomatal movement	0.036	4	70	[CPK6, GRP7, PHOT1, EIN2]
GO.0032268	regulation of cellular protein metabolic process	0.036	9	368	[IWS1, AT1G32360, ILA, PAB4, PUM2, PUM5, EIF4G, I-2, RPT3]
GO.0051336	regulation of hydrolase activity	0.036	5	119	[ZIGA4, AGD7, VPS9A, AGD6, I-2]
GO.0006464	cellular protein modification process	0.0374	29	2187	[BSK4, BSL2, SNRK2.4, AT1G11330, RHS3, AT1G30440, SRF6, CPK6, STY8, PUB4, DBP1, MMZ3, AT2G36350, AT3G02290, AT3G02880, AT3G10540, AT3G17850, RIN4, PHOT1, BSL1, AT4G17410, JMJ14, UBP24, CPK1, AT5G10020, CDKC;1, YAK1, PERK8, SNRK2.3]
GO.0046777	protein autophosphorylation	0.0374	5	122	[CPK6, AT3G17850, PHOT1, CPK1, YAK1]
GO.0009743	response to carbohydrate	0.0376	5	123	[SUS3, AT4G17410, RPN10, EIN2, LTI78]
GO.0010359	regulation of anion channel activity	0.0447	2	10	[CPK6, PHOT1]
GO.0006006	glucose metabolic process	0.0452	3	38	[iPGAM2, FBA8, PCK1]
GO.0006886	intracellular protein transport	0.0485	8	324	[AT1G62020, GRP7, GRV2, PVA12, NUP1, AT3G16270, SNX1, TOM20-4]
GO.0070727	cellular macromolecule localization	0.0485	9	397	[AT1G62020, GRP7, GRV2, PVA12, NUP1, AT3G16270, EIN2, SNX1, TOM20-4]
GO.0002376	immune system process	0.0497	8	330	[ILA, GRP7, AT3G01310, PUM5, RIN4, PCK1, GRP8, EIN2]
GO.0009861	jasmonic acid and ethylene-dependent systemic resistance	0.0497	2	11	[AT3G01310, EIN2]
GO.0016050	vesicle organization	0.0497	4	83	[GRV2, GOS12, SNX1, AT5G47480]
GO.0046903	secretion	0.0497	4	82	[ATSLY1, SPS2F, SEC10, SPS1F]
GO.0070413	trehalose metabolism in response to stress	0.0497	2	11	[TPS7, TPS5]
GO.0071840	cellular component organization or biogenesis	0.0497	31	2467	[DL3, STY8, At2g19950, GRP7, GRV2, LUH, GOS12, AT2G45710, CSLC6, AT3G09200, NUP1, CID4, AT3G16270, VPS9A, PHOT1, SPK1, AT4G17410, JMJ14, MOS1, CSLC5, RPS6A, AT4G32285, RPN10, EIN2, SNX1, SPS2F, DOT2, TOM20-4, AT5G47480, AT5G50780, AT5G55860]
GO.0120029	proton export across plasma membrane	0.0497	2	11	[HA4, HA11]
