# Supplementary material for: Dynamics of Protein Phosphorylation during Arabidopsis Seed Germination
Source: Int J Mol Sci. 2022 Jun 24;23(13):7059. doi: 10.3390/ijms23137059 (PMC9266807; doi:10.3390/ijms23137059)
Supplement: Supplementary file 1 [file ijms-23-07059-s001.zip › Table_S2.xlsx]

## Sheet: proteins
Group ID	Sub-group ID	Protein ID	Description	log(E value)	Coverage	MW	Spectra	Specific	Uniques	Specific uniques	Theoretical number of tryptic peptides	PAI	emPAI	Sub-group proteins	number of MS samples
a1	a1.a1	a1.a1.a1	AT1G03880.1 | Symbols: CRU2, CRB | cruciferin 2 | chr1:985786-987916 FORWARD LENGTH=455	-339.423	79	50.4	4318	4042	32	30	18	239.889	7.74264e+239	1	24
a1	a1.a2	a1.a2.a1	AT5G44120.3 | Symbols: CRA1, ATCRA1, CRU1 | RmlC-like cupins superfamily protein | chr5:17756460-17758246 REVERSE LENGTH=472	-412.882	77	52.5	3617	496	40	18	18	200.944	8.79923e+200	1	24
a1	a1.a3	a1.a3.a1	AT5G44120.1 | Symbols: CRA1, ATCRA1, CRU1 | RmlC-like cupins superfamily protein | chr5:17756460-17757432 REVERSE LENGTH=285	-370.588	87	31.5	2975	589	39	23	13	228.846	7.01704e+228	1	24
a1	a1.a4	a1.a4.a1	AT5G44120.2 | Symbols: CRA1, ATCRA1, CRU1 | RmlC-like cupins superfamily protein | chr5:17756460-17757811 REVERSE LENGTH=368	-277.291	82	40.9	2939	93	27	7	15	195.933	8.57696e+195	1	24
a2	a2.a1	a2.a1.a1	AT4G28520.1 | Symbols: CRU3, CRC | cruciferin 3 | chr4:14087596-14089617 FORWARD LENGTH=524	-548.511	80	58.1	8087		53		23	351.609	0	1	24
a3	a3.a1	a3.a1.a1	AT3G12580.1 | Symbols: HSP70, ATHSP70 | heat shock protein 70 | chr3:3991487-3993689 REVERSE LENGTH=650	-256.467	51	71	808	287	28	13	22	36.7273	5.3367e+36	1	24
a3	a3.a2	a3.a2.a1	AT1G16030.1 | Symbols: Hsp70b | heat shock protein 70B | chr1:5502386-5504326 REVERSE LENGTH=646	-225.117	49	70.8	733	431	26	19	23	31.8696	7.40568e+31	1	24
a3	a3.a3	a3.a3.a1	AT5G02500.1 | Symbols: HSC70-1, HSP70-1, AT-HSC70-1, HSC70 | heat shock cognate protein 70-1 | chr5:554055-556334 REVERSE LENGTH=651	-233.436	51	71.2	661	85	27	9	23	28.7391	5.48442e+28	1	24
a3	a3.a4	a3.a4.a1	AT5G42020.1 | Symbols: BIP, BIP2 | Heat shock protein 70 (Hsp 70) family protein | chr5:16807697-16810480 REVERSE LENGTH=668	-231.437	50	73.4	641	68	28	3	25	25.64	4.36516e+25	1	24
a3	a3.a5	a3.a5.a1	AT5G28540.1 | Symbols: BIP1 | heat shock protein 70 (Hsp 70) family protein | chr5:10540665-10543274 REVERSE LENGTH=669	-215.446	45	73.5	587	14	26	1	25	23.48	3.01995e+23	1	24
a3	a3.a6	a3.a6.a1	AT3G09440.1 | Symbols: | Heat shock protein 70 (Hsp 70) family protein | chr3:2903434-2905632 REVERSE LENGTH=649	-173.112	37	71	527	56	20	5	23	22.913	8.18547e+22	2	24
a3	a3.a6	a3.a6.a2	AT3G09440.2 | Symbols: | Heat shock protein 70 (Hsp 70) family protein | chr3:2903434-2905632 REVERSE LENGTH=649	-173.112	37	71	527	56	20	5	23	22.913	8.18547e+22	2	24
a3	a3.a7	a3.a7.a1	AT5G02490.1 | Symbols: | Heat shock protein 70 (Hsp 70) family protein | chr5:550296-552565 REVERSE LENGTH=653	-157.888	33	71.2	501	21	18	3	24	20.875	7.49894e+20	1	24
a3	a3.a8	a3.a8.a1	AT5G09590.1 | Symbols: MTHSC70-2, HSC70-5 | mitochondrial HSO70 2 | chr5:2975721-2978508 FORWARD LENGTH=682	-122.92	28	72.8	327	226	18	12	30	10.9	7.94328e+10	1	24
a3	a3.a9	a3.a9.a1	AT4G37910.1 | Symbols: mtHsc70-1 | mitochondrial heat shock protein 70-1 | chr4:17825368-17828099 REVERSE LENGTH=682	-96.1633	27	72.9	175	74	16	10	32	5.46875	294272	1	24
a4	a4.a1	a4.a1.a1	AT4G27160.1 | Symbols: AT2S3, SESA3 | seed storage albumin 3 | chr4:13611836-13612330 FORWARD LENGTH=164	-120.805	74	18.7	1351	469	15	9	7	193	1e+193	1	24
a4	a4.a2	a4.a2.a1	AT4G27150.1 | Symbols: SESA2, AT2S2 | seed storage albumin 2 | chr4:13609396-13609908 FORWARD LENGTH=170	-92.708	52	19.3	1277	84	14	7	7	182.429	2.6827e+182	1	24
a4	a4.a3	a4.a3.a1	AT4G27170.1 | Symbols: SESA4, AT2S4 | seed storage albumin 4 | chr4:13613637-13614137 FORWARD LENGTH=166	-88.2932	48	19.1	778	397	11	9	8	97.25	1.77828e+97	1	24
a5	a5.a1	a5.a1.a1	AT5G50600.1 | Symbols: ATHSD1, HSD1 | hydroxysteroid dehydrogenase 1 | chr5:20589917-20591653 REVERSE LENGTH=349	-220.754	81	39	2003		25		18	111.278	1.89574e+111	2	24
a5	a5.a1	a5.a1.a2	AT5G50700.1 | Symbols: HSD1 | hydroxysteroid dehydrogenase 1 | chr5:20623259-20624995 REVERSE LENGTH=349	-220.754	81	39	2003		25		18	111.278	1.89574e+111	2	24
a6	a6.a1	a6.a1.a1	AT1G03890.1 | Symbols: | RmlC-like cupins superfamily protein | chr1:989250-990908 FORWARD LENGTH=451	-278.265	66	49.6	1550		31		17	91.1765	1.50131e+91	1	24
a7	a7.a1	a7.a1.a1	AT1G11910.1 | Symbols: APA1, ATAPA1 | aspartic proteinase A1 | chr1:4017119-4019874 REVERSE LENGTH=506	-205.86	60	54.5	902	624	21	18	21	42.9524	8.96151e+42	1	24
a7	a7.a2	a7.a2.a1	AT1G62290.1 | Symbols: | Saposin-like aspartyl protease family protein | chr1:23010107-23012681 REVERSE LENGTH=513	-148.639	45	55.6	856	578	16	13	20	42.8	6.30957e+42	2	24
a7	a7.a2	a7.a2.a2	AT1G62290.2 | Symbols: | Saposin-like aspartyl protease family protein | chr1:23010107-23012681 REVERSE LENGTH=513	-148.639	45	55.6	856	578	16	13	20	42.8	6.30957e+42	2	24
a8	a8.a1	a8.a1.a1	AT3G22640.1 | Symbols: PAP85 | cupin family protein | chr3:8011902-8013883 REVERSE LENGTH=486	-278.513	51	54.9	1217		33		18	67.6111	4.08424e+67	1	24
a9	a9.a1	a9.a1.a1	AT4G20850.1 | Symbols: TPP2 | tripeptidyl peptidase ii | chr4:11160935-11169889 REVERSE LENGTH=1380	-421.5	53	152.1	1037		59		65	15.9538	8991789964660120	1	24
b10	b10.a1	b10.a1.a1	AT5G45690.1 | Symbols: | Protein of unknown function (DUF1264) | chr5:18535139-18536259 REVERSE LENGTH=247	-177.429	85	27.7	1004		21		15	66.9333	8.57696e+66	1	24
b11	b11.a1	b11.a1.a1	AT1G54870.1 | Symbols: | NAD(P)-binding Rossmann-fold superfamily protein | chr1:20459011-20460417 FORWARD LENGTH=335	-218.182	78	36.7	955		25		14	68.2143	1.63789e+68	1	24
b12	b12.a1	b12.a1.a1	AT5G65430.1 | Symbols: GRF8, 14-3-3KAPPA, GF14 KAPPA | general regulatory factor 8 | chr5:26148546-26150255 REVERSE LENGTH=248	-51.3158	36	27.9	183	99	7	3	12	15.25	1778279410038920	3	24
b12	b12.a1	b12.a1.a2	AT5G65430.2 | Symbols: GRF8, GF14 KAPPA | general regulatory factor 8 | chr5:26148546-26150255 REVERSE LENGTH=246	-51.3158	36	27.7	183	99	7	3	12	15.25	1778279410038920	3	24
b12	b12.a1	b12.a1.a3	AT5G65430.3 | Symbols: GRF8 | general regulatory factor 8 | chr5:26148630-26150255 REVERSE LENGTH=260	-51.3158	34	29.4	183	99	7	3	11	16.6364	4.32876e+16	3	24
b12	b12.a2	b12.a2.a1	AT5G16050.1 | Symbols: GRF5, GF14 UPSILON | general regulatory factor 5 | chr5:5244008-5245402 REVERSE LENGTH=268	-66.0603	44	30.1	176	68	9	4	14	12.5714	3.72759e+12	1	24
b12	b12.a3	b12.a3.a1	AT4G09000.1 | Symbols: GRF1, GF14 CHI | general regulatory factor 1 | chr4:5775387-5777157 FORWARD LENGTH=267	-65.024	46	29.8	170	117	10	4	15	11.3333	2.15443e+11	2	24
b12	b12.a3	b12.a3.a2	AT4G09000.2 | Symbols: GRF1, GF14 CHI | general regulatory factor 1 | chr4:5775387-5777157 FORWARD LENGTH=318	-65.024	38	35.7	170	117	10	4	14	12.1429	1.3895e+12	2	24
b12	b12.a4	b12.a4.a1	AT1G78300.1 | Symbols: GRF2, 14-3-3OMEGA, GF14 OMEGA | general regulatory factor 2 | chr1:29461883-29463052 FORWARD LENGTH=259	-71.8364	58	29.1	154	104	10	6	14	11	99999999999	1	24
b12	b12.a5	b12.a5.a1	AT3G02520.1 | Symbols: GRF7, GF14 NU | general regulatory factor 7 | chr3:526800-527915 REVERSE LENGTH=265	-48.6344	36	29.7	144	35	8	2	14	10.2857	1.9307e+10	1	24
b12	b12.a6	b12.a6.a1	AT5G10450.1 | Symbols: GRF6, AFT1, 14-3-3lambda | G-box regulating factor 6 | chr5:3284452-3286261 REVERSE LENGTH=248	-53.4843	36	27.9	140	56	7	3	12	11.6667	4.64159e+11	4	24
b12	b12.a6	b12.a6.a2	AT5G10450.2 | Symbols: GRF6, AFT1, 14-3-3lambda | G-box regulating factor 6 | chr5:3284452-3286261 REVERSE LENGTH=246	-53.4843	36	27.6	140	56	7	3	12	11.6667	4.64159e+11	4	24
b12	b12.a6	b12.a6.a3	AT5G10450.3 | Symbols: GRF6 | G-box regulating factor 6 | chr5:3284615-3286261 REVERSE LENGTH=258	-53.4843	34	29	140	56	7	3	12	11.6667	4.64159e+11	4	24
b12	b12.a6	b12.a6.a4	AT5G10450.4 | Symbols: GRF6 | G-box regulating factor 6 | chr5:3284476-3286261 REVERSE LENGTH=273	-53.4843	32	30.9	140	56	7	3	13	10.7692	5.87802e+10	4	24
b12	b12.a7	b12.a7.a1	AT1G22300.1 | Symbols: GRF10, 14-3-3EPSILON, GF14 EPSILON | general regulatory factor 10 | chr1:7879146-7881103 REVERSE LENGTH=254	-61.0313	48	28.8	133	108	10	9	14	9.5	3.16228e+09	2	24
b12	b12.a7	b12.a7.a2	AT1G22300.2 | Symbols: GRF10, GF14 EPSILON | general regulatory factor 10 | chr1:7879244-7881103 REVERSE LENGTH=254	-61.0313	48	28.8	133	108	10	9	14	9.5	3.16228e+09	2	24
b12	b12.a8	b12.a8.a1	AT5G38480.1 | Symbols: GRF3, RCI1 | general regulatory factor 3 | chr5:15410277-15411285 FORWARD LENGTH=255	-60.0898	46	28.5	120	60	9	5	13	9.23077	1.70125e+09	1	24
b12	b12.a9	b12.a9.a1	AT1G35160.1 | Symbols: GRF4, 14-3-3PHI, GF14 PHI | GF14 protein phi chain | chr1:12867264-12868514 FORWARD LENGTH=267	-56.0369	39	30.1	104	51	9	3	14	7.42857	2.6827e+07	2	24
b12	b12.a9	b12.a9.a2	AT1G35160.2 | Symbols: GF14 PHI | GF14 protein phi chain | chr1:12867264-12868514 FORWARD LENGTH=295	-56.0369	35	33.3	104	51	9	3	13	8	99999999	2	24
b12	b12.b10	b12.b10.a1	AT2G42590.1 | Symbols: GRF9, GF14 MU | general regulatory factor 9 | chr2:17732118-17733775 REVERSE LENGTH=263	-19.1618	18	29.4	66	41	5	4	13	5.07692	119377	3	24
b12	b12.b10	b12.b10.a2	AT2G42590.2 | Symbols: GRF9, GF14 MU | general regulatory factor 9 | chr2:17732118-17733775 REVERSE LENGTH=262	-19.1618	18	29.4	66	41	5	4	13	5.07692	119377	3	24
b12	b12.b10	b12.b10.a3	AT2G42590.3 | Symbols: GRF9, GF14 MU | general regulatory factor 9 | chr2:17732164-17733775 REVERSE LENGTH=276	-19.1618	17	30.9	66	41	5	4	14	4.71429	51793.7	3	24
b13	b13.a1	b13.a1.a1	AT1G21750.1 | Symbols: ATPDIL1-1, ATPDI5, PDI5, PDIL1-1 | PDI-like 1-1 | chr1:7645767-7648514 FORWARD LENGTH=501	-180.135	55	55.5	526	418	27	21	32	16.4375	2.73842e+16	1	24
b13	b13.a2	b13.a2.a1	AT1G77510.1 | Symbols: ATPDIL1-2, PDI6, ATPDI6, PDIL1-2 | PDI-like 1-2 | chr1:29126742-29129433 FORWARD LENGTH=508	-112.609	46	56.2	320	211	20	13	31	10.3226	2.10175e+10	1	24
b13	b13.a3	b13.a3.a1	AT2G47470.1 | Symbols: ATPDIL2-1, UNE5, MEE30, PDI11, ATPDI11 | thioredoxin family protein | chr2:19481503-19483683 FORWARD LENGTH=361	-62.3665	41	39.4	158	157	12	11	15	10.5333	3.41455e+10	2	24
b13	b13.a3	b13.a3.a2	AT2G47470.3 | Symbols: ATPDIL2-1, UNE5, MEE30, PDI11, ATPDI11 | thioredoxin family protein | chr2:19481503-19483571 FORWARD LENGTH=323	-62.3665	46	35.5	158	157	12	11	15	10.5333	3.41455e+10	2	24
b14	b14.a1	b14.a1.a1	AT2G42560.1 | Symbols: | late embryogenesis abundant domain-containing protein / LEA domain-containing protein | chr2:17714813-17716821 REVERSE LENGTH=635	-214.192	50	67.1	849		27		32	26.5312	3.39821e+26	1	24
b15	b15.a1	b15.a1.a1	AT2G28490.1 | Symbols: | RmlC-like cupins superfamily protein | chr2:12178812-12180983 REVERSE LENGTH=511	-130.704	31	55.6	835		13		15	55.6667	4.64159e+55	1	24
b16	b16.a1	b16.a1.a1	AT3G27660.1 | Symbols: OLEO4, OLE3 | oleosin 4 | chr3:10243851-10244821 FORWARD LENGTH=191	-94.6191	40	20.2	825		10		4	206.25	1.77828e+206	1	24
b17	b17.a1	b17.a1.a1	AT5G07350.1 | Symbols: Tudor1, AtTudor1, TSN1 | TUDOR-SN protein 1 | chr5:2320344-2324892 REVERSE LENGTH=991	-184.463	38	108	500	368	31	21	45	11.1111	1.29155e+11	2	24
b17	b17.a1	b17.a1.a2	AT5G07350.2 | Symbols: Tudor1, AtTudor1, TSN1 | TUDOR-SN protein 1 | chr5:2320021-2324892 REVERSE LENGTH=1007	-184.463	38	109.9	500	368	31	21	46	10.8696	7.40568e+10	2	24
b17	b17.a2	b17.a2.a1	AT5G61780.1 | Symbols: Tudor2, AtTudor2, TSN2 | TUDOR-SN protein 2 | chr5:24822012-24826641 FORWARD LENGTH=985	-177.234	37	107.6	450	318	31	21	45	10	9999999999	1	24
b18	b18.a1	b18.a1.a1	AT2G33070.1 | Symbols: NSP2, ATNSP2 | nitrile specifier protein 2 | chr2:14029350-14030934 REVERSE LENGTH=471	-261.051	72	51.1	803	734	28	26	24	33.4583	2.87298e+33	3	24
b18	b18.a1	b18.a1.a2	AT2G33070.2 | Symbols: NSP2, ATNSP2 | nitrile specifier protein 2 | chr2:14029350-14030934 REVERSE LENGTH=471	-261.051	72	51.1	803	734	28	26	24	33.4583	2.87298e+33	3	24
b18	b18.a1	b18.a1.a3	AT2G33070.3 | Symbols: NSP2 | nitrile specifier protein 2 | chr2:14029350-14030934 REVERSE LENGTH=473	-261.051	72	51.3	803	734	28	26	24	33.4583	2.87298e+33	3	24
b18	b18.a2	b18.a2.a1	AT3G16400.1 | Symbols: ATMLP-470, NSP1, ATNSP1 | nitrile specifier protein 1 | chr3:5566516-5568330 FORWARD LENGTH=470	-26.3886	13	51.5	76	7	5	3	21	3.61905	4158.56	2	24
b18	b18.a2	b18.a2.a2	AT3G16400.2 | Symbols: ATMLP-470 | nitrile specifier protein 1 | chr3:5566516-5568330 FORWARD LENGTH=470	-26.3886	13	51.5	76	7	5	3	21	3.61905	4158.56	2	24
b19	b19.a1	b19.a1.a1	AT5G56030.1 | Symbols: HSP81-2, ERD8, HSP90.2, AtHsp90.2 | heat shock protein 81-2 | chr5:22686923-22689433 FORWARD LENGTH=699	-238.754	48	79.9	562	38	33	3	30	18.7333	5.4117e+18	1	24
b19	b19.a2	b19.a2.a1	AT5G56010.1 | Symbols: HSP81-3, Hsp81.3, AtHsp90-3, AtHsp90.3 | heat shock protein 81-3 | chr5:22681410-22683911 FORWARD LENGTH=699	-221.384	45	79.9	545	21	31	1	30	18.1667	1.4678e+18	1	24
b19	b19.a3	b19.a3.a1	AT5G52640.1 | Symbols: HSP81-1, ATHS83, HSP81.1, HSP83, ATHSP90.1, AtHsp90-1, HSP90.1 | heat shock protein 90.1 | chr5:21352542-21355147 FORWARD LENGTH=705	-150.655	37	81	357	223	24	20	31	11.5161	3.28193e+11	1	24
b20	b20.a1	b20.a1.a1	AT3G52930.1 | Symbols: | Aldolase superfamily protein | chr3:19627383-19628874 REVERSE LENGTH=358	-190.597	71	38.4	516	288	22	13	18	28.6667	4.64159e+28	1	24
b20	b20.a2	b20.a2.a1	AT2G36460.1 | Symbols: | Aldolase superfamily protein | chr2:15296929-15298387 REVERSE LENGTH=358	-177.289	72	38.3	468	240	22	13	18	26	1e+26	1	24
b21	b21.a1	b21.a1.a1	AT4G35090.1 | Symbols: CAT2 | catalase 2 | chr4:16700937-16703215 REVERSE LENGTH=492	-145.168	54	56.8	349	204	21	15	19	18.3684	2.33572e+18	1	24
b21	b21.a2	b21.a2.a1	AT1G20620.1 | Symbols: CAT3, SEN2, ATCAT3 | catalase 3 | chr1:7143142-7146193 FORWARD LENGTH=492	-134.792	49	56.6	328	243	17	13	21	15.619	4159562163071840	1	24
b21	b21.a3	b21.a3.a1	AT1G20630.1 | Symbols: CAT1 | catalase 1 | chr1:7146812-7149609 FORWARD LENGTH=492	-101.528	39	56.6	242	150	15	10	19	12.7368	5.45559e+12	1	24
b22	b22.a1	b22.a1.a1	AT5G40420.1 | Symbols: OLEO2, OLE2 | oleosin 2 | chr5:16173622-16174740 REVERSE LENGTH=199	-72.0605	34	21.2	731		9		5	146.2	1.58489e+146	1	24
b23	b23.a1	b23.a1.a1	AT4G36700.1 | Symbols: | RmlC-like cupins superfamily protein | chr4:17298443-17300337 REVERSE LENGTH=522	-160.88	31	58.9	731		17		13	56.2308	1.70125e+56	1	24
b24	b24.a1	b24.a1.a1	AT5G09810.1 | Symbols: ACT7 | actin 7 | chr5:3052809-3054220 FORWARD LENGTH=377	-161.521	67	41.6	554	226	19	6	15	36.9333	8.57696e+36	1	24
b24	b24.a2	b24.a2.a1	AT2G37620.1 | Symbols: ACT1, AAc1 | actin 1 | chr2:15779761-15781241 FORWARD LENGTH=377	-112.18	53	41.7	371	109	17	6	15	24.7333	5.4117e+24	3	24
b24	b24.a2	b24.a2.a2	AT2G37620.2 | Symbols: ACT1, AAc1 | actin 1 | chr2:15779761-15781241 FORWARD LENGTH=377	-112.18	53	41.7	371	109	17	6	15	24.7333	5.4117e+24	3	24
b24	b24.a2	b24.a2.a3	AT3G53750.1 | Symbols: ACT3 | actin 3 | chr3:19915924-19917371 FORWARD LENGTH=377	-112.18	53	41.7	371	109	17	6	15	24.7333	5.4117e+24	3	24
b24	b24.a3	b24.a3.a1	AT1G49240.1 | Symbols: ACT8 | actin 8 | chr1:18216539-18217947 FORWARD LENGTH=377	-79.6347	35	41.7	246	67	11	4	15	16.4	2.51189e+16	1	24
b25	b25.a1	b25.a1.a1	AT1G07920.1 | Symbols: | GTP binding Elongation factor Tu family protein | chr1:2455559-2457001 FORWARD LENGTH=449	-136.909	61	49.4	702		19		18	39	1e+39	6	24
b25	b25.a1	b25.a1.a2	AT1G07930.1 | Symbols: | GTP binding Elongation factor Tu family protein | chr1:2459014-2460458 FORWARD LENGTH=449	-136.909	61	49.4	702		19		18	39	1e+39	6	24
b25	b25.a1	b25.a1.a3	AT1G07940.1 | Symbols: | GTP binding Elongation factor Tu family protein | chr1:2463350-2464792 REVERSE LENGTH=449	-136.909	61	49.4	702		19		18	39	1e+39	6	24
b25	b25.a1	b25.a1.a4	AT1G07940.2 | Symbols: | GTP binding Elongation factor Tu family protein | chr1:2463350-2464792 REVERSE LENGTH=449	-136.909	61	49.4	702		19		18	39	1e+39	6	24
b25	b25.a1	b25.a1.a5	AT5G60390.1 | Symbols: | GTP binding Elongation factor Tu family protein | chr5:24289226-24290675 FORWARD LENGTH=449	-136.909	61	49.4	702		19		18	39	1e+39	6	24
b25	b25.a1	b25.a1.a6	AT5G60390.3 | Symbols: | GTP binding Elongation factor Tu family protein | chr5:24289226-24290675 FORWARD LENGTH=449	-136.909	61	49.4	702		19		18	39	1e+39	6	24
b26	b26.a1	b26.a1.a1	AT1G56070.1 | Symbols: LOS1 | Ribosomal protein S5/Elongation factor G/III/V family protein | chr1:20968245-20971077 REVERSE LENGTH=843	-291.468	51	93.7	679		39		32	21.2188	1.65482e+21	1	24
b27	b27.a1	b27.a1.a1	AT5G22470.1 | Symbols: | NAD+ ADP-ribosyltransferases;NAD+ ADP-ribosyltransferases | chr5:7447045-7450743 FORWARD LENGTH=814	-274.771	50	91.2	657		34		32	20.5312	3.39821e+20	1	24
b28	b28.a1	b28.a1.a1	AT5G07190.2 | Symbols: ATS3 | seed gene 3 | chr5:2237783-2238488 FORWARD LENGTH=185	-117.914	45	19.8	649		14		7	92.7143	5.17947e+92	1	24
b29	b29.a1	b29.a1.a1	AT1G79550.1 | Symbols: PGK | phosphoglycerate kinase | chr1:29924347-29926295 REVERSE LENGTH=401	-165.762	72	42	416	361	22	20	23	18.087	1.22168e+18	2	24
b29	b29.a1	b29.a1.a2	AT1G79550.2 | Symbols: PGK | phosphoglycerate kinase | chr1:29924347-29926295 REVERSE LENGTH=401	-165.762	72	42	416	361	22	20	23	18.087	1.22168e+18	2	24
b29	b29.a2	b29.a2.a1	AT3G12780.1 | Symbols: PGK1 | phosphoglycerate kinase 1 | chr3:4061127-4063140 REVERSE LENGTH=481	-106.363	52	50	231	76	17	9	28	8.25	1.77828e+08	1	24
b29	b29.a3	b29.a3.a1	AT1G56190.1 | Symbols: | Phosphoglycerate kinase family protein | chr1:21028403-21030454 FORWARD LENGTH=478	-80.7285	33	49.8	206	21	11	2	26	7.92308	8.37678e+07	2	24
b29	b29.a3	b29.a3.a2	AT1G56190.2 | Symbols: | Phosphoglycerate kinase family protein | chr1:21028622-21030454 FORWARD LENGTH=405	-80.7285	39	42.5	206	21	11	2	22	9.36364	2.31013e+09	2	24
b30	b30.a1	b30.a1.a1	AT1G13440.1 | Symbols: GAPC-2, GAPC2 | glyceraldehyde-3-phosphate dehydrogenase C2 | chr1:4608465-4610494 REVERSE LENGTH=338	-139.095	69	36.8	625	29	16	2	14	44.6429	4.39397e+44	1	24
b30	b30.a2	b30.a2.a1	AT3G04120.1 | Symbols: GAPC, GAPC-1, GAPC1 | glyceraldehyde-3-phosphate dehydrogenase C subunit 1 | chr3:1081077-1083131 FORWARD LENGTH=338	-135.486	67	36.8	614	18	15	1	13	47.2308	1.70125e+47	1	24
b31	b31.a1	b31.a1.a1	AT4G26740.1 | Symbols: ATS1, CLO1, ATPXG1 | seed gene 1 | chr4:13473791-13475278 REVERSE LENGTH=245	-98.6934	51	27.9	405	359	14	12	10	40.5	3.16228e+40	1	24
b31	b31.a2	b31.a2.a1	AT5G55240.1 | Symbols: ATPXG2 | ARABIDOPSIS THALIANA PEROXYGENASE 2 | chr5:22405963-22407158 FORWARD LENGTH=243	-81.2025	48	27.8	273	227	11	9	9	30.3333	2.15443e+30	1	24
b32	b32.a1	b32.a1.a1	AT4G35830.1 | Symbols: ACO1 | aconitase 1 | chr4:16973007-16977949 REVERSE LENGTH=898	-169.781	36	98	405	286	25	17	34	11.9118	8.1614e+11	1	24
b32	b32.a2	b32.a2.a1	AT2G05710.1 | Symbols: ACO3 | aconitase 3 | chr2:2141591-2146350 FORWARD LENGTH=990	-197.376	42	108	343	224	28	20	39	8.79487	6.23551e+08	1	24
b33	b33.a1	b33.a1.a1	AT3G53040.1 | Symbols: | late embryogenesis abundant protein, putative / LEA protein, putative | chr3:19664797-19666405 REVERSE LENGTH=479	-156.814	36	52	403	397	20	19	17	23.7059	5.08022e+23	1	24
b33	b33.a2	b33.a2.a1	AT2G36640.1 | Symbols: ATECP63, ECP63 | embryonic cell protein 63 | chr2:15357019-15358552 REVERSE LENGTH=448	-79.4751	30	48.4	220	214	11	10	15	14.6667	464158883361276	1	24
b34	b34.a1	b34.a1.a1	AT3G21370.1 | Symbols: BGLU19 | beta glucosidase 19 | chr3:7524286-7527579 REVERSE LENGTH=527	-188.676	53	59.9	581	568	21	20	18	32.2778	1.89574e+32	1	24
b34	b34.a2	b34.a2.a1	AT3G09260.1 | Symbols: PYK10, PSR3.1, BGLU23, LEB | Glycosyl hydrolase superfamily protein | chr3:2840657-2843730 REVERSE LENGTH=524	-89.0433	36	59.6	39	26	13	12	16	2.4375	272.842	1	16
b34	b34.a3	b34.a3.a1	AT1G52400.1 | Symbols: BGL1, BGLU18, ATBG1 | beta glucosidase 18 | chr1:19515250-19517930 FORWARD LENGTH=528	-31.1636	20	60.3	22	9	7	6	18	1.22222	15.681	2	13
b34	b34.a3	b34.a3.a2	AT1G52400.3 | Symbols: BGLU18 | beta glucosidase 18 | chr1:19515250-19517930 FORWARD LENGTH=528	-31.1636	20	60.3	22	9	7	6	18	1.22222	15.681	2	13
b35	b35.a1	b35.a1.a1	AT1G48130.1 | Symbols: ATPER1, PER1 | 1-cysteine peroxiredoxin 1 | chr1:17780610-17781500 FORWARD LENGTH=216	-161.962	78	24	611		21		13	47	1e+47	1	24
b36	b36.a1	b36.a1.a1	AT2G36530.1 | Symbols: LOS2, ENO2 | Enolase | chr2:15321081-15323786 REVERSE LENGTH=444	-197.684	69	47.6	458	457	22	21	21	21.8095	6.44947e+21	1	24
b36	b36.a2	b36.a2.a1	AT1G74030.1 | Symbols: ENO1 | enolase 1 | chr1:27839465-27841901 REVERSE LENGTH=477	-92.1342	36	51.3	146	145	13	12	17	8.58824	3.87468e+08	1	24
b37	b37.a1	b37.a1.a1	AT5G08670.1 | Symbols: | ATP synthase alpha/beta family protein | chr5:2818395-2821149 REVERSE LENGTH=556	-189.151	61	59.5	488	465	22	21	27	18.0741	1.18597e+18	3	24
b37	b37.a1	b37.a1.a2	AT5G08680.1 | Symbols: | ATP synthase alpha/beta family protein | chr5:2821992-2824683 FORWARD LENGTH=559	-189.151	60	59.7	488	465	22	21	26	18.7692	5.87802e+18	3	24
b37	b37.a1	b37.a1.a3	AT5G08690.1 | Symbols: | ATP synthase alpha/beta family protein | chr5:2825739-2828352 FORWARD LENGTH=556	-189.151	61	59.6	488	465	22	21	27	18.0741	1.18597e+18	3	24
b37	b37.a2	b37.a2.a1	ATCG00480.1 | Symbols: ATPB, PB | ATP synthase subunit beta | chrC:52660-54156 REVERSE LENGTH=498	-114.946	47	53.8	114	91	15	13	26	4.38462	24243.6	1	24
b38	b38.a1	b38.a1.a1	AT1G05510.1 | Symbols: | Protein of unknown function (DUF1264) | chr1:1629527-1630690 FORWARD LENGTH=241	-99.3381	62	27.2	548	476	14	13	9	60.8889	7.74264e+60	1	24
b38	b38.a2	b38.a2.a1	AT2G31985.1 | Symbols: | Protein of unknown function (DUF1264) | chr2:13614086-13615619 REVERSE LENGTH=241	-16.6073	12	26.7	90	18	2	1	11	8.18182	1.51991e+08	1	24
b39	b39.a1	b39.a1.a1	AT1G79690.1 | Symbols: atnudt3, NUDT3 | nudix hydrolase homolog 3 | chr1:29985360-29990171 FORWARD LENGTH=772	-223.107	53	86.7	559		33		38	14.7105	513483290743755	1	24
b40	b40.a1	b40.a1.a1	AT2G33150.1 | Symbols: PKT3, PED1, KAT2 | peroxisomal 3-ketoacyl-CoA thiolase 3 | chr2:14047814-14050983 REVERSE LENGTH=462	-207.255	65	48.5	527		21		18	29.2778	1.89574e+29	1	24
b41	b41.a1	b41.a1.a1	AT5G01670.1 | Symbols: | NAD(P)-linked oxidoreductase superfamily protein | chr5:252000-253856 FORWARD LENGTH=322	-163.031	69	36.5	524		21		18	29.1111	1.29155e+29	1	24
b42	b42.a1	b42.a1.a1	AT3G02230.1 | Symbols: RGP1, ATRGP1 | reversibly glycosylated polypeptide 1 | chr3:415463-417304 FORWARD LENGTH=357	-122.732	75	40.5	290	103	22	6	21	13.8095	6.44947e+13	1	24
b42	b42.a2	b42.a2.a1	AT5G15650.1 | Symbols: RGP2, ATRGP2 | reversibly glycosylated polypeptide 2 | chr5:5092203-5094093 FORWARD LENGTH=360	-117.865	79	40.8	261	93	24	9	21	12.4286	2.6827e+12	1	24
b42	b42.a3	b42.a3.a1	AT3G08900.1 | Symbols: RGP3, RGP | reversibly glycosylated polypeptide 3 | chr3:2708347-2709714 REVERSE LENGTH=362	-92.1576	50	41.2	160	31	16	5	18	8.88889	7.74264e+08	1	24
b42	b42.a4	b42.a4.a1	AT5G50750.1 | Symbols: RGP4 | reversibly glycosylated polypeptide 4 | chr5:20641066-20642470 FORWARD LENGTH=364	-61.4389	43	41.8	86	28	12	7	21	4.09524	12451	1	24
b42	b42.a5	b42.a5.a1	AT5G16510.1 | Symbols: | Alpha-1,4-glucan-protein synthase family protein | chr5:5393296-5394342 FORWARD LENGTH=348	-48.5362	28	38.5	70	53	8	7	19	3.68421	4831.93	2	24
b42	b42.a5	b42.a5.a2	AT5G16510.2 | Symbols: | Alpha-1,4-glucan-protein synthase family protein | chr5:5393296-5394342 FORWARD LENGTH=348	-48.5362	28	38.5	70	53	8	7	19	3.68421	4831.93	2	24
b43	b43.a1	b43.a1.a1	AT3G21380.1 | Symbols: | Mannose-binding lectin superfamily protein | chr3:7528478-7530457 FORWARD LENGTH=460	-175.08	49	49.6	510		20		17	30	1e+30	1	24
b44	b44.a1	b44.a1.a1	AT3G08530.1 | Symbols: | Clathrin, heavy chain | chr3:2587171-2595411 REVERSE LENGTH=1703	-250.906	32	193	489	105	45	11	64	7.64062	4.37144e+07	1	24
b44	b44.a2	b44.a2.a1	AT3G11130.1 | Symbols: | Clathrin, heavy chain | chr3:3482575-3491667 REVERSE LENGTH=1705	-222.06	27	193	403	19	37	3	64	6.29688	1.98096e+06	1	24
b45	b45.a1	b45.a1.a1	AT4G27140.1 | Symbols: SESA1, AT2S1 | seed storage albumin 1 | chr4:13607363-13607857 FORWARD LENGTH=164	-42.7347	33	18.9	507		6		5	101.4	2.51189e+101	1	24
b46	b46.a1	b46.a1.a1	AT5G17310.2 | Symbols: UGP2 | UDP-glucose pyrophosphorylase 2 | chr5:5696955-5700845 REVERSE LENGTH=470	-147.842	59	51.8	447	181	24	12	28	15.9643	9210553176894800	1	24
b46	b46.a2	b46.a2.a1	AT3G03250.1 | Symbols: UGP, UGP1, AtUGP1 | UDP-GLUCOSE PYROPHOSPHORYLASE 1 | chr3:749761-754014 REVERSE LENGTH=469	-107.098	44	51.6	319	53	17	5	27	11.8148	6.52852e+11	1	24
b47	b47.a1	b47.a1.a1	AT2G19900.1 | Symbols: ATNADP-ME1, NADP-ME1 | NADP-malic enzyme 1 | chr2:8592106-8595403 REVERSE LENGTH=581	-165.624	52	64.1	500		22		23	21.7391	5.48442e+21	1	24
b48	b48.a1	b48.a1.a1	AT3G09840.1 | Symbols: CDC48, ATCDC48, CDC48A | cell division cycle 48 | chr3:3019494-3022832 FORWARD LENGTH=809	-230.949	49	89.2	456	46	31	5	37	12.3243	2.1102e+12	1	24
b48	b48.a2	b48.a2.a1	AT5G03340.1 | Symbols: | ATPase, AAA-type, CDC48 protein | chr5:810091-813133 REVERSE LENGTH=810	-188.129	45	89.8	412	2	28	2	38	10.8421	6.95193e+10	1	24
b48	b48.a3	b48.a3.a1	AT3G53230.1 | Symbols: | ATPase, AAA-type, CDC48 protein | chr3:19723416-19726489 FORWARD LENGTH=815	-158.979	38	90.2	363	33	23	4	35	10.3714	2.35195e+10	1	24
b49	b49.a1	b49.a1.a1	AT5G19550.1 | Symbols: ASP2, AAT2 | aspartate aminotransferase 2 | chr5:6598201-6601597 FORWARD LENGTH=405	-128.033	56	44.1	275	222	19	15	24	11.4583	2.87298e+11	1	24
b49	b49.a2	b49.a2.a1	AT5G11520.1 | Symbols: ASP3, YLS4 | aspartate aminotransferase 3 | chr5:3685257-3687721 REVERSE LENGTH=449	-97.4678	48	48.8	203	150	19	15	23	8.82609	6.70019e+08	1	24
b49	b49.a3	b49.a3.a1	AT4G31990.1 | Symbols: ASP5, AAT3, ATAAT1 | aspartate aminotransferase 5 | chr4:15471074-15473521 REVERSE LENGTH=453	-43.3166	23	49.7	76	61	9	8	29	2.62069	416.532	4	23
b49	b49.a3	b49.a3.a2	AT4G31990.2 | Symbols: ASP5, AAT3, ATAAT1 | aspartate aminotransferase 5 | chr4:15471074-15473521 REVERSE LENGTH=453	-43.3166	23	49.7	76	61	9	8	29	2.62069	416.532	4	23
b49	b49.a3	b49.a3.a3	AT4G31990.3 | Symbols: ASP5, AAT3, ATAAT1 | aspartate aminotransferase 5 | chr4:15470876-15473521 REVERSE LENGTH=462	-43.3166	23	50.8	76	61	9	8	28	2.71429	516.947	4	23
b49	b49.a3	b49.a3.a4	AT4G31990.4 | Symbols: ASP5 | aspartate aminotransferase 5 | chr4:15471074-15473521 REVERSE LENGTH=448	-43.3166	24	49.2	76	61	9	8	28	2.71429	516.947	4	23
b50	b50.a1	b50.a1.a1	AT3G15670.1 | Symbols: | Late embryogenesis abundant protein (LEA) family protein | chr3:5310141-5310901 REVERSE LENGTH=225	-77.1518	43	24.1	480		9		16	30	1e+30	1	24
b51	b51.a1	b51.a1.a1	AT1G53240.1 | Symbols: mMDH1 | Lactate/malate dehydrogenase family protein | chr1:19854966-19856802 REVERSE LENGTH=341	-88.4115	52	35.7	273	110	12	6	10	27.3	1.99526e+27	1	24
b51	b51.a2	b51.a2.a1	AT3G47520.1 | Symbols: MDH | malate dehydrogenase | chr3:17513657-17514868 FORWARD LENGTH=403	-81.4433	36	42.3	252	190	11	9	18	14	99999999999999	1	24
b51	b51.a3	b51.a3.a1	AT3G15020.1 | Symbols: mMDH2 | Lactate/malate dehydrogenase family protein | chr3:5056139-5057941 FORWARD LENGTH=341	-68.5897	33	35.8	179	16	8	2	10	17.9	7.94328e+17	2	24
b51	b51.a3	b51.a3.a2	AT3G15020.2 | Symbols: mMDH2 | Lactate/malate dehydrogenase family protein | chr3:5056139-5057865 FORWARD LENGTH=316	-68.5897	35	33	179	16	8	2	9	19.8889	7.74264e+19	2	24
b52	b52.a1	b52.a1.a1	AT4G38740.1 | Symbols: ROC1 | rotamase CYP 1 | chr4:18083620-18084138 REVERSE LENGTH=172	-109.803	79	18.3	477		11		6	79.5	3.16228e+79	1	24
b53	b53.a1	b53.a1.a1	AT1G57720.1 | Symbols: | Translation elongation factor EF1B, gamma chain | chr1:21377873-21380114 FORWARD LENGTH=413	-119.633	45	46.3	340	169	16	8	17	20	1e+20	2	24
b53	b53.a1	b53.a1.a2	AT1G57720.2 | Symbols: | Translation elongation factor EF1B, gamma chain | chr1:21377873-21380114 FORWARD LENGTH=413	-119.633	45	46.3	340	169	16	8	17	20	1e+20	2	24
b53	b53.a2	b53.a2.a1	AT1G09640.1 | Symbols: | Translation elongation factor EF1B, gamma chain | chr1:3120162-3122152 FORWARD LENGTH=414	-97.9092	35	46.5	296	125	14	6	15	19.7333	5.4117e+19	1	24
b54	b54.a1	b54.a1.a1	AT5G03860.1 | Symbols: MLS | malate synthase | chr5:1032276-1034527 REVERSE LENGTH=562	-194.897	56	63.7	458		29		23	19.913	8.18547e+19	2	24
b54	b54.a1	b54.a1.a2	AT5G03860.2 | Symbols: MLS | malate synthase | chr5:1032276-1034527 REVERSE LENGTH=562	-194.897	56	63.7	458		29		23	19.913	8.18547e+19	2	24
b55	b55.a1	b55.a1.a1	AT1G71695.1 | Symbols: | Peroxidase superfamily protein | chr1:26964359-26966557 FORWARD LENGTH=358	-116.634	45	39.4	456		13		12	38	1e+38	1	24
b56	b56.a1	b56.a1.a1	AT4G25140.1 | Symbols: OLEO1, OLE1 | oleosin 1 | chr4:12900498-12901259 FORWARD LENGTH=173	-50.1088	35	18.5	455		7		5	91	1e+91	1	24
b57	b57.a1	b57.a1.a1	AT5G15090.1 | Symbols: VDAC3, ATVDAC3 | voltage dependent anion channel 3 | chr5:4889641-4891389 REVERSE LENGTH=274	-126.893	64	29.1	262	228	16	13	11	23.8182	6.57933e+23	2	24
b57	b57.a1	b57.a1.a2	AT5G15090.2 | Symbols: VDAC3 | voltage dependent anion channel 3 | chr5:4889641-4891389 REVERSE LENGTH=274	-126.893	64	29.1	262	228	16	13	11	23.8182	6.57933e+23	2	24
b57	b57.a2	b57.a2.a1	AT3G01280.1 | Symbols: VDAC1, ATVDAC1 | voltage dependent anion channel 1 | chr3:85754-87612 FORWARD LENGTH=276	-84.0548	45	29.3	217	183	11	8	11	19.7273	5.3367e+19	1	24
b58	b58.a1	b58.a1.a1	AT1G14950.1 | Symbols: | Polyketide cyclase/dehydrase and lipid transport superfamily protein | chr1:5157588-5158144 REVERSE LENGTH=155	-110.365	71	17.8	441		14		8	55.125	1.33352e+55	1	24
b59	b59.a1	b59.a1.a1	ATCG00490.1 | Symbols: RBCL | ribulose-bisphosphate carboxylases | chrC:54958-56397 FORWARD LENGTH=479	-157.129	53	52.8	437		22		19	23	1e+23	1	24
b60	b60.a1	b60.a1.a1	AT3G09630.1 | Symbols: | Ribosomal protein L4/L1 family | chr3:2953813-2955444 FORWARD LENGTH=406	-116.74	40	44.6	373	99	15	5	15	24.8667	7.35642e+24	2	24
b60	b60.a1	b60.a1.a2	AT3G09630.2 | Symbols: | Ribosomal protein L4/L1 family | chr3:2953813-2955444 FORWARD LENGTH=405	-116.74	40	44.5	373	99	15	5	15	24.8667	7.35642e+24	2	24
b60	b60.a2	b60.a2.a1	AT5G02870.1 | Symbols: | Ribosomal protein L4/L1 family | chr5:657830-659526 FORWARD LENGTH=407	-101.706	34	44.6	336	62	13	3	15	22.4	2.51189e+22	2	24
b60	b60.a2	b60.a2.a2	AT5G02870.2 | Symbols: | Ribosomal protein L4/L1 family | chr5:657830-659526 FORWARD LENGTH=406	-101.706	34	44.5	336	62	13	3	15	22.4	2.51189e+22	2	24
b61	b61.a1	b61.a1.a1	AT5G17920.1 | Symbols: ATCIMS, ATMETS, ATMS1 | Cobalamin-independent synthase family protein | chr5:5935771-5939195 FORWARD LENGTH=765	-203.036	44	84.2	428	127	26	12	30	14.2667	184784979742228	2	24
b61	b61.a1	b61.a1.a2	AT5G17920.2 | Symbols: ATCIMS | Cobalamin-independent synthase family protein | chr5:5935771-5939195 FORWARD LENGTH=765	-203.036	44	84.2	428	127	26	12	30	14.2667	184784979742228	2	24
b61	b61.a2	b61.a2.a1	AT3G03780.1 | Symbols: ATMS2, MS2 | methionine synthase 2 | chr3:957602-960740 FORWARD LENGTH=765	-123.107	25	84.4	304	3	15	1	31	9.80645	6.404e+09	3	24
b61	b61.a2	b61.a2.a2	AT3G03780.2 | Symbols: ATMS2, MS2 | methionine synthase 2 | chr3:957602-960740 FORWARD LENGTH=765	-123.107	25	84.4	304	3	15	1	31	9.80645	6.404e+09	3	24
b61	b61.a2	b61.a2.a3	AT3G03780.3 | Symbols: ATMS2, MS2 | methionine synthase 2 | chr3:957602-960740 FORWARD LENGTH=765	-123.107	25	84.4	304	3	15	1	31	9.80645	6.404e+09	3	24
b62	b62.a1	b62.a1.a1	AT5G57655.2 | Symbols: | xylose isomerase family protein | chr5:23347030-23349805 FORWARD LENGTH=477	-155.211	66	53.6	425		25		24	17.7083	5.10897e+17	1	24
b63	b63.a1	b63.a1.a1	AT5G62690.1 | Symbols: TUB2 | tubulin beta chain 2 | chr5:25181560-25183501 FORWARD LENGTH=450	-149.193	68	50.6	274	48	21	5	20	13.7	5.01187e+13	2	24
b63	b63.a1	b63.a1.a2	AT5G62700.1 | Symbols: TUB3 | tubulin beta chain 3 | chr5:25184501-25186426 FORWARD LENGTH=450	-149.193	68	50.6	274	48	21	5	20	13.7	5.01187e+13	2	24
b63	b63.a2	b63.a2.a1	AT4G20890.1 | Symbols: TUB9 | tubulin beta-9 chain | chr4:11182218-11183840 FORWARD LENGTH=444	-124.978	54	49.5	274	30	16	3	18	15.2222	1668100537200050	1	24
b63	b63.a3	b63.a3.a1	AT5G44340.1 | Symbols: TUB4 | tubulin beta chain 4 | chr5:17859442-17860994 REVERSE LENGTH=444	-108.996	48	49.7	265	39	15	3	18	14.7222	527499706370260	1	24
b63	b63.a4	b63.a4.a1	AT2G29550.1 | Symbols: TUB7 | tubulin beta-7 chain | chr2:12644258-12645932 REVERSE LENGTH=449	-106.163	47	50.6	186	5	16	2	20	9.3	1.99526e+09	1	24
b63	b63.a5	b63.a5.a1	AT1G20010.1 | Symbols: TUB5 | tubulin beta-5 chain | chr1:6938033-6940481 REVERSE LENGTH=449	-85.8444	40	50.2	178	16	13	2	20	8.9	7.94328e+08	1	24
b63	b63.a6	b63.a6.a1	AT1G75780.1 | Symbols: TUB1 | tubulin beta-1 chain | chr1:28451378-28453602 REVERSE LENGTH=447	-76.2301	35	50.1	167	1	12	1	20	8.35	2.23872e+08	1	24
b63	b63.a7	b63.a7.a1	AT5G12250.1 | Symbols: TUB6 | beta-6 tubulin | chr5:3961317-3962971 REVERSE LENGTH=449	-90.0319	48	50.5	144	1	15	1	20	7.2	1.58489e+07	1	24
b64	b64.a1	b64.a1.a1	AT2G07698.1 | Symbols: | ATPase, F1 complex, alpha subunit protein | chr2:3361474-3364028 FORWARD LENGTH=777	-102.579	27	85.8	309	307	16	15	24	12.875	7.49894e+12	2	24
b64	b64.a1	b64.a1.a2	ATMG01190.1 | Symbols: ATP1 | ATP synthase subunit 1 | chrM:302166-303689 REVERSE LENGTH=507	-102.579	41	54.8	309	307	16	15	20	15.45	2818382931264450	2	24
b64	b64.a2	b64.a2.a1	ATCG00120.1 | Symbols: ATPA | ATP synthase subunit alpha | chrC:9938-11461 REVERSE LENGTH=507	-70.56	31	55.2	108	106	13	12	17	6.35294	2.25393e+06	1	24
b65	b65.a1	b65.a1.a1	AT3G17520.1 | Symbols: | Late embryogenesis abundant protein (LEA) family protein | chr3:5999462-6000358 REVERSE LENGTH=298	-143.921	48	32.5	410		15		14	29.2857	1.9307e+29	1	24
b66	b66.a1	b66.a1.a1	AT1G30230.1 | Symbols: | Glutathione S-transferase, C-terminal-like;Translation elongation factor EF1B/ribosomal protein S6 | chr1:10639286-10640515 FORWARD LENGTH=231	-86.0958	68	25	212	166	12	8	10	21.2	1.58489e+21	2	24
b66	b66.a1	b66.a1.a2	AT1G30230.2 | Symbols: | Glutathione S-transferase, C-terminal-like;Translation elongation factor EF1B/ribosomal protein S6 | chr1:10639286-10640601 FORWARD LENGTH=260	-86.0958	61	28.7	212	166	12	8	11	19.2727	1.87382e+19	2	24
b66	b66.a2	b66.a2.a1	AT5G19510.1 | Symbols: | Translation elongation factor EF1B/ribosomal protein S6 family protein | chr5:6581854-6583137 REVERSE LENGTH=224	-53.0497	42	24.1	181	169	7	6	10	18.1	1.25893e+18	1	24
b66	b66.a3	b66.a3.a1	AT2G18110.1 | Symbols: | Translation elongation factor EF1B/ribosomal protein S6 family protein | chr2:7872636-7873713 FORWARD LENGTH=231	-36.0725	43	25.2	74	28	7	3	10	7.4	2.51189e+07	1	23
b67	b67.a1	b67.a1.a1	AT2G18540.1 | Symbols: | RmlC-like cupins superfamily protein | chr2:8042382-8045008 REVERSE LENGTH=707	-136.375	27	84.6	407		16		18	22.6111	4.08424e+22	1	24
b68	b68.a1	b68.a1.a1	AT1G65930.1 | Symbols: cICDH | cytosolic NADP+-dependent isocitrate dehydrogenase | chr1:24539088-24541861 FORWARD LENGTH=410	-134.04	54	45.6	374	320	21	17	20	18.7	5.01187e+18	1	24
b68	b68.a2	b68.a2.a1	AT5G14590.1 | Symbols: | Isocitrate/isopropylmalate dehydrogenase family protein | chr5:4703533-4706627 REVERSE LENGTH=485	-47.6739	20	54.1	80	26	9	5	28	2.85714	718.686	1	24
b69	b69.a1	b69.a1.a1	AT3G21720.1 | Symbols: ICL | isocitrate lyase | chr3:7652789-7655873 REVERSE LENGTH=576	-174.004	45	64.1	394		22		25	15.76	5754399373371570	1	24
b70	b70.a1	b70.a1.a1	AT1G14940.1 | Symbols: | Polyketide cyclase/dehydrase and lipid transport superfamily protein | chr1:5154775-5155512 REVERSE LENGTH=155	-117.232	72	17.8	385		13		7	55	1e+55	1	24
b71	b71.a1	b71.a1.a1	AT1G74310.1 | Symbols: ATHSP101, HSP101, HOT1 | heat shock protein 101 | chr1:27936715-27939862 REVERSE LENGTH=911	-215.247	45	101.1	384		28		35	10.9714	9.36329e+10	1	24
b72	b72.a1	b72.a1.a1	AT4G13940.1 | Symbols: HOG1, EMB1395, SAHH1, MEE58, ATSAHH1 | S-adenosyl-L-homocysteine hydrolase | chr4:8054931-8056676 FORWARD LENGTH=485	-146.779	57	53.2	383		23		19	20.1579	1.43845e+20	1	24
b73	b73.a1	b73.a1.a1	AT2G16600.1 | Symbols: ROC3 | rotamase CYP 3 | chr2:7200862-7201383 FORWARD LENGTH=173	-70.2018	65	18.4	194	190	7	6	5	38.8	6.30957e+38	1	24
b73	b73.a2	b73.a2.a1	AT4G34870.1 | Symbols: ROC5, ATCYP1 | rotamase cyclophilin 5 | chr4:16614451-16614969 FORWARD LENGTH=172	-65.0836	60	18.3	138	134	7	6	6	23	1e+23	1	24
b73	b73.a3	b73.a3.a1	AT3G56070.1 | Symbols: ROC2 | rotamase cyclophilin 2 | chr3:20806987-20807517 REVERSE LENGTH=176	-46.3607	53	18.8	58	54	7	6	9	6.44444	2.78256e+06	2	24
b73	b73.a3	b73.a3.a2	AT3G56070.2 | Symbols: ROC2 | rotamase cyclophilin 2 | chr3:20806987-20807517 REVERSE LENGTH=176	-46.3607	53	18.8	58	54	7	6	9	6.44444	2.78256e+06	2	24
b74	b74.a1	b74.a1.a1	AT2G34700.1 | Symbols: | Pollen Ole e 1 allergen and extensin family protein | chr2:14634298-14635597 REVERSE LENGTH=175	-70.6422	48	18.7	355		8		6	59.1667	1.4678e+59	1	24
b75	b75.a1	b75.a1.a1	AT4G04460.1 | Symbols: | Saposin-like aspartyl protease family protein | chr4:2225232-2227746 FORWARD LENGTH=508	-117.088	33	55.4	350		13		19	18.4211	2.63665e+18	2	24
b75	b75.a1	b75.a1.a2	AT4G04460.2 | Symbols: | Saposin-like aspartyl protease family protein | chr4:2225232-2227746 FORWARD LENGTH=504	-117.088	34	55	350		13		19	18.4211	2.63665e+18	2	24
b76	b76.a1	b76.a1.a1	AT5G41670.1 | Symbols: | 6-phosphogluconate dehydrogenase family protein | chr5:16665647-16667110 REVERSE LENGTH=487	-87.0403	38	53.2	217	73	14	5	21	10.3333	2.15443e+10	2	24
b76	b76.a1	b76.a1.a2	AT5G41670.2 | Symbols: | 6-phosphogluconate dehydrogenase family protein | chr5:16665647-16667110 REVERSE LENGTH=487	-87.0403	38	53.2	217	73	14	5	21	10.3333	2.15443e+10	2	24
b76	b76.a2	b76.a2.a1	AT3G02360.1 | Symbols: | 6-phosphogluconate dehydrogenase family protein | chr3:482498-483958 FORWARD LENGTH=486	-79.0262	40	53.4	186	113	15	12	23	8.08696	1.22168e+08	2	24
b76	b76.a2	b76.a2.a2	AT3G02360.2 | Symbols: | 6-phosphogluconate dehydrogenase family protein | chr3:482498-483958 FORWARD LENGTH=486	-79.0262	40	53.4	186	113	15	12	23	8.08696	1.22168e+08	2	24
b76	b76.a3	b76.a3.a1	AT1G64190.1 | Symbols: | 6-phosphogluconate dehydrogenase family protein | chr1:23825549-23827012 REVERSE LENGTH=487	-68.07	27	53.2	163	19	10	1	18	9.05556	1.13646e+09	1	24
b77	b77.a1	b77.a1.a1	AT3G22500.1 | Symbols: ATECP31 | Seed maturation protein | chr3:7971920-7972865 REVERSE LENGTH=256	-116.764	82	26.7	346		11		11	31.4545	2.84804e+31	1	24
b78	b78.a1	b78.a1.a1	AT1G43170.1 | Symbols: ARP1, emb2207, RPL3A, RP1 | ribosomal protein 1 | chr1:16266992-16268631 FORWARD LENGTH=389	-102.506	39	44.4	346		18		20	17.3	1.99526e+17	8	24
b78	b78.a1	b78.a1.a2	AT1G43170.2 | Symbols: ARP1, RPL3A, RP1 | ribosomal protein 1 | chr1:16266992-16268631 FORWARD LENGTH=389	-102.506	39	44.4	346		18		20	17.3	1.99526e+17	8	24
b78	b78.a1	b78.a1.a3	AT1G43170.3 | Symbols: ARP1, RPL3A, RP1 | ribosomal protein 1 | chr1:16266992-16268631 FORWARD LENGTH=389	-102.506	39	44.4	346		18		20	17.3	1.99526e+17	8	24
b78	b78.a1	b78.a1.a4	AT1G43170.5 | Symbols: RP1 | ribosomal protein 1 | chr1:16266992-16268631 FORWARD LENGTH=389	-102.506	39	44.4	346		18		20	17.3	1.99526e+17	8	24
b78	b78.a1	b78.a1.a5	AT1G43170.6 | Symbols: RP1 | ribosomal protein 1 | chr1:16266992-16268631 FORWARD LENGTH=389	-102.506	39	44.4	346		18		20	17.3	1.99526e+17	8	24
b78	b78.a1	b78.a1.a6	AT1G43170.7 | Symbols: RP1 | ribosomal protein 1 | chr1:16266992-16268631 FORWARD LENGTH=389	-102.506	39	44.4	346		18		20	17.3	1.99526e+17	8	24
b78	b78.a1	b78.a1.a7	AT1G43170.8 | Symbols: RP1 | ribosomal protein 1 | chr1:16266992-16268631 FORWARD LENGTH=389	-102.506	39	44.4	346		18		20	17.3	1.99526e+17	8	24
b78	b78.a1	b78.a1.a8	AT1G43170.9 | Symbols: RP1 | ribosomal protein 1 | chr1:16266992-16268631 FORWARD LENGTH=389	-102.506	39	44.4	346		18		20	17.3	1.99526e+17	8	24
b79	b79.a1	b79.a1.a1	AT3G60750.1 | Symbols: | Transketolase | chr3:22454004-22456824 FORWARD LENGTH=741	-129.97	35	79.8	278	189	20	14	29	9.58621	3.85662e+09	2	24
b79	b79.a1	b79.a1.a2	AT3G60750.2 | Symbols: | Transketolase | chr3:22454004-22456824 FORWARD LENGTH=740	-129.97	35	79.7	278	189	20	14	29	9.58621	3.85662e+09	2	24
b79	b79.a2	b79.a2.a1	AT2G45290.1 | Symbols: | Transketolase | chr2:18672737-18675589 FORWARD LENGTH=741	-70.7505	22	79.8	156	67	13	7	29	5.37931	239502	1	24
b80	b80.a1	b80.a1.a1	AT1G18080.1 | Symbols: ATARCA, RACK1A_AT, RACK1A | Transducin/WD40 repeat-like superfamily protein | chr1:6222325-6223901 FORWARD LENGTH=327	-124.695	55	35.6	321	319	15	14	14	22.9286	8.48343e+22	1	24
b80	b80.a2	b80.a2.a1	AT1G48630.1 | Symbols: RACK1B_AT | receptor for activated C kinase 1B | chr1:17981977-17983268 REVERSE LENGTH=326	-63.3119	45	35.7	24	22	9	8	13	1.84615	69.1704	1	8
b81	b81.a1	b81.a1.a1	AT3G05260.1 | Symbols: | NAD(P)-binding Rossmann-fold superfamily protein | chr3:1497665-1498919 REVERSE LENGTH=289	-135.788	79	31.3	340		14		11	30.9091	8.11131e+30	1	24
b82	b82.a1	b82.a1.a1	AT3G26650.1 | Symbols: GAPA, GAPA-1 | glyceraldehyde 3-phosphate dehydrogenase A subunit | chr3:9795226-9796848 FORWARD LENGTH=396	-68.8713	32	42.4	178	39	10	3	20	8.9	7.94328e+08	1	24
b82	b82.a2	b82.a2.a1	AT1G12900.1 | Symbols: GAPA-2 | glyceraldehyde 3-phosphate dehydrogenase A subunit 2 | chr1:4392634-4394283 REVERSE LENGTH=399	-67.4881	30	42.7	177	38	9	2	17	10.4118	2.58086e+10	3	24
b82	b82.a2	b82.a2.a2	AT1G12900.3 | Symbols: GAPA-2 | glyceraldehyde 3-phosphate dehydrogenase A subunit 2 | chr1:4392634-4393850 REVERSE LENGTH=350	-67.4881	34	37.6	177	38	9	2	13	13.6154	4.12463e+13	3	24
b82	b82.a2	b82.a2.a3	AT1G12900.4 | Symbols: GAPA-2 | glyceraldehyde 3-phosphate dehydrogenase A subunit 2 | chr1:4392634-4393850 REVERSE LENGTH=350	-67.4881	34	37.6	177	38	9	2	13	13.6154	4.12463e+13	3	24
b82	b82.a3	b82.a3.a1	AT1G42970.1 | Symbols: GAPB | glyceraldehyde-3-phosphate dehydrogenase B subunit | chr1:16127552-16129584 FORWARD LENGTH=447	-63.6989	27	47.5	167	123	10	9	21	7.95238	8.9615e+07	1	24
b83	b83.a1	b83.a1.a1	AT5G46290.1 | Symbols: KASI, KAS1 | 3-ketoacyl-acyl carrier protein synthase I | chr5:18774439-18776629 REVERSE LENGTH=473	-146.391	53	50.3	336		17		14	24	1e+24	1	24
b84	b84.a1	b84.a1.a1	AT5G58290.1 | Symbols: RPT3 | regulatory particle triple-A ATPase 3 | chr5:23569155-23571116 FORWARD LENGTH=408	-64.1267	34	45.6	105	97	10	9	19	5.52632	335981	1	24
b84	b84.a2	b84.a2.a1	AT1G45000.1 | Symbols: | AAA-type ATPase family protein | chr1:17009220-17011607 FORWARD LENGTH=399	-64.9875	43	44.6	97	89	11	10	20	4.85	70793.6	1	24
b84	b84.a3	b84.a3.a1	AT3G05530.1 | Symbols: RPT5A, ATS6A.2 | regulatory particle triple-A ATPase 5A | chr3:1603540-1605993 FORWARD LENGTH=424	-76.1375	45	47.4	84	76	13	12	21	4	9999	1	24
b84	b84.a4	b84.a4.a1	AT5G19990.1 | Symbols: RPT6A, ATSUG1 | regulatory particle triple-A ATPase 6A | chr5:6752144-6754918 FORWARD LENGTH=419	-55.8772	33	47.1	70	62	10	9	22	3.18182	1518.91	1	24
b85	b85.a1	b85.a1.a1	AT1G26630.1 | Symbols: FBR12, ATELF5A-2, ELF5A-2 | Eukaryotic translation initiation factor 5A-1 (eIF-5A 1) protein | chr1:9205968-9207098 FORWARD LENGTH=159	-69.4552	61	17.1	184	163	7	5	7	26.2857	1.9307e+26	1	24
b85	b85.a2	b85.a2.a1	AT1G69410.1 | Symbols: ATELF5A-3, ELF5A-3 | eukaryotic elongation factor 5A-3 | chr1:26089301-26090194 FORWARD LENGTH=158	-77.9892	62	17.1	168	147	8	6	7	24	1e+24	1	24
b86	b86.a1	b86.a1.a1	AT5G07030.1 | Symbols: | Eukaryotic aspartyl protease family protein | chr5:2183600-2185717 REVERSE LENGTH=455	-103.426	38	48.6	330		14		22	15	1000000000000000	1	24
b87	b87.a1	b87.a1.a1	AT3G06860.1 | Symbols: MFP2, ATMFP2 | multifunctional protein 2 | chr3:2161926-2166009 FORWARD LENGTH=725	-172.838	50	78.7	274	273	26	25	31	8.83871	6.89779e+08	1	24
b87	b87.a2	b87.a2.a1	AT4G29010.1 | Symbols: AIM1 | Enoyl-CoA hydratase/isomerase family | chr4:14297312-14302016 REVERSE LENGTH=721	-44.6618	22	77.7	55	54	10	9	30	1.83333	67.1292	1	23
b88	b88.a1	b88.a1.a1	AT3G01570.1 | Symbols: | Oleosin family protein | chr3:222152-222778 REVERSE LENGTH=183	-43.9448	22	19.7	326		5		4	81.5	3.16228e+81	1	24
b89	b89.a1	b89.a1.a1	AT1G77120.1 | Symbols: ADH1, ADH, ATADH, ATADH1 | alcohol dehydrogenase 1 | chr1:28975509-28977216 FORWARD LENGTH=379	-115.306	48	41.1	326		13		18	18.1111	1.29155e+18	1	24
b90	b90.a1	b90.a1.a1	AT4G36195.1 | Symbols: | Serine carboxypeptidase S28 family protein | chr4:17127202-17129787 FORWARD LENGTH=488	-132.316	45	54.6	302	301	17	16	20	15.1	1258925411794170	2	24
b90	b90.a1	b90.a1.a2	AT4G36195.3 | Symbols: | Serine carboxypeptidase S28 family protein | chr4:17127202-17129787 FORWARD LENGTH=488	-132.316	45	54.6	302	301	17	16	20	15.1	1258925411794170	2	24
b90	b90.a2	b90.a2.a1	AT2G18080.1 | Symbols: EDA2 | Serine carboxypeptidase S28 family protein | chr2:7857198-7859715 FORWARD LENGTH=489	-9.51145	5	55.7	24	23	2	1	20	1.2	14.8489	1	23
b91	b91.a1	b91.a1.a1	AT5G14780.1 | Symbols: FDH | formate dehydrogenase | chr5:4777043-4779190 FORWARD LENGTH=384	-113.239	47	42.3	323		15		18	17.9444	8.79923e+17	1	24
b92	b92.a1	b92.a1.a1	AT4G24280.1 | Symbols: cpHsc70-1 | chloroplast heat shock protein 70-1 | chr4:12590094-12593437 FORWARD LENGTH=718	-111.493	32	76.4	259	88	16	4	30	8.63333	4.29866e+08	1	24
b92	b92.a2	b92.a2.a1	AT5G49910.1 | Symbols: CPHSC70-2EAT SHOCK PROTEIN 70-2, HSC70-7, cpHsc70-2 | chloroplast heat shock protein 70-2 | chr5:20303470-20306295 FORWARD LENGTH=718	-102.403	30	76.8	234	63	15	3	28	8.35714	2.27585e+08	1	24
b93	b93.a1	b93.a1.a1	AT5G61790.1 | Symbols: CNX1, ATCNX1 | calnexin 1 | chr5:24827394-24829642 REVERSE LENGTH=530	-115.016	35	60.4	321		14		26	12.3462	2.21898e+12	1	24
b94	b94.a1	b94.a1.a1	AT3G52850.1 | Symbols: VSR1, BP-80, ATELP, BP80, BP80B, ATELP1, ATVSR1, GFS1, VSR1;1, BP80-1;1 | vacuolar sorting receptor homolog 1 | chr3:19587999-19591690 FORWARD LENGTH=623	-62.4223	23	68.8	199	173	11	10	30	6.63333	4.29866e+06	1	24
b94	b94.a2	b94.a2.a1	AT2G14720.1 | Symbols: VSR4, VSR2;1, BP80-2;1, MTV4 | vacuolar sorting receptor 4 | chr2:6300878-6304156 REVERSE LENGTH=628	-92.927	34	69.7	142	41	14	4	28	5.07143	117876	2	24
b94	b94.a2	b94.a2.a2	AT2G14720.2 | Symbols: VSR4, VSR2;1, BP80-2;1, MTV4 | vacuolar sorting receptor 4 | chr2:6300878-6304156 REVERSE LENGTH=628	-92.927	34	69.7	142	41	14	4	28	5.07143	117876	2	24
b94	b94.a3	b94.a3.a1	AT2G14740.1 | Symbols: ATVSR3, VSR3, VSR2;2, BP80-2;2 | vaculolar sorting receptor 3 | chr2:6308895-6312303 FORWARD LENGTH=628	-67.4433	27	69.6	105	4	11	1	28	3.75	5622.41	2	24
b94	b94.a3	b94.a3.a2	AT2G14740.2 | Symbols: ATVSR3, VSR3, VSR2;2, BP80-2;2 | vaculolar sorting receptor 3 | chr2:6308895-6312303 FORWARD LENGTH=628	-67.4433	27	69.6	105	4	11	1	28	3.75	5622.41	2	24
b95	b95.a1	b95.a1.a1	AT1G11840.1 | Symbols: ATGLX1, GLX1 | glyoxalase I homolog | chr1:3996045-3997518 FORWARD LENGTH=283	-71.2646	40	31.8	270	234	11	10	10	27	1e+27	4	24
b95	b95.a1	b95.a1.a2	AT1G11840.2 | Symbols: ATGLX1, GLX1 | glyoxalase I homolog | chr1:3996045-3997518 FORWARD LENGTH=283	-71.2646	40	31.8	270	234	11	10	10	27	1e+27	4	24
b95	b95.a1	b95.a1.a3	AT1G11840.3 | Symbols: ATGLX1, GLX1 | glyoxalase I homolog | chr1:3996045-3997518 FORWARD LENGTH=283	-71.2646	40	31.8	270	234	11	10	10	27	1e+27	4	24
b95	b95.a1	b95.a1.a4	AT1G11840.4 | Symbols: ATGLX1, GLX1 | glyoxalase I homolog | chr1:3996045-3997518 FORWARD LENGTH=283	-71.2646	40	31.8	270	234	11	10	10	27	1e+27	4	24
b95	b95.a2	b95.a2.a1	AT1G67280.1 | Symbols: | Glyoxalase/Bleomycin resistance protein/Dioxygenase superfamily protein | chr1:25188563-25190547 REVERSE LENGTH=350	-32.1538	16	39.1	83	47	5	4	18	4.61111	40841.4	2	24
b95	b95.a2	b95.a2.a2	AT1G67280.2 | Symbols: | Glyoxalase/Bleomycin resistance protein/Dioxygenase superfamily protein | chr1:25188563-25190134 REVERSE LENGTH=262	-32.1538	22	29.3	83	47	5	4	12	6.91667	8.25404e+06	2	24
b96	b96.a1	b96.a1.a1	AT3G62730.1 | Symbols: | unknown protein; FUNCTIONS IN: molecular_function unknown; INVOLVED IN: biological_process unknown; LOCATED IN: endomembrane system; EXPRESSED IN: 13 plant structures; EXPRESSED DURING: LP.04 four leaves visible, 4 anthesis, LP.02 two leaves visible, petal differentiation and expansion stage; BEST Arabidopsis thaliana protein match is: unknown protein (TAIR:AT1G47980.1); …	-78.9675	31	34.6	233	154	9	7	18	12.9444	8.79923e+12	1	24
b96	b96.a2	b96.a2.a1	AT1G47980.1 | Symbols: | unknown protein; FUNCTIONS IN: molecular_function unknown; INVOLVED IN: biological_process unknown; LOCATED IN: endomembrane system; EXPRESSED IN: 6 plant structures; EXPRESSED DURING: 4 anthesis, F mature embryo stage, petal differentiation and expansion stage, E expanded cotyledon stage; BEST Arabidopsis thaliana protein match is: unknown protein (TAIR:AT3G62730.1); Has…	-55.5942	24	34.2	161	82	7	5	9	17.8889	7.74264e+17	1	24
b97	b97.a1	b97.a1.a1	AT4G39260.1 | Symbols: CCR1, ATGRP8, GR-RBP8, GRP8 | cold, circadian rhythm, and RNA binding 1 | chr4:18274166-18274958 REVERSE LENGTH=169	-64.31	61	16.5	170	158	8	7	9	18.8889	7.74264e+18	1	24
b97	b97.a2	b97.a2.a1	AT2G21660.1 | Symbols: ATGRP7, CCR2, GR-RBP7, GRP7 | cold, circadian rhythm, and rna binding 2 | chr2:9265477-9266316 REVERSE LENGTH=176	-70.3102	76	16.8	154	142	11	10	10	15.4	2511886431509580	1	24
b98	b98.a1	b98.a1.a1	AT1G79920.1 | Symbols: | Heat shock protein 70 (Hsp 70) family protein | chr1:30058935-30062224 REVERSE LENGTH=831	-132.491	27	91.5	298	55	20	3	37	8.05405	1.13254e+08	2	24
b98	b98.a1	b98.a1.a2	AT1G79920.2 | Symbols: | Heat shock protein 70 (Hsp 70) family protein | chr1:30058935-30062224 REVERSE LENGTH=831	-132.491	27	91.5	298	55	20	3	37	8.05405	1.13254e+08	2	24
b98	b98.a2	b98.a2.a1	AT1G79930.1 | Symbols: HSP91 | heat shock protein 91 | chr1:30063781-30067067 REVERSE LENGTH=831	-123.261	28	91.6	256	13	20	3	39	6.5641	3.66524e+06	2	24
b98	b98.a2	b98.a2.a2	AT1G79930.2 | Symbols: HSP91 | heat shock protein 91 | chr1:30063924-30067067 REVERSE LENGTH=789	-123.261	30	87.2	256	13	20	3	38	6.73684	5.45559e+06	2	24
b99	b99.a1	b99.a1.a1	AT1G63770.2 | Symbols: | Peptidase M1 family protein | chr1:23658165-23664243 REVERSE LENGTH=945	-169.372	43	105.9	310		28		41	7.56098	3.63895e+07	4	24
b99	b99.a1	b99.a1.a2	AT1G63770.3 | Symbols: | Peptidase M1 family protein | chr1:23657791-23664243 REVERSE LENGTH=987	-169.372	41	110.6	310		28		43	7.2093	1.61921e+07	4	24
b99	b99.a1	b99.a1.a3	AT1G63770.4 | Symbols: | Peptidase M1 family protein | chr1:23657791-23663476 REVERSE LENGTH=895	-169.372	45	100.4	310		28		39	7.94872	8.88624e+07	4	24
b99	b99.a1	b99.a1.a4	AT1G63770.5 | Symbols: | Peptidase M1 family protein | chr1:23657791-23664243 REVERSE LENGTH=1013	-169.372	40	113.8	310		28		42	7.38095	2.4041e+07	4	24
c100	c100.a1	c100.a1.a1	AT4G25580.1 | Symbols: | CAP160 protein | chr4:13056320-13058657 FORWARD LENGTH=626	-154.596	45	66.4	299		22		32	9.34375	2.20673e+09	1	24
c101	c101.a1	c101.a1.a1	AT1G04410.1 | Symbols: | Lactate/malate dehydrogenase family protein | chr1:1189418-1191267 REVERSE LENGTH=332	-110.022	54	35.5	272	90	15	5	14	19.4286	2.6827e+19	1	24
c101	c101.a2	c101.a2.a1	AT5G43330.1 | Symbols: | Lactate/malate dehydrogenase family protein | chr5:17390552-17392449 FORWARD LENGTH=332	-76.8827	35	35.6	207	25	12	2	14	14.7857	610540229658533	1	24
c102	c102.a1	c102.a1.a1	AT1G78900.1 | Symbols: VHA-A | vacuolar ATP synthase subunit A | chr1:29660463-29664575 FORWARD LENGTH=623	-149.358	50	68.7	296		22		33	8.9697	9.32603e+08	2	24
c102	c102.a1	c102.a1.a2	AT1G78900.2 | Symbols: VHA-A | vacuolar ATP synthase subunit A | chr1:29660463-29664575 FORWARD LENGTH=623	-149.358	50	68.7	296		22		33	8.9697	9.32603e+08	2	24
c103	c103.a1	c103.a1.a1	AT5G54740.1 | Symbols: SESA5 | seed storage albumin 5 | chr5:22238640-22239137 REVERSE LENGTH=165	-63.1339	41	18.8	294		9		6	49	1e+49	1	24
c104	c104.a1	c104.a1.a1	AT3G58450.1 | Symbols: | Adenine nucleotide alpha hydrolases-like superfamily protein | chr3:21622032-21623057 FORWARD LENGTH=204	-86.1172	56	22.3	294		9		7	42	1e+42	2	24
c104	c104.a1	c104.a1.a2	AT3G58450.2 | Symbols: | Adenine nucleotide alpha hydrolases-like superfamily protein | chr3:21622032-21623057 FORWARD LENGTH=197	-86.1172	58	21.6	294		9		7	42	1e+42	2	24
c105	c105.a1	c105.a1.a1	AT1G33120.1 | Symbols: | Ribosomal protein L6 family | chr1:12010986-12012223 FORWARD LENGTH=194	-88.8534	66	21.9	283	227	12	7	10	28.3	1.99526e+28	2	24
c105	c105.a1	c105.a1.a2	AT1G33140.1 | Symbols: PGY2 | Ribosomal protein L6 family | chr1:12023360-12024502 FORWARD LENGTH=194	-88.8534	66	21.9	283	227	12	7	10	28.3	1.99526e+28	2	24
c105	c105.a2	c105.a2.a1	AT4G10450.1 | Symbols: | Ribosomal protein L6 family | chr4:6463201-6464458 REVERSE LENGTH=194	-39.936	46	21.9	65	9	8	3	10	6.5	3.16228e+06	1	23
c106	c106.a1	c106.a1.a1	AT3G09820.1 | Symbols: ADK1, ATADK1 | adenosine kinase 1 | chr3:3012122-3014624 FORWARD LENGTH=344	-108.122	55	37.7	259	144	13	6	16	16.1875	1.53993e+16	1	24
c106	c106.a2	c106.a2.a1	AT5G03300.1 | Symbols: ADK2 | adenosine kinase 2 | chr5:796573-798997 FORWARD LENGTH=345	-70.4237	40	37.7	142	27	10	3	14	10.1429	1.3895e+10	1	24
c107	c107.a1	c107.a1.a1	AT4G10020.1 | Symbols: AtHSD5, HSD5 | hydroxysteroid dehydrogenase 5 | chr4:6268363-6270179 FORWARD LENGTH=389	-107.042	51	43.3	280		18		18	15.5556	3593813663804620	1	24
c108	c108.a1	c108.a1.a1	AT5G50920.1 | Symbols: CLPC, ATHSP93-V, HSP93-V, DCA1, CLPC1 | CLPC homologue 1 | chr5:20715710-20719800 REVERSE LENGTH=929	-146.866	33	103.3	274	36	23	6	40	6.85	7.07946e+06	1	24
c108	c108.a2	c108.a2.a1	AT3G48870.1 | Symbols: ATCLPC, ATHSP93-III, HSP93-III | Clp ATPase | chr3:18122363-18126008 REVERSE LENGTH=952	-128.406	29	105.6	242	4	20	3	44	5.5	316227	2	24
c108	c108.a2	c108.a2.a2	AT3G48870.2 | Symbols: HSP93-III | Clp ATPase | chr3:18122363-18125915 REVERSE LENGTH=921	-128.406	30	102.1	242	4	20	3	43	5.62791	424528	2	24
c109	c109.a1	c109.a1.a1	AT4G02280.1 | Symbols: SUS3, ATSUS3 | sucrose synthase 3 | chr4:995166-998719 FORWARD LENGTH=809	-66.2559	23	91.8	155	133	15	14	31	5	99999	1	24
c109	c109.a2	c109.a2.a1	AT5G49190.1 | Symbols: SUS2, SSA, ATSUS2 | sucrose synthase 2 | chr5:19943369-19947189 REVERSE LENGTH=807	-74.4076	24	91.9	143	121	17	16	31	4.6129	41010.3	1	24
c110	c110.a1	c110.a1.a1	AT4G24190.1 | Symbols: SHD, HSP90.7, AtHsp90.7, AtHsp90-7 | Chaperone protein htpG family protein | chr4:12551902-12555851 REVERSE LENGTH=823	-93.2126	29	94	166	144	17	15	35	4.74286	55315.8	2	24
c110	c110.a1	c110.a1.a2	AT4G24190.2 | Symbols: SHD, AtHsp90.7, AtHsp90-7 | Chaperone protein htpG family protein | chr4:12551902-12555851 REVERSE LENGTH=823	-93.2126	29	94	166	144	17	15	35	4.74286	55315.8	2	24
c110	c110.a2	c110.a2.a1	AT2G04030.1 | Symbols: CR88, EMB1956, HSP90.5, Hsp88.1, AtHsp90.5 | Chaperone protein htpG family protein | chr2:1281983-1285909 FORWARD LENGTH=780	-120.076	36	88.5	96	72	21	18	39	2.46154	288.427	2	21
c110	c110.a2	c110.a2.a2	AT2G04030.2 | Symbols: CR88, Hsp88.1, AtHsp90.5 | Chaperone protein htpG family protein | chr2:1281983-1285909 FORWARD LENGTH=777	-120.076	37	88.1	96	72	21	18	39	2.46154	288.427	2	21
c110	c110.a3	c110.a3.a1	AT3G07770.1 | Symbols: Hsp89.1, AtHsp90.6, AtHsp90-6 | HEAT SHOCK PROTEIN 89.1 | chr3:2479611-2483970 FORWARD LENGTH=799	-61.3232	21	90.4	59	18	13	9	39	1.51282	31.5702	1	24
c111	c111.a1	c111.a1.a1	AT3G13920.1 | Symbols: EIF4A1, RH4, TIF4A1 | eukaryotic translation initiation factor 4A1 | chr3:4592635-4594128 REVERSE LENGTH=412	-95.9972	47	46.6	232	76	16	6	18	12.8889	7.74264e+12	2	24
c111	c111.a1	c111.a1.a2	AT3G13920.2 | Symbols: EIF4A1, RH4, TIF4A1 | eukaryotic translation initiation factor 4A1 | chr3:4592586-4594128 REVERSE LENGTH=415	-95.9972	46	46.8	232	76	16	6	18	12.8889	7.74264e+12	2	24
c111	c111.a2	c111.a2.a1	AT1G54270.1 | Symbols: EIF4A-2 | eif4a-2 | chr1:20260495-20262018 FORWARD LENGTH=412	-77.5188	43	46.6	159	3	13	2	18	8.83333	6.81292e+08	1	24
c111	c111.a3	c111.a3.a1	AT3G19760.1 | Symbols: EIF4A-III | eukaryotic initiation factor 4A-III | chr3:6863790-6866242 FORWARD LENGTH=408	-43.3136	23	45.7	65	39	9	7	22	2.95455	899.628	1	22
c112	c112.a1	c112.a1.a1	AT5G02240.1 | Symbols: | NAD(P)-binding Rossmann-fold superfamily protein | chr5:451502-452984 FORWARD LENGTH=253	-103.511	53	27	274		10		9	30.4444	2.78256e+30	1	24
c113	c113.a1	c113.a1.a1	AT1G47540.1 | Symbols: | Scorpion toxin-like knottin superfamily protein | chr1:17455702-17456146 REVERSE LENGTH=98	-33.8802	29	10.9	274		4		4	68.5	3.16228e+68	2	24
c113	c113.a1	c113.a1.a2	AT1G47540.2 | Symbols: | Scorpion toxin-like knottin superfamily protein | chr1:17455702-17456146 REVERSE LENGTH=99	-33.8802	29	11	274		4		4	68.5	3.16228e+68	2	24
c114	c114.a1	c114.a1.a1	AT2G05990.1 | Symbols: MOD1, ENR1 | NAD(P)-binding Rossmann-fold superfamily protein | chr2:2322876-2324867 FORWARD LENGTH=390	-121.504	50	41.1	272		15		20	13.6	3.98107e+13	2	24
c114	c114.a1	c114.a1.a2	AT2G05990.2 | Symbols: MOD1, ENR1 | NAD(P)-binding Rossmann-fold superfamily protein | chr2:2322876-2324867 FORWARD LENGTH=390	-121.504	50	41.1	272		15		20	13.6	3.98107e+13	2	24
c115	c115.a1	c115.a1.a1	AT3G04840.1 | Symbols: | Ribosomal protein S3Ae | chr3:1329751-1331418 FORWARD LENGTH=262	-69.1847	47	29.7	178	94	12	6	13	13.6923	4.92388e+13	1	24
c115	c115.a2	c115.a2.a1	AT4G34670.1 | Symbols: | Ribosomal protein S3Ae | chr4:16548724-16550222 FORWARD LENGTH=262	-86.8461	49	29.7	175	91	13	7	14	12.5	3.16228e+12	1	24
c116	c116.a1	c116.a1.a1	AT2G17360.1 | Symbols: | Ribosomal protein S4 (RPS4A) family protein | chr2:7546598-7548138 FORWARD LENGTH=261	-86.928	56	29.7	269		14		12	22.4167	2.61016e+22	3	24
c116	c116.a1	c116.a1.a2	AT5G07090.1 | Symbols: | Ribosomal protein S4 (RPS4A) family protein | chr5:2202410-2203805 FORWARD LENGTH=262	-86.928	56	29.8	269		14		12	22.4167	2.61016e+22	3	24
c116	c116.a1	c116.a1.a3	AT5G07090.2 | Symbols: | Ribosomal protein S4 (RPS4A) family protein | chr5:2202783-2203805 FORWARD LENGTH=244	-86.928	60	27.6	269		14		11	24.4545	2.84804e+24	3	24
c117	c117.a1	c117.a1.a1	AT2G31610.1 | Symbols: | Ribosomal protein S3 family protein | chr2:13450384-13451669 FORWARD LENGTH=250	-67.145	46	27.4	250	42	11	2	12	20.8333	6.81292e+20	1	24
c117	c117.a2	c117.a2.a1	AT3G53870.1 | Symbols: | Ribosomal protein S3 family protein | chr3:19951547-19952782 FORWARD LENGTH=249	-58.9475	40	27.2	212	4	10	1	12	17.6667	4.64159e+17	1	24
c117	c117.a3	c117.a3.a1	AT5G35530.1 | Symbols: | Ribosomal protein S3 family protein | chr5:13710355-13712192 REVERSE LENGTH=248	-54.6221	44	27.4	178	13	10	2	12	14.8333	681292069057961	1	24
c118	c118.a1	c118.a1.a1	AT3G12490.1 | Symbols: ATCYSB, ATCYS6, CYSB | cystatin B | chr3:3960523-3961777 REVERSE LENGTH=201	-69.9904	60	22.4	266		9		11	24.1818	1.51991e+24	1	24
c119	c119.a1	c119.a1.a1	AT5G52300.1 | Symbols: RD29B, LTI65 | CAP160 protein | chr5:21237205-21239404 FORWARD LENGTH=619	-142.149	41	65.8	265		18		32	8.28125	1.91095e+08	2	24
c119	c119.a1	c119.a1.a2	AT5G52300.2 | Symbols: RD29B, LTI65 | CAP160 protein | chr5:21237205-21239404 FORWARD LENGTH=618	-142.149	42	65.7	265		18		32	8.28125	1.91095e+08	2	24
c120	c120.a1	c120.a1.a1	AT3G15260.1 | Symbols: | Protein phosphatase 2C family protein | chr3:5138842-5140242 FORWARD LENGTH=289	-89.8445	50	31.5	264	239	15	14	14	18.8571	7.19686e+18	2	24
c120	c120.a1	c120.a1.a2	AT3G15260.2 | Symbols: | Protein phosphatase 2C family protein | chr3:5138842-5140242 FORWARD LENGTH=289	-89.8445	50	31.5	264	239	15	14	14	18.8571	7.19686e+18	2	24
c120	c120.a2	c120.a2.a1	AT2G34740.1 | Symbols: | Protein phosphatase 2C family protein | chr2:14658730-14660305 FORWARD LENGTH=339	-8.51798	7	37.8	26	1	2	1	13	2	99	2	24
c120	c120.a2	c120.a2.a2	AT2G34740.2 | Symbols: | Protein phosphatase 2C family protein | chr2:14658475-14660139 FORWARD LENGTH=325	-8.51798	7	36.1	26	1	2	1	13	2	99	2	24
c121	c121.a1	c121.a1.a1	AT4G20360.1 | Symbols: ATRAB8D, ATRABE1B, RABE1b | RAB GTPase homolog E1B | chr4:10990036-10991466 FORWARD LENGTH=476	-71.8554	29	51.5	153	145	11	10	21	7.28571	1.9307e+07	1	24
c121	c121.a2	c121.a2.a1	AT4G02930.1 | Symbols: | GTP binding Elongation factor Tu family protein | chr4:1295751-1298354 REVERSE LENGTH=454	-65.4847	25	49.3	120	112	8	7	21	5.71429	517946	1	24
c122	c122.a1	c122.a1.a1	AT5G19770.1 | Symbols: TUA3 | tubulin alpha-3 | chr5:6682761-6684474 REVERSE LENGTH=450	-96.3546	39	49.5	178	90	13	5	17	10.4706	2.95521e+10	2	24
c122	c122.a1	c122.a1.a2	AT5G19780.1 | Symbols: TUA5 | tubulin alpha-5 | chr5:6687212-6688926 FORWARD LENGTH=450	-96.3546	39	49.5	178	90	13	5	17	10.4706	2.95521e+10	2	24
c122	c122.a2	c122.a2.a1	AT1G04820.1 | Symbols: TUA4, TOR2 | tubulin alpha-4 chain | chr1:1356421-1358266 REVERSE LENGTH=450	-128.135	53	49.4	170	6	16	1	18	9.44444	2.78256e+09	2	24
c122	c122.a2	c122.a2.a2	AT1G50010.1 | Symbols: TUA2 | tubulin alpha-2 chain | chr1:18517737-18519729 FORWARD LENGTH=450	-128.135	53	49.4	170	6	16	1	18	9.44444	2.78256e+09	2	24
c122	c122.a3	c122.a3.a1	AT4G14960.2 | Symbols: TUA6 | Tubulin/FtsZ family protein | chr4:8548769-8550319 REVERSE LENGTH=450	-128.521	53	49.4	166	2	16	1	18	9.22222	1.6681e+09	1	24
c123	c123.a1	c123.a1.a1	AT5G12030.1 | Symbols: AT-HSP17.6A, HSP17.6, HSP17.6A | heat shock protein 17.6A | chr5:3884214-3884684 REVERSE LENGTH=156	-63.7673	60	17.6	261		7		5	52.2	1.58489e+52	1	24
c124	c124.a1	c124.a1.a1	AT1G70730.1 | Symbols: PGM2 | Phosphoglucomutase/phosphomannomutase family protein | chr1:26669020-26672726 REVERSE LENGTH=585	-105.681	49	63.3	183	126	18	11	31	5.90323	800249	2	24
c124	c124.a1	c124.a1.a2	AT1G70730.3 | Symbols: PGM2 | Phosphoglucomutase/phosphomannomutase family protein | chr1:26669020-26673166 REVERSE LENGTH=662	-105.681	43	72.4	183	126	18	11	36	5.08333	121152	2	24
c124	c124.a2	c124.a2.a1	AT1G23190.1 | Symbols: PGM3 | Phosphoglucomutase/phosphomannomutase family protein | chr1:8219946-8224186 FORWARD LENGTH=583	-69.6842	30	63	132	75	12	5	28	4.71429	51793.7	1	24
c125	c125.a1	c125.a1.a1	AT3G57020.1 | Symbols: | Calcium-dependent phosphotriesterase superfamily protein | chr3:21098515-21100303 REVERSE LENGTH=370	-108.435	46	41.3	258		15		16	16.125	1.33352e+16	1	24
c126	c126.a1	c126.a1.a1	AT4G36360.1 | Symbols: BGAL3 | beta-galactosidase 3 | chr4:17176840-17181143 REVERSE LENGTH=856	-119.972	35	95	201	176	17	16	32	6.28125	1.91095e+06	2	24
c126	c126.a1	c126.a1.a2	AT4G36360.2 | Symbols: BGAL3 | beta-galactosidase 3 | chr4:17176840-17181143 REVERSE LENGTH=855	-119.972	35	94.9	201	176	17	16	32	6.28125	1.91095e+06	2	24
c126	c126.a2	c126.a2.a1	AT5G63800.1 | Symbols: MUM2, BGAL6 | Glycosyl hydrolase family 35 protein | chr5:25530323-25535678 FORWARD LENGTH=718	-40.1382	16	79.6	81	56	9	8	30	2.7	500.187	1	24
c127	c127.a1	c127.a1.a1	AT2G40170.1 | Symbols: ATEM6, GEA6, EM6 | Stress induced protein | chr2:16779792-16780167 REVERSE LENGTH=92	-92.8222	70	9.9	254		9		5	50.8	6.30957e+50	1	24
c128	c128.a1	c128.a1.a1	AT5G01300.1 | Symbols: | PEBP (phosphatidylethanolamine-binding protein) family protein | chr5:121643-122448 REVERSE LENGTH=162	-63.3565	48	17.7	246	195	8	5	8	30.75	5.62341e+30	1	24
c128	c128.a2	c128.a2.a1	AT5G01300.2 | Symbols: | PEBP (phosphatidylethanolamine-binding protein) family protein | chr5:121643-122128 REVERSE LENGTH=128	-22.9965	37	14.1	55	4	4	1	6	9.16667	1.4678e+09	1	24
c129	c129.a1	c129.a1.a1	AT4G21020.1 | Symbols: | Late embryogenesis abundant protein (LEA) family protein | chr4:11228263-11229392 FORWARD LENGTH=266	-80.5128	29	29.3	246		12		8	30.75	5.62341e+30	1	24
c130	c130.a1	c130.a1.a1	AT5G20290.1 | Symbols: | Ribosomal protein S8e family protein | chr5:6851695-6853012 REVERSE LENGTH=222	-92.8155	49	24.9	240		11		9	26.6667	4.64159e+26	1	24
c131	c131.a1	c131.a1.a1	AT5G13980.1 | Symbols: | Glycosyl hydrolase family 38 protein | chr5:4508626-4514334 FORWARD LENGTH=1024	-108.511	23	115.7	240		16		43	5.5814	381412	2	24
c131	c131.a1	c131.a1.a2	AT5G13980.2 | Symbols: | Glycosyl hydrolase family 38 protein | chr5:4508626-4514334 FORWARD LENGTH=1024	-108.511	23	115.7	240		16		43	5.5814	381412	2	24
c132	c132.a1	c132.a1.a1	AT5G44310.1 | Symbols: | Late embryogenesis abundant protein (LEA) family protein | chr5:17847998-17848885 REVERSE LENGTH=295	-96.1226	30	33.3	237		12		11	21.5455	3.51119e+21	2	24
c132	c132.a1	c132.a1.a2	AT5G44310.2 | Symbols: | Late embryogenesis abundant protein (LEA) family protein | chr5:17847998-17849436 REVERSE LENGTH=331	-96.1226	27	37.1	237		12		13	18.2308	1.70125e+18	2	24
c133	c133.a1	c133.a1.a1	AT5G48230.2 | Symbols: EMB1276, ACAT2 | acetoacetyl-CoA thiolase 2 | chr5:19552570-19555122 REVERSE LENGTH=403	-102.303	59	41.3	237		15		15	15.8	6309573444801940	1	24
c134	c134.a1	c134.a1.a1	AT3G60730.1 | Symbols: | Plant invertase/pectin methylesterase inhibitor superfamily | chr3:22444955-22447226 FORWARD LENGTH=519	-78.1179	26	57.7	236		11		20	11.8	6.30957e+11	1	24
c135	c135.a1	c135.a1.a1	AT1G52690.1 | Symbols: | Late embryogenesis abundant protein (LEA) family protein | chr1:19619842-19620589 FORWARD LENGTH=169	-51.118	45	18	235		7		10	23.5	3.16228e+23	2	24
c135	c135.a1	c135.a1.a2	AT1G52690.2 | Symbols: | Late embryogenesis abundant protein (LEA) family protein | chr1:19619842-19620589 FORWARD LENGTH=169	-51.118	45	18	235		7		10	23.5	3.16228e+23	2	24
c136	c136.a1	c136.a1.a1	AT3G55440.1 | Symbols: ATCTIMC, TPI, CYTOTPI | triosephosphate isomerase | chr3:20553794-20556078 FORWARD LENGTH=254	-96.5888	74	27.1	235		14		13	18.0769	1.19378e+18	1	24
c137	c137.a1	c137.a1.a1	AT1G65090.2 | Symbols: | unknown protein; FUNCTIONS IN: molecular_function unknown; INVOLVED IN: biological_process unknown; LOCATED IN: cellular_component unknown; BEST Arabidopsis thaliana protein match is: unknown protein (TAIR:AT5G36100.1); Has 1234 Blast hits to 904 proteins in 178 species: Archae - 0; Bacteria - 58; Metazoa - 431; Fungi - 95; Plants - 83; Viruses - 38; Other Eukaryotes - 52…	-92.9779	33	41.8	231		8		17	13.5882	3.87468e+13	1	24
c138	c138.a1	c138.a1.a1	AT1G01900.1 | Symbols: ATSBT1.1, SBTI1.1 | subtilase family protein | chr1:310332-313011 FORWARD LENGTH=774	-115.444	27	83.1	230		14		29	7.93103	8.53168e+07	1	24
c139	c139.a1	c139.a1.a1	AT2G27710.1 | Symbols: | 60S acidic ribosomal protein family | chr2:11816929-11817670 FORWARD LENGTH=115	-71.118	82	11.4	196	125	7	4	5	39.2	1.58489e+39	3	24
c139	c139.a1	c139.a1.a2	AT2G27710.2 | Symbols: | 60S acidic ribosomal protein family | chr2:11816929-11817670 FORWARD LENGTH=115	-71.118	82	11.4	196	125	7	4	5	39.2	1.58489e+39	3	24
c139	c139.a1	c139.a1.a3	AT2G27710.3 | Symbols: | 60S acidic ribosomal protein family | chr2:11816929-11817670 FORWARD LENGTH=115	-71.118	82	11.4	196	125	7	4	5	39.2	1.58489e+39	3	24
c139	c139.a2	c139.a2.a1	AT2G27720.1 | Symbols: | 60S acidic ribosomal protein family | chr2:11818696-11819370 FORWARD LENGTH=115	-40.7995	64	11.4	105	34	5	2	5	21	1e+21	3	24
c139	c139.a2	c139.a2.a2	AT2G27720.2 | Symbols: | 60S acidic ribosomal protein family | chr2:11818696-11819370 FORWARD LENGTH=130	-40.7995	57	12.9	105	34	5	2	4	26.25	1.77828e+26	3	24
c139	c139.a2	c139.a2.a3	AT2G27720.3 | Symbols: | 60S acidic ribosomal protein family | chr2:11818696-11819370 FORWARD LENGTH=127	-40.7995	58	12.6	105	34	5	2	4	26.25	1.77828e+26	3	24
c140	c140.a1	c140.a1.a1	AT1G66410.1 | Symbols: CAM4, ACAM-4 | calmodulin 4 | chr1:24774431-24775785 REVERSE LENGTH=149	-84.6413	52	16.8	205	23	9	2	8	25.625	4.21697e+25	2	24
c140	c140.a1	c140.a1.a2	AT5G37780.1 | Symbols: CAM1, TCH1, ACAM-1 | calmodulin 1 | chr5:15004769-15006117 REVERSE LENGTH=149	-84.6413	52	16.8	205	23	9	2	8	25.625	4.21697e+25	2	24
c140	c140.a2	c140.a2.a1	AT2G27030.1 | Symbols: CAM5, ACAM-2 | calmodulin 5 | chr2:11532069-11533060 FORWARD LENGTH=149	-82.3972	52	16.7	197	15	8	1	8	24.625	4.21697e+24	6	24
c140	c140.a2	c140.a2.a2	AT2G27030.3 | Symbols: CAM5 | calmodulin 5 | chr2:11532069-11534176 FORWARD LENGTH=181	-82.3972	42	20.5	197	15	8	1	9	21.8889	7.74264e+21	6	24
c140	c140.a2	c140.a2.a3	AT2G41110.1 | Symbols: CAM2, ATCAL5 | calmodulin 2 | chr2:17140379-17141192 FORWARD LENGTH=149	-82.3972	52	16.7	197	15	8	1	8	24.625	4.21697e+24	6	24
c140	c140.a2	c140.a2.a4	AT3G43810.1 | Symbols: CAM7 | calmodulin 7 | chr3:15664619-15666355 REVERSE LENGTH=149	-82.3972	52	16.8	197	15	8	1	8	24.625	4.21697e+24	6	24
c140	c140.a2	c140.a2.a5	AT3G56800.1 | Symbols: CAM3, acam-3 | calmodulin 3 | chr3:21034981-21035920 REVERSE LENGTH=149	-82.3972	52	16.7	197	15	8	1	8	24.625	4.21697e+24	6	24
c140	c140.a2	c140.a2.a6	AT5G21274.1 | Symbols: CAM6, ACAM-6 | calmodulin 6 | chr5:7214740-7215950 REVERSE LENGTH=149	-82.3972	52	16.7	197	15	8	1	8	24.625	4.21697e+24	6	24
c140	c140.a3	c140.a3.a1	AT2G27030.2 | Symbols: CAM5 | calmodulin 5 | chr2:11532719-11533060 FORWARD LENGTH=113	-67.8436	42	12.8	153	9	6	1	5	30.6	3.98107e+30	1	24
c141	c141.a1	c141.a1.a1	AT2G01140.1 | Symbols: | Aldolase superfamily protein | chr2:95006-96491 REVERSE LENGTH=391	-67.3006	34	42.2	139	129	9	7	16	8.6875	4.86968e+08	1	24
c141	c141.a2	c141.a2.a1	AT4G38970.1 | Symbols: FBA2 | fructose-bisphosphate aldolase 2 | chr4:18163714-18165659 REVERSE LENGTH=398	-59.9186	25	42.9	97	71	8	5	17	5.70588	508021	1	24
c141	c141.a3	c141.a3.a1	AT2G21330.1 | Symbols: FBA1 | fructose-bisphosphate aldolase 1 | chr2:9128416-9130152 REVERSE LENGTH=399	-17.6032	14	42.8	29	3	5	2	18	1.61111	39.8424	2	21
c141	c141.a3	c141.a3.a2	AT2G21330.3 | Symbols: FBA1 | fructose-bisphosphate aldolase 1 | chr2:9128416-9130152 REVERSE LENGTH=389	-17.6032	14	41.7	29	3	5	2	17	1.70588	49.8022	2	21
c142	c142.a1	c142.a1.a1	AT1G54100.1 | Symbols: ALDH7B4 | aldehyde dehydrogenase 7B4 | chr1:20195435-20198853 REVERSE LENGTH=508	-74.0742	28	54.1	227		11		18	12.6111	4.08424e+12	2	24
c142	c142.a1	c142.a1.a2	AT1G54100.2 | Symbols: ALDH7B4 | aldehyde dehydrogenase 7B4 | chr1:20195435-20198853 REVERSE LENGTH=508	-74.0742	28	54.1	227		11		18	12.6111	4.08424e+12	2	24
c143	c143.a1	c143.a1.a1	AT5G16970.1 | Symbols: AT-AER, AER | alkenal reductase | chr5:5576291-5578001 REVERSE LENGTH=345	-96.3185	63	38	224	155	14	11	13	17.2308	1.70125e+17	1	24
c143	c143.a2	c143.a2.a1	AT5G16980.1 | Symbols: | Zinc-binding dehydrogenase family protein | chr5:5579202-5580383 REVERSE LENGTH=239	-28.0571	31	26.5	70	1	4	1	11	6.36364	2.31013e+06	1	24
c144	c144.a1	c144.a1.a1	AT3G56350.1 | Symbols: | Iron/manganese superoxide dismutase family protein | chr3:20894155-20895625 REVERSE LENGTH=241	-88.9252	61	26.8	224		13		11	20.3636	2.31013e+20	1	24
c145	c145.a1	c145.a1.a1	AT4G19410.1 | Symbols: | Pectinacetylesterase family protein | chr4:10582188-10584766 REVERSE LENGTH=391	-69.4881	35	42	196	105	10	6	18	10.8889	7.74264e+10	2	24
c145	c145.a1	c145.a1.a2	AT4G19410.2 | Symbols: | Pectinacetylesterase family protein | chr4:10581037-10584766 REVERSE LENGTH=517	-69.4881	26	55.7	196	105	10	6	22	8.90909	8.11131e+08	2	24
c145	c145.a2	c145.a2.a1	AT5G45280.2 | Symbols: | Pectinacetylesterase family protein | chr5:18346862-18349488 FORWARD LENGTH=391	-44.2189	24	41.9	118	27	8	4	17	6.94118	8.73326e+06	1	24
c146	c146.a1	c146.a1.a1	AT3G44300.1 | Symbols: NIT2, AtNIT2 | nitrilase 2 | chr3:15983351-15985172 FORWARD LENGTH=339	-61.6377	38	37	146	69	10	5	15	9.73333	5.4117e+09	1	24
c146	c146.a2	c146.a2.a1	AT3G44310.1 | Symbols: NIT1, ATNIT1, NITI | nitrilase 1 | chr3:15986901-15988841 FORWARD LENGTH=346	-80.7411	48	38	142	65	13	8	15	9.46667	2.92864e+09	2	24
c146	c146.a2	c146.a2.a2	AT3G44310.3 | Symbols: NIT1, ATNIT1, NITI | nitrilase 1 | chr3:15986901-15988841 FORWARD LENGTH=346	-80.7411	48	38	142	65	13	8	15	9.46667	2.92864e+09	2	24
c146	c146.a3	c146.a3.a1	AT3G44310.2 | Symbols: NIT1, ATNIT1, NITI | nitrilase 1 | chr3:15987988-15988841 FORWARD LENGTH=224	-37.6424	28	24.8	78	1	6	1	8	9.75	5.62341e+09	1	24
c146	c146.a4	c146.a4.a1	AT5G22300.1 | Symbols: NIT4, AtNIT4 | nitrilase 4 | chr5:7379401-7381764 FORWARD LENGTH=355	-16.5875	10	38.8	29	10	3	2	12	2.41667	260.016	1	21
c147	c147.a1	c147.a1.a1	AT2G24200.1 | Symbols: | Cytosol aminopeptidase family protein | chr2:10287017-10289450 REVERSE LENGTH=520	-136.466	56	54.4	205	97	20	14	26	7.88462	7.66682e+07	2	24
c147	c147.a1	c147.a1.a2	AT2G24200.2 | Symbols: | Cytosol aminopeptidase family protein | chr2:10287017-10289450 REVERSE LENGTH=520	-136.466	56	54.4	205	97	20	14	26	7.88462	7.66682e+07	2	24
c147	c147.a2	c147.a2.a1	AT4G30920.1 | Symbols: | Cytosol aminopeptidase family protein | chr4:15046589-15049304 REVERSE LENGTH=583	-46.4728	17	61.2	123	15	8	2	27	4.55556	35937.1	1	24
c148	c148.a1	c148.a1.a1	AT3G51810.1 | Symbols: ATEM1, GEA1, AT3, EM1 | Stress induced protein | chr3:19214818-19215461 FORWARD LENGTH=152	-95.7647	49	16.5	217		10		7	31	1e+31	1	24
c149	c149.a1	c149.a1.a1	AT1G53310.1 | Symbols: ATPPC1, PEPC1, ATPEPC1, PPC1 | phosphoenolpyruvate carboxylase 1 | chr1:19884261-19888070 REVERSE LENGTH=967	-126.378	29	110.1	183	95	22	13	52	3.51923	3304.45	3	24
c149	c149.a1	c149.a1.a2	AT1G53310.2 | Symbols: ATPPC1, PEPC1, ATPEPC1, PPC1 | phosphoenolpyruvate carboxylase 1 | chr1:19884261-19888070 REVERSE LENGTH=967	-126.378	29	110.1	183	95	22	13	52	3.51923	3304.45	3	24
c149	c149.a1	c149.a1.a3	AT1G53310.3 | Symbols: ATPPC1, PEPC1, ATPEPC1, PPC1 | phosphoenolpyruvate carboxylase 1 | chr1:19884261-19888070 REVERSE LENGTH=967	-126.378	29	110.1	183	95	22	13	52	3.51923	3304.45	3	24
c149	c149.a2	c149.a2.a1	AT2G42600.1 | Symbols: ATPPC2, PPC2 | phosphoenolpyruvate carboxylase 2 | chr2:17734541-17738679 REVERSE LENGTH=963	-83.1958	21	109.6	120	32	17	8	53	2.26415	182.718	2	24
c149	c149.a2	c149.a2.a2	AT2G42600.2 | Symbols: ATPPC2, PPC2 | phosphoenolpyruvate carboxylase 2 | chr2:17734541-17738679 REVERSE LENGTH=963	-83.1958	21	109.6	120	32	17	8	53	2.26415	182.718	2	24
c150	c150.a1	c150.a1.a1	AT1G72370.1 | Symbols: P40, AP40, RP40, RPSAA | 40s ribosomal protein SA | chr1:27243148-27244842 REVERSE LENGTH=298	-67.9238	46	32.2	214		11		13	16.4615	2.89427e+16	2	24
c150	c150.a1	c150.a1.a2	AT1G72370.2 | Symbols: P40, AP40, RP40, RPSAA | 40s ribosomal protein SA | chr1:27243148-27244842 REVERSE LENGTH=294	-67.9238	46	31.9	214		11		13	16.4615	2.89427e+16	2	24
c151	c151.a1	c151.a1.a1	AT3G22490.1 | Symbols: | Seed maturation protein | chr3:7969785-7970738 REVERSE LENGTH=262	-64.6678	33	26.6	213		7		11	19.3636	2.31013e+19	1	24
c152	c152.a1	c152.a1.a1	AT4G33090.1 | Symbols: APM1, ATAPM1 | aminopeptidase M1 | chr4:15965915-15970418 REVERSE LENGTH=879	-126.407	31	98	212		22		39	5.4359	272832	1	24
c153	c153.a1	c153.a1.a1	AT5G20950.1 | Symbols: | Glycosyl hydrolase family protein | chr5:7107609-7110775 REVERSE LENGTH=624	-87.2711	29	67.8	212		14		20	10.6	3.98107e+10	2	24
c153	c153.a1	c153.a1.a2	AT5G20950.2 | Symbols: | Glycosyl hydrolase family protein | chr5:7107609-7110775 REVERSE LENGTH=624	-87.2711	29	67.8	212		14		20	10.6	3.98107e+10	2	24
c154	c154.a1	c154.a1.a1	AT2G21820.1 | Symbols: | unknown protein; Has 45 Blast hits to 45 proteins in 13 species: Archae - 0; Bacteria - 0; Metazoa - 0; Fungi - 0; Plants - 45; Viruses - 0; Other Eukaryotes - 0 (source: NCBI BLink). | chr2:9302983-9303219 REVERSE LENGTH=78	-54.122	77	7.9	208		6		5	41.6	3.98107e+41	1	24
c155	c155.a1	c155.a1.a1	AT3G52960.1 | Symbols: | Thioredoxin superfamily protein | chr3:19639699-19640403 FORWARD LENGTH=234	-78.2874	49	24.6	208		10		15	13.8667	7.35642e+13	1	24
c156	c156.a1	c156.a1.a1	AT4G14880.1 | Symbols: OASA1, OLD3, CYTACS1 | O-acetylserine (thiol) lyase (OAS-TL) isoform A1 | chr4:8518209-8520050 REVERSE LENGTH=322	-87.9373	51	33.7	208		11		13	16	1e+16	4	24
c156	c156.a1	c156.a1.a2	AT4G14880.2 | Symbols: OASA1, OLD3, CYTACS1, ATCYS-3A | O-acetylserine (thiol) lyase (OAS-TL) isoform A1 | chr4:8518209-8520050 REVERSE LENGTH=322	-87.9373	51	33.7	208		11		13	16	1e+16	4	24
c156	c156.a1	c156.a1.a3	AT4G14880.3 | Symbols: OASA1 | O-acetylserine (thiol) lyase (OAS-TL) isoform A1 | chr4:8518209-8520050 REVERSE LENGTH=322	-87.9373	51	33.7	208		11		13	16	1e+16	4	24
c156	c156.a1	c156.a1.a4	AT4G14880.4 | Symbols: OASA1 | O-acetylserine (thiol) lyase (OAS-TL) isoform A1 | chr4:8518209-8520050 REVERSE LENGTH=322	-87.9373	51	33.7	208		11		13	16	1e+16	4	24
c157	c157.a1	c157.a1.a1	AT1G74050.1 | Symbols: | Ribosomal protein L6 family protein | chr1:27847256-27848680 REVERSE LENGTH=233	-71.349	44	26	181	37	13	6	7	25.8571	7.19686e+25	2	24
c157	c157.a1	c157.a1.a2	AT1G74060.1 | Symbols: | Ribosomal protein L6 family protein | chr1:27850033-27851299 REVERSE LENGTH=233	-71.349	44	25.9	181	37	13	6	7	25.8571	7.19686e+25	2	24
c157	c157.a2	c157.a2.a1	AT1G18540.1 | Symbols: | Ribosomal protein L6 family protein | chr1:6377448-6378548 REVERSE LENGTH=233	-55.3094	32	26.1	170	26	9	2	9	18.8889	7.74264e+18	1	24
c158	c158.a1	c158.a1.a1	AT2G44350.1 | Symbols: ATCS, CSY4 | Citrate synthase family protein | chr2:18316673-18320524 FORWARD LENGTH=473	-75.3365	33	52.5	206		13		21	9.80952	6.44947e+09	2	24
c158	c158.a1	c158.a1.a2	AT2G44350.2 | Symbols: ATCS, CSY4 | Citrate synthase family protein | chr2:18316673-18320524 FORWARD LENGTH=474	-75.3365	33	52.7	206		13		21	9.80952	6.44947e+09	2	24
c159	c159.a1	c159.a1.a1	AT1G20260.1 | Symbols: | ATPase, V1 complex, subunit B protein | chr1:7016971-7020290 FORWARD LENGTH=487	-99.3338	39	54.2	206		15		21	9.80952	6.44947e+09	2	24
c159	c159.a1	c159.a1.a2	AT1G76030.1 | Symbols: | ATPase, V1 complex, subunit B protein | chr1:28534134-28536916 FORWARD LENGTH=486	-99.3338	39	54	206		15		21	9.80952	6.44947e+09	2	24
c160	c160.a1	c160.a1.a1	AT4G15530.1 | Symbols: PPDK | pyruvate orthophosphate dikinase | chr4:8864828-8870727 REVERSE LENGTH=956	-86.3106	21	104	205		17		39	5.25641	180471	6	24
c160	c160.a1	c160.a1.a2	AT4G15530.2 | Symbols: PPDK | pyruvate orthophosphate dikinase | chr4:8864828-8869183 REVERSE LENGTH=875	-86.3106	23	95.2	205		17		35	5.85714	719685	6	24
c160	c160.a1	c160.a1.a3	AT4G15530.3 | Symbols: PPDK | pyruvate orthophosphate dikinase | chr4:8864828-8869129 REVERSE LENGTH=857	-86.3106	23	93.2	205		17		35	5.85714	719685	6	24
c160	c160.a1	c160.a1.a4	AT4G15530.4 | Symbols: PPDK | pyruvate orthophosphate dikinase | chr4:8864828-8870727 REVERSE LENGTH=956	-86.3106	21	104	205		17		39	5.25641	180471	6	24
c160	c160.a1	c160.a1.a5	AT4G15530.5 | Symbols: PPDK | pyruvate orthophosphate dikinase | chr4:8864828-8870748 REVERSE LENGTH=963	-86.3106	21	104.9	205		17		39	5.25641	180471	6	24
c160	c160.a1	c160.a1.a6	AT4G15530.6 | Symbols: PPDK | pyruvate orthophosphate dikinase | chr4:8864828-8870748 REVERSE LENGTH=963	-86.3106	21	104.9	205		17		39	5.25641	180471	6	24
c161	c161.a1	c161.a1.a1	AT2G47110.1 | Symbols: UBQ6 | ubiquitin 6 | chr2:19344701-19345174 FORWARD LENGTH=157	-51.9113	42	17.7	200	22	7	1	7	28.5714	3.72759e+28	3	24
c161	c161.a1	c161.a1.a2	AT2G47110.2 | Symbols: UBQ6 | ubiquitin 6 | chr2:19344701-19345174 FORWARD LENGTH=157	-51.9113	42	17.7	200	22	7	1	7	28.5714	3.72759e+28	3	24
c161	c161.a1	c161.a1.a3	AT3G62250.1 | Symbols: UBQ5 | ubiquitin 5 | chr3:23037138-23037611 FORWARD LENGTH=157	-51.9113	42	17.7	200	22	7	1	7	28.5714	3.72759e+28	3	24
c161	c161.a2	c161.a2.a1	AT1G31340.1 | Symbols: RUB1, NEDD8, ATRUB1 | related to ubiquitin 1 | chr1:11218076-11219417 REVERSE LENGTH=156	-40.2123	39	17.3	182	4	7	1	7	26	1e+26	2	24
c161	c161.a2	c161.a2.a2	AT2G35635.1 | Symbols: UBQ7, RUB2 | ubiquitin 7 | chr2:14981044-14981943 FORWARD LENGTH=154	-40.2123	40	17.1	182	4	7	1	7	26	1e+26	2	24
c162	c162.a1	c162.a1.a1	AT1G58684.1 | Symbols: | Ribosomal protein S5 family protein | chr1:21770021-21771217 REVERSE LENGTH=284	-67.9443	38	30.7	144	66	10	5	8	18	1e+18	3	24
c162	c162.a1	c162.a1.a2	AT1G58983.1 | Symbols: | Ribosomal protein S5 family protein | chr1:21806279-21807475 REVERSE LENGTH=284	-67.9443	38	30.7	144	66	10	5	8	18	1e+18	3	24
c162	c162.a1	c162.a1.a3	AT1G59359.1 | Symbols: | Ribosomal protein S5 family protein | chr1:21842537-21843733 REVERSE LENGTH=284	-67.9443	38	30.7	144	66	10	5	8	18	1e+18	3	24
c162	c162.a2	c162.a2.a1	AT2G41840.1 | Symbols: | Ribosomal protein S5 family protein | chr2:17460016-17461398 REVERSE LENGTH=285	-62.9123	39	30.8	138	60	10	5	8	17.25	1.77828e+17	1	24
c163	c163.a1	c163.a1.a1	AT1G72680.1 | Symbols: ATCAD1, CAD1 | cinnamyl-alcohol dehydrogenase | chr1:27359346-27360876 REVERSE LENGTH=355	-77.032	47	38.6	203		11		17	11.9412	8.73326e+11	1	24
c164	c164.a1	c164.a1.a1	AT1G14930.1 | Symbols: | Polyketide cyclase/dehydrase and lipid transport superfamily protein | chr1:5152465-5153035 REVERSE LENGTH=155	-49.5086	69	17.8	203		9		8	25.375	2.37137e+25	1	24
c165	c165.a1	c165.a1.a1	AT3G18080.1 | Symbols: BGLU44 | B-S glucosidase 44 | chr3:6191586-6194124 FORWARD LENGTH=512	-68.5567	26	58.8	151	145	12	11	23	6.56522	3.67466e+06	1	24
c165	c165.a2	c165.a2.a1	AT2G44450.1 | Symbols: BGLU15 | beta glucosidase 15 | chr2:18340966-18343744 FORWARD LENGTH=506	-30.8821	15	56.8	48	42	6	5	19	2.52632	334.982	1	23
c165	c165.a3	c165.a3.a1	AT3G03640.1 | Symbols: GLUC, BGLU25 | beta glucosidase 25 | chr3:881028-884028 FORWARD LENGTH=531	-17.8574	11	59.7	15	9	5	4	22	0.681818	3.80638	1	9
c166	c166.a1	c166.a1.a1	AT3G25520.1 | Symbols: ATL5, PGY3, OLI5, RPL5A | ribosomal protein L5 | chr3:9269573-9271327 REVERSE LENGTH=301	-70.0735	38	34.3	187	36	11	3	9	20.7778	5.99484e+20	1	24
c166	c166.a2	c166.a2.a1	AT5G39740.1 | Symbols: OLI7, RPL5B | ribosomal protein L5 B | chr5:15903365-15905185 FORWARD LENGTH=301	-67.3318	38	34.3	164	13	11	3	9	18.2222	1.6681e+18	2	24
c166	c166.a2	c166.a2.a2	AT5G39740.2 | Symbols: RPL5B | ribosomal protein L5 B | chr5:15903484-15905185 FORWARD LENGTH=301	-67.3318	38	34.3	164	13	11	3	9	18.2222	1.6681e+18	2	24
c167	c167.a1	c167.a1.a1	AT1G54860.1 | Symbols: | Glycoprotein membrane precursor GPI-anchored | chr1:20457522-20458434 REVERSE LENGTH=200	-31.7353	24	21.5	200		4		8	25	1e+25	1	24
c168	c168.a1	c168.a1.a1	AT4G37870.1 | Symbols: PCK1, PEPCK | phosphoenolpyruvate carboxykinase 1 | chr4:17802974-17806332 REVERSE LENGTH=671	-175	53	73.3	200		25		26	7.69231	4.92388e+07	1	24
c169	c169.a1	c169.a1.a1	AT3G17810.1 | Symbols: PYD1 | pyrimidine 1 | chr3:6094279-6096289 FORWARD LENGTH=426	-102.307	52	46.7	199		15		21	9.47619	2.99358e+09	1	24
c170	c170.a1	c170.a1.a1	AT4G13930.1 | Symbols: SHM4 | serine hydroxymethyltransferase 4 | chr4:8048013-8050021 REVERSE LENGTH=471	-86.2206	38	51.6	197		15		18	10.9444	8.79923e+10	1	24
c171	c171.a1	c171.a1.a1	AT5G13420.1 | Symbols: | Aldolase-type TIM barrel family protein | chr5:4302080-4304212 REVERSE LENGTH=438	-90.6842	41	47.6	196		14		24	8.16667	1.4678e+08	1	24
c172	c172.a1	c172.a1.a1	AT3G11630.1 | Symbols: | Thioredoxin superfamily protein | chr3:3672189-3673937 FORWARD LENGTH=266	-88.5033	49	29	192	94	8	3	11	17.4545	2.84804e+17	1	24
c172	c172.a2	c172.a2.a1	AT5G06290.1 | Symbols: 2-Cys Prx B, 2CPB | 2-cysteine peroxiredoxin B | chr5:1919380-1921211 FORWARD LENGTH=273	-57.9697	32	29.7	102	4	6	1	10	10.2	1.58489e+10	1	24
c173	c173.a1	c173.a1.a1	AT1G68560.1 | Symbols: ATXYL1, XYL1, TRG1 | alpha-xylosidase 1 | chr1:25734435-25737897 REVERSE LENGTH=915	-100.84	25	102.2	195		16		35	5.57143	372758	1	24
c174	c174.a1	c174.a1.a1	AT2G38530.1 | Symbols: LTP2, LP2, cdf3 | lipid transfer protein 2 | chr2:16128481-16128948 FORWARD LENGTH=118	-45.8377	55	11.9	192		5		4	48	1e+48	1	24
c175	c175.a1	c175.a1.a1	AT4G09320.1 | Symbols: NDPK1 | Nucleoside diphosphate kinase family protein | chr4:5923424-5924366 FORWARD LENGTH=169	-53.5543	37	18.7	190		6		8	23.75	5.62341e+23	1	24
c176	c176.a1	c176.a1.a1	AT1G73190.1 | Symbols: ALPHA-TIP, TIP3;1 | Aquaporin-like superfamily protein | chr1:27522155-27523171 FORWARD LENGTH=268	-62.0311	49	28.2	158	78	8	5	3	52.6667	4.64159e+52	1	24
c176	c176.a2	c176.a2.a1	AT1G17810.1 | Symbols: BETA-TIP | beta-tonoplast intrinsic protein | chr1:6130209-6131442 FORWARD LENGTH=267	-33.5894	32	28.1	112	32	5	2	3	37.3333	2.15443e+37	1	24
c177	c177.a1	c177.a1.a1	AT1G18210.1 | Symbols: | Calcium-binding EF-hand family protein | chr1:6268273-6268785 REVERSE LENGTH=170	-84.8609	82	18.3	189		10		13	14.5385	345510729459221	2	24
c177	c177.a1	c177.a1.a2	AT1G18210.2 | Symbols: | Calcium-binding EF-hand family protein | chr1:6268273-6268785 REVERSE LENGTH=170	-84.8609	82	18.3	189		10		13	14.5385	345510729459221	2	24
c178	c178.a1	c178.a1.a1	AT4G16155.1 | Symbols: | dihydrolipoyl dehydrogenases | chr4:9153570-9157322 REVERSE LENGTH=630	-60.3796	24	66.9	150	67	11	7	26	5.76923	587801	1	24
c178	c178.a2	c178.a2.a1	AT3G16950.1 | Symbols: LPD1, ptlpd1 | lipoamide dehydrogenase 1 | chr3:5786761-5790383 REVERSE LENGTH=570	-49.4941	19	60.6	122	39	8	4	23	5.30435	201533	2	24
c178	c178.a2	c178.a2.a2	AT3G16950.2 | Symbols: LPD1, ptlpd1 | lipoamide dehydrogenase 1 | chr3:5786508-5790383 REVERSE LENGTH=623	-49.4941	17	66.5	122	39	8	4	25	4.88	75856.8	2	24
c179	c179.a1	c179.a1.a1	AT3G58610.1 | Symbols: | ketol-acid reductoisomerase | chr3:21671561-21674639 FORWARD LENGTH=591	-87.344	22	63.7	188		10		19	9.89474	7.8476e+09	3	24
c179	c179.a1	c179.a1.a2	AT3G58610.2 | Symbols: | ketol-acid reductoisomerase | chr3:21671561-21674639 FORWARD LENGTH=591	-87.344	22	63.7	188		10		19	9.89474	7.8476e+09	3	24
c179	c179.a1	c179.a1.a3	AT3G58610.3 | Symbols: | ketol-acid reductoisomerase | chr3:21671561-21674639 FORWARD LENGTH=591	-87.344	22	63.7	188		10		19	9.89474	7.8476e+09	3	24
c180	c180.a1	c180.a1.a1	AT1G67090.1 | Symbols: RBCS1A | ribulose bisphosphate carboxylase small chain 1A | chr1:25048465-25049249 REVERSE LENGTH=180	-62.9729	46	20.1	169	130	9	6	12	14.0833	121152765862858	1	24
c180	c180.a2	c180.a2.a1	AT5G38410.1 | Symbols: | Ribulose bisphosphate carboxylase (small chain) family protein | chr5:15377501-15378306 REVERSE LENGTH=181	-25.4308	26	20.2	56	17	5	2	11	5.09091	123284	4	24
c180	c180.a2	c180.a2.a2	AT5G38410.3 | Symbols: | Ribulose bisphosphate carboxylase (small chain) family protein | chr5:15377501-15378306 REVERSE LENGTH=186	-25.4308	26	20.7	56	17	5	2	11	5.09091	123284	4	24
c180	c180.a2	c180.a2.a3	AT5G38420.1 | Symbols: | Ribulose bisphosphate carboxylase (small chain) family protein | chr5:15381203-15381978 REVERSE LENGTH=181	-25.4308	26	20.3	56	17	5	2	11	5.09091	123284	4	24
c180	c180.a2	c180.a2.a4	AT5G38430.1 | Symbols: | Ribulose bisphosphate carboxylase (small chain) family protein | chr5:15384350-15385155 REVERSE LENGTH=181	-25.4308	26	20.2	56	17	5	2	11	5.09091	123284	4	24
c181	c181.a1	c181.a1.a1	AT5G67500.1 | Symbols: VDAC2, ATVDAC2 | voltage dependent anion channel 2 | chr5:26935223-26937123 FORWARD LENGTH=276	-90.6018	57	29.5	185		13		15	12.3333	2.15443e+12	1	24
c182	c182.a1	c182.a1.a1	AT1G19570.1 | Symbols: DHAR1, ATDHAR1, DHAR5 | dehydroascorbate reductase | chr1:6773462-6774413 REVERSE LENGTH=213	-71.9655	64	23.5	185		9		15	12.3333	2.15443e+12	1	24
c183	c183.a1	c183.a1.a1	AT2G47610.1 | Symbols: | Ribosomal protein L7Ae/L30e/S12e/Gadd45 family protein | chr2:19529854-19531401 FORWARD LENGTH=257	-42.5193	25	29	165	37	7	2	9	18.3333	2.15443e+18	1	24
c183	c183.a2	c183.a2.a1	AT3G62870.1 | Symbols: | Ribosomal protein L7Ae/L30e/S12e/Gadd45 family protein | chr3:23242862-23244273 REVERSE LENGTH=256	-39.3651	25	28.9	147	19	7	2	9	16.3333	2.15443e+16	1	24
c184	c184.a1	c184.a1.a1	AT3G11940.1 | Symbols: ATRPS5A, AML1, RPS5A | ribosomal protein 5A | chr3:3778175-3779354 REVERSE LENGTH=207	-54.011	36	22.8	181		7		8	22.625	4.21697e+22	2	24
c184	c184.a1	c184.a1.a2	AT3G11940.2 | Symbols: ATRPS5A, AML1, RPS5A | ribosomal protein 5A | chr3:3778175-3779354 REVERSE LENGTH=207	-54.011	36	22.8	181		7		8	22.625	4.21697e+22	2	24
c185	c185.a1	c185.a1.a1	AT4G13010.1 | Symbols: | Oxidoreductase, zinc-binding dehydrogenase family protein | chr4:7600682-7602567 FORWARD LENGTH=329	-69.8236	53	34.3	181		10		10	18.1	1.25893e+18	1	24
c186	c186.a1	c186.a1.a1	AT5G43940.1 | Symbols: HOT5, ADH2, GSNOR, ATGSNOR1, PAR2 | GroES-like zinc-binding dehydrogenase family protein | chr5:17684265-17686379 FORWARD LENGTH=379	-85.7635	38	40.6	178		11		16	11.125	1.33352e+11	1	24
c187	c187.a1	c187.a1.a1	AT5G13850.1 | Symbols: NACA3 | nascent polypeptide-associated complex subunit alpha-like protein 3 | chr5:4471361-4472676 FORWARD LENGTH=204	-53.5692	52	22	148	47	6	2	5	29.6	3.98107e+29	1	24
c187	c187.a2	c187.a2.a1	AT3G12390.1 | Symbols: | Nascent polypeptide-associated complex (NAC), alpha subunit family protein | chr3:3942344-3943595 FORWARD LENGTH=203	-51.2828	51	21.9	130	29	7	3	9	14.4444	278255940220712	1	24
c188	c188.a1	c188.a1.a1	AT5G09640.1 | Symbols: SNG2, SCPL19 | serine carboxypeptidase-like 19 | chr5:2988373-2990966 FORWARD LENGTH=465	-78.6101	28	52.5	177		8		18	9.83333	6.81292e+09	1	24
c189	c189.a1	c189.a1.a1	AT2G36160.1 | Symbols: | Ribosomal protein S11 family protein | chr2:15169925-15171159 FORWARD LENGTH=150	-84.254	58	16.2	144	22	11	1	5	28.8	6.30957e+28	1	24
c189	c189.a2	c189.a2.a1	AT3G11510.1 | Symbols: | Ribosomal protein S11 family protein | chr3:3623757-3624866 REVERSE LENGTH=150	-83.953	58	16.2	141	19	11	1	5	28.2	1.58489e+28	1	24
c189	c189.a3	c189.a3.a1	AT3G52580.1 | Symbols: | Ribosomal protein S11 family protein | chr3:19503324-19504701 FORWARD LENGTH=150	-80.1256	50	16.2	130	13	9	1	5	26	1e+26	1	24
c190	c190.a1	c190.a1.a1	AT3G08580.1 | Symbols: AAC1 | ADP/ATP carrier 1 | chr3:2605706-2607030 REVERSE LENGTH=381	-58.6889	31	41.4	147	92	11	8	18	8.16667	1.4678e+08	2	24
c190	c190.a1	c190.a1.a2	AT3G08580.2 | Symbols: AAC1 | ADP/ATP carrier 1 | chr3:2605706-2607030 REVERSE LENGTH=381	-58.6889	31	41.4	147	92	11	8	18	8.16667	1.4678e+08	2	24
c190	c190.a2	c190.a2.a1	AT4G28390.1 | Symbols: AAC3, ATAAC3 | ADP/ATP carrier 3 | chr4:14041486-14042781 REVERSE LENGTH=379	-22.9361	15	40.6	82	4	5	1	18	4.55556	35937.1	1	24
c190	c190.a3	c190.a3.a1	AT5G13490.1 | Symbols: AAC2 | ADP/ATP carrier 2 | chr5:4336034-4337379 FORWARD LENGTH=385	-22.5133	15	41.6	79	1	5	1	16	4.9375	86595.4	2	24
c190	c190.a3	c190.a3.a2	AT5G13490.2 | Symbols: AAC2 | ADP/ATP carrier 2 | chr5:4336034-4337379 FORWARD LENGTH=385	-22.5133	15	41.6	79	1	5	1	16	4.9375	86595.4	2	24
c191	c191.a1	c191.a1.a1	AT4G12290.1 | Symbols: | Copper amine oxidase family protein | chr4:7304434-7306973 FORWARD LENGTH=741	-76.8257	23	83.1	174		13		24	7.25	1.77828e+07	1	24
c192	c192.a1	c192.a1.a1	AT5G66760.1 | Symbols: SDH1-1 | succinate dehydrogenase 1-1 | chr5:26653776-26657224 FORWARD LENGTH=634	-112.585	29	69.5	174		14		24	7.25	1.77828e+07	1	24
c193	c193.a1	c193.a1.a1	AT4G36600.1 | Symbols: | Late embryogenesis abundant (LEA) protein | chr4:17263666-17264968 FORWARD LENGTH=353	-56.6398	23	37.9	173		8		13	13.3077	2.03092e+13	1	24
c194	c194.a1	c194.a1.a1	AT1G49760.1 | Symbols: PAB8, PABP8 | poly(A) binding protein 8 | chr1:18416740-18419753 FORWARD LENGTH=671	-76.6418	25	72.6	127	122	11	10	26	4.88462	76667.2	2	24
c194	c194.a1	c194.a1.a2	AT1G49760.2 | Symbols: PAB8 | poly(A) binding protein 8 | chr1:18416740-18419753 FORWARD LENGTH=671	-76.6418	25	72.6	127	122	11	10	26	4.88462	76667.2	2	24
c194	c194.a2	c194.a2.a1	AT4G34110.1 | Symbols: PAB2, PABP2, ATPAB2 | poly(A) binding protein 2 | chr4:16336732-16339892 FORWARD LENGTH=629	-48.5556	23	68.5	51	46	11	10	27	1.88889	76.4264	1	20
c195	c195.a1	c195.a1.a1	AT5G18170.1 | Symbols: GDH1 | glutamate dehydrogenase 1 | chr5:6006172-6008248 FORWARD LENGTH=411	-62.4999	34	44.4	140	98	11	8	17	8.23529	1.71907e+08	1	24
c195	c195.a2	c195.a2.a1	AT5G07440.1 | Symbols: GDH2 | glutamate dehydrogenase 2 | chr5:2356153-2358012 FORWARD LENGTH=411	-43.2488	25	44.6	75	33	8	5	17	4.41176	25807.6	2	24
c195	c195.a2	c195.a2.a2	AT5G07440.2 | Symbols: GDH2 | glutamate dehydrogenase 2 | chr5:2356153-2358012 FORWARD LENGTH=411	-43.2488	25	44.6	75	33	8	5	17	4.41176	25807.6	2	24
c196	c196.a1	c196.a1.a1	AT3G06650.1 | Symbols: ACLB-1 | ATP-citrate lyase B-1 | chr3:2079247-2082633 REVERSE LENGTH=608	-74.5174	27	65.7	137	37	12	4	27	5.07407	118596	1	24
c196	c196.a2	c196.a2.a1	AT5G49460.1 | Symbols: ACLB-2 | ATP citrate lyase subunit B 2 | chr5:20055048-20058195 FORWARD LENGTH=608	-73.7327	26	65.7	135	35	12	4	27	5	99999	1	24
c197	c197.a1	c197.a1.a1	AT2G20580.1 | Symbols: RPN1A, ATRPN1A | 26S proteasome regulatory subunit S2 1A | chr2:8859211-8864699 FORWARD LENGTH=891	-79.9466	24	98	170		16		44	3.86364	7304.27	1	24
c198	c198.a1	c198.a1.a1	AT2G24270.1 | Symbols: ALDH11A3 | aldehyde dehydrogenase 11A3 | chr2:10327325-10329601 REVERSE LENGTH=496	-98.6393	47	52.9	169		16		23	7.34783	2.22754e+07	4	24
c198	c198.a1	c198.a1.a2	AT2G24270.2 | Symbols: ALDH11A3 | aldehyde dehydrogenase 11A3 | chr2:10327325-10329601 REVERSE LENGTH=496	-98.6393	47	52.9	169		16		23	7.34783	2.22754e+07	4	24
c198	c198.a1	c198.a1.a3	AT2G24270.3 | Symbols: ALDH11A3 | aldehyde dehydrogenase 11A3 | chr2:10327325-10329601 REVERSE LENGTH=496	-98.6393	47	52.9	169		16		23	7.34783	2.22754e+07	4	24
c198	c198.a1	c198.a1.a4	AT2G24270.4 | Symbols: ALDH11A3 | aldehyde dehydrogenase 11A3 | chr2:10327109-10329601 REVERSE LENGTH=503	-98.6393	47	53.7	169		16		23	7.34783	2.22754e+07	4	24
c199	c199.a1	c199.a1.a1	AT1G48030.1 | Symbols: mtLPD1 | mitochondrial lipoamide dehydrogenase 1 | chr1:17717432-17719141 REVERSE LENGTH=507	-59.8582	26	53.9	142	27	10	3	23	6.17391	1.49249e+06	2	24
c199	c199.a1	c199.a1.a2	AT1G48030.2 | Symbols: mtLPD1 | mitochondrial lipoamide dehydrogenase 1 | chr1:17717432-17719141 REVERSE LENGTH=507	-59.8582	26	53.9	142	27	10	3	23	6.17391	1.49249e+06	2	24
c199	c199.a2	c199.a2.a1	AT3G17240.1 | Symbols: mtLPD2 | lipoamide dehydrogenase 2 | chr3:5890278-5892166 REVERSE LENGTH=507	-68.5419	31	53.9	141	26	12	5	24	5.875	749893	2	24
c199	c199.a2	c199.a2.a2	AT3G17240.3 | Symbols: mtLPD2 | lipoamide dehydrogenase 2 | chr3:5890278-5892166 REVERSE LENGTH=507	-68.5419	31	53.9	141	26	12	5	24	5.875	749893	2	24
c200	c200.a1	c200.a1.a1	AT3G48990.1 | Symbols: | AMP-dependent synthetase and ligase family protein | chr3:18159031-18161294 REVERSE LENGTH=514	-61.6227	23	55.4	168		10		15	11.2	1.58489e+11	1	24
c201	c201.a1	c201.a1.a1	AT4G17530.1 | Symbols: RAB1C, ATRAB1C, ATRABD2C | RAB GTPase homolog 1C | chr4:9773721-9775424 REVERSE LENGTH=202	-47.374	49	22.2	130	24	7	1	13	10	9999999999	1	24
c201	c201.a2	c201.a2.a1	AT5G47200.1 | Symbols: ATRABD2B, ATRAB1A, RAB1A | RAB GTPase homolog 1A | chr5:19167029-19168718 FORWARD LENGTH=202	-47.9682	49	22.2	121	15	7	1	13	9.30769	2.03092e+09	1	24
c201	c201.a3	c201.a3.a1	AT3G09900.1 | Symbols: ATRABE1E, ATRAB8E, RABE1e | RAB GTPase homolog E1E | chr3:3034687-3036379 FORWARD LENGTH=218	-11.9914	15	24.2	50	12	3	1	11	4.54545	35110.9	6	24
c201	c201.a3	c201.a3.a2	AT3G46060.1 | Symbols: ARA3, ARA-3, ATRABE1C, ATRAB8A, RAB8A | RAB GTPase homolog 8A | chr3:16917908-16919740 FORWARD LENGTH=216	-11.9914	15	23.7	50	12	3	1	11	4.54545	35110.9	6	24
c201	c201.a3	c201.a3.a3	AT3G46060.2 | Symbols: ARA3 | RAB GTPase homolog 8A | chr3:16917908-16919740 FORWARD LENGTH=216	-11.9914	15	23.7	50	12	3	1	11	4.54545	35110.9	6	24
c201	c201.a3	c201.a3.a4	AT3G46060.3 | Symbols: ARA3 | RAB GTPase homolog 8A | chr3:16917908-16919740 FORWARD LENGTH=216	-11.9914	15	23.7	50	12	3	1	11	4.54545	35110.9	6	24
c201	c201.a3	c201.a3.a5	AT5G03520.1 | Symbols: ATRAB8C, ATRABE1D, ATRAB-E1D, RAB-E1D, RAB8C | RAB GTPase homolog 8C | chr5:883679-885158 FORWARD LENGTH=216	-11.9914	15	23.9	50	12	3	1	11	4.54545	35110.9	6	24
c201	c201.a3	c201.a3.a6	AT5G59840.1 | Symbols: | Ras-related small GTP-binding family protein | chr5:24107450-24109049 REVERSE LENGTH=216	-11.9914	15	23.7	50	12	3	1	11	4.54545	35110.9	6	24
c201	c201.a4	c201.a4.a1	AT3G11730.1 | Symbols: ATFP8, ATRABD1, RABD1 | Ras-related small GTP-binding family protein | chr3:3709490-3711397 REVERSE LENGTH=205	-10.7243	18	22.6	34	8	3	2	15	2.26667	183.785	1	24
c201	c201.a5	c201.a5.a1	AT2G22290.1 | Symbols: ATRABH1D, ATRAB-H1D, RAB-H1D, ATRAB6, RABH1d | RAB GTPase homolog H1D | chr2:9466568-9467688 FORWARD LENGTH=207	-7.66756	10	23	28	2	2	1	15	1.86667	72.5642	4	24
c201	c201.a5	c201.a5.a2	AT2G44610.1 | Symbols: RAB6, ATRABH1B, ATRAB6A, RAB6A | Ras-related small GTP-binding family protein | chr2:18411778-18413883 REVERSE LENGTH=208	-7.66756	10	23	28	2	2	1	14	2	99	4	24
c201	c201.a5	c201.a5.a3	AT4G39890.1 | Symbols: AtRABH1c, RABH1c | RAB GTPase homolog H1C | chr4:18506112-18507459 FORWARD LENGTH=214	-7.66756	10	23.6	28	2	2	1	15	1.86667	72.5642	4	24
c201	c201.a5	c201.a5.a4	AT5G10260.1 | Symbols: AtRABH1e, RABH1e | RAB GTPase homolog H1E | chr5:3219991-3221301 FORWARD LENGTH=207	-7.66756	10	23	28	2	2	1	14	2	99	4	24
c202	c202.a1	c202.a1.a1	AT4G16160.2 | Symbols: ATOEP16-2, ATOEP16-S | Mitochondrial import inner membrane translocase subunit Tim17/Tim22/Tim23 family protein | chr4:9157545-9158738 FORWARD LENGTH=178	-55.7198	44	18.6	153	37	6	2	5	30.6	3.98107e+30	1	24
c202	c202.a2	c202.a2.a1	AT4G16160.1 | Symbols: ATOEP16-2, ATOEP16-S | Mitochondrial import inner membrane translocase subunit Tim17/Tim22/Tim23 family protein | chr4:9157545-9158738 FORWARD LENGTH=176	-42.2587	44	18.5	130	14	5	1	5	26	1e+26	1	24
c203	c203.a1	c203.a1.a1	AT3G15280.1 | Symbols: | unknown protein; FUNCTIONS IN: molecular_function unknown; LOCATED IN: mitochondrion; EXPRESSED IN: 8 plant structures; EXPRESSED DURING: L mature pollen stage, 4 anthesis, petal differentiation and expansion stage; Has 36 Blast hits to 36 proteins in 15 species: Archae - 0; Bacteria - 0; Metazoa - 1; Fungi - 2; Plants - 33; Viruses - 0; Other Eukaryotes - 0 (source: NCBI…	-82.57	58	16	166		7		10	16.6	3.98107e+16	1	24
c204	c204.a1	c204.a1.a1	AT1G70840.1 | Symbols: MLP31 | MLP-like protein 31 | chr1:26713170-26714014 REVERSE LENGTH=171	-54.6615	56	19	166		10		11	15.0909	1232846739442070	1	24
c205	c205.a1	c205.a1.a1	AT3G03960.1 | Symbols: | TCP-1/cpn60 chaperonin family protein | chr3:1024432-1027604 FORWARD LENGTH=549	-112.015	41	58.8	166		16		25	6.64	4.36516e+06	1	24
c206	c206.a1	c206.a1.a1	AT1G29680.1 | Symbols: | Protein of unknown function (DUF1264) | chr1:10377900-10378931 REVERSE LENGTH=237	-57.7495	53	26.8	154	138	9	8	15	10.2667	1.84785e+10	1	24
c206	c206.a2	c206.a2.a1	AT4G18920.1 | Symbols: | Protein of unknown function (DUF1264) | chr4:10368784-10370086 FORWARD LENGTH=247	-20.2971	29	27.6	27	11	6	5	15	1.8	62.0957	1	20
c207	c207.a1	c207.a1.a1	AT5G57550.1 | Symbols: XTR3, XTH25 | xyloglucan endotransglucosylase/hydrolase 25 | chr5:23305055-23306384 REVERSE LENGTH=284	-73.4511	34	32.5	165		10		11	15	1000000000000000	1	24
c208	c208.a1	c208.a1.a1	AT5G58070.1 | Symbols: ATTIL, TIL | temperature-induced lipocalin | chr5:23500512-23501156 REVERSE LENGTH=186	-48.4752	41	21.3	164		7		8	20.5	3.16228e+20	1	24
c209	c209.a1	c209.a1.a1	AT3G23990.1 | Symbols: HSP60, HSP60-3B | heat shock protein 60 | chr3:8669013-8672278 FORWARD LENGTH=577	-79.1156	29	61.1	116	58	13	7	31	3.74194	5518.95	1	24
c209	c209.a2	c209.a2.a1	AT2G33210.1 | Symbols: HSP60-2 | heat shock protein 60-2 | chr2:14075093-14078568 REVERSE LENGTH=585	-73.5008	29	61.8	106	48	14	8	29	3.65517	4519.35	2	24
c209	c209.a2	c209.a2.a2	AT2G33210.2 | Symbols: HSP60-2 | heat shock protein 60-2 | chr2:14075093-14078568 REVERSE LENGTH=580	-73.5008	30	61.3	106	48	14	8	29	3.65517	4519.35	2	24
c210	c210.a1	c210.a1.a1	AT3G18820.1 | Symbols: ATRABG3F, ATRAB7B, RAB71, RABG3F, RAB7B | RAB GTPase homolog G3F | chr3:6484266-6486005 FORWARD LENGTH=206	-52.0375	57	23	138	39	9	4	12	11.5	3.16228e+11	1	24
c210	c210.a2	c210.a2.a1	AT1G49300.1 | Symbols: ATRAB7, ATRABG3E, RABG3E | RAB GTPase homolog G3E | chr1:18234842-18236968 FORWARD LENGTH=206	-27.5007	36	22.9	100	1	6	1	12	8.33333	2.15443e+08	2	24
c210	c210.a2	c210.a2.a2	AT1G49300.2 | Symbols: ATRAB7, ATRABG3E, RABG3E | RAB GTPase homolog G3E | chr1:18234842-18236968 FORWARD LENGTH=206	-27.5007	36	22.9	100	1	6	1	12	8.33333	2.15443e+08	2	24
c210	c210.a3	c210.a3.a1	AT1G43890.1 | Symbols: ATRAB18, ATRABC1, RAB18-1, RABC1, ATRAB-C1, RAB18 | RAB GTPASE HOMOLOG B18 | chr1:16646934-16648395 FORWARD LENGTH=212	-20.1663	30	23.4	64	25	5	4	12	5.33333	215442	3	24
c210	c210.a3	c210.a3.a2	AT1G43890.2 | Symbols: ATRAB18, ATRABC1, RAB18-1, RABC1, ATRAB-C1, RAB18 | RAB GTPASE HOMOLOG B18 | chr1:16646934-16648395 FORWARD LENGTH=212	-20.1663	30	23.4	64	25	5	4	12	5.33333	215442	3	24
c210	c210.a3	c210.a3.a3	AT1G43890.3 | Symbols: ATRAB18, ATRABC1, RAB18-1, RABC1, ATRAB-C1, RAB18 | RAB GTPASE HOMOLOG B18 | chr1:16646934-16648395 FORWARD LENGTH=212	-20.1663	30	23.4	64	25	5	4	12	5.33333	215442	3	24
c211	c211.a1	c211.a1.a1	AT3G09200.1 | Symbols: | Ribosomal protein L10 family protein | chr3:2823364-2825020 REVERSE LENGTH=320	-61.3806	44	34	163		9		7	23.2857	1.9307e+23	1	24
c212	c212.a1	c212.a1.a1	AT2G18020.1 | Symbols: EMB2296 | Ribosomal protein L2 family | chr2:7837151-7838160 FORWARD LENGTH=258	-52.5984	28	27.8	127	39	6	2	7	18.1429	1.3895e+18	1	24
c212	c212.a2	c212.a2.a1	AT4G36130.1 | Symbols: | Ribosomal protein L2 family | chr4:17097613-17098656 FORWARD LENGTH=258	-45.0309	28	27.8	123	35	6	2	7	17.5714	3.72759e+17	1	24
c213	c213.a1	c213.a1.a1	AT4G38680.1 | Symbols: GRP2, CSDP2, CSP2, ATCSP2 | glycine rich protein 2 | chr4:18072240-18072851 REVERSE LENGTH=203	-54.8899	47	19.1	106	83	5	4	8	13.25	1.77828e+13	1	24
c213	c213.a2	c213.a2.a1	AT2G21060.1 | Symbols: ATGRP2B, ATCSP4, GRP2B | glycine-rich protein 2B | chr2:9036983-9037588 REVERSE LENGTH=201	-47.3674	46	19	77	54	6	5	10	7.7	5.01187e+07	1	24
c214	c214.a1	c214.a1.a1	AT3G16640.1 | Symbols: TCTP | translationally controlled tumor protein | chr3:5669709-5670729 REVERSE LENGTH=168	-50.2664	66	18.8	160		8		6	26.6667	4.64159e+26	1	24
c215	c215.a1	c215.a1.a1	AT1G55490.1 | Symbols: CPN60B, LEN1 | chaperonin 60 beta | chr1:20715717-20718673 REVERSE LENGTH=600	-120.134	36	63.7	156	17	17	1	28	5.57143	372758	2	24
c215	c215.a1	c215.a1.a2	AT1G55490.2 | Symbols: CPN60B, LEN1 | chaperonin 60 beta | chr1:20715717-20718673 REVERSE LENGTH=600	-120.134	36	63.7	156	17	17	1	28	5.57143	372758	2	24
c215	c215.a2	c215.a2.a1	AT3G13470.1 | Symbols: | TCP-1/cpn60 chaperonin family protein | chr3:4389685-4392624 FORWARD LENGTH=596	-124.604	37	63.2	142	3	17	1	25	5.68	478629	1	24
c216	c216.a1	c216.a1.a1	AT2G02930.1 | Symbols: ATGSTF3, GST16, GSTF3 | glutathione S-transferase F3 | chr2:851348-852106 REVERSE LENGTH=212	-50.9408	42	24	113	30	8	3	10	11.3	1.99526e+11	1	24
c216	c216.a2	c216.a2.a1	AT4G02520.1 | Symbols: ATGSTF2, ATPM24.1, ATPM24, GST2, GSTF2 | glutathione S-transferase PHI 2 | chr4:1110673-1111531 REVERSE LENGTH=212	-47.1962	38	24	112	29	7	2	10	11.2	1.58489e+11	1	24
c216	c216.a3	c216.a3.a1	AT2G47730.1 | Symbols: ATGSTF8, ATGSTF5, GST6, GSTF8 | glutathione S-transferase phi 8 | chr2:19558213-19559266 FORWARD LENGTH=263	-21.7968	17	29.1	44	17	4	3	10	4.4	25117.9	1	24
c217	c217.a1	c217.a1.a1	AT3G06050.1 | Symbols: PRXIIF, ATPRXIIF | peroxiredoxin IIF | chr3:1826311-1827809 REVERSE LENGTH=201	-53.7416	50	21.4	159		8		10	15.9	7943282347242820	1	24
c218	c218.a1	c218.a1.a1	AT1G72100.1 | Symbols: | late embryogenesis abundant domain-containing protein / LEA domain-containing protein | chr1:27127250-27128811 FORWARD LENGTH=480	-84.6434	32	52.6	157		10		14	11.2143	1.63789e+11	1	24
c219	c219.a1	c219.a1.a1	AT3G51800.1 | Symbols: ATG2, EBP1, ATEBP1 | metallopeptidase M24 family protein | chr3:19211261-19213568 REVERSE LENGTH=392	-78.2008	34	42.9	157		13		19	8.26316	1.83298e+08	3	24
c219	c219.a1	c219.a1.a2	AT3G51800.2 | Symbols: ATG2, EBP1, ATEBP1 | metallopeptidase M24 family protein | chr3:19211261-19213568 REVERSE LENGTH=401	-78.2008	33	43.8	157		13		19	8.26316	1.83298e+08	3	24
c219	c219.a1	c219.a1.a3	AT3G51800.3 | Symbols: ATG2 | metallopeptidase M24 family protein | chr3:19211261-19213568 REVERSE LENGTH=385	-78.2008	35	42.2	157		13		19	8.26316	1.83298e+08	3	24
c220	c220.a1	c220.a1.a1	AT3G26060.1 | Symbols: ATPRX Q | Thioredoxin superfamily protein | chr3:9524807-9526123 FORWARD LENGTH=216	-66.0939	43	23.6	155		9		10	15.5	3162277660168380	2	24
c220	c220.a1	c220.a1.a2	AT3G26060.2 | Symbols: ATPRX Q | Thioredoxin superfamily protein | chr3:9524807-9526123 FORWARD LENGTH=217	-66.0939	43	23.7	155		9		10	15.5	3162277660168380	2	24
c221	c221.a1	c221.a1.a1	AT5G47210.1 | Symbols: | Hyaluronan / mRNA binding family | chr5:19169222-19171012 REVERSE LENGTH=357	-45.2811	36	37.9	122	82	10	7	12	10.1667	1.4678e+10	1	24
c221	c221.a2	c221.a2.a1	AT4G17520.1 | Symbols: | Hyaluronan / mRNA binding family | chr4:9771496-9773313 FORWARD LENGTH=360	-32.1601	24	38.8	40	14	6	4	13	3.07692	1192.78	1	21
c221	c221.a3	c221.a3.a1	AT4G16830.1 | Symbols: | Hyaluronan / mRNA binding family | chr4:9470621-9472308 FORWARD LENGTH=355	-24.3002	23	37.4	32	18	5	4	16	2	99	1	19
c222	c222.a1	c222.a1.a1	AT5G28840.1 | Symbols: GME | GDP-D-mannose 3',5'-epimerase | chr5:10862472-10864024 REVERSE LENGTH=377	-71.1538	44	42.6	154		14		20	7.7	5.01187e+07	2	24
c222	c222.a1	c222.a1.a2	AT5G28840.2 | Symbols: GME | GDP-D-mannose 3',5'-epimerase | chr5:10862472-10864024 REVERSE LENGTH=377	-71.1538	44	42.6	154		14		20	7.7	5.01187e+07	2	24
c223	c223.a1	c223.a1.a1	AT3G26720.1 | Symbols: | Glycosyl hydrolase family 38 protein | chr3:9816707-9823056 FORWARD LENGTH=1019	-65.9307	16	115	153		12		41	3.73171	5390.47	1	24
c224	c224.a1	c224.a1.a1	AT5G65750.1 | Symbols: | 2-oxoglutarate dehydrogenase, E1 component | chr5:26304212-26307947 FORWARD LENGTH=1025	-89.6455	25	116.2	148	136	17	13	39	3.79487	6234.51	1	24
c224	c224.a2	c224.a2.a1	AT3G55410.1 | Symbols: | 2-oxoglutarate dehydrogenase, E1 component | chr3:20541897-20545728 FORWARD LENGTH=1017	-22.3644	8	115	16	4	6	2	40	0.4	1.51189	1	13
c225	c225.a1	c225.a1.a1	AT2G44100.1 | Symbols: ATGDI1, AT-GDI1, GDI1 | guanosine nucleotide diphosphate dissociation inhibitor 1 | chr2:18241804-18244864 FORWARD LENGTH=445	-79.7781	44	49.7	145	106	13	8	18	8.05556	1.13646e+08	2	24
c225	c225.a1	c225.a1.a2	AT2G44100.2 | Symbols: ATGDI1, AT-GDI1, GDI1 | guanosine nucleotide diphosphate dissociation inhibitor 1 | chr2:18241804-18244731 FORWARD LENGTH=431	-79.7781	46	48.3	145	106	13	8	17	8.52941	3.38386e+08	2	24
c225	c225.a2	c225.a2.a1	AT3G59920.1 | Symbols: ATGDI2, GDI2 | RAB GDP dissociation inhibitor 2 | chr3:22135157-22138221 FORWARD LENGTH=444	-38.1446	22	49.4	46	7	7	2	20	2.3	198.526	1	20
c226	c226.a1	c226.a1.a1	AT1G75830.1 | Symbols: LCR67, PDF1.1 | low-molecular-weight cysteine-rich 67 | chr1:28472405-28472754 FORWARD LENGTH=80	-45.8416	39	8.6	148	62	4	2	4	37	1e+37	1	24
c226	c226.a2	c226.a2.a1	AT2G26010.1 | Symbols: PDF1.3 | plant defensin 1.3 | chr2:11087411-11087755 FORWARD LENGTH=80	-25.6144	39	8.5	87	1	3	1	4	21.75	5.62341e+21	4	24
c226	c226.a2	c226.a2.a2	AT2G26020.1 | Symbols: PDF1.2b | plant defensin 1.2b | chr2:11089281-11089597 FORWARD LENGTH=80	-25.6144	39	8.6	87	1	3	1	3	29	1e+29	4	24
c226	c226.a2	c226.a2.a3	AT5G44420.1 | Symbols: PDF1.2, PDF1.2A, LCR77 | plant defensin 1.2 | chr5:17907216-17907550 REVERSE LENGTH=80	-25.6144	39	8.4	87	1	3	1	3	29	1e+29	4	24
c226	c226.a2	c226.a2.a4	AT5G44430.1 | Symbols: PDF1.2c | plant defensin 1.2C | chr5:17909092-17909444 REVERSE LENGTH=80	-25.6144	39	8.5	87	1	3	1	3	29	1e+29	4	24
c227	c227.a1	c227.a1.a1	AT1G51980.1 | Symbols: | Insulinase (Peptidase family M16) protein | chr1:19323692-19326771 REVERSE LENGTH=503	-72.7367	33	54.3	149		11		21	7.09524	1.2452e+07	1	24
c228	c228.a1	c228.a1.a1	AT5G20960.1 | Symbols: AAO1, AO1, ATAO, AT-AO1, AOalpha, AtAO1 | aldehyde oxidase 1 | chr5:7116783-7122338 FORWARD LENGTH=1368	-108.616	17	149.3	148		18		49	3.02041	1047.11	2	24
c228	c228.a1	c228.a1.a2	AT5G20960.2 | Symbols: AAO1, AO1, ATAO, AT-AO1, AOalpha, AtAO1 | aldehyde oxidase 1 | chr5:7116783-7122338 FORWARD LENGTH=1368	-108.616	17	149.3	148		18		49	3.02041	1047.11	2	24
c229	c229.a1	c229.a1.a1	AT4G32770.1 | Symbols: VTE1, ATSDX1 | tocopherol cyclase, chloroplast / vitamin E deficient 1 (VTE1) / sucrose export defective 1 (SXD1) | chr4:15804981-15807790 FORWARD LENGTH=488	-77.4706	39	54.6	148		14		26	5.69231	492387	1	24
c230	c230.a1	c230.a1.a1	AT4G27500.1 | Symbols: PPI1 | proton pump interactor 1 | chr4:13743614-13745900 FORWARD LENGTH=612	-80.2211	27	68.7	147		11		26	5.65385	450656	1	24
c231	c231.a1	c231.a1.a1	AT5G51970.1 | Symbols: | GroES-like zinc-binding alcohol dehydrogenase family protein | chr5:21111820-21113284 FORWARD LENGTH=364	-69.5001	44	39.1	147		10		14	10.5	3.16228e+10	2	24
c231	c231.a1	c231.a1.a2	AT5G51970.2 | Symbols: | GroES-like zinc-binding alcohol dehydrogenase family protein | chr5:21111820-21113284 FORWARD LENGTH=364	-69.5001	44	39.1	147		10		14	10.5	3.16228e+10	2	24
c232	c232.a1	c232.a1.a1	AT3G02480.1 | Symbols: | Late embryogenesis abundant protein (LEA) family protein | chr3:512384-512857 FORWARD LENGTH=68	-31.383	50	7.1	146		3		3	48.6667	4.64159e+48	1	24
c233	c233.a1	c233.a1.a1	AT1G65980.1 | Symbols: TPX1 | thioredoxin-dependent peroxidase 1 | chr1:24559524-24560753 REVERSE LENGTH=162	-62.4515	65	17.3	146		8		6	24.3333	2.15443e+24	1	24
c234	c234.a1	c234.a1.a1	AT1G07660.1 | Symbols: | Histone superfamily protein | chr1:2369212-2369523 FORWARD LENGTH=103	-33.8969	44	11.3	145		6		5	29	1e+29	9	24
c234	c234.a1	c234.a1.a2	AT1G07820.1 | Symbols: | Histone superfamily protein | chr1:2421435-2421746 REVERSE LENGTH=103	-33.8969	44	11.3	145		6		5	29	1e+29	9	24
c234	c234.a1	c234.a1.a3	AT1G07820.2 | Symbols: | Histone superfamily protein | chr1:2421435-2421746 REVERSE LENGTH=103	-33.8969	44	11.3	145		6		5	29	1e+29	9	24
c234	c234.a1	c234.a1.a4	AT2G28740.1 | Symbols: HIS4 | histone H4 | chr2:12329643-12329954 REVERSE LENGTH=103	-33.8969	44	11.3	145		6		5	29	1e+29	9	24
c234	c234.a1	c234.a1.a5	AT3G45930.1 | Symbols: | Histone superfamily protein | chr3:16883390-16883701 FORWARD LENGTH=103	-33.8969	44	11.3	145		6		5	29	1e+29	9	24
c234	c234.a1	c234.a1.a6	AT3G46320.1 | Symbols: | Histone superfamily protein | chr3:17020043-17020354 REVERSE LENGTH=103	-33.8969	44	11.3	145		6		5	29	1e+29	9	24
c234	c234.a1	c234.a1.a7	AT3G53730.1 | Symbols: | Histone superfamily protein | chr3:19912659-19912970 REVERSE LENGTH=103	-33.8969	44	11.3	145		6		5	29	1e+29	9	24
c234	c234.a1	c234.a1.a8	AT5G59690.1 | Symbols: | Histone superfamily protein | chr5:24051649-24051960 FORWARD LENGTH=103	-33.8969	44	11.3	145		6		5	29	1e+29	9	24
c234	c234.a1	c234.a1.a9	AT5G59970.1 | Symbols: | Histone superfamily protein | chr5:24146352-24146663 REVERSE LENGTH=103	-33.8969	44	11.3	145		6		5	29	1e+29	9	24
c235	c235.a1	c235.a1.a1	AT2G38380.1 | Symbols: | Peroxidase superfamily protein | chr2:16076443-16078314 FORWARD LENGTH=349	-40.6845	25	38	145		8		10	14.5	316227766016837	1	24
c236	c236.a1	c236.a1.a1	AT1G15690.1 | Symbols: AVP1, ATAVP3, AVP-3, AtVHP1;1 | Inorganic H pyrophosphatase family protein | chr1:5399115-5402185 FORWARD LENGTH=770	-80.9018	20	80.7	145		11		20	7.25	1.77828e+07	1	24
c237	c237.a1	c237.a1.a1	AT5G10160.1 | Symbols: | Thioesterase superfamily protein | chr5:3185819-3187159 FORWARD LENGTH=219	-33.7892	39	24	113	68	7	5	12	9.41667	2.61016e+09	1	24
c237	c237.a2	c237.a2.a1	AT2G22230.1 | Symbols: | Thioesterase superfamily protein | chr2:9450042-9451427 FORWARD LENGTH=220	-23.2104	22	24.1	77	32	4	2	9	8.55556	3.59381e+08	1	24
c238	c238.a1	c238.a1.a1	AT4G34450.1 | Symbols: | coatomer gamma-2 subunit, putative / gamma-2 coat protein, putative / gamma-2 COP, putative | chr4:16471956-16476795 FORWARD LENGTH=886	-107.761	29	98.3	145		18		45	3.22222	1667.1	1	24
c239	c239.a1	c239.a1.a1	AT3G46830.1 | Symbols: ATRAB11A, ATRABA2C, ATRAB-A2C, RAB-A2C, RABA2c | RAB GTPase homolog A2C | chr3:17246699-17248362 REVERSE LENGTH=217	-23.1188	24	23.8	90	1	5	1	13	6.92308	8.37678e+06	1	24
c239	c239.a2	c239.a2.a1	AT5G45750.1 | Symbols: AtRABA1c, RABA1c | RAB GTPase homolog A1C | chr5:18559318-18560639 FORWARD LENGTH=216	-31.6306	30	23.8	88	14	6	1	11	8	99999999	1	24
c239	c239.a3	c239.a3.a1	AT1G06400.1 | Symbols: ARA2, ATRABA1A, ATRAB11E, ARA-2 | Ras-related small GTP-binding family protein | chr1:1951089-1952686 REVERSE LENGTH=216	-18.5281	20	23.8	81	13	4	1	10	8.1	1.25893e+08	1	24
c239	c239.a4	c239.a4.a1	AT4G18800.1 | Symbols: ATHSGBP, ATRAB11B, ATRABA1D, RABA1d | RAB GTPase homolog A1D | chr4:10320156-10321339 REVERSE LENGTH=214	-28.9694	30	23.8	75	1	6	1	12	6.25	1.77828e+06	1	24
c239	c239.a5	c239.a5.a1	AT5G65270.1 | Symbols: AtRABA4a, RABA4a | RAB GTPase homolog A4A | chr5:26083437-26084550 FORWARD LENGTH=226	-9.92227	13	24.7	24	1	2	1	15	1.6	38.8107	1	23
c240	c240.a1	c240.a1.a1	AT1G79230.3 | Symbols: ST1, ATMST1, MST1, ATRDH1 | mercaptopyruvate sulfurtransferase 1 | chr1:29801358-29803679 FORWARD LENGTH=322	-60.4848	39	35.5	142		9		16	8.875	7.49894e+08	1	24
c241	c241.a1	c241.a1.a1	AT1G79440.1 | Symbols: ALDH5F1, SSADH1, SSADH | aldehyde dehydrogenase 5F1 | chr1:29882525-29887275 REVERSE LENGTH=528	-69.7365	27	56.4	142		10		27	5.25926	181659	1	24
c242	c242.a1	c242.a1.a1	AT3G14067.1 | Symbols: | Subtilase family protein | chr3:4658421-4660754 REVERSE LENGTH=777	-80.0839	25	81.7	141		11		21	6.71429	5.17947e+06	1	24
c243	c243.a1	c243.a1.a1	AT2G01250.1 | Symbols: | Ribosomal protein L30/L7 family protein | chr2:132943-134264 REVERSE LENGTH=242	-36.7937	32	28.1	109	75	8	3	12	9.08333	1.21153e+09	1	24
c243	c243.a2	c243.a2.a1	AT2G44120.1 | Symbols: | Ribosomal protein L30/L7 family protein | chr2:18249227-18250402 REVERSE LENGTH=242	-35.7439	33	27.8	64	27	8	2	11	5.81818	657932	2	23
c243	c243.a2	c243.a2.a2	AT2G44120.2 | Symbols: | Ribosomal protein L30/L7 family protein | chr2:18249227-18250417 REVERSE LENGTH=247	-35.7439	33	28.4	64	27	8	2	12	5.33333	215442	2	23
c243	c243.a3	c243.a3.a1	AT3G13580.1 | Symbols: | Ribosomal protein L30/L7 family protein | chr3:4433809-4435109 FORWARD LENGTH=244	-22.664	25	28.3	36	2	6	1	11	3.27273	1872.82	3	19
c243	c243.a3	c243.a3.a2	AT3G13580.2 | Symbols: | Ribosomal protein L30/L7 family protein | chr3:4433809-4435109 FORWARD LENGTH=244	-22.664	25	28.3	36	2	6	1	11	3.27273	1872.82	3	19
c243	c243.a3	c243.a3.a3	AT3G13580.3 | Symbols: | Ribosomal protein L30/L7 family protein | chr3:4433809-4435109 FORWARD LENGTH=244	-22.664	25	28.3	36	2	6	1	11	3.27273	1872.82	3	19
c244	c244.a1	c244.a1.a1	AT5G64570.1 | Symbols: XYL4, ATBXL4 | beta-D-xylosidase 4 | chr5:25810227-25813309 REVERSE LENGTH=784	-87.2815	21	84.1	140		13		27	5.18519	153173	1	24
c245	c245.a1	c245.a1.a1	AT1G70580.1 | Symbols: AOAT2, GGT2 | alanine-2-oxoglutarate aminotransferase 2 | chr1:26613222-26615845 FORWARD LENGTH=481	-103.717	49	53.3	140		16		23	6.08696	1.22168e+06	4	24
c245	c245.a1	c245.a1.a2	AT1G70580.2 | Symbols: AOAT2, GGT2 | alanine-2-oxoglutarate aminotransferase 2 | chr1:26613222-26615845 FORWARD LENGTH=481	-103.717	49	53.3	140		16		23	6.08696	1.22168e+06	4	24
c245	c245.a1	c245.a1.a3	AT1G70580.3 | Symbols: AOAT2, GGT2 | alanine-2-oxoglutarate aminotransferase 2 | chr1:26613222-26615845 FORWARD LENGTH=481	-103.717	49	53.3	140		16		23	6.08696	1.22168e+06	4	24
c245	c245.a1	c245.a1.a4	AT1G70580.4 | Symbols: AOAT2, GGT2 | alanine-2-oxoglutarate aminotransferase 2 | chr1:26613222-26615845 FORWARD LENGTH=481	-103.717	49	53.3	140		16		23	6.08696	1.22168e+06	4	24
c246	c246.a1	c246.a1.a1	AT4G34200.1 | Symbols: EDA9 | D-3-phosphoglycerate dehydrogenase | chr4:16374041-16376561 REVERSE LENGTH=603	-68.8466	28	63.2	140		12		23	6.08696	1.22168e+06	1	24
c247	c247.a1	c247.a1.a1	AT3G56310.1 | Symbols: | Melibiase family protein | chr3:20882886-20885745 FORWARD LENGTH=437	-54.76	25	48.2	138		8		17	8.11765	1.31113e+08	1	24
c248	c248.a1	c248.a1.a1	AT2G42790.1 | Symbols: CSY3 | citrate synthase 3 | chr2:17803132-17805991 REVERSE LENGTH=509	-56.1537	28	56	131	106	11	9	20	6.55	3.54813e+06	1	24
c248	c248.a2	c248.a2.a1	AT3G58750.1 | Symbols: CSY2 | citrate synthase 2 | chr3:21724564-21727458 REVERSE LENGTH=514	-21.2404	10	56.5	31	6	5	3	17	1.82353	65.6085	1	20
c249	c249.a1	c249.a1.a1	AT3G11050.1 | Symbols: ATFER2, FER2 | ferritin 2 | chr3:3463651-3465294 FORWARD LENGTH=253	-53.9329	52	28.3	137		10		10	13.7	5.01187e+13	1	24
c250	c250.a1	c250.a1.a1	AT5G35590.1 | Symbols: PAA1 | proteasome alpha subunit A1 | chr5:13765417-13767768 REVERSE LENGTH=246	-37.1085	36	27.2	108	44	8	3	15	7.2	1.58489e+07	1	24
c250	c250.a2	c250.a2.a1	AT2G05840.1 | Symbols: PAA2 | 20S proteasome subunit PAA2 | chr2:2234226-2236053 FORWARD LENGTH=246	-40.1972	43	27.3	92	28	9	4	15	6.13333	1.35936e+06	1	24
c251	c251.a1	c251.a1.a1	AT3G02090.1 | Symbols: MPPBETA | Insulinase (Peptidase family M16) protein | chr3:365624-368526 FORWARD LENGTH=531	-82.4595	36	59	136		13		24	5.66667	464158	1	24
c252	c252.a1	c252.a1.a1	AT2G21390.1 | Symbols: | Coatomer, alpha subunit | chr2:9152428-9156577 FORWARD LENGTH=1218	-99.9796	22	136.2	124	22	22	4	63	1.96825	91.951	1	24
c252	c252.a2	c252.a2.a1	AT1G62020.1 | Symbols: | Coatomer, alpha subunit | chr1:22919814-22923728 FORWARD LENGTH=1216	-95.2312	22	136.3	113	11	21	3	61	1.85246	70.1966	1	24
c253	c253.a1	c253.a1.a1	AT3G63460.1 | Symbols: | transducin family protein / WD-40 repeat family protein | chr3:23431009-23437241 REVERSE LENGTH=1104	-83.0681	22	119.7	135		16		38	3.55263	3568.7	2	24
c253	c253.a1	c253.a1.a2	AT3G63460.2 | Symbols: | transducin family protein / WD-40 repeat family protein | chr3:23431009-23437241 REVERSE LENGTH=1102	-83.0681	22	119.5	135		16		38	3.55263	3568.7	2	24
c254	c254.a1	c254.a1.a1	AT2G28000.1 | Symbols: CPN60A, CH-CPN60A, SLP | chaperonin-60alpha | chr2:11926603-11929184 FORWARD LENGTH=586	-119.436	42	61.9	134		17		26	5.15385	142509	1	24
c255	c255.a1	c255.a1.a1	AT3G14990.1 | Symbols: | Class I glutamine amidotransferase-like superfamily protein | chr3:5047510-5049621 FORWARD LENGTH=392	-51.262	25	41.7	134		6		15	8.93333	8.57696e+08	1	24
c256	c256.a1	c256.a1.a1	AT3G46230.1 | Symbols: ATHSP17.4, HSP17.4 | heat shock protein 17.4 | chr3:16984263-16984733 REVERSE LENGTH=156	-56.726	49	17.4	128	109	8	7	6	21.3333	2.15443e+21	1	24
c256	c256.a2	c256.a2.a1	AT2G29500.1 | Symbols: | HSP20-like chaperones superfamily protein | chr2:12633279-12633740 REVERSE LENGTH=153	-10.7857	24	17.5	24	5	3	2	8	3	999	1	19
c257	c257.a1	c257.a1.a1	AT3G51260.1 | Symbols: PAD1 | 20S proteasome alpha subunit PAD1 | chr3:19031086-19032746 FORWARD LENGTH=250	-54.5286	40	27.2	132	24	8	1	13	10.1538	1.4251e+10	2	24
c257	c257.a1	c257.a1.a2	AT3G51260.2 | Symbols: PAD1 | 20S proteasome alpha subunit PAD1 | chr3:19031086-19032746 FORWARD LENGTH=243	-54.5286	41	26.5	132	24	8	1	13	10.1538	1.4251e+10	2	24
c257	c257.a2	c257.a2.a1	AT5G66140.1 | Symbols: PAD2 | proteasome alpha subunit D2 | chr5:26437445-26438677 REVERSE LENGTH=250	-42.8297	38	27.2	109	1	8	1	13	8.38462	2.42446e+08	1	24
c258	c258.a1	c258.a1.a1	AT1G18100.1 | Symbols: E12A11, MFT | PEBP (phosphatidylethanolamine-binding protein) family protein | chr1:6228049-6230110 REVERSE LENGTH=173	-57.1216	66	19	132		8		9	14.6667	464158883361276	1	24
c259	c259.a1	c259.a1.a1	AT5G67360.1 | Symbols: ARA12 | Subtilase family protein | chr5:26872192-26874465 REVERSE LENGTH=757	-72.2714	21	79.3	131		10		26	5.03846	109259	1	24
c260	c260.a1	c260.a1.a1	AT1G07645.1 | Symbols: ATDSI-1VOC, DSI-1VOC | dessication-induced 1VOC superfamily protein | chr1:2367612-2368349 REVERSE LENGTH=137	-62.8033	61	15.3	131		7		7	18.7143	5.17947e+18	1	24
c261	c261.a1	c261.a1.a1	AT5G20010.1 | Symbols: RAN-1, RAN1, ATRAN1 | RAS-related nuclear protein-1 | chr5:6760364-6761747 FORWARD LENGTH=221	-50.6916	48	25.2	130		9		12	10.8333	6.81292e+10	3	24
c261	c261.a1	c261.a1.a2	AT5G20020.1 | Symbols: RAN2 | RAS-related GTP-binding nuclear protein 2 | chr5:6762817-6764381 FORWARD LENGTH=221	-50.6916	48	25	130		9		11	11.8182	6.57933e+11	3	24
c261	c261.a1	c261.a1.a3	AT5G55190.1 | Symbols: RAN3, ATRAN3 | RAN GTPase 3 | chr5:22392285-22393957 FORWARD LENGTH=221	-50.6916	48	25	130		9		11	11.8182	6.57933e+11	3	24
c262	c262.a1	c262.a1.a1	AT3G15730.1 | Symbols: PLDALPHA1, PLD | phospholipase D alpha 1 | chr3:5330835-5333474 FORWARD LENGTH=810	-83.5313	19	91.7	130		13		31	4.19355	15614.2	1	24
c263	c263.a1	c263.a1.a1	AT2G33590.1 | Symbols: | NAD(P)-binding Rossmann-fold superfamily protein | chr2:14224622-14226365 FORWARD LENGTH=321	-67.1548	29	35.8	130		9		13	10	9999999999	1	24
c264	c264.a1	c264.a1.a1	AT1G16470.1 | Symbols: PAB1 | proteasome subunit PAB1 | chr1:5623122-5625439 FORWARD LENGTH=235	-46.757	48	25.6	113	20	7	1	13	8.69231	4.92388e+08	2	24
c264	c264.a1	c264.a1.a2	AT1G16470.2 | Symbols: PAB1 | proteasome subunit PAB1 | chr1:5623122-5625439 FORWARD LENGTH=235	-46.757	48	25.6	113	20	7	1	13	8.69231	4.92388e+08	2	24
c264	c264.a2	c264.a2.a1	AT1G79210.1 | Symbols: | N-terminal nucleophile aminohydrolases (Ntn hydrolases) superfamily protein | chr1:29796286-29798240 REVERSE LENGTH=235	-45.5477	48	25.6	110	17	7	1	13	8.46154	2.89427e+08	3	24
c264	c264.a2	c264.a2.a2	AT1G79210.2 | Symbols: | N-terminal nucleophile aminohydrolases (Ntn hydrolases) superfamily protein | chr1:29796286-29798240 REVERSE LENGTH=235	-45.5477	48	25.6	110	17	7	1	13	8.46154	2.89427e+08	3	24
c264	c264.a2	c264.a2.a3	AT1G79210.3 | Symbols: | N-terminal nucleophile aminohydrolases (Ntn hydrolases) superfamily protein | chr1:29796286-29798240 REVERSE LENGTH=235	-45.5477	48	25.6	110	17	7	1	13	8.46154	2.89427e+08	3	24
c265	c265.a1	c265.a1.a1	AT3G11930.1 | Symbols: | Adenine nucleotide alpha hydrolases-like superfamily protein | chr3:3776371-3777393 FORWARD LENGTH=199	-57.7896	38	21.4	129		8		7	18.4286	2.6827e+18	4	24
c265	c265.a1	c265.a1.a2	AT3G11930.2 | Symbols: | Adenine nucleotide alpha hydrolases-like superfamily protein | chr3:3776371-3777393 FORWARD LENGTH=200	-57.7896	37	21.4	129		8		7	18.4286	2.6827e+18	4	24
c265	c265.a1	c265.a1.a3	AT3G11930.3 | Symbols: | Adenine nucleotide alpha hydrolases-like superfamily protein | chr3:3776371-3777393 FORWARD LENGTH=226	-57.7896	33	24.7	129		8		7	18.4286	2.6827e+18	4	24
c265	c265.a1	c265.a1.a4	AT3G11930.4 | Symbols: | Adenine nucleotide alpha hydrolases-like superfamily protein | chr3:3776371-3777393 FORWARD LENGTH=201	-57.7896	37	21.5	129		8		7	18.4286	2.6827e+18	4	24
c266	c266.a1	c266.a1.a1	AT4G21580.1 | Symbols: | oxidoreductase, zinc-binding dehydrogenase family protein | chr4:11475822-11477514 FORWARD LENGTH=325	-62.058	40	34.4	129		10		17	7.58824	3.87468e+07	1	24
c267	c267.a1	c267.a1.a1	AT3G17820.1 | Symbols: ATGSKB6, GLN1.3, GLN1;3 | glutamine synthetase 1.3 | chr3:6097503-6099408 FORWARD LENGTH=354	-47.5243	31	38.5	95	85	7	6	13	7.30769	2.03092e+07	1	24
c267	c267.a2	c267.a2.a1	AT5G37600.1 | Symbols: ATGSR1, GLN1;1, GSR 1, ATGLN1;1 | glutamine synthase clone R1 | chr5:14933574-14935656 REVERSE LENGTH=356	-23.5635	19	39	44	34	4	3	10	4.4	25117.9	1	21
c268	c268.a1	c268.a1.a1	AT1G04580.1 | Symbols: AAO4, ATAO-4, ATAO2, AO4 | aldehyde oxidase 4 | chr1:1252212-1257510 REVERSE LENGTH=1337	-69.7477	15	147.1	129		14		51	2.52941	337.386	1	24
c269	c269.a1	c269.a1.a1	AT1G22780.1 | Symbols: PFL, RPS18A, PFL1 | Ribosomal protein S13/S18 family | chr1:8067990-8069163 FORWARD LENGTH=152	-40.886	46	17.5	129		6		7	18.4286	2.6827e+18	3	24
c269	c269.a1	c269.a1.a2	AT1G34030.1 | Symbols: | Ribosomal protein S13/S18 family | chr1:12370285-12371465 REVERSE LENGTH=152	-40.886	46	17.5	129		6		7	18.4286	2.6827e+18	3	24
c269	c269.a1	c269.a1.a3	AT4G09800.1 | Symbols: RPS18C | S18 ribosomal protein | chr4:6173818-6174963 FORWARD LENGTH=152	-40.886	46	17.5	129		6		7	18.4286	2.6827e+18	3	24
c270	c270.a1	c270.a1.a1	AT3G26380.1 | Symbols: | Melibiase family protein | chr3:9660140-9663145 FORWARD LENGTH=647	-66.5579	27	72.2	128		13		32	4	9999	1	24
c271	c271.a1	c271.a1.a1	AT5G35360.1 | Symbols: CAC2 | acetyl Co-enzyme a carboxylase biotin carboxylase subunit | chr5:13584300-13588268 FORWARD LENGTH=537	-58.1968	24	58.3	128		9		22	5.81818	657932	2	24
c271	c271.a1	c271.a1.a2	AT5G35360.3 | Symbols: CAC2 | acetyl Co-enzyme a carboxylase biotin carboxylase subunit | chr5:13584300-13588163 FORWARD LENGTH=555	-58.1968	23	60.6	128		9		23	5.56522	367465	2	24
c272	c272.a1	c272.a1.a1	AT4G16143.1 | Symbols: IMPA-2 | importin alpha isoform 2 | chr4:9134450-9137134 REVERSE LENGTH=535	-63.9931	27	58.8	112	64	9	6	22	5.09091	123284	2	23
c272	c272.a1	c272.a1.a2	AT4G16143.2 | Symbols: IMPA-2 | importin alpha isoform 2 | chr4:9134450-9137134 REVERSE LENGTH=535	-63.9931	27	58.8	112	64	9	6	22	5.09091	123284	2	23
c272	c272.a2	c272.a2.a1	AT3G06720.1 | Symbols: AT-IMP, ATKAP ALPHA, AIMP ALPHA, IMPA-1, IMPA1 | importin alpha isoform 1 | chr3:2120559-2123555 FORWARD LENGTH=532	-43.1678	20	58.5	64	16	7	4	19	3.36842	2334.72	2	21
c272	c272.a2	c272.a2.a2	AT3G06720.2 | Symbols: AT-IMP, ATKAP ALPHA, AIMP ALPHA | importin alpha isoform 1 | chr3:2120559-2123555 FORWARD LENGTH=532	-43.1678	20	58.5	64	16	7	4	19	3.36842	2334.72	2	21
c273	c273.a1	c273.a1.a1	AT2G05920.1 | Symbols: | Subtilase family protein | chr2:2269831-2272207 REVERSE LENGTH=754	-70.4331	24	79.9	127		12		28	4.53571	34332.2	1	24
c274	c274.a1	c274.a1.a1	AT4G31490.1 | Symbols: | Coatomer, beta subunit | chr4:15269460-15272693 FORWARD LENGTH=948	-76.5686	22	105.9	126		15		37	3.40541	2542.35	1	24
c275	c275.a1	c275.a1.a1	AT2G43520.1 | Symbols: ATTI2, TI2 | trypsin inhibitor protein 2 | chr2:18068611-18069037 FORWARD LENGTH=90	-26.1113	46	9.6	126		3		4	31.5	3.16228e+31	1	24
c276	c276.a1	c276.a1.a1	AT2G04390.1 | Symbols: | Ribosomal S17 family protein | chr2:1527911-1528336 FORWARD LENGTH=141	-45.8732	34	16	125		8		4	31.25	1.77828e+31	7	24
c276	c276.a1	c276.a1.a2	AT2G05220.1 | Symbols: | Ribosomal S17 family protein | chr2:1894757-1895179 REVERSE LENGTH=140	-45.8732	34	15.9	125		8		4	31.25	1.77828e+31	7	24
c276	c276.a1	c276.a1.a3	AT2G05220.2 | Symbols: | Ribosomal S17 family protein | chr2:1894757-1895179 REVERSE LENGTH=140	-45.8732	34	15.9	125		8		4	31.25	1.77828e+31	7	24
c276	c276.a1	c276.a1.a4	AT5G04800.1 | Symbols: | Ribosomal S17 family protein | chr5:1389217-1389642 FORWARD LENGTH=141	-45.8732	34	15.9	125		8		4	31.25	1.77828e+31	7	24
c276	c276.a1	c276.a1.a5	AT5G04800.2 | Symbols: | Ribosomal S17 family protein | chr5:1389217-1389642 FORWARD LENGTH=141	-45.8732	34	15.9	125		8		4	31.25	1.77828e+31	7	24
c276	c276.a1	c276.a1.a6	AT5G04800.3 | Symbols: | Ribosomal S17 family protein | chr5:1389217-1389642 FORWARD LENGTH=141	-45.8732	34	15.9	125		8		4	31.25	1.77828e+31	7	24
c276	c276.a1	c276.a1.a7	AT5G04800.4 | Symbols: | Ribosomal S17 family protein | chr5:1389217-1389642 FORWARD LENGTH=141	-45.8732	34	15.9	125		8		4	31.25	1.77828e+31	7	24
c277	c277.a1	c277.a1.a1	AT5G66190.1 | Symbols: ATLFNR1, FNR1 | ferredoxin-NADP(+)-oxidoreductase 1 | chr5:26451203-26453012 REVERSE LENGTH=360	-58.3572	36	40.2	98	84	11	9	16	6.125	1.33352e+06	1	24
c277	c277.a2	c277.a2.a1	AT1G20020.1 | Symbols: ATLFNR2, FNR2 | ferredoxin-NADP(+)-oxidoreductase 2 | chr1:6942851-6944868 FORWARD LENGTH=369	-22.3698	17	41.1	41	27	5	3	12	3.41667	2609.16	3	22
c277	c277.a2	c277.a2.a2	AT1G20020.2 | Symbols: ATLFNR2 | ferredoxin-NADP(+)-oxidoreductase 2 | chr1:6942851-6944868 FORWARD LENGTH=350	-22.3698	18	39.1	41	27	5	3	11	3.72727	5335.7	3	22
c277	c277.a2	c277.a2.a3	AT1G20020.3 | Symbols: ATLFNR2 | ferredoxin-NADP(+)-oxidoreductase 2 | chr1:6942851-6944868 FORWARD LENGTH=369	-22.3698	17	41.1	41	27	5	3	13	3.15385	1424.1	3	22
c278	c278.a1	c278.a1.a1	AT2G30970.1 | Symbols: ASP1 | aspartate aminotransferase 1 | chr2:13179012-13181686 FORWARD LENGTH=430	-92.9491	57	47.6	125		15		22	5.68182	480637	2	24
c278	c278.a1	c278.a1.a2	AT2G30970.2 | Symbols: ASP1 | aspartate aminotransferase 1 | chr2:13179012-13181686 FORWARD LENGTH=430	-92.9491	57	47.6	125		15		22	5.68182	480637	2	24
c279	c279.a1	c279.a1.a1	AT3G12145.1 | Symbols: FLR1, FLOR1 | Leucine-rich repeat (LRR) family protein | chr3:3874764-3876075 REVERSE LENGTH=325	-50.6809	26	35.7	125		7		9	13.8889	7.74264e+13	1	24
c280	c280.a1	c280.a1.a1	AT1G14320.1 | Symbols: SAC52, RPL10, RPL10A | Ribosomal protein L16p/L10e family protein | chr1:4888270-4889408 FORWARD LENGTH=220	-39.8736	36	24.8	102	35	7	3	10	10.2	1.58489e+10	1	24
c280	c280.a2	c280.a2.a1	AT1G66580.1 | Symbols: SAG24, RPL10C | senescence associated gene 24 | chr1:24839208-24840439 FORWARD LENGTH=221	-36.8267	36	24.8	89	22	7	3	10	8.9	7.94328e+08	1	24
c281	c281.a1	c281.a1.a1	AT2G27020.1 | Symbols: PAG1 | 20S proteasome alpha subunit G1 | chr2:11528515-11530858 REVERSE LENGTH=249	-49.6128	39	27.3	124		9		16	7.75	5.62341e+07	1	24
c282	c282.a1	c282.a1.a1	AT5G16840.1 | Symbols: BPA1 | binding partner of acd11 1 | chr5:5536042-5538026 FORWARD LENGTH=259	-51.8166	49	27.1	124		8		8	15.5	3162277660168380	3	24
c282	c282.a1	c282.a1.a2	AT5G16840.2 | Symbols: BPA1 | binding partner of acd11 1 | chr5:5536042-5538026 FORWARD LENGTH=260	-51.8166	49	27.2	124		8		8	15.5	3162277660168380	3	24
c282	c282.a1	c282.a1.a3	AT5G16840.3 | Symbols: BPA1 | binding partner of acd11 1 | chr5:5536042-5538026 FORWARD LENGTH=257	-51.8166	49	26.9	124		8		8	15.5	3162277660168380	3	24
c283	c283.a1	c283.a1.a1	AT5G42790.1 | Symbols: PAF1, ATPSM30, ARS5 | proteasome alpha subunit F1 | chr5:17159270-17160975 REVERSE LENGTH=278	-65.1311	44	30.4	124		8		12	10.3333	2.15443e+10	1	24
c284	c284.a1	c284.a1.a1	AT1G47260.1 | Symbols: APFI, GAMMA CA2 | gamma carbonic anhydrase 2 | chr1:17321384-17323347 REVERSE LENGTH=278	-57.1648	38	30	103	84	7	6	15	6.86667	7.35642e+06	1	24
c284	c284.a2	c284.a2.a1	AT5G66510.1 | Symbols: GAMMA CA3 | gamma carbonic anhydrase 3 | chr5:26550016-26551496 REVERSE LENGTH=258	-23.9307	27	27.7	40	21	4	3	11	3.63636	4327.76	1	23
c285	c285.a1	c285.a1.a1	AT4G28510.1 | Symbols: ATPHB1, PHB1 | prohibitin 1 | chr4:14084970-14086372 REVERSE LENGTH=288	-45.4748	35	31.6	100	43	8	5	15	6.66667	4.64159e+06	1	24
c285	c285.a2	c285.a2.a1	AT2G20530.1 | Symbols: ATPHB6, PHB6 | prohibitin 6 | chr2:8842300-8843787 FORWARD LENGTH=286	-31.1005	21	31.5	79	1	5	1	13	6.07692	1.19378e+06	2	24
c285	c285.a2	c285.a2.a2	AT2G20530.2 | Symbols: ATPHB6, PHB6 | prohibitin 6 | chr2:8842300-8843787 FORWARD LENGTH=286	-31.1005	21	31.5	79	1	5	1	13	6.07692	1.19378e+06	2	24
c285	c285.a3	c285.a3.a1	AT1G03860.1 | Symbols: ATPHB2, PHB2 | prohibitin 2 | chr1:979611-981157 REVERSE LENGTH=286	-32.7829	22	31.7	79	1	5	1	14	5.64286	439396	3	24
c285	c285.a3	c285.a3.a2	AT1G03860.2 | Symbols: ATPHB2, PHB2 | prohibitin 2 | chr1:979611-980870 REVERSE LENGTH=221	-32.7829	29	24.8	79	1	5	1	12	6.58333	3.83119e+06	3	24
c285	c285.a3	c285.a3.a3	AT1G03860.3 | Symbols: ATPHB2, PHB2 | prohibitin 2 | chr1:979611-981157 REVERSE LENGTH=286	-32.7829	22	31.7	79	1	5	1	14	5.64286	439396	3	24
c286	c286.a1	c286.a1.a1	AT3G07110.1 | Symbols: | Ribosomal protein L13 family protein | chr3:2252092-2253332 FORWARD LENGTH=206	-38.1549	40	23.4	86	45	7	4	9	9.55556	3.59381e+09	2	24
c286	c286.a1	c286.a1.a2	AT3G07110.2 | Symbols: | Ribosomal protein L13 family protein | chr3:2252092-2253332 FORWARD LENGTH=207	-38.1549	39	23.5	86	45	7	4	9	9.55556	3.59381e+09	2	24
c286	c286.a2	c286.a2.a1	AT3G24830.1 | Symbols: | Ribosomal protein L13 family protein | chr3:9064613-9065871 FORWARD LENGTH=206	-33.4433	39	23.4	77	36	7	4	9	8.55556	3.59381e+08	1	23
c286	c286.a3	c286.a3.a1	AT5G48760.1 | Symbols: | Ribosomal protein L13 family protein | chr5:19771315-19772686 REVERSE LENGTH=206	-23.9147	25	23.5	42	1	4	1	8	5.25	177827	2	23
c286	c286.a3	c286.a3.a2	AT5G48760.2 | Symbols: | Ribosomal protein L13 family protein | chr5:19771315-19772686 REVERSE LENGTH=206	-23.9147	25	23.5	42	1	4	1	8	5.25	177827	2	23
c287	c287.a1	c287.a1.a1	AT3G48000.1 | Symbols: ALDH2B4, ALDH2, ALDH2A | aldehyde dehydrogenase 2B4 | chr3:17717082-17719843 REVERSE LENGTH=538	-73.7938	34	58.5	123		12		25	4.92	83175.4	1	24
c288	c288.a1	c288.a1.a1	AT3G62030.1 | Symbols: ROC4 | rotamase CYP 4 | chr3:22973708-22975139 FORWARD LENGTH=260	-44.2681	38	28.1	123		6		16	7.6875	4.86968e+07	3	24
c288	c288.a1	c288.a1.a2	AT3G62030.2 | Symbols: ROC4 | rotamase CYP 4 | chr3:22973004-22975139 FORWARD LENGTH=313	-44.2681	32	34.2	123		6		19	6.47368	2.97635e+06	3	24
c288	c288.a1	c288.a1.a3	AT3G62030.3 | Symbols: ROC4 | rotamase CYP 4 | chr3:22973708-22975139 FORWARD LENGTH=259	-44.2681	38	28	123		6		16	7.6875	4.86968e+07	3	24
c289	c289.a1	c289.a1.a1	AT1G17290.1 | Symbols: AlaAT1 | alanine aminotransferas | chr1:5922771-5926093 FORWARD LENGTH=543	-50.1489	22	59.7	122		8		23	5.30435	201533	1	24
c290	c290.a1	c290.a1.a1	AT4G27090.1 | Symbols: | Ribosomal protein L14 | chr4:13594104-13595187 REVERSE LENGTH=134	-45.1125	43	15.4	107	48	8	3	6	17.8333	6.81292e+17	1	24
c290	c290.a2	c290.a2.a1	AT2G20450.1 | Symbols: | Ribosomal protein L14 | chr2:8813923-8815071 FORWARD LENGTH=134	-35.7461	42	15.4	73	14	7	2	6	12.1667	1.4678e+12	1	24
c291	c291.a1	c291.a1.a1	AT5G64260.1 | Symbols: EXL2 | EXORDIUM like 2 | chr5:25703980-25704897 FORWARD LENGTH=305	-34.5276	18	32.6	121		5		10	12.1	1.25893e+12	1	24
c292	c292.a1	c292.a1.a1	AT1G77940.1 | Symbols: | Ribosomal protein L7Ae/L30e/S12e/Gadd45 family protein | chr1:29304116-29305288 REVERSE LENGTH=112	-26.7918	38	12.2	86	47	4	2	5	17.2	1.58489e+17	1	24
c292	c292.a2	c292.a2.a1	AT3G18740.1 | Symbols: | Ribosomal protein L7Ae/L30e/S12e/Gadd45 family protein | chr3:6453437-6453870 FORWARD LENGTH=112	-26.0903	33	12.2	73	34	5	3	5	14.6	398107170553496	1	24
c293	c293.a1	c293.a1.a1	AT5G63860.1 | Symbols: UVR8 | Regulator of chromosome condensation (RCC1) family protein | chr5:25554821-25558587 REVERSE LENGTH=440	-95.1046	48	47	120		13		22	5.45455	284803	1	24
c294	c294.a1	c294.a1.a1	AT3G53430.1 | Symbols: | Ribosomal protein L11 family protein | chr3:19809895-19810395 REVERSE LENGTH=166	-45.6577	43	17.9	120		6		7	17.1429	1.3895e+17	1	24
c295	c295.a1	c295.a1.a1	AT3G23400.1 | Symbols: FIB4 | Plastid-lipid associated protein PAP / fibrillin family protein | chr3:8376636-8378225 REVERSE LENGTH=284	-51.9549	37	30.4	120		8		11	10.9091	8.11131e+10	1	24
c296	c296.a1	c296.a1.a1	AT5G11170.1 | Symbols: | DEAD/DEAH box RNA helicase family protein | chr5:3553334-3556646 FORWARD LENGTH=427	-60.7963	33	48.2	120		10		18	6.66667	4.64159e+06	4	24
c296	c296.a1	c296.a1.a2	AT5G11200.1 | Symbols: | DEAD/DEAH box RNA helicase family protein | chr5:3567389-3570686 FORWARD LENGTH=427	-60.7963	33	48.2	120		10		18	6.66667	4.64159e+06	4	24
c296	c296.a1	c296.a1.a3	AT5G11200.2 | Symbols: | DEAD/DEAH box RNA helicase family protein | chr5:3567389-3570686 FORWARD LENGTH=486	-60.7963	29	55.3	120		10		23	5.21739	164964	4	24
c296	c296.a1	c296.a1.a4	AT5G11200.3 | Symbols: | DEAD/DEAH box RNA helicase family protein | chr5:3567389-3570686 FORWARD LENGTH=468	-60.7963	30	52.7	120		10		20	6	999999	4	24
c297	c297.a1	c297.a1.a1	AT1G16730.1 | Symbols: UP6 | unknown protein 6 | chr1:5726617-5727312 REVERSE LENGTH=202	-77.7818	58	21.6	119		8		11	10.8182	6.57933e+10	1	24
c298	c298.a1	c298.a1.a1	AT4G24220.1 | Symbols: VEP1, AWI31 | NAD(P)-binding Rossmann-fold superfamily protein | chr4:12565219-12566474 FORWARD LENGTH=388	-62.0559	33	44.1	119		10		17	7	9999999	2	24
c298	c298.a1	c298.a1.a2	AT4G24220.2 | Symbols: VEP1, AWI31 | NAD(P)-binding Rossmann-fold superfamily protein | chr4:12565219-12566474 FORWARD LENGTH=387	-62.0559	33	44	119		10		17	7	9999999	2	24
c299	c299.a1	c299.a1.a1	AT1G78370.1 | Symbols: ATGSTU20, GSTU20 | glutathione S-transferase TAU 20 | chr1:29484428-29485204 REVERSE LENGTH=217	-43.493	31	24.9	118		8		14	8.42857	2.6827e+08	1	24
c300	c300.a1	c300.a1.a1	AT3G02080.1 | Symbols: | Ribosomal protein S19e family protein | chr3:364138-365161 REVERSE LENGTH=143	-39.6127	36	15.7	88	37	5	3	6	14.6667	464158883361276	1	24
c300	c300.a2	c300.a2.a1	AT5G61170.1 | Symbols: | Ribosomal protein S19e family protein | chr5:24611158-24612202 FORWARD LENGTH=143	-35.9656	29	15.6	81	30	4	2	6	13.5	3.16228e+13	1	24
c301	c301.a1	c301.a1.a1	AT2G21580.1 | Symbols: | Ribosomal protein S25 family protein | chr2:9236629-9237510 FORWARD LENGTH=108	-23.9117	33	12	89	61	3	2	3	29.6667	4.64159e+29	2	24
c301	c301.a1	c301.a1.a2	AT2G21580.2 | Symbols: | Ribosomal protein S25 family protein | chr2:9236629-9237510 FORWARD LENGTH=107	-23.9117	34	11.9	89	61	3	2	3	29.6667	4.64159e+29	2	24
c301	c301.a2	c301.a2.a1	AT4G39200.1 | Symbols: | Ribosomal protein S25 family protein | chr4:18257464-18258464 FORWARD LENGTH=108	-23.3096	35	12	56	28	4	3	3	18.6667	4.64159e+18	2	24
c301	c301.a2	c301.a2.a2	AT4G39200.2 | Symbols: | Ribosomal protein S25 family protein | chr4:18257464-18258464 FORWARD LENGTH=107	-23.3096	36	11.8	56	28	4	3	3	18.6667	4.64159e+18	2	24
c302	c302.a1	c302.a1.a1	AT1G60710.1 | Symbols: ATB2 | NAD(P)-linked oxidoreductase superfamily protein | chr1:22355073-22356627 REVERSE LENGTH=345	-45.4632	31	37.8	84	36	9	6	15	5.6	398106	1	24
c302	c302.a2	c302.a2.a1	AT1G60680.1 | Symbols: | NAD(P)-linked oxidoreductase superfamily protein | chr1:22347824-22349236 REVERSE LENGTH=346	-45.7858	26	38.2	80	32	7	4	15	5.33333	215442	1	24
c302	c302.a3	c302.a3.a1	AT1G60730.1 | Symbols: | NAD(P)-linked oxidoreductase superfamily protein | chr1:22358327-22360082 REVERSE LENGTH=345	-16.051	10	37.7	27	1	3	1	14	1.92857	83.8343	2	24
c302	c302.a3	c302.a3.a2	AT1G60730.2 | Symbols: | NAD(P)-linked oxidoreductase superfamily protein | chr1:22358613-22360082 REVERSE LENGTH=251	-16.051	15	27.4	27	1	3	1	9	3	999	2	24
c303	c303.a1	c303.a1.a1	AT1G17100.1 | Symbols: | SOUL heme-binding family protein | chr1:5844766-5845539 FORWARD LENGTH=232	-65.1283	46	25.3	117		7		9	13	9999999999999	1	24
c304	c304.a1	c304.a1.a1	AT4G01900.1 | Symbols: PII, GLB1 | GLNB1 homolog | chr4:821736-823294 FORWARD LENGTH=196	-37.5679	30	21.2	116		6		11	10.5455	3.51119e+10	1	24
c305	c305.a1	c305.a1.a1	AT4G12130.1 | Symbols: | Glycine cleavage T-protein family | chr4:7263640-7265425 FORWARD LENGTH=393	-75.7212	41	43.4	115		11		20	5.75	562340	1	24
c306	c306.a1	c306.a1.a1	AT4G31700.1 | Symbols: RPS6, RPS6A | ribosomal protein S6 | chr4:15346306-15347714 REVERSE LENGTH=250	-54.4304	42	28.3	102	31	9	3	9	11.3333	2.15443e+11	1	24
c306	c306.a2	c306.a2.a1	AT5G10360.1 | Symbols: EMB3010, RPS6B | Ribosomal protein S6e | chr5:3258734-3260142 REVERSE LENGTH=249	-56.0837	39	28.1	83	12	9	3	8	10.375	2.37137e+10	1	24
c307	c307.a1	c307.a1.a1	AT3G45030.1 | Symbols: | Ribosomal protein S10p/S20e family protein | chr3:16471606-16472312 REVERSE LENGTH=124	-38.365	44	13.8	104	30	6	2	5	20.8	6.30957e+20	3	24
c307	c307.a1	c307.a1.a2	AT5G62300.1 | Symbols: | Ribosomal protein S10p/S20e family protein | chr5:25021388-25022235 REVERSE LENGTH=124	-38.365	44	13.8	104	30	6	2	5	20.8	6.30957e+20	3	24
c307	c307.a1	c307.a1.a3	AT5G62300.2 | Symbols: | Ribosomal protein S10p/S20e family protein | chr5:25021388-25022235 REVERSE LENGTH=124	-38.365	44	13.8	104	30	6	2	5	20.8	6.30957e+20	3	24
c307	c307.a2	c307.a2.a1	AT3G47370.1 | Symbols: | Ribosomal protein S10p/S20e family protein | chr3:17453671-17454437 REVERSE LENGTH=122	-36.8165	43	13.6	84	10	6	2	5	16.8	6.30957e+16	3	24
c307	c307.a2	c307.a2.a2	AT3G47370.2 | Symbols: | Ribosomal protein S10p/S20e family protein | chr3:17453671-17454437 REVERSE LENGTH=122	-36.8165	43	13.6	84	10	6	2	5	16.8	6.30957e+16	3	24
c307	c307.a2	c307.a2.a3	AT3G47370.3 | Symbols: | Ribosomal protein S10p/S20e family protein | chr3:17453671-17454437 REVERSE LENGTH=122	-36.8165	43	13.6	84	10	6	2	5	16.8	6.30957e+16	3	24
c308	c308.a1	c308.a1.a1	AT4G31180.1 | Symbols: | Class II aminoacyl-tRNA and biotin synthetases superfamily protein | chr4:15156696-15159362 FORWARD LENGTH=558	-59.5804	22	62.8	104	89	10	8	28	3.71429	5178.47	2	24
c308	c308.a1	c308.a1.a2	AT4G31180.2 | Symbols: | Class II aminoacyl-tRNA and biotin synthetases superfamily protein | chr4:15156696-15159362 FORWARD LENGTH=558	-59.5804	22	62.8	104	89	10	8	28	3.71429	5178.47	2	24
c308	c308.a2	c308.a2.a1	AT4G26870.1 | Symbols: | Class II aminoacyl-tRNA and biotin synthetases superfamily protein | chr4:13505381-13507619 FORWARD LENGTH=532	-21.1459	11	60.2	25	10	5	3	27	0.925926	7.43191	1	16
c309	c309.a1	c309.a1.a1	AT2G22170.1 | Symbols: | Lipase/lipooxygenase, PLAT/LH2 family protein | chr2:9427010-9427742 REVERSE LENGTH=183	-29.7542	31	20	71	53	5	4	5	14.2	158489319246110	1	24
c309	c309.a2	c309.a2.a1	AT4G39730.1 | Symbols: | Lipase/lipooxygenase, PLAT/LH2 family protein | chr4:18432950-18433581 FORWARD LENGTH=181	-22.3512	26	20	61	43	4	3	4	15.25	1778279410038920	1	24
c310	c310.a1	c310.a1.a1	AT2G32120.1 | Symbols: HSP70T-2 | heat-shock protein 70T-2 | chr2:13651720-13653411 REVERSE LENGTH=563	-72.7772	30	60.9	114		13		24	4.75	56233.1	2	24
c310	c310.a1	c310.a1.a2	AT2G32120.2 | Symbols: HSP70T-2 | heat-shock protein 70T-2 | chr2:13651720-13653411 REVERSE LENGTH=563	-72.7772	30	60.9	114		13		24	4.75	56233.1	2	24
c311	c311.a1	c311.a1.a1	AT3G19920.1 | Symbols: | unknown protein; BEST Arabidopsis thaliana protein match is: unknown protein (TAIR:AT5G64230.1); Has 217 Blast hits to 217 proteins in 16 species: Archae - 0; Bacteria - 2; Metazoa - 0; Fungi - 0; Plants - 215; Viruses - 0; Other Eukaryotes - 0 (source: NCBI BLink). | chr3:6929840-6931771 REVERSE LENGTH=416	-69.4055	30	45.1	114		10		20	5.7	501186	1	23
c312	c312.a1	c312.a1.a1	AT5G63400.1 | Symbols: ADK1 | adenylate kinase 1 | chr5:25393274-25394817 REVERSE LENGTH=246	-46.3416	40	26.8	69	49	6	5	12	5.75	562340	1	24
c312	c312.a2	c312.a2.a1	AT5G50370.1 | Symbols: | Adenylate kinase family protein | chr5:20509382-20510631 REVERSE LENGTH=248	-29.7265	28	27.2	65	45	6	5	12	5.41667	261015	1	24
c313	c313.a1	c313.a1.a1	AT2G01470.1 | Symbols: STL2P, ATSEC12 | SEC12P-like 2 protein | chr2:212215-214435 REVERSE LENGTH=393	-47.9271	26	42.7	113		8		21	5.38095	240409	1	24
c314	c314.a1	c314.a1.a1	AT2G22780.1 | Symbols: PMDH1 | peroxisomal NAD-malate dehydrogenase 1 | chr2:9689995-9691923 REVERSE LENGTH=354	-68.3158	47	37.4	113		10		14	8.07143	1.17877e+08	1	24
c315	c315.a1	c315.a1.a1	AT3G48930.1 | Symbols: EMB1080 | Nucleic acid-binding, OB-fold-like protein | chr3:18141017-18142189 REVERSE LENGTH=160	-44.8171	39	17.9	98	69	7	5	8	12.25	1.77828e+12	1	24
c315	c315.a2	c315.a2.a1	AT5G23740.1 | Symbols: RPS11-BETA | ribosomal protein S11-beta | chr5:8008251-8009330 REVERSE LENGTH=159	-23.0657	28	17.7	43	14	4	2	8	5.375	237136	1	24
c316	c316.a1	c316.a1.a1	AT1G10630.1 | Symbols: ATARFA1F, ARFA1F | ADP-ribosylation factor A1F | chr1:3513189-3514230 REVERSE LENGTH=181	-38.1455	36	20.5	112		6		7	16	1e+16	10	24
c316	c316.a1	c316.a1.a2	AT1G23490.1 | Symbols: ATARFA1A, ATARF1, ATARF, ARF1 | ADP-ribosylation factor 1 | chr1:8337232-8338373 FORWARD LENGTH=181	-38.1455	36	20.5	112		6		7	16	1e+16	10	24
c316	c316.a1	c316.a1.a3	AT1G70490.1 | Symbols: ATARFA1D, ARFA1D | Ras-related small GTP-binding family protein | chr1:26564162-26565152 REVERSE LENGTH=181	-38.1455	36	20.5	112		6		7	16	1e+16	10	24
c316	c316.a1	c316.a1.a4	AT1G70490.2 | Symbols: ATARFA1D, ARFA1D | Ras-related small GTP-binding family protein | chr1:26564162-26565152 REVERSE LENGTH=181	-38.1455	36	20.5	112		6		7	16	1e+16	10	24
c316	c316.a1	c316.a1.a5	AT1G70490.3 | Symbols: ATARFA1D, ARFA1D | Ras-related small GTP-binding family protein | chr1:26564162-26565152 REVERSE LENGTH=181	-38.1455	36	20.5	112		6		7	16	1e+16	10	24
c316	c316.a1	c316.a1.a6	AT2G47170.1 | Symbols: ARF1A1C | Ras-related small GTP-binding family protein | chr2:19367264-19368518 FORWARD LENGTH=181	-38.1455	36	20.5	112		6		7	16	1e+16	10	24
c316	c316.a1	c316.a1.a7	AT3G62290.1 | Symbols: ATARFA1E, ARFA1E | ADP-ribosylation factor A1E | chr3:23052287-23053545 FORWARD LENGTH=181	-38.1455	36	20.5	112		6		7	16	1e+16	10	24
c316	c316.a1	c316.a1.a8	AT3G62290.2 | Symbols: ARFA1E | ADP-ribosylation factor A1E | chr3:23052287-23053545 FORWARD LENGTH=181	-38.1455	36	20.5	112		6		7	16	1e+16	10	24
c316	c316.a1	c316.a1.a9	AT3G62290.3 | Symbols: ARFA1E | ADP-ribosylation factor A1E | chr3:23052287-23053545 FORWARD LENGTH=181	-38.1455	36	20.5	112		6		7	16	1e+16	10	24
c316	c316.a1	c316.a1.b10	AT5G14670.1 | Symbols: ATARFA1B, ARFA1B | ADP-ribosylation factor A1B | chr5:4729319-4730495 FORWARD LENGTH=188	-38.1455	35	21.4	112		6		8	14	99999999999999	10	24
c317	c317.a1	c317.a1.a1	AT3G49010.1 | Symbols: ATBBC1, BBC1, RSU2 | breast basic conserved 1 | chr3:18166971-18168047 REVERSE LENGTH=206	-38.8891	35	23.7	87	81	7	5	7	12.4286	2.6827e+12	4	24
c317	c317.a1	c317.a1.a2	AT3G49010.2 | Symbols: ATBBC1, BBC1, RSU2 | breast basic conserved 1 | chr3:18166971-18168047 REVERSE LENGTH=206	-38.8891	35	23.7	87	81	7	5	7	12.4286	2.6827e+12	4	24
c317	c317.a1	c317.a1.a3	AT3G49010.3 | Symbols: ATBBC1, BBC1, RSU2 | breast basic conserved 1 | chr3:18166971-18168047 REVERSE LENGTH=206	-38.8891	35	23.7	87	81	7	5	7	12.4286	2.6827e+12	4	24
c317	c317.a1	c317.a1.a4	AT3G49010.4 | Symbols: ATBBC1, BBC1, RSU2 | breast basic conserved 1 | chr3:18166971-18168047 REVERSE LENGTH=204	-38.8891	35	23.4	87	81	7	5	7	12.4286	2.6827e+12	4	24
c317	c317.a2	c317.a2.a1	AT5G23900.1 | Symbols: | Ribosomal protein L13e family protein | chr5:8064176-8065081 REVERSE LENGTH=206	-24.1304	31	23.4	30	24	6	4	7	4.28571	19306	1	19
c318	c318.a1	c318.a1.a1	AT1G70680.1 | Symbols: | Caleosin-related family protein | chr1:26647341-26648541 FORWARD LENGTH=192	-51.9484	38	21.4	111		8		11	10.0909	1.23285e+10	1	23
c319	c319.a1	c319.a1.a1	AT4G17170.1 | Symbols: AT-RAB2, ATRABB1C, ATRAB2A, RAB2A, RABB1C, ATRAB-B1B, RAB-B1B | RAB GTPase homolog B1C | chr4:9644908-9646220 REVERSE LENGTH=211	-46.7929	48	23.1	111		8		15	7.4	2.51189e+07	1	24
c320	c320.a1	c320.a1.a1	AT3G08590.1 | Symbols: | Phosphoglycerate mutase, 2,3-bisphosphoglycerate-independent | chr3:2608683-2611237 REVERSE LENGTH=560	-70.5076	33	60.6	107	75	12	7	24	4.45833	28728.8	2	24
c320	c320.a1	c320.a1.a2	AT3G08590.2 | Symbols: | Phosphoglycerate mutase, 2,3-bisphosphoglycerate-independent | chr3:2608683-2611237 REVERSE LENGTH=560	-70.5076	33	60.6	107	75	12	7	24	4.45833	28728.8	2	24
c320	c320.a2	c320.a2.a1	AT1G09780.1 | Symbols: | Phosphoglycerate mutase, 2,3-bisphosphoglycerate-independent | chr1:3165550-3167812 REVERSE LENGTH=557	-38.7848	21	60.4	35	3	8	3	24	1.45833	27.7298	1	19
c321	c321.a1	c321.a1.a1	AT3G23570.1 | Symbols: | alpha/beta-Hydrolases superfamily protein | chr3:8458052-8459608 REVERSE LENGTH=239	-55.4135	42	26.4	110		6		9	12.2222	1.6681e+12	1	24
c322	c322.a1	c322.a1.a1	AT5G39720.1 | Symbols: AIG2L | avirulence induced gene 2 like protein | chr5:15899673-15900517 FORWARD LENGTH=165	-52.278	49	19	110		6		5	22	1e+22	1	24
c323	c323.a1	c323.a1.a1	AT5G66400.1 | Symbols: RAB18, ATDI8 | Dehydrin family protein | chr5:26518511-26519153 REVERSE LENGTH=186	-51.6064	25	18.4	109		4		4	27.25	1.77828e+27	2	24
c323	c323.a1	c323.a1.a2	AT5G66400.2 | Symbols: RAB18, ATDI8 | Dehydrin family protein | chr5:26518511-26519153 REVERSE LENGTH=185	-51.6064	25	18.2	109		4		4	27.25	1.77828e+27	2	24
c324	c324.a1	c324.a1.a1	AT3G10920.1 | Symbols: MSD1, MEE33, ATMSD1 | manganese superoxide dismutase 1 | chr3:3418015-3419581 FORWARD LENGTH=231	-55.6199	50	25.3	109		8		7	15.5714	3727593720314940	2	24
c324	c324.a1	c324.a1.a2	AT3G10920.2 | Symbols: MSD1 | manganese superoxide dismutase 1 | chr3:3418015-3419581 FORWARD LENGTH=230	-55.6199	51	25.2	109		8		7	15.5714	3727593720314940	2	24
c325	c325.a1	c325.a1.a1	AT5G04430.1 | Symbols: BTR1, BTR1S | binding to TOMV RNA 1L (long form) | chr5:1250602-1253523 REVERSE LENGTH=313	-51.3147	35	33.7	109		10		18	6.05556	1.13646e+06	2	24
c325	c325.a1	c325.a1.a2	AT5G04430.2 | Symbols: BTR1, BTR1L | binding to TOMV RNA 1L (long form) | chr5:1250602-1253523 REVERSE LENGTH=334	-51.3147	33	35.9	109		10		18	6.05556	1.13646e+06	2	24
c326	c326.a1	c326.a1.a1	AT2G36580.1 | Symbols: | Pyruvate kinase family protein | chr2:15339253-15342781 FORWARD LENGTH=527	-62.3284	29	57.4	100	10	10	2	21	4.7619	57795.9	1	24
c326	c326.a2	c326.a2.a1	AT3G52990.1 | Symbols: | Pyruvate kinase family protein | chr3:19649046-19652237 FORWARD LENGTH=527	-54.7313	27	57.4	98	8	10	2	21	4.66667	46414.9	1	24
c327	c327.a1	c327.a1.a1	AT4G23630.1 | Symbols: BTI1, RTNLB1 | VIRB2-interacting protein 1 | chr4:12318070-12319574 FORWARD LENGTH=275	-37.772	23	30.4	86	79	4	3	6	14.3333	215443469003188	1	24
c327	c327.a2	c327.a2.a1	AT5G41600.1 | Symbols: BTI3, RTNLB4 | VIRB2-interacting protein 3 | chr5:16636230-16637472 FORWARD LENGTH=257	-8.67778	8	28.8	29	22	2	1	5	5.8	630956	1	23
c328	c328.a1	c328.a1.a1	AT5G26000.1 | Symbols: TGG1, BGLU38 | thioglucoside glucohydrolase 1 | chr5:9079678-9082347 REVERSE LENGTH=541	-52.6967	22	61	107		9		23	4.65217	44891.5	2	24
c328	c328.a1	c328.a1.a2	AT5G26000.2 | Symbols: TGG1, BGLU38 | thioglucoside glucohydrolase 1 | chr5:9080009-9082347 REVERSE LENGTH=456	-52.6967	26	51.4	107		9		20	5.35	223871	2	24
c329	c329.a1	c329.a1.a1	AT1G13060.1 | Symbols: PBE1 | 20S proteasome beta subunit E1 | chr1:4452641-4454663 FORWARD LENGTH=274	-57.9297	45	29.6	104	42	8	4	10	10.4	2.51189e+10	1	24
c329	c329.a2	c329.a2.a1	AT3G26340.1 | Symbols: | N-terminal nucleophile aminohydrolases (Ntn hydrolases) superfamily protein | chr3:9650600-9652572 REVERSE LENGTH=273	-31.4275	26	29.4	64	2	6	2	10	6.4	2.51189e+06	1	24
c330	c330.a1	c330.a1.a1	AT1G76160.1 | Symbols: sks5 | SKU5 similar 5 | chr1:28578211-28581020 REVERSE LENGTH=541	-57.0118	21	59.9	106		9		18	5.88889	774263	1	24
c331	c331.a1	c331.a1.a1	AT5G50850.1 | Symbols: MAB1 | Transketolase family protein | chr5:20689671-20692976 FORWARD LENGTH=363	-61.1351	32	39.1	106		7		11	9.63636	4.32876e+09	1	24
c332	c332.a1	c332.a1.a1	AT3G05560.1 | Symbols: | Ribosomal L22e protein family | chr3:1614641-1615204 FORWARD LENGTH=124	-30.3988	29	13.9	105		4		5	21	1e+21	3	24
c332	c332.a1	c332.a1.a2	AT3G05560.2 | Symbols: | Ribosomal L22e protein family | chr3:1614641-1615204 FORWARD LENGTH=124	-30.3988	29	13.9	105		4		5	21	1e+21	3	24
c332	c332.a1	c332.a1.a3	AT3G05560.3 | Symbols: | Ribosomal L22e protein family | chr3:1614641-1615204 FORWARD LENGTH=124	-30.3988	29	13.9	105		4		5	21	1e+21	3	24
c333	c333.a1	c333.a1.a1	AT4G02450.1 | Symbols: | HSP20-like chaperones superfamily protein | chr4:1073987-1075765 REVERSE LENGTH=241	-34.586	21	25.4	105		5		7	15	1000000000000000	2	24
c333	c333.a1	c333.a1.a2	AT4G02450.2 | Symbols: | HSP20-like chaperones superfamily protein | chr4:1073987-1075765 REVERSE LENGTH=240	-34.586	21	25.2	105		5		7	15	1000000000000000	2	24
c334	c334.a1	c334.a1.a1	AT2G46280.1 | Symbols: TRIP-1, TIF3I1 | TGF-beta receptor interacting protein 1 | chr2:19003656-19005393 REVERSE LENGTH=328	-55.1392	37	36.3	105		9		15	7	9999999	2	24
c334	c334.a1	c334.a1.a2	AT2G46280.2 | Symbols: TRIP-1, TIF3I1 | TGF-beta receptor interacting protein 1 | chr2:19003656-19005393 REVERSE LENGTH=328	-55.1392	37	36.3	105		9		15	7	9999999	2	24
c335	c335.a1	c335.a1.a1	AT1G66430.1 | Symbols: | pfkB-like carbohydrate kinase family protein | chr1:24778400-24780393 FORWARD LENGTH=384	-57.2008	32	41.4	105		10		19	5.52632	335981	1	24
c336	c336.a1	c336.a1.a1	AT2G32730.1 | Symbols: | 26S proteasome regulatory complex, non-ATPase subcomplex, Rpn2/Psmd1 subunit | chr2:13880189-13885464 FORWARD LENGTH=1004	-71.2821	16	108.8	103	26	11	5	30	3.43333	2711.27	1	24
c336	c336.a2	c336.a2.a1	AT1G04810.1 | Symbols: | 26S proteasome regulatory complex, non-ATPase subcomplex, Rpn2/Psmd1 subunit | chr1:1350304-1355261 FORWARD LENGTH=1001	-52.1718	11	108.7	79	2	8	2	30	2.63333	428.866	1	24
c337	c337.a1	c337.a1.a1	AT1G48470.1 | Symbols: GLN1;5 | glutamine synthetase 1;5 | chr1:17913784-17915926 FORWARD LENGTH=353	-51.0646	27	38.8	105		7		14	7.5	3.16228e+07	1	24
c338	c338.a1	c338.a1.a1	AT5G22880.1 | Symbols: H2B, HTB2 | histone B2 | chr5:7652130-7652567 REVERSE LENGTH=145	-22.163	32	15.6	105		4		5	21	1e+21	1	24
c339	c339.a1	c339.a1.a1	AT5G54770.1 | Symbols: THI1, TZ, THI4 | thiazole biosynthetic enzyme, chloroplast (ARA6) (THI1) (THI4) | chr5:22246634-22247891 FORWARD LENGTH=349	-44.5432	25	36.6	104		6		10	10.4	2.51189e+10	1	24
c340	c340.a1	c340.a1.a1	AT3G60820.1 | Symbols: PBF1 | N-terminal nucleophile aminohydrolases (Ntn hydrolases) superfamily protein | chr3:22472038-22473809 REVERSE LENGTH=223	-50.2623	46	24.5	104		8		12	8.66667	4.64159e+08	2	24
c340	c340.a1	c340.a1.a2	AT3G60820.3 | Symbols: PBF1 | N-terminal nucleophile aminohydrolases (Ntn hydrolases) superfamily protein | chr3:22472038-22473809 REVERSE LENGTH=223	-50.2623	46	24.5	104		8		12	8.66667	4.64159e+08	2	24
c341	c341.a1	c341.a1.a1	AT3G49910.1 | Symbols: | Translation protein SH3-like family protein | chr3:18504311-18504751 FORWARD LENGTH=146	-33.6828	29	16.9	103		6		6	17.1667	1.4678e+17	1	24
c342	c342.a1	c342.a1.a1	AT2G19730.1 | Symbols: | Ribosomal L28e protein family | chr2:8511752-8512995 FORWARD LENGTH=143	-36.2775	42	15.8	89	70	5	4	6	14.8333	681292069057961	3	24
c342	c342.a1	c342.a1.a2	AT2G19730.2 | Symbols: | Ribosomal L28e protein family | chr2:8511752-8512995 FORWARD LENGTH=143	-36.2775	42	15.8	89	70	5	4	6	14.8333	681292069057961	3	24
c342	c342.a1	c342.a1.a3	AT2G19730.3 | Symbols: | Ribosomal L28e protein family | chr2:8511752-8512995 FORWARD LENGTH=143	-36.2775	42	15.8	89	70	5	4	6	14.8333	681292069057961	3	24
c342	c342.a2	c342.a2.a1	AT4G29410.1 | Symbols: | Ribosomal L28e protein family | chr4:14468439-14469964 REVERSE LENGTH=143	-11.3231	24	15.8	33	14	3	2	6	5.5	316227	2	21
c342	c342.a2	c342.a2.a2	AT4G29410.2 | Symbols: | Ribosomal L28e protein family | chr4:14468439-14469964 REVERSE LENGTH=143	-11.3231	24	15.8	33	14	3	2	6	5.5	316227	2	21
c343	c343.a1	c343.a1.a1	AT1G70770.1 | Symbols: | Protein of unknown function DUF2359, transmembrane | chr1:26688622-26691185 REVERSE LENGTH=610	-52.3446	22	66.7	103		11		27	3.81481	6527.52	2	24
c343	c343.a1	c343.a1.a2	AT1G70770.2 | Symbols: | Protein of unknown function DUF2359, transmembrane | chr1:26688622-26691185 REVERSE LENGTH=610	-52.3446	22	66.7	103		11		27	3.81481	6527.52	2	24
c344	c344.a1	c344.a1.a1	AT2G39460.1 | Symbols: ATRPL23A, RPL23A, RPL23AA | ribosomal protein L23AA | chr2:16475049-16475904 FORWARD LENGTH=154	-33.5338	43	17.4	102		6		5	20.4	2.51189e+20	5	24
c344	c344.a1	c344.a1.a2	AT2G39460.2 | Symbols: ATRPL23A, RPL23A, RPL23AA | ribosomal protein L23AA | chr2:16475049-16475904 FORWARD LENGTH=154	-33.5338	43	17.4	102		6		5	20.4	2.51189e+20	5	24
c344	c344.a1	c344.a1.a3	AT3G55280.1 | Symbols: RPL23AB | ribosomal protein L23AB | chr3:20500667-20501519 FORWARD LENGTH=154	-33.5338	43	17.3	102		6		5	20.4	2.51189e+20	5	24
c344	c344.a1	c344.a1.a4	AT3G55280.2 | Symbols: RPL23AB | ribosomal protein L23AB | chr3:20500667-20501519 FORWARD LENGTH=154	-33.5338	43	17.3	102		6		5	20.4	2.51189e+20	5	24
c344	c344.a1	c344.a1.a5	AT3G55280.3 | Symbols: RPL23AB | ribosomal protein L23AB | chr3:20500667-20501519 FORWARD LENGTH=148	-33.5338	45	16.7	102		6		5	20.4	2.51189e+20	5	24
c345	c345.a1	c345.a1.a1	AT3G19820.1 | Symbols: DWF1, DIM, EVE1, DIM1, CBB1 | cell elongation protein / DWARF1 / DIMINUTO (DIM) | chr3:6879835-6881616 REVERSE LENGTH=561	-45.6047	17	65.3	102		8		26	3.92308	8375.78	3	24
c345	c345.a1	c345.a1.a2	AT3G19820.2 | Symbols: DWF1, DIM, EVE1, DIM1, CBB1 | cell elongation protein / DWARF1 / DIMINUTO (DIM) | chr3:6879835-6881616 REVERSE LENGTH=561	-45.6047	17	65.3	102		8		26	3.92308	8375.78	3	24
c345	c345.a1	c345.a1.a3	AT3G19820.3 | Symbols: DWF1 | cell elongation protein / DWARF1 / DIMINUTO (DIM) | chr3:6879835-6881616 REVERSE LENGTH=561	-45.6047	17	65.3	102		8		26	3.92308	8375.78	3	24
c346	c346.a1	c346.a1.a1	AT2G38230.1 | Symbols: ATPDX1.1, PDX1.1 | pyridoxine biosynthesis 1.1 | chr2:16011475-16012404 FORWARD LENGTH=309	-42.5012	29	32.8	82	24	9	5	12	6.83333	6.81292e+06	1	23
c346	c346.a2	c346.a2.a1	AT5G01410.1 | Symbols: PDX1, ATPDX1.3, RSR4, PDX1.3, ATPDX1 | Aldolase-type TIM barrel family protein | chr5:172576-173505 REVERSE LENGTH=309	-38.5511	26	33.1	78	20	7	3	10	7.8	6.30957e+07	1	23
c347	c347.a1	c347.a1.a1	AT1G19900.1 | Symbols: | glyoxal oxidase-related protein | chr1:6907038-6908684 REVERSE LENGTH=548	-52.3621	18	60.9	102		7		21	4.85714	71967.6	1	23
c348	c348.a1	c348.a1.a1	AT1G04480.1 | Symbols: | Ribosomal protein L14p/L23e family protein | chr1:1216110-1217257 FORWARD LENGTH=140	-39.2354	36	14.9	102		5		8	12.75	5.62341e+12	4	24
c348	c348.a1	c348.a1.a2	AT2G33370.1 | Symbols: | Ribosomal protein L14p/L23e family protein | chr2:14143718-14144644 REVERSE LENGTH=140	-39.2354	36	14.9	102		5		8	12.75	5.62341e+12	4	24
c348	c348.a1	c348.a1.a3	AT3G04400.1 | Symbols: emb2171 | Ribosomal protein L14p/L23e family protein | chr3:1167339-1168308 FORWARD LENGTH=140	-39.2354	36	14.9	102		5		8	12.75	5.62341e+12	4	24
c348	c348.a1	c348.a1.a4	AT3G04400.2 | Symbols: emb2171 | Ribosomal protein L14p/L23e family protein | chr3:1167611-1168308 FORWARD LENGTH=125	-39.2354	41	13.3	102		5		8	12.75	5.62341e+12	4	24
c349	c349.a1	c349.a1.a1	AT1G27400.1 | Symbols: | Ribosomal protein L22p/L17e family protein | chr1:9515230-9516725 FORWARD LENGTH=176	-40.6213	44	19.8	102		7		8	12.75	5.62341e+12	2	24
c349	c349.a1	c349.a1.a2	AT1G67430.1 | Symbols: | Ribosomal protein L22p/L17e family protein | chr1:25262209-25263627 FORWARD LENGTH=175	-40.6213	44	19.8	102		7		8	12.75	5.62341e+12	2	24
c350	c350.a1	c350.a1.a1	AT4G16720.1 | Symbols: | Ribosomal protein L23/L15e family protein | chr4:9400156-9401315 REVERSE LENGTH=204	-33.5982	25	24.1	101		4		7	14.4286	268269579527972	2	23
c350	c350.a1	c350.a1.a2	AT4G17390.1 | Symbols: | Ribosomal protein L23/L15e family protein | chr4:9714407-9715545 REVERSE LENGTH=204	-33.5982	25	24.1	101		4		7	14.4286	268269579527972	2	23
c351	c351.a1	c351.a1.a1	AT5G55070.1 | Symbols: | Dihydrolipoamide succinyltransferase | chr5:22347637-22350409 FORWARD LENGTH=464	-41.8962	19	50	100		6		18	5.55556	359380	1	24
c352	c352.a1	c352.a1.a1	AT3G44100.1 | Symbols: | MD-2-related lipid recognition domain-containing protein | chr3:15866162-15867273 REVERSE LENGTH=152	-29.5746	24	16	100		4		3	33.3333	2.15443e+33	1	24
c353	c353.a1	c353.a1.a1	AT5G40810.1 | Symbols: | Cytochrome C1 family | chr5:16340200-16342327 FORWARD LENGTH=307	-32.1182	21	33.6	83	22	4	1	13	6.38462	2.42446e+06	2	24
c353	c353.a1	c353.a1.a2	AT5G40810.2 | Symbols: | Cytochrome C1 family | chr5:16340670-16342327 FORWARD LENGTH=260	-32.1182	25	28.6	83	22	4	1	11	7.54545	3.51119e+07	2	24
c353	c353.a2	c353.a2.a1	AT3G27240.1 | Symbols: | Cytochrome C1 family | chr3:10056144-10058370 REVERSE LENGTH=307	-31.4335	23	33.5	78	17	4	1	14	5.57143	372758	1	24
c354	c354.a1	c354.a1.a1	AT2G46750.1 | Symbols: | D-arabinono-1,4-lactone oxidase family protein | chr2:19208443-19210909 REVERSE LENGTH=591	-52.111	18	64.8	100		8		27	3.7037	5053.8	1	24
c355	c355.a1	c355.a1.a1	AT1G23820.1 | Symbols: SPDS1 | spermidine synthase 1 | chr1:8420278-8422724 FORWARD LENGTH=378	-38.3222	21	41.6	83	44	6	4	15	5.53333	341454	1	24
c355	c355.a2	c355.a2.a1	AT1G70310.1 | Symbols: SPDS2 | spermidine synthase 2 | chr1:26485497-26487352 REVERSE LENGTH=340	-20.0599	16	37	56	17	4	2	13	4.30769	20308.2	1	23
c356	c356.a1	c356.a1.a1	AT5G60640.1 | Symbols: ATPDIL1-4, PDI2, ATPDI2, PDIL1-4 | PDI-like 1-4 | chr5:24371141-24373993 REVERSE LENGTH=597	-52.2601	20	66.2	99		10		26	3.80769	6421.33	1	24
c357	c357.a1	c357.a1.a1	AT2G31390.1 | Symbols: | pfkB-like carbohydrate kinase family protein | chr2:13383635-13386116 REVERSE LENGTH=325	-60.0703	38	35.2	91	73	10	9	17	5.35294	225392	1	24
c357	c357.a2	c357.a2.a1	AT5G51830.1 | Symbols: | pfkB-like carbohydrate kinase family protein | chr5:21069709-21071450 FORWARD LENGTH=343	-14.6863	15	36.9	26	8	4	3	20	1.3	18.9526	1	20
c358	c358.a1	c358.a1.a1	AT5G14040.1 | Symbols: PHT3;1 | phosphate transporter 3;1 | chr5:4531059-4532965 REVERSE LENGTH=375	-51.0129	31	40	99		10		18	5.5	316227	1	24
c359	c359.a1	c359.a1.a1	AT5G18380.1 | Symbols: | Ribosomal protein S5 domain 2-like superfamily protein | chr5:6090253-6090693 REVERSE LENGTH=146	-30.1692	41	16.5	90	34	5	1	8	11.25	1.77828e+11	3	24
c359	c359.a1	c359.a1.a2	AT5G18380.2 | Symbols: | Ribosomal protein S5 domain 2-like superfamily protein | chr5:6090128-6090693 REVERSE LENGTH=144	-30.1692	42	16.5	90	34	5	1	9	10	9999999999	3	24
c359	c359.a1	c359.a1.a3	AT5G18380.3 | Symbols: | Ribosomal protein S5 domain 2-like superfamily protein | chr5:6090128-6090693 REVERSE LENGTH=139	-30.1692	43	16	90	34	5	1	9	10	9999999999	3	24
c359	c359.a2	c359.a2.a1	AT2G09990.1 | Symbols: | Ribosomal protein S5 domain 2-like superfamily protein | chr2:3781442-3781882 FORWARD LENGTH=146	-27.9237	41	16.5	65	9	5	1	8	8.125	1.33352e+08	1	24
c360	c360.a1	c360.a1.a1	AT2G21870.1 | Symbols: MGP1 | copper ion binding;cobalt ion binding;zinc ion binding | chr2:9320456-9322618 REVERSE LENGTH=240	-54.6898	44	27.5	98		10		12	8.16667	1.4678e+08	1	24
c361	c361.a1	c361.a1.a1	AT1G27950.1 | Symbols: LTPG1 | glycosylphosphatidylinositol-anchored lipid protein transfer 1 | chr1:9740740-9741991 FORWARD LENGTH=193	-24.6345	18	19.7	98		4		7	14	99999999999999	1	23
c362	c362.a1	c362.a1.a1	AT2G28190.1 | Symbols: CSD2, CZSOD2 | copper/zinc superoxide dismutase 2 | chr2:12014548-12016303 FORWARD LENGTH=216	-41.6198	40	22.2	98		4		9	10.8889	7.74264e+10	1	24
c363	c363.a1	c363.a1.a1	AT3G60770.1 | Symbols: | Ribosomal protein S13/S15 | chr3:22460525-22461656 REVERSE LENGTH=151	-33.0425	33	17	93	23	5	1	7	13.2857	1.9307e+13	1	24
c363	c363.a2	c363.a2.a1	AT4G00100.1 | Symbols: ATRPS13A, RPS13, PFL2, RPS13A | ribosomal protein S13A | chr4:37172-38123 FORWARD LENGTH=151	-32.2551	33	17	75	5	5	1	7	10.7143	5.17947e+10	1	24
c364	c364.a1	c364.a1.a1	AT1G01100.1 | Symbols: | 60S acidic ribosomal protein family | chr1:50284-50954 REVERSE LENGTH=112	-29.9516	65	11.1	61	60	3	2	2	30.5	3.16228e+30	3	24
c364	c364.a1	c364.a1.a2	AT1G01100.2 | Symbols: | 60S acidic ribosomal protein family | chr1:50284-50954 REVERSE LENGTH=112	-29.9516	65	11.1	61	60	3	2	2	30.5	3.16228e+30	3	24
c364	c364.a1	c364.a1.a3	AT1G01100.4 | Symbols: | 60S acidic ribosomal protein family | chr1:50284-50954 REVERSE LENGTH=112	-29.9516	65	11.1	61	60	3	2	2	30.5	3.16228e+30	3	24
c364	c364.a2	c364.a2.a1	AT5G47700.1 | Symbols: | 60S acidic ribosomal protein family | chr5:19328019-19328724 REVERSE LENGTH=113	-28.547	65	11.2	38	37	3	2	2	19	1e+19	2	23
c364	c364.a2	c364.a2.a2	AT5G47700.2 | Symbols: | 60S acidic ribosomal protein family | chr5:19328019-19328724 REVERSE LENGTH=113	-28.547	65	11.2	38	37	3	2	2	19	1e+19	2	23
c365	c365.a1	c365.a1.a1	AT1G06290.1 | Symbols: ACX3, ATACX3 | acyl-CoA oxidase 3 | chr1:1922423-1926002 FORWARD LENGTH=675	-67.6885	22	75.5	96		12		36	2.66667	463.159	1	24
c366	c366.a1	c366.a1.a1	AT4G11600.1 | Symbols: ATGPX6, PHGPX, LSC803, GPX6 | glutathione peroxidase 6 | chr4:7010021-7011330 REVERSE LENGTH=232	-40.2255	35	25.5	96		5		9	10.6667	4.64159e+10	1	24
c367	c367.a1	c367.a1.a1	AT1G64110.1 | Symbols: | P-loop containing nucleoside triphosphate hydrolases superfamily protein | chr1:23796887-23801240 REVERSE LENGTH=824	-60.4281	19	91.8	96		12		47	2.04255	109.294	3	24
c367	c367.a1	c367.a1.a2	AT1G64110.2 | Symbols: | P-loop containing nucleoside triphosphate hydrolases superfamily protein | chr1:23796887-23801255 REVERSE LENGTH=829	-60.4281	19	92.4	96		12		47	2.04255	109.294	3	24
c367	c367.a1	c367.a1.a3	AT1G64110.3 | Symbols: | P-loop containing nucleoside triphosphate hydrolases superfamily protein | chr1:23796887-23801255 REVERSE LENGTH=827	-60.4281	19	92.2	96		12		47	2.04255	109.294	3	24
c368	c368.a1	c368.a1.a1	AT1G24360.1 | Symbols: | NAD(P)-binding Rossmann-fold superfamily protein | chr1:8640820-8643283 FORWARD LENGTH=319	-62.9793	33	33.4	95		8		11	8.63636	4.32876e+08	1	24
c369	c369.a1	c369.a1.a1	AT4G21150.1 | Symbols: HAP6 | ribophorin II (RPN2) family protein | chr4:11278646-11283599 FORWARD LENGTH=691	-59.8589	21	74.5	95		11		33	2.87879	755.463	3	24
c369	c369.a1	c369.a1.a2	AT4G21150.2 | Symbols: HAP6 | ribophorin II (RPN2) family protein | chr4:11278649-11283599 FORWARD LENGTH=678	-59.8589	21	73.1	95		11		31	3.06452	1159.16	3	24
c369	c369.a1	c369.a1.a3	AT4G21150.3 | Symbols: HAP6 | ribophorin II (RPN2) family protein | chr4:11278646-11283599 FORWARD LENGTH=691	-59.8589	21	74.5	95		11		33	2.87879	755.463	3	24
c370	c370.a1	c370.a1.a1	AT4G24620.1 | Symbols: PGI1, PGI | phosphoglucose isomerase 1 | chr4:12708972-12712610 REVERSE LENGTH=613	-56.0307	22	66.9	95		9		36	2.63889	434.4	1	23
c371	c371.a1	c371.a1.a1	AT3G18190.1 | Symbols: | TCP-1/cpn60 chaperonin family protein | chr3:6232226-6233836 FORWARD LENGTH=536	-58.201	31	57.6	94		12		25	3.76	5753.4	1	24
c372	c372.a1	c372.a1.a1	AT1G78380.1 | Symbols: ATGSTU19, GST8, GSTU19 | glutathione S-transferase TAU 19 | chr1:29486659-29487819 REVERSE LENGTH=219	-33.6926	30	25.6	94		8		12	7.83333	6.81292e+07	1	24
c373	c373.a1	c373.a1.a1	AT3G18490.1 | Symbols: | Eukaryotic aspartyl protease family protein | chr3:6349090-6350592 REVERSE LENGTH=500	-55.0249	20	53.1	94		7		13	7.23077	1.70125e+07	1	24
c374	c374.a1	c374.a1.a1	AT1G53850.1 | Symbols: PAE1, ATPAE1 | 20S proteasome alpha subunit E1 | chr1:20104131-20105792 REVERSE LENGTH=237	-58.8816	43	25.9	94		7		14	6.71429	5.17947e+06	2	24
c374	c374.a1	c374.a1.a2	AT1G53850.2 | Symbols: PAE1 | 20S proteasome alpha subunit E1 | chr1:20104131-20105792 REVERSE LENGTH=237	-58.8816	43	25.9	94		7		14	6.71429	5.17947e+06	2	24
c375	c375.a1	c375.a1.a1	AT5G52470.1 | Symbols: FIB1, FBR1, ATFIB1, ATFBR1, SKIP7 | fibrillarin 1 | chr5:21294290-21296509 FORWARD LENGTH=308	-43.8894	37	32.7	88	16	8	2	13	6.76923	5.87802e+06	1	24
c375	c375.a2	c375.a2.a1	AT4G25630.1 | Symbols: FIB2, ATFIB2 | fibrillarin 2 | chr4:13074239-13076205 FORWARD LENGTH=320	-38.296	32	33.5	77	5	7	1	14	5.5	316227	1	24
c376	c376.a1	c376.a1.a1	AT1G29150.1 | Symbols: ATS9, RPN6 | non-ATPase subunit 9 | chr1:10181240-10182499 FORWARD LENGTH=419	-59.2055	35	46.6	93		10		19	4.89474	78475	1	24
c377	c377.a1	c377.a1.a1	AT5G62530.1 | Symbols: ALDH12A1, ATP5CDH, P5CDH | aldehyde dehydrogenase 12A1 | chr5:25099768-25103159 REVERSE LENGTH=556	-81.2495	33	61.6	93		12		23	4.04348	11052	1	24
c378	c378.a1	c378.a1.a1	AT4G39660.1 | Symbols: AGT2 | alanine:glyoxylate aminotransferase 2 | chr4:18406797-18409262 FORWARD LENGTH=476	-66.7856	31	51.8	92		11		25	3.68	4785.3	1	24
c379	c379.a1	c379.a1.a1	AT4G03200.1 | Symbols: | catalytics | chr4:1408296-1412566 FORWARD LENGTH=818	-58.1139	16	91.7	92		9		33	2.78788	612.591	2	24
c379	c379.a1	c379.a1.a2	AT4G03200.2 | Symbols: | catalytics | chr4:1409318-1412566 FORWARD LENGTH=685	-58.1139	19	76.7	92		9		30	3.06667	1164.91	2	24
c380	c380.a1	c380.a1.a1	AT2G21170.1 | Symbols: TIM, PDTPI | triosephosphate isomerase | chr2:9071047-9073106 REVERSE LENGTH=315	-46.6753	41	33.2	92		8		15	6.13333	1.35936e+06	2	24
c380	c380.a1	c380.a1.a2	AT2G21170.2 | Symbols: TIM, PDTPI | triosephosphate isomerase | chr2:9071047-9073106 REVERSE LENGTH=306	-46.6753	42	32.2	92		8		14	6.57143	3.72759e+06	2	24
c381	c381.a1	c381.a1.a1	AT5G42740.1 | Symbols: | Sugar isomerase (SIS) family protein | chr5:17136080-17140622 FORWARD LENGTH=560	-49.6449	21	61.6	92		9		26	3.53846	3454.11	1	24
c382	c382.a1	c382.a1.a1	AT1G71250.1 | Symbols: | GDSL-like Lipase/Acylhydrolase superfamily protein | chr1:26860125-26861582 FORWARD LENGTH=374	-62.9749	35	41.1	92		8		13	7.07692	1.19378e+07	1	22
c383	c383.a1	c383.a1.a1	AT4G11150.1 | Symbols: TUF, emb2448, TUFF, VHA-E1 | vacuolar ATP synthase subunit E1 | chr4:6800091-6801696 FORWARD LENGTH=230	-58.763	51	26	91		9		13	7	9999999	1	24
c384	c384.a1	c384.a1.a1	AT5G06760.1 | Symbols: LEA4-5 | Late Embryogenesis Abundant 4-5 | chr5:2089754-2090313 REVERSE LENGTH=158	-27.6387	37	16.1	90		4		4	22.5	3.16228e+22	1	24
c385	c385.a1	c385.a1.a1	AT3G44110.1 | Symbols: ATJ3, ATJ | DNAJ homologue 3 | chr3:15869115-15871059 REVERSE LENGTH=420	-42.3166	24	46.3	86	47	8	4	15	5.73333	541169	1	24
c385	c385.a2	c385.a2.a1	AT5G22060.1 | Symbols: ATJ2, J2 | DNAJ homologue 2 | chr5:7303798-7305668 REVERSE LENGTH=419	-23.0815	14	46.3	43	4	5	1	15	2.86667	734.642	1	23
c386	c386.a1	c386.a1.a1	AT4G27585.1 | Symbols: | SPFH/Band 7/PHB domain-containing membrane-associated protein family | chr4:13766984-13769832 REVERSE LENGTH=411	-36.6089	30	44.9	90		9		22	4.09091	12327.5	1	24
c387	c387.a1	c387.a1.a1	AT2G21720.1 | Symbols: | Plant protein of unknown function (DUF639) | chr2:9273696-9276802 FORWARD LENGTH=734	-37.7509	13	83.4	90		7		28	3.21429	1636.89	1	24
c388	c388.a1	c388.a1.a1	AT1G30580.1 | Symbols: | GTP binding | chr1:10831953-10835454 REVERSE LENGTH=394	-53.041	37	44.4	90		11		20	4.5	31621.8	1	24
c389	c389.a1	c389.a1.a1	AT3G25860.1 | Symbols: LTA2, PLE2 | 2-oxoacid dehydrogenases acyltransferase family protein | chr3:9460632-9462585 FORWARD LENGTH=480	-54.1126	27	50	61	32	9	7	18	3.38889	2447.44	1	23
c389	c389.a2	c389.a2.a1	AT1G34430.1 | Symbols: EMB3003 | 2-oxoacid dehydrogenases acyltransferase family protein | chr1:12588027-12590084 REVERSE LENGTH=465	-35.7822	14	48.2	58	29	5	3	19	3.05263	1127.84	1	23
c390	c390.a1	c390.a1.a1	AT3G53990.1 | Symbols: | Adenine nucleotide alpha hydrolases-like superfamily protein | chr3:19989658-19991019 REVERSE LENGTH=160	-47.293	70	17.7	90		10		9	10	9999999999	1	24
c391	c391.a1	c391.a1.a1	AT5G54960.1 | Symbols: PDC2 | pyruvate decarboxylase-2 | chr5:22310858-22312681 REVERSE LENGTH=607	-60.2158	20	65.7	89		8		18	4.94444	87991.3	1	24
c392	c392.a1	c392.a1.a1	AT2G41530.1 | Symbols: ATSFGH, SFGH | S-formylglutathione hydrolase | chr2:17323656-17325430 REVERSE LENGTH=284	-34.6697	29	31.6	89		7		11	8.09091	1.23285e+08	1	24
c393	c393.a1	c393.a1.a1	AT2G23120.1 | Symbols: | Late embryogenesis abundant protein, group 6 | chr2:9842102-9842353 FORWARD LENGTH=83	-61.5629	76	8.4	89		5		2	44.5	3.16228e+44	1	24
c394	c394.a1	c394.a1.a1	AT1G67730.1 | Symbols: YBR159, KCR1, ATKCR1 | beta-ketoacyl reductase 1 | chr1:25391676-25393365 FORWARD LENGTH=318	-44.2496	47	35.7	89		9		16	5.5625	365173	1	24
c395	c395.a1	c395.a1.a1	AT5G13370.1 | Symbols: | Auxin-responsive GH3 family protein | chr5:4286996-4289424 FORWARD LENGTH=595	-46.6266	19	66.8	71	61	8	6	34	2.08824	121.528	1	23
c395	c395.a2	c395.a2.a1	AT5G13360.1 | Symbols: | Auxin-responsive GH3 family protein | chr5:4283805-4286120 FORWARD LENGTH=594	-28.352	10	66.8	28	18	5	3	28	1	9	3	14
c395	c395.a2	c395.a2.a2	AT5G13360.2 | Symbols: | Auxin-responsive GH3 family protein | chr5:4283805-4286120 FORWARD LENGTH=594	-28.352	10	66.8	28	18	5	3	28	1	9	3	14
c395	c395.a2	c395.a2.a3	AT5G13360.3 | Symbols: | Auxin-responsive GH3 family protein | chr5:4283488-4286120 FORWARD LENGTH=672	-28.352	9	75.7	28	18	5	3	33	0.848485	6.0548	3	14
c396	c396.a1	c396.a1.a1	AT2G14170.1 | Symbols: ALDH6B2 | aldehyde dehydrogenase 6B2 | chr2:5977727-5981899 REVERSE LENGTH=607	-36.349	13	65.8	88		7		22	4	9999	2	24
c396	c396.a1	c396.a1.a2	AT2G14170.2 | Symbols: ALDH6B2 | aldehyde dehydrogenase 6B2 | chr2:5977727-5981489 REVERSE LENGTH=498	-36.349	17	53.3	88		7		16	5.5	316227	2	24
c397	c397.a1	c397.a1.a1	AT4G24820.1 | Symbols: | 26S proteasome, regulatory subunit Rpn7;Proteasome component (PCI) domain | chr4:12790471-12792599 REVERSE LENGTH=387	-34.5701	15	44.2	88		5		17	5.17647	150130	2	24
c397	c397.a1	c397.a1.a2	AT4G24820.2 | Symbols: | 26S proteasome, regulatory subunit Rpn7;Proteasome component (PCI) domain | chr4:12790471-12792599 REVERSE LENGTH=387	-34.5701	15	44.2	88		5		17	5.17647	150130	2	24
c398	c398.a1	c398.a1.a1	AT5G63030.1 | Symbols: | Thioredoxin superfamily protein | chr5:25286352-25287517 FORWARD LENGTH=125	-21.5579	34	13.5	88		5		7	12.5714	3.72759e+12	1	24
c399	c399.a1	c399.a1.a1	AT5G39410.1 | Symbols: | Saccharopine dehydrogenase | chr5:15768415-15770274 REVERSE LENGTH=454	-48.8695	24	49.6	87		7		23	3.78261	6060.9	1	24
c400	c400.a1	c400.a1.a1	AT3G17390.1 | Symbols: MTO3, SAMS3, MAT4 | S-adenosylmethionine synthetase family protein | chr3:5952484-5953665 REVERSE LENGTH=393	-80.112	55	42.7	81	22	14	8	17	4.76471	58169.9	1	24
c400	c400.a2	c400.a2.a1	AT4G01850.1 | Symbols: SAM-2, MAT2, SAM2, AtSAM2 | S-adenosylmethionine synthetase 2 | chr4:796298-797479 REVERSE LENGTH=393	-45.6995	26	43.1	62	5	7	3	16	3.875	7497.94	2	24
c400	c400.a2	c400.a2.a2	AT4G01850.2 | Symbols: SAM-2, MAT2, SAM2, AtSAM2 | S-adenosylmethionine synthetase 2 | chr4:796298-797479 REVERSE LENGTH=393	-45.6995	26	43.1	62	5	7	3	16	3.875	7497.94	2	24
c400	c400.a3	c400.a3.a1	AT2G36880.1 | Symbols: MAT3 | methionine adenosyltransferase 3 | chr2:15479721-15480893 REVERSE LENGTH=390	-29.5545	24	42.4	44	1	5	1	14	3.14286	1388.5	2	24
c400	c400.a3	c400.a3.a2	AT2G36880.2 | Symbols: MAT3 | methionine adenosyltransferase 3 | chr2:15479721-15480893 REVERSE LENGTH=390	-29.5545	24	42.4	44	1	5	1	14	3.14286	1388.5	2	24
c401	c401.a1	c401.a1.a1	AT4G34260.1 | Symbols: FUC95A | 1,2-alpha-L-fucosidases | chr4:16398130-16401591 FORWARD LENGTH=843	-43.305	13	93.6	87		8		36	2.41667	260.016	1	24
c402	c402.a1	c402.a1.a1	AT1G56330.1 | Symbols: SAR1, ATSAR1, ATSARA1B, ATSAR1B, SAR1B | secretion-associated RAS 1B | chr1:21086845-21088478 REVERSE LENGTH=193	-47.2042	57	21.9	87		8		13	6.69231	4.92388e+06	1	24
c403	c403.a1	c403.a1.a1	AT1G56450.1 | Symbols: PBG1 | 20S proteasome beta subunit G1 | chr1:21141970-21144186 FORWARD LENGTH=246	-39.1013	46	27.6	87		7		11	7.90909	8.11131e+07	1	24
c404	c404.a1	c404.a1.a1	AT4G27530.1 | Symbols: | unknown protein; BEST Arabidopsis thaliana protein match is: unknown protein (TAIR:AT5G53895.1); Has 14 Blast hits to 14 proteins in 3 species: Archae - 0; Bacteria - 0; Metazoa - 0; Fungi - 0; Plants - 14; Viruses - 0; Other Eukaryotes - 0 (source: NCBI BLink). | chr4:13752640-13753122 FORWARD LENGTH=130	-27.1404	37	13.5	86		3		7	12.2857	1.9307e+12	1	23
c405	c405.a1	c405.a1.a1	AT1G69800.1 | Symbols: | Cystathionine beta-synthase (CBS) protein | chr1:26274416-26276105 REVERSE LENGTH=447	-41.6623	20	47.7	86		7		13	6.61538	4.12463e+06	1	24
c406	c406.a1	c406.a1.a1	AT2G20420.1 | Symbols: | ATP citrate lyase (ACL) family protein | chr2:8805574-8807858 FORWARD LENGTH=421	-64.0297	34	45.2	86		10		18	4.77778	59947.4	1	24
c407	c407.a1	c407.a1.a1	AT1G74960.1 | Symbols: FAB1, KAS2, ATKAS2 | fatty acid biosynthesis 1 | chr1:28152564-28155948 REVERSE LENGTH=541	-56.7602	22	57.5	86		8		13	6.61538	4.12463e+06	3	23
c407	c407.a1	c407.a1.a2	AT1G74960.2 | Symbols: FAB1, KAS2 | fatty acid biosynthesis 1 | chr1:28152564-28155948 REVERSE LENGTH=541	-56.7602	22	57.5	86		8		13	6.61538	4.12463e+06	3	23
c407	c407.a1	c407.a1.a3	AT1G74960.3 | Symbols: FAB1 | fatty acid biosynthesis 1 | chr1:28152564-28155948 REVERSE LENGTH=541	-56.7602	22	57.5	86		8		13	6.61538	4.12463e+06	3	23
c408	c408.a1	c408.a1.a1	AT1G10670.1 | Symbols: ACLA-1 | ATP-citrate lyase A-1 | chr1:3535787-3538098 FORWARD LENGTH=423	-18.2127	8	46.6	51	42	3	2	14	3.64286	4392.97	4	24
c408	c408.a1	c408.a1.a2	AT1G10670.2 | Symbols: ACLA-1 | ATP-citrate lyase A-1 | chr1:3535787-3538098 FORWARD LENGTH=423	-18.2127	8	46.6	51	42	3	2	14	3.64286	4392.97	4	24
c408	c408.a1	c408.a1.a3	AT1G10670.3 | Symbols: ACLA-1 | ATP-citrate lyase A-1 | chr1:3535787-3538098 FORWARD LENGTH=443	-18.2127	7	48.9	51	42	3	2	15	3.4	2510.89	4	24
c408	c408.a1	c408.a1.a4	AT1G10670.4 | Symbols: ACLA-1 | ATP-citrate lyase A-1 | chr1:3535787-3538098 FORWARD LENGTH=423	-18.2127	8	46.6	51	42	3	2	14	3.64286	4392.97	4	24
c408	c408.a2	c408.a2.a1	AT1G09430.1 | Symbols: ACLA-3 | ATP-citrate lyase A-3 | chr1:3042135-3044978 FORWARD LENGTH=424	-22.7821	10	46.8	43	34	4	3	14	3.07143	1177.77	1	23
c409	c409.a1	c409.a1.a1	AT2G37970.1 | Symbols: SOUL-1 | SOUL heme-binding family protein | chr2:15891027-15891704 FORWARD LENGTH=225	-27.548	29	24.8	85		7		12	7.08333	1.21153e+07	1	24
c410	c410.a1	c410.a1.a1	AT2G37660.1 | Symbols: | NAD(P)-binding Rossmann-fold superfamily protein | chr2:15795481-15796977 REVERSE LENGTH=325	-53.2164	41	34.8	85		7		13	6.53846	3.45511e+06	1	24
c411	c411.a1	c411.a1.a1	AT1G63940.1 | Symbols: MDAR6 | monodehydroascorbate reductase 6 | chr1:23730206-23733534 FORWARD LENGTH=486	-46.0589	24	52.4	84		9		27	3.11111	1290.55	3	24
c411	c411.a1	c411.a1.a2	AT1G63940.2 | Symbols: MDAR6 | monodehydroascorbate reductase 6 | chr1:23730095-23733534 FORWARD LENGTH=493	-46.0589	23	53.2	84		9		27	3.11111	1290.55	3	24
c411	c411.a1	c411.a1.a3	AT1G63940.4 | Symbols: MDAR6 | monodehydroascorbate reductase 6 | chr1:23730206-23733534 FORWARD LENGTH=482	-46.0589	24	52	84		9		28	3	999	3	24
c412	c412.a1	c412.a1.a1	AT4G38350.1 | Symbols: | Patched family protein | chr4:17958324-17966846 REVERSE LENGTH=1273	-61.2718	11	139.7	84		10		39	2.15385	141.51	2	24
c412	c412.a1	c412.a1.a2	AT4G38350.2 | Symbols: | Patched family protein | chr4:17958324-17966846 REVERSE LENGTH=1297	-61.2718	11	142.4	84		10		39	2.15385	141.51	2	24
c413	c413.a1	c413.a1.a1	AT2G45710.1 | Symbols: | Zinc-binding ribosomal protein family protein | chr2:18831243-18831999 FORWARD LENGTH=84	-29.4269	47	9.3	84		5		3	28	1e+28	2	24
c413	c413.a1	c413.a1.a2	AT3G61110.1 | Symbols: ARS27A, RS27A | ribosomal protein S27 | chr3:22611710-22612632 FORWARD LENGTH=86	-29.4269	45	9.5	84		5		3	28	1e+28	2	24
c414	c414.a1	c414.a1.a1	AT2G33040.1 | Symbols: ATP3 | gamma subunit of Mt ATP synthase | chr2:14018978-14021047 REVERSE LENGTH=325	-40.8181	27	35.3	84		6		17	4.94118	87331.6	1	24
c415	c415.a1	c415.a1.a1	AT3G22110.1 | Symbols: PAC1 | 20S proteasome alpha subunit C1 | chr3:7792819-7793571 REVERSE LENGTH=250	-52.3003	47	27.4	84		8		14	6	999999	1	24
c416	c416.a1	c416.a1.a1	AT1G01300.1 | Symbols: | Eukaryotic aspartyl protease family protein | chr1:117065-118522 FORWARD LENGTH=485	-56.7868	24	52	83		10		20	4.15	14124.4	1	24
c417	c417.a1	c417.a1.a1	AT5G07830.1 | Symbols: AtGUS2, GUS2 | glucuronidase 2 | chr5:2504168-2506567 FORWARD LENGTH=543	-29.8759	9	60.1	83		4		19	4.36842	23356.2	1	24
c418	c418.a1	c418.a1.a1	AT5G26830.1 | Symbols: | Threonyl-tRNA synthetase | chr5:9437351-9441568 FORWARD LENGTH=709	-52.2838	22	80.8	83		12		35	2.37143	234.195	1	24
c419	c419.a1	c419.a1.a1	AT5G17380.1 | Symbols: | Thiamine pyrophosphate dependent pyruvate decarboxylase family protein | chr5:5724920-5726720 REVERSE LENGTH=572	-66.1163	26	61.3	83		11		29	2.86207	726.895	1	23
c420	c420.a1	c420.a1.a1	AT4G22670.1 | Symbols: AtHip1, HIP1, TPR11 | HSP70-interacting protein 1 | chr4:11918236-11920671 FORWARD LENGTH=441	-55.6068	22	46.5	82		7		13	6.30769	2.03092e+06	1	24
c421	c421.a1	c421.a1.a1	AT5G20720.1 | Symbols: CPN20, CPN10, CHCPN10, ATCPN21, CPN21 | chaperonin 20 | chr5:7015015-7016354 FORWARD LENGTH=253	-52.5439	43	26.7	82		6		12	6.83333	6.81292e+06	3	24
c421	c421.a1	c421.a1.a2	AT5G20720.2 | Symbols: CPN20, CPN10, CHCPN10, ATCPN21, CPN21 | chaperonin 20 | chr5:7015015-7016354 FORWARD LENGTH=253	-52.5439	43	26.7	82		6		12	6.83333	6.81292e+06	3	24
c421	c421.a1	c421.a1.a3	AT5G20720.3 | Symbols: CPN20 | chaperonin 20 | chr5:7015015-7016354 FORWARD LENGTH=253	-52.5439	43	26.7	82		6		12	6.83333	6.81292e+06	3	24
c422	c422.a1	c422.a1.a1	AT5G09900.1 | Symbols: EMB2107, RPN5A, MSA | 26S proteasome regulatory subunit, putative (RPN5) | chr5:3089462-3092434 REVERSE LENGTH=442	-57.879	29	50.7	82		11		21	3.90476	8029.86	2	24
c422	c422.a1	c422.a1.a2	AT5G09900.2 | Symbols: EMB2107, RPN5A, MSA | 26S proteasome regulatory subunit, putative (RPN5) | chr5:3089462-3092434 REVERSE LENGTH=442	-57.879	29	50.7	82		11		21	3.90476	8029.86	2	24
c423	c423.a1	c423.a1.a1	AT5G27850.1 | Symbols: | Ribosomal protein L18e/L15 superfamily protein | chr5:9873169-9874297 FORWARD LENGTH=187	-29.394	31	20.9	82		5		9	9.11111	1.29155e+09	1	24
c424	c424.a1	c424.a1.a1	AT5G28060.1 | Symbols: | Ribosomal protein S24e family protein | chr5:10069791-10070792 REVERSE LENGTH=133	-26.4693	26	15.3	57	29	4	2	3	19	1e+19	1	24
c424	c424.a2	c424.a2.a1	AT3G04920.1 | Symbols: | Ribosomal protein S24e family protein | chr3:1360989-1362065 FORWARD LENGTH=133	-26.723	26	15.3	53	25	4	2	3	17.6667	4.64159e+17	1	24
c425	c425.a1	c425.a1.a1	AT2G28790.1 | Symbols: | Pathogenesis-related thaumatin superfamily protein | chr2:12354664-12355413 REVERSE LENGTH=249	-37.5136	28	26.9	81		5		10	8.1	1.25893e+08	1	23
c426	c426.a1	c426.a1.a1	AT4G16760.1 | Symbols: ACX1, ATACX1 | acyl-CoA oxidase 1 | chr4:9424930-9428689 REVERSE LENGTH=664	-70.3746	22	74.1	81		11		36	2.25	176.828	1	24
c427	c427.a1	c427.a1.a1	AT1G07080.1 | Symbols: | Thioredoxin superfamily protein | chr1:2170069-2171861 FORWARD LENGTH=265	-34.8512	30	29.6	81		5		6	13.5	3.16228e+13	1	24
c428	c428.a1	c428.a1.a1	AT5G40770.1 | Symbols: ATPHB3, PHB3 | prohibitin 3 | chr5:16315589-16316621 REVERSE LENGTH=277	-43.5396	32	30.3	81		6		16	5.0625	115477	1	24
c429	c429.a1	c429.a1.a1	AT3G23940.1 | Symbols: | dehydratase family | chr3:8648780-8652323 FORWARD LENGTH=608	-49.2666	24	64.8	80		10		25	3.2	1583.89	2	24
c429	c429.a1	c429.a1.a2	AT3G23940.2 | Symbols: | dehydratase family | chr3:8648780-8652323 FORWARD LENGTH=606	-49.2666	24	64.6	80		10		25	3.2	1583.89	2	24
c430	c430.a1	c430.a1.a1	AT2G34790.1 | Symbols: MEE23, EDA28 | FAD-binding Berberine family protein | chr2:14673998-14677237 REVERSE LENGTH=532	-72.7421	28	59.5	80		11		25	3.2	1583.89	1	23
c431	c431.a1	c431.a1.a1	AT3G20390.1 | Symbols: | endoribonuclease L-PSP family protein | chr3:7110227-7111695 REVERSE LENGTH=187	-31.5108	37	19.7	80		5		13	6.15385	1.4251e+06	1	24
c432	c432.a1	c432.a1.a1	AT2G43710.1 | Symbols: SSI2, FAB2 | Plant stearoyl-acyl-carrier-protein desaturase family protein | chr2:18120107-18122495 FORWARD LENGTH=401	-43.0564	25	45.6	43	31	9	6	20	2.15	140.254	2	18
c432	c432.a1	c432.a1.a2	AT2G43710.2 | Symbols: SSI2, FAB2 | Plant stearoyl-acyl-carrier-protein desaturase family protein | chr2:18120107-18122495 FORWARD LENGTH=401	-43.0564	25	45.5	43	31	9	6	20	2.15	140.254	2	18
c432	c432.a2	c432.a2.a1	AT3G02630.1 | Symbols: | Plant stearoyl-acyl-carrier-protein desaturase family protein | chr3:562164-564524 FORWARD LENGTH=396	-25.6768	20	45.2	37	30	7	4	21	1.7619	56.7969	1	21
c432	c432.a3	c432.a3.a1	AT5G16240.1 | Symbols: | Plant stearoyl-acyl-carrier-protein desaturase family protein | chr5:5306981-5309639 FORWARD LENGTH=394	-15.7103	12	44.9	19	5	5	1	22	0.863636	6.30527	1	13
c433	c433.a1	c433.a1.a1	AT2G19520.1 | Symbols: FVE, ACG1, MSI4, NFC4, NFC04, ATMSI4 | Transducin family protein / WD-40 repeat family protein | chr2:8456006-8459235 FORWARD LENGTH=507	-46.6741	24	55.6	79		7		18	4.38889	24483.4	1	24
c434	c434.a1	c434.a1.a1	AT1G52360.1 | Symbols: | Coatomer, beta' subunit | chr1:19499282-19505397 FORWARD LENGTH=926	-41.1936	11	104.3	74	43	9	5	42	1.7619	56.7969	2	24
c434	c434.a1	c434.a1.a2	AT1G52360.2 | Symbols: | Coatomer, beta' subunit | chr1:19499420-19505397 FORWARD LENGTH=970	-41.1936	11	109.6	74	43	9	5	43	1.72093	51.5933	2	24
c434	c434.a2	c434.a2.a1	AT1G79990.1 | Symbols: | structural molecules | chr1:30084522-30091949 FORWARD LENGTH=1135	-19.401	5	128.4	36	5	5	1	45	0.8	5.30957	3	22
c434	c434.a2	c434.a2.a2	AT1G79990.3 | Symbols: | structural molecules | chr1:30085910-30091949 FORWARD LENGTH=920	-19.401	6	103.8	36	5	5	1	41	0.878049	6.55177	3	22
c434	c434.a2	c434.a2.a3	AT1G79990.5 | Symbols: | structural molecules | chr1:30085910-30091949 FORWARD LENGTH=912	-19.401	6	102.8	36	5	5	1	41	0.878049	6.55177	3	22
c435	c435.a1	c435.a1.a1	AT1G15930.1 | Symbols: | Ribosomal protein L7Ae/L30e/S12e/Gadd45 family protein | chr1:5471702-5472741 FORWARD LENGTH=144	-15.8204	19	15.3	47	41	2	1	7	6.71429	5.17947e+06	2	23
c435	c435.a1	c435.a1.a2	AT1G15930.2 | Symbols: | Ribosomal protein L7Ae/L30e/S12e/Gadd45 family protein | chr1:5471702-5472741 FORWARD LENGTH=144	-15.8204	19	15.3	47	41	2	1	7	6.71429	5.17947e+06	2	23
c435	c435.a2	c435.a2.a1	AT2G32060.1 | Symbols: | Ribosomal protein L7Ae/L30e/S12e/Gadd45 family protein | chr2:13639228-13640104 REVERSE LENGTH=144	-24.0669	35	15.2	38	32	4	3	7	5.42857	268269	3	22
c435	c435.a2	c435.a2.a2	AT2G32060.2 | Symbols: | Ribosomal protein L7Ae/L30e/S12e/Gadd45 family protein | chr2:13639228-13640104 REVERSE LENGTH=144	-24.0669	35	15.2	38	32	4	3	7	5.42857	268269	3	22
c435	c435.a2	c435.a2.a3	AT2G32060.3 | Symbols: | Ribosomal protein L7Ae/L30e/S12e/Gadd45 family protein | chr2:13639228-13640104 REVERSE LENGTH=144	-24.0669	35	15.2	38	32	4	3	7	5.42857	268269	3	22
c436	c436.a1	c436.a1.a1	AT3G24170.1 | Symbols: ATGR1, GR1 | glutathione-disulfide reductase | chr3:8729762-8734115 REVERSE LENGTH=499	-50.703	25	53.7	79		7		18	4.38889	24483.4	3	24
c436	c436.a1	c436.a1.a2	AT3G24170.2 | Symbols: ATGR1, GR1 | glutathione-disulfide reductase | chr3:8729762-8734115 REVERSE LENGTH=499	-50.703	25	53.7	79		7		18	4.38889	24483.4	3	24
c436	c436.a1	c436.a1.a3	AT3G24170.3 | Symbols: ATGR1, GR1 | glutathione-disulfide reductase | chr3:8729762-8734115 REVERSE LENGTH=499	-50.703	25	53.7	79		7		18	4.38889	24483.4	3	24
c437	c437.a1	c437.a1.a1	AT5G55730.1 | Symbols: FLA1 | FASCICLIN-like arabinogalactan 1 | chr5:22558375-22560392 REVERSE LENGTH=424	-44.8766	23	44.7	79		5		13	6.07692	1.19378e+06	2	24
c437	c437.a1	c437.a1.a2	AT5G55730.2 | Symbols: FLA1 | FASCICLIN-like arabinogalactan 1 | chr5:22558375-22560392 REVERSE LENGTH=424	-44.8766	23	44.7	79		5		13	6.07692	1.19378e+06	2	24
c438	c438.a1	c438.a1.a1	AT1G02700.1 | Symbols: | unknown protein; FUNCTIONS IN: molecular_function unknown; INVOLVED IN: biological_process unknown; LOCATED IN: mitochondrion; BEST Arabidopsis thaliana protein match is: unknown protein (TAIR:AT4G02140.1); Has 49 Blast hits to 49 proteins in 21 species: Archae - 0; Bacteria - 0; Metazoa - 10; Fungi - 6; Plants - 29; Viruses - 0; Other Eukaryotes - 4 (source: NCBI BLink).…	-35.8427	35	27.4	78		5		14	5.57143	372758	1	24
c439	c439.a1	c439.a1.a1	AT5G22440.1 | Symbols: | Ribosomal protein L1p/L10e family | chr5:7435328-7436486 REVERSE LENGTH=217	-37.5779	29	24.4	68	10	6	2	9	7.55556	3.59381e+07	2	23
c439	c439.a1	c439.a1.a2	AT5G22440.2 | Symbols: | Ribosomal protein L1p/L10e family | chr5:7435328-7436486 REVERSE LENGTH=217	-37.5779	29	24.4	68	10	6	2	9	7.55556	3.59381e+07	2	23
c439	c439.a2	c439.a2.a1	AT2G27530.1 | Symbols: PGY1 | Ribosomal protein L1p/L10e family | chr2:11763443-11764570 REVERSE LENGTH=216	-38.8061	35	24.3	68	10	7	3	8	8.5	3.16228e+08	2	23
c439	c439.a2	c439.a2.a2	AT2G27530.2 | Symbols: PGY1 | Ribosomal protein L1p/L10e family | chr2:11763443-11764570 REVERSE LENGTH=216	-38.8061	35	24.3	68	10	7	3	8	8.5	3.16228e+08	2	23
c440	c440.a1	c440.a1.a1	AT1G15340.1 | Symbols: MBD10 | methyl-CPG-binding domain 10 | chr1:5275895-5277474 REVERSE LENGTH=384	-56.8934	36	42.2	78		10		17	4.58824	38745.8	1	24
c441	c441.a1	c441.a1.a1	AT1G04270.1 | Symbols: RPS15 | cytosolic ribosomal protein S15 | chr1:1141852-1142960 REVERSE LENGTH=152	-30.6563	40	17	75	12	4	1	6	12.5	3.16228e+12	2	24
c441	c441.a1	c441.a1.a2	AT1G04270.2 | Symbols: RPS15 | cytosolic ribosomal protein S15 | chr1:1141852-1142960 REVERSE LENGTH=151	-30.6563	40	17	75	12	4	1	6	12.5	3.16228e+12	2	24
c441	c441.a2	c441.a2.a1	AT5G09510.1 | Symbols: | Ribosomal protein S19 family protein | chr5:2955698-2956554 REVERSE LENGTH=152	-26.4692	40	17	66	3	4	1	6	11	99999999999	1	24
c442	c442.a1	c442.a1.a1	AT4G18100.1 | Symbols: | Ribosomal protein L32e | chr4:10035715-10036475 REVERSE LENGTH=133	-46.1883	43	15.4	64	41	6	3	6	10.6667	4.64159e+10	1	24
c442	c442.a2	c442.a2.a1	AT5G46430.1 | Symbols: | Ribosomal protein L32e | chr5:18833429-18834409 FORWARD LENGTH=133	-17.7542	20	15.4	36	13	4	1	6	6	999999	2	20
c442	c442.a2	c442.a2.a2	AT5G46430.2 | Symbols: | Ribosomal protein L32e | chr5:18833429-18834409 FORWARD LENGTH=133	-17.7542	20	15.4	36	13	4	1	6	6	999999	2	20
c443	c443.a1	c443.a1.a1	AT5G15200.1 | Symbols: | Ribosomal protein S4 | chr5:4935124-4936334 REVERSE LENGTH=198	-25.4171	22	22.9	72	59	4	3	11	6.54545	3.51119e+06	1	24
c443	c443.a2	c443.a2.a1	AT5G39850.1 | Symbols: | Ribosomal protein S4 | chr5:15950053-15951171 FORWARD LENGTH=197	-12.5649	19	23.1	18	5	3	2	10	1.8	62.0957	1	13
c444	c444.a1	c444.a1.a1	AT5G10540.1 | Symbols: | Zincin-like metalloproteases family protein | chr5:3328119-3332462 FORWARD LENGTH=701	-38.6491	14	78.9	67	34	8	5	35	1.91429	81.0891	1	24
c444	c444.a2	c444.a2.a1	AT5G65620.1 | Symbols: | Zincin-like metalloproteases family protein | chr5:26221951-26225784 FORWARD LENGTH=791	-30.3132	9	88.6	43	10	6	3	39	1.10256	11.6638	1	24
c445	c445.a1	c445.a1.a1	AT5G47720.1 | Symbols: | Thiolase family protein | chr5:19331762-19334009 FORWARD LENGTH=405	-65.1043	33	42.1	77		9		14	5.5	316227	4	24
c445	c445.a1	c445.a1.a2	AT5G47720.2 | Symbols: | Thiolase family protein | chr5:19331762-19334145 FORWARD LENGTH=415	-65.1043	32	43.2	77		9		14	5.5	316227	4	24
c445	c445.a1	c445.a1.a3	AT5G47720.3 | Symbols: | Thiolase family protein | chr5:19331762-19334009 FORWARD LENGTH=405	-65.1043	33	42.1	77		9		14	5.5	316227	4	24
c445	c445.a1	c445.a1.a4	AT5G47720.4 | Symbols: | Thiolase family protein | chr5:19331762-19334145 FORWARD LENGTH=415	-65.1043	32	43.2	77		9		14	5.5	316227	4	24
c446	c446.a1	c446.a1.a1	AT5G63620.1 | Symbols: | GroES-like zinc-binding alcohol dehydrogenase family protein | chr5:25466380-25468296 REVERSE LENGTH=427	-56.2076	27	45.4	76		7		16	4.75	56233.1	2	24
c446	c446.a1	c446.a1.a2	AT5G63620.2 | Symbols: | GroES-like zinc-binding alcohol dehydrogenase family protein | chr5:25466380-25468296 REVERSE LENGTH=427	-56.2076	27	45.4	76		7		17	4.47059	29551.1	2	24
c447	c447.a1	c447.a1.a1	AT5G08530.1 | Symbols: CI51 | 51 kDa subunit of complex I | chr5:2759848-2761726 REVERSE LENGTH=486	-41.5868	22	53.3	76		8		21	3.61905	4158.56	1	24
c448	c448.a1	c448.a1.a1	AT5G14030.1 | Symbols: | translocon-associated protein beta (TRAPB) family protein | chr5:4526878-4528253 FORWARD LENGTH=195	-37.2132	34	21	75		4		5	15	1000000000000000	4	24
c448	c448.a1	c448.a1.a2	AT5G14030.2 | Symbols: | translocon-associated protein beta (TRAPB) family protein | chr5:4526878-4528253 FORWARD LENGTH=195	-37.2132	34	21	75		4		5	15	1000000000000000	4	24
c448	c448.a1	c448.a1.a3	AT5G14030.3 | Symbols: | translocon-associated protein beta (TRAPB) family protein | chr5:4526878-4528253 FORWARD LENGTH=195	-37.2132	34	21	75		4		5	15	1000000000000000	4	24
c448	c448.a1	c448.a1.a4	AT5G14030.4 | Symbols: | translocon-associated protein beta (TRAPB) family protein | chr5:4526878-4528253 FORWARD LENGTH=195	-37.2132	34	21	75		4		5	15	1000000000000000	4	24
c449	c449.a1	c449.a1.a1	AT1G23290.1 | Symbols: RPL27A, RPL27AB | Ribosomal protein L18e/L15 superfamily protein | chr1:8263007-8263447 FORWARD LENGTH=146	-23.966	37	16.2	75		5		7	10.7143	5.17947e+10	2	24
c449	c449.a1	c449.a1.a2	AT1G70600.1 | Symbols: | Ribosomal protein L18e/L15 superfamily protein | chr1:26621168-26621608 REVERSE LENGTH=146	-23.966	37	16.4	75		5		7	10.7143	5.17947e+10	2	24
c450	c450.a1	c450.a1.a1	AT5G16130.1 | Symbols: | Ribosomal protein S7e family protein | chr5:5268984-5269912 FORWARD LENGTH=190	-23.6377	32	22	48	27	5	3	7	6.85714	7.19686e+06	1	23
c450	c450.a2	c450.a2.a1	AT3G02560.1 | Symbols: | Ribosomal protein S7e family protein | chr3:542341-543168 FORWARD LENGTH=191	-22.9532	34	22.1	48	27	4	2	7	6.85714	7.19686e+06	2	24
c450	c450.a2	c450.a2.a2	AT3G02560.2 | Symbols: | Ribosomal protein S7e family protein | chr3:542341-543168 FORWARD LENGTH=191	-22.9532	34	22.1	48	27	4	2	7	6.85714	7.19686e+06	2	24
c451	c451.a1	c451.a1.a1	AT3G54400.1 | Symbols: | Eukaryotic aspartyl protease family protein | chr3:20140291-20142599 REVERSE LENGTH=425	-27.7951	13	45.4	74		5		14	5.28571	193069	1	24
c452	c452.a1	c452.a1.a1	AT3G53110.1 | Symbols: LOS4 | P-loop containing nucleoside triphosphate hydrolases superfamily protein | chr3:19687968-19690423 FORWARD LENGTH=496	-36.6947	20	55.3	74		7		24	3.08333	1210.53	1	24
c453	c453.a1	c453.a1.a1	AT2G35490.1 | Symbols: | Plastid-lipid associated protein PAP / fibrillin family protein | chr2:14912309-14913797 REVERSE LENGTH=376	-45.088	27	40.4	74		7		13	5.69231	492387	1	24
c454	c454.a1	c454.a1.a1	AT3G22200.1 | Symbols: POP2, GABA-T, HER1 | Pyridoxal phosphate (PLP)-dependent transferases superfamily protein | chr3:7835286-7838863 FORWARD LENGTH=504	-41.5463	27	55.1	73		8		19	3.84211	6950.93	2	24
c454	c454.a1	c454.a1.a2	AT3G22200.2 | Symbols: POP2 | Pyridoxal phosphate (PLP)-dependent transferases superfamily protein | chr3:7835457-7838863 FORWARD LENGTH=513	-41.5463	27	56.2	73		8		18	4.05556	11363.6	2	24
c455	c455.a1	c455.a1.a1	AT1G09620.1 | Symbols: | ATP binding;leucine-tRNA ligases;aminoacyl-tRNA ligases;nucleotide binding;ATP binding;aminoacyl-tRNA ligases | chr1:3113077-3116455 REVERSE LENGTH=1091	-62.1186	14	123.2	73		11		46	1.58696	37.6328	1	24
c456	c456.a1	c456.a1.a1	AT2G15010.1 | Symbols: | Plant thionin | chr2:6484422-6485001 FORWARD LENGTH=135	-30	16	14.2	73		2		5	14.6	398107170553496	1	23
c457	c457.a1	c457.a1.a1	AT5G66780.1 | Symbols: | unknown protein; Has 1807 Blast hits to 1807 proteins in 277 species: Archae - 0; Bacteria - 0; Metazoa - 736; Fungi - 347; Plants - 385; Viruses - 0; Other Eukaryotes - 339 (source: NCBI BLink). | chr5:26663627-26664196 FORWARD LENGTH=121	-24.3224	27	13.4	72		2		6	12	999999999999	1	24
c458	c458.a1	c458.a1.a1	AT2G44310.1 | Symbols: | Calcium-binding EF-hand family protein | chr2:18309285-18309713 FORWARD LENGTH=142	-30.1505	35	15.7	72		4		4	18	1e+18	1	24
c459	c459.a1	c459.a1.a1	AT5G54430.1 | Symbols: ATPHOS32, PHOS32 | Adenine nucleotide alpha hydrolases-like superfamily protein | chr5:22097563-22099693 REVERSE LENGTH=242	-42.876	34	26.1	66	50	4	3	11	6	999999	1	24
c459	c459.a2	c459.a2.a1	AT4G27320.1 | Symbols: ATPHOS34, PHOS34 | Adenine nucleotide alpha hydrolases-like superfamily protein | chr4:13678860-13680717 REVERSE LENGTH=260	-21.0893	18	28	22	6	4	3	12	1.83333	67.1292	1	17
c460	c460.a1	c460.a1.a1	AT1G24180.1 | Symbols: IAR4 | Thiamin diphosphate-binding fold (THDP-binding) superfamily protein | chr1:8560777-8563382 REVERSE LENGTH=393	-30.9972	15	43.2	66	45	5	3	16	4.125	13334.2	1	24
c460	c460.a2	c460.a2.a1	AT1G59900.1 | Symbols: AT-E1 ALPHA, E1 ALPHA | pyruvate dehydrogenase complex E1 alpha subunit | chr1:22051368-22053660 FORWARD LENGTH=389	-22.3531	15	42.9	27	6	4	2	16	1.6875	47.6968	1	18
c461	c461.a1	c461.a1.a1	AT3G61220.1 | Symbols: | NAD(P)-binding Rossmann-fold superfamily protein | chr3:22663025-22664316 FORWARD LENGTH=296	-33.5474	21	32.7	72		5		18	4	9999	2	24
c461	c461.a1	c461.a1.a2	AT3G61220.2 | Symbols: | NAD(P)-binding Rossmann-fold superfamily protein | chr3:22663025-22664316 FORWARD LENGTH=303	-33.5474	21	33.5	72		5		19	3.78947	6157.48	2	24
c462	c462.a1	c462.a1.a1	AT3G62120.1 | Symbols: | Class II aaRS and biotin synthetases superfamily protein | chr3:23001227-23003849 REVERSE LENGTH=530	-38.1794	15	60.6	72		6		31	2.32258	209.175	2	23
c462	c462.a1	c462.a1.a2	AT3G62120.2 | Symbols: | Class II aaRS and biotin synthetases superfamily protein | chr3:23001227-23003849 REVERSE LENGTH=530	-38.1794	15	60.6	72		6		31	2.32258	209.175	2	23
c463	c463.a1	c463.a1.a1	AT1G50380.1 | Symbols: | Prolyl oligopeptidase family protein | chr1:18662480-18666185 FORWARD LENGTH=710	-72.4147	23	80.8	72		10		36	2	99	1	23
c464	c464.a1	c464.a1.a1	AT1G16350.1 | Symbols: | Aldolase-type TIM barrel family protein | chr1:5590951-5592872 FORWARD LENGTH=502	-41.9626	19	53.9	71		7		17	4.17647	15012.1	1	24
c465	c465.a1	c465.a1.a1	AT3G11830.1 | Symbols: | TCP-1/cpn60 chaperonin family protein | chr3:3732734-3736156 FORWARD LENGTH=557	-53.0746	19	59.6	71		8		25	2.84	690.831	1	23
c466	c466.a1	c466.a1.a1	AT5G40370.1 | Symbols: | Glutaredoxin family protein | chr5:16147826-16149052 REVERSE LENGTH=111	-35.4431	84	11.7	71		6		5	14.2	158489319246110	1	24
c467	c467.a1	c467.a1.a1	AT3G52300.1 | Symbols: ATPQ | ATP synthase D chain, mitochondrial | chr3:19396689-19398119 FORWARD LENGTH=168	-28.9626	30	19.5	71		5		9	7.88889	7.74264e+07	1	24
c468	c468.a1	c468.a1.a1	AT4G25740.1 | Symbols: | RNA binding Plectin/S10 domain-containing protein | chr4:13107488-13108751 REVERSE LENGTH=177	-19.1509	25	19.4	71		3		6	11.8333	6.81292e+11	2	24
c468	c468.a1	c468.a1.a2	AT5G52650.1 | Symbols: | RNA binding Plectin/S10 domain-containing protein | chr5:21355781-21357003 REVERSE LENGTH=179	-19.1509	25	19.5	71		3		7	10.1429	1.3895e+10	2	24
c469	c469.a1	c469.a1.a1	AT5G38170.1 | Symbols: | Bifunctional inhibitor/lipid-transfer protein/seed storage 2S albumin superfamily protein | chr5:15227717-15228028 FORWARD LENGTH=103	-29.0653	63	10.9	70		6		4	17.5	3.16228e+17	1	24
c470	c470.a1	c470.a1.a1	AT5G08570.1 | Symbols: | Pyruvate kinase family protein | chr5:2778433-2780300 FORWARD LENGTH=510	-35.0227	14	54.8	70		7		19	3.68421	4831.93	1	24
c471	c471.a1	c471.a1.a1	AT5G06060.1 | Symbols: | NAD(P)-binding Rossmann-fold superfamily protein | chr5:1824066-1825833 REVERSE LENGTH=264	-38.1603	40	28.2	70		8		13	5.38462	242445	1	24
c472	c472.a1	c472.a1.a1	AT1G09010.1 | Symbols: | glycoside hydrolase family 2 protein | chr1:2895259-2899287 REVERSE LENGTH=944	-57.0851	15	107.5	70		12		47	1.48936	29.8576	1	23
c473	c473.a1	c473.a1.a1	AT4G15000.1 | Symbols: | Ribosomal L27e protein family | chr4:8571896-8572303 FORWARD LENGTH=135	-21.1289	37	15.5	68	46	5	2	5	13.6	3.98107e+13	2	24
c473	c473.a1	c473.a1.a2	AT4G15000.2 | Symbols: | Ribosomal L27e protein family | chr4:8571896-8572387 FORWARD LENGTH=131	-21.1289	38	14.9	68	46	5	2	5	13.6	3.98107e+13	2	24
c473	c473.a2	c473.a2.a1	AT3G22230.1 | Symbols: | Ribosomal L27e protein family | chr3:7844136-7844543 REVERSE LENGTH=135	-11.7051	26	15.5	23	1	4	1	6	3.83333	6811.92	1	18
c474	c474.a1	c474.a1.a1	AT1G65880.1 | Symbols: BZO1 | benzoyloxyglucosinolate 1 | chr1:24508633-24510737 REVERSE LENGTH=580	-43.9831	23	64.8	69		10		21	3.28571	1929.7	1	24
c475	c475.a1	c475.a1.a1	AT2G43090.1 | Symbols: | Aconitase/3-isopropylmalate dehydratase protein | chr2:17918957-17919712 FORWARD LENGTH=251	-42.7565	43	26.7	69		7		14	4.92857	84833.3	1	23
c476	c476.a1	c476.a1.a1	AT3G22960.1 | Symbols: PKP1, PKP-ALPHA | Pyruvate kinase family protein | chr3:8139369-8141771 FORWARD LENGTH=596	-52.2067	23	65	69		9		21	3.28571	1929.7	1	24
c477	c477.a1	c477.a1.a1	AT5G37510.1 | Symbols: EMB1467, CI76 | NADH-ubiquinone dehydrogenase, mitochondrial, putative | chr5:14897490-14900352 FORWARD LENGTH=745	-61.4895	18	81	69		10		31	2.22581	167.192	2	24
c477	c477.a1	c477.a1.a2	AT5G37510.2 | Symbols: EMB1467, CI76 | NADH-ubiquinone dehydrogenase, mitochondrial, putative | chr5:14897490-14900447 FORWARD LENGTH=748	-61.4895	18	81.4	69		10		31	2.22581	167.192	2	24
c478	c478.a1	c478.a1.a1	AT3G10740.1 | Symbols: ASD1, ARAF1, ARAF, ATASD1 | alpha-L-arabinofuranosidase 1 | chr3:3361031-3364573 REVERSE LENGTH=678	-33.6699	10	74.9	69		5		24	2.875	748.894	1	24
c479	c479.a1	c479.a1.a1	AT3G27430.2 | Symbols: PBB1 | N-terminal nucleophile aminohydrolases (Ntn hydrolases) superfamily protein | chr3:10152910-10155052 FORWARD LENGTH=273	-30.7875	27	29.5	68		6		10	6.8	6.30957e+06	1	24
c480	c480.a1	c480.a1.a1	AT4G16210.1 | Symbols: ECHIA, E-COAH-2 | enoyl-CoA hydratase/isomerase A | chr4:9176864-9177978 REVERSE LENGTH=265	-49.3503	40	28.7	68		9		16	4.25	17781.8	1	23
c481	c481.a1	c481.a1.a1	AT5G53560.1 | Symbols: ATB5-A, B5 #2, ATCB5-E, CB5-E | cytochrome B5 isoform E | chr5:21759628-21760353 FORWARD LENGTH=134	-42.0885	59	15	68		6		7	9.71429	5.17947e+09	1	24
c482	c482.a1	c482.a1.a1	AT2G34480.1 | Symbols: | Ribosomal protein L18ae/LX family protein | chr2:14532916-14534161 REVERSE LENGTH=178	-29.5521	35	21.2	66	36	7	3	8	8.25	1.77828e+08	1	24
c482	c482.a2	c482.a2.a1	AT3G14600.1 | Symbols: | Ribosomal protein L18ae/LX family protein | chr3:4910773-4911933 FORWARD LENGTH=178	-26.5792	25	21.2	32	2	5	1	8	4	9999	1	20
c483	c483.a1	c483.a1.a1	AT5G22810.1 | Symbols: | GDSL-like Lipase/Acylhydrolase superfamily protein | chr5:7621568-7623367 FORWARD LENGTH=337	-47.6945	28	36.6	68		8		11	6.18182	1.51991e+06	1	24
c484	c484.a1	c484.a1.a1	AT3G12203.1 | Symbols: scpl17 | serine carboxypeptidase-like 17 | chr3:3891357-3893956 REVERSE LENGTH=437	-41.5713	21	49.4	68		6		18	3.77778	5993.84	1	24
c485	c485.a1	c485.a1.a1	AT3G15090.1 | Symbols: | GroES-like zinc-binding alcohol dehydrogenase family protein | chr3:5076847-5078870 FORWARD LENGTH=366	-29.6316	14	39.3	67		4		17	3.94118	8732.26	1	24
c486	c486.a1	c486.a1.a1	AT1G21720.1 | Symbols: PBC1 | proteasome beta subunit C1 | chr1:7626394-7628070 FORWARD LENGTH=204	-31.2335	38	22.7	67		6		10	6.7	5.01187e+06	1	24
c487	c487.a1	c487.a1.a1	AT1G62080.1 | Symbols: | unknown protein; BEST Arabidopsis thaliana protein match is: unknown protein (TAIR:AT1G62000.1); Has 118 Blast hits to 112 proteins in 34 species: Archae - 0; Bacteria - 43; Metazoa - 10; Fungi - 2; Plants - 36; Viruses - 0; Other Eukaryotes - 27 (source: NCBI BLink). | chr1:22946451-22946903 REVERSE LENGTH=150	-39.4903	41	15	66		3		3	22	1e+22	1	24
c488	c488.a1	c488.a1.a1	AT1G62710.1 | Symbols: BETA-VPE, BETAVPE | beta vacuolar processing enzyme | chr1:23224070-23226857 REVERSE LENGTH=486	-30.299	10	53.7	66		3		18	3.66667	4640.59	1	24
c489	c489.a1	c489.a1.a1	AT5G13450.1 | Symbols: ATP5 | delta subunit of Mt ATP synthase | chr5:4310558-4311941 REVERSE LENGTH=238	-24.5774	28	26.2	66		5		12	5.5	316227	1	24
c490	c490.a1	c490.a1.a1	AT5G08380.1 | Symbols: AtAGAL1, AGAL1 | alpha-galactosidase 1 | chr5:2694851-2697616 REVERSE LENGTH=410	-23.2562	12	45.6	65		4		21	3.09524	1244.2	1	24
c491	c491.a1	c491.a1.a1	AT5G52840.1 | Symbols: | NADH-ubiquinone oxidoreductase-related | chr5:21413718-21414794 FORWARD LENGTH=169	-27.1716	37	19.1	65		5		9	7.22222	1.6681e+07	1	24
c492	c492.a1	c492.a1.a1	AT2G42500.1 | Symbols: PP2A-3 | protein phosphatase 2A-3 | chr2:17698099-17701226 REVERSE LENGTH=313	-42.9929	29	35.7	53	50	6	5	14	3.78571	6104.4	2	20
c492	c492.a1	c492.a1.a2	AT3G58500.1 | Symbols: PP2A-4 | protein phosphatase 2A-4 | chr3:21635503-21638911 REVERSE LENGTH=313	-42.9929	29	35.7	53	50	6	5	14	3.78571	6104.4	2	20
c492	c492.a2	c492.a2.a1	AT1G10430.1 | Symbols: PP2A-2 | protein phosphatase 2A-2 | chr1:3428705-3430437 REVERSE LENGTH=306	-21.0587	15	34.8	15	12	3	2	14	1.07143	10.7877	3	13
c492	c492.a2	c492.a2.a2	AT1G59830.1 | Symbols: PP2A-1 | protein phosphatase 2A-2 | chr1:22020708-22022293 REVERSE LENGTH=306	-21.0587	15	34.9	15	12	3	2	16	0.9375	7.65964	3	13
c492	c492.a2	c492.a2.a3	AT1G69960.1 | Symbols: PP2A | serine/threonine protein phosphatase 2A | chr1:26348892-26350511 REVERSE LENGTH=307	-21.0587	15	34.9	15	12	3	2	15	1	9	3	13
c493	c493.a1	c493.a1.a1	AT4G03050.2 | Symbols: AOP3 | 2-oxoglutarate (2OG) and Fe(II)-dependent oxygenase superfamily protein | chr4:1344332-1346127 FORWARD LENGTH=361	-47.3978	37	39.4	65		9		14	4.64286	43938.7	1	22
c494	c494.a1	c494.a1.a1	AT5G39130.1 | Symbols: | RmlC-like cupins superfamily protein | chr5:15665638-15666413 REVERSE LENGTH=222	-17.0691	19	23.9	47	28	3	2	2	23.5	3.16228e+23	1	21
c494	c494.a2	c494.a2.a1	AT5G39160.1 | Symbols: | RmlC-like cupins superfamily protein | chr5:15679195-15679970 REVERSE LENGTH=222	-16.153	19	23.9	37	18	3	2	2	18.5	3.16228e+18	5	16
c494	c494.a2	c494.a2.a2	AT5G39160.2 | Symbols: | RmlC-like cupins superfamily protein | chr5:15679195-15679970 REVERSE LENGTH=200	-16.153	21	21.3	37	18	3	2	2	18.5	3.16228e+18	5	16
c494	c494.a2	c494.a2.a3	AT5G39160.3 | Symbols: | RmlC-like cupins superfamily protein | chr5:15679195-15679970 REVERSE LENGTH=218	-16.153	19	23.3	37	18	3	2	2	18.5	3.16228e+18	5	16
c494	c494.a2	c494.a2.a4	AT5G39190.1 | Symbols: GLP2A, ATGER2, GER2 | germin-like protein 2 | chr5:15692771-15693546 REVERSE LENGTH=222	-16.153	19	23.8	37	18	3	2	2	18.5	3.16228e+18	5	16
c494	c494.a2	c494.a2.a5	AT5G39190.2 | Symbols: GLP2A, ATGER2, GER2 | germin-like protein 2 | chr5:15692771-15693546 REVERSE LENGTH=200	-16.153	21	21.2	37	18	3	2	2	18.5	3.16228e+18	5	16
c495	c495.a1	c495.a1.a1	AT2G47770.1 | Symbols: ATTSPO, TSPO | TSPO(outer membrane tryptophan-rich sensory protein)-related | chr2:19568701-19569291 FORWARD LENGTH=196	-27.4337	35	21	64		4		5	12.8	6.30957e+12	1	24
c496	c496.a1	c496.a1.a1	AT5G59290.1 | Symbols: UXS3, ATUXS3 | UDP-glucuronic acid decarboxylase 3 | chr5:23915814-23917953 REVERSE LENGTH=342	-29.3946	37	38.5	43	20	9	2	18	2.38889	243.844	2	23
c496	c496.a1	c496.a1.a2	AT5G59290.2 | Symbols: UXS3, ATUXS3 | UDP-glucuronic acid decarboxylase 3 | chr5:23915814-23917998 REVERSE LENGTH=357	-29.3946	36	40.1	43	20	9	2	20	2.15	140.254	2	23
c496	c496.a2	c496.a2.a1	AT3G46440.1 | Symbols: UXS5 | UDP-XYL synthase 5 | chr3:17089268-17091611 REVERSE LENGTH=341	-26.4757	35	38.3	26	3	8	1	16	1.625	41.1697	2	18
c496	c496.a2	c496.a2.a2	AT3G46440.2 | Symbols: UXS5 | UDP-XYL synthase 5 | chr3:17089268-17091611 REVERSE LENGTH=341	-26.4757	35	38.3	26	3	8	1	16	1.625	41.1697	2	18
c496	c496.a3	c496.a3.a1	AT2G47650.1 | Symbols: UXS4 | UDP-xylose synthase 4 | chr2:19538751-19541364 REVERSE LENGTH=443	-15.6573	8	49.8	19	18	3	2	21	0.904762	7.03086	4	15
c496	c496.a3	c496.a3.a2	AT2G47650.2 | Symbols: UXS4 | UDP-xylose synthase 4 | chr2:19538751-19541364 REVERSE LENGTH=449	-15.6573	8	50.6	19	18	3	2	21	0.904762	7.03086	4	15
c496	c496.a3	c496.a3.a3	AT3G62830.1 | Symbols: UXS2, ATUXS2, AUD1 | NAD(P)-binding Rossmann-fold superfamily protein | chr3:23232539-23235353 FORWARD LENGTH=445	-15.6573	8	49.8	19	18	3	2	21	0.904762	7.03086	4	15
c496	c496.a3	c496.a3.a4	AT3G62830.2 | Symbols: UXS2, ATUXS2 | NAD(P)-binding Rossmann-fold superfamily protein | chr3:23232539-23235353 FORWARD LENGTH=445	-15.6573	8	49.8	19	18	3	2	21	0.904762	7.03086	4	15
c497	c497.a1	c497.a1.a1	AT2G42520.1 | Symbols: | P-loop containing nucleoside triphosphate hydrolases superfamily protein | chr2:17705382-17708744 FORWARD LENGTH=633	-44.1876	17	67.5	61	12	9	3	28	2.17857	149.859	1	23
c497	c497.a2	c497.a2.a1	AT3G58510.1 | Symbols: | DEA(D/H)-box RNA helicase family protein | chr3:21640608-21643464 FORWARD LENGTH=612	-35.4491	16	65.9	52	3	8	2	27	1.92593	83.3191	3	23
c497	c497.a2	c497.a2.a2	AT3G58510.2 | Symbols: | DEA(D/H)-box RNA helicase family protein | chr3:21640608-21643464 FORWARD LENGTH=612	-35.4491	16	65.9	52	3	8	2	27	1.92593	83.3191	3	23
c497	c497.a2	c497.a2.a3	AT3G58510.3 | Symbols: | DEA(D/H)-box RNA helicase family protein | chr3:21640608-21643464 FORWARD LENGTH=612	-35.4491	16	65.9	52	3	8	2	27	1.92593	83.3191	3	23
c498	c498.a1	c498.a1.a1	AT1G47128.1 | Symbols: RD21, RD21A | Granulin repeat cysteine protease family protein | chr1:17283139-17285609 REVERSE LENGTH=462	-44.7933	22	50.8	64		7		14	4.57143	37274.9	1	23
c499	c499.a1	c499.a1.a1	AT1G07770.1 | Symbols: RPS15A | ribosomal protein S15A | chr1:2408413-2409065 REVERSE LENGTH=130	-33.3101	45	14.7	64		5		7	9.14286	1.3895e+09	3	24
c499	c499.a1	c499.a1.a2	AT1G07770.2 | Symbols: RPS15A | ribosomal protein S15A | chr1:2408413-2409065 REVERSE LENGTH=130	-33.3101	45	14.7	64		5		7	9.14286	1.3895e+09	3	24
c499	c499.a1	c499.a1.a3	AT5G59850.1 | Symbols: | Ribosomal protein S8 family protein | chr5:24112499-24113084 REVERSE LENGTH=130	-33.3101	45	14.7	64		5		7	9.14286	1.3895e+09	3	24
c500	c500.a1	c500.a1.a1	AT4G24830.1 | Symbols: | arginosuccinate synthase family | chr4:12793085-12795857 REVERSE LENGTH=494	-30.9342	15	53.7	64		6		28	2.28571	192.07	2	24
c500	c500.a1	c500.a1.a2	AT4G24830.2 | Symbols: | arginosuccinate synthase family | chr4:12793085-12795857 REVERSE LENGTH=450	-30.9342	17	48.9	64		6		27	2.37037	233.623	2	24
c501	c501.a1	c501.a1.a1	AT2G25890.1 | Symbols: | Oleosin family protein | chr2:11037435-11037884 FORWARD LENGTH=149	-18.7932	18	16.1	63		2		3	21	1e+21	1	24
c502	c502.a1	c502.a1.a1	AT1G14610.1 | Symbols: TWN2, VALRS | valyl-tRNA synthetase / valine--tRNA ligase (VALRS) | chr1:5008502-5014486 REVERSE LENGTH=1108	-52.5264	13	125.7	63		11		50	1.26	17.197	1	24
c503	c503.a1	c503.a1.a1	AT5G59310.1 | Symbols: LTP4 | lipid transfer protein 4 | chr5:23925296-23925772 REVERSE LENGTH=112	-29.7828	57	11.3	63		4		4	15.75	5623413251903490	1	24
c504	c504.a1	c504.a1.a1	AT3G20050.1 | Symbols: ATTCP-1, TCP-1 | T-complex protein 1 alpha subunit | chr3:6998544-7002266 REVERSE LENGTH=545	-69.698	30	59.1	63		13		27	2.33333	214.443	1	22
c505	c505.a1	c505.a1.a1	AT4G34180.1 | Symbols: | Cyclase family protein | chr4:16370060-16371383 REVERSE LENGTH=255	-33.8165	33	28.3	63		6		10	6.3	1.99526e+06	1	24
c506	c506.a1	c506.a1.a1	AT1G22840.1 | Symbols: CYTC-1, ATCYTC-A | CYTOCHROME C-1 | chr1:8079384-8080286 FORWARD LENGTH=114	-16.466	29	12.3	49	22	3	1	7	7	9999999	1	23
c506	c506.a2	c506.a2.a1	AT4G10040.1 | Symbols: CYTC-2 | cytochrome c-2 | chr4:6277083-6278281 FORWARD LENGTH=112	-16.1584	38	12.2	40	13	4	2	7	5.71429	517946	1	23
c507	c507.a1	c507.a1.a1	AT1G53750.1 | Symbols: RPT1A | regulatory particle triple-A 1A | chr1:20065921-20068324 REVERSE LENGTH=426	-60.765	42	47.7	62		14		25	2.48	300.995	1	23
c508	c508.a1	c508.a1.a1	AT3G13300.1 | Symbols: VCS | Transducin/WD40 repeat-like superfamily protein | chr3:4304085-4309949 FORWARD LENGTH=1344	-44.4237	10	145.5	62		10		59	1.05085	10.2421	2	24
c508	c508.a1	c508.a1.a2	AT3G13300.2 | Symbols: VCS | Transducin/WD40 repeat-like superfamily protein | chr3:4304085-4309949 FORWARD LENGTH=1309	-44.4237	10	141.8	62		10		58	1.06897	10.721	2	24
c509	c509.a1	c509.a1.a1	AT2G29300.1 | Symbols: | NAD(P)-binding Rossmann-fold superfamily protein | chr2:12588214-12589372 FORWARD LENGTH=263	-26.2112	18	28.2	62		4		8	7.75	5.62341e+07	2	24
c509	c509.a1	c509.a1.a2	AT2G29300.2 | Symbols: | NAD(P)-binding Rossmann-fold superfamily protein | chr2:12588214-12589643 FORWARD LENGTH=286	-26.2112	17	31.2	62		4		9	6.88889	7.74264e+06	2	24
c510	c510.a1	c510.a1.a1	AT4G29350.1 | Symbols: PFN2, PRO2, PRF2 | profilin 2 | chr4:14450135-14451119 FORWARD LENGTH=131	-30.6533	43	13.9	62		3		4	15.5	3162277660168380	1	24
c511	c511.a1	c511.a1.a1	AT3G12960.1 | Symbols: | unknown protein; Has 44 Blast hits to 44 proteins in 14 species: Archae - 0; Bacteria - 0; Metazoa - 0; Fungi - 0; Plants - 44; Viruses - 0; Other Eukaryotes - 0 (source: NCBI BLink). | chr3:4136546-4136806 FORWARD LENGTH=86	-25.0052	42	9.4	61		3		4	15.25	1778279410038920	1	22
c512	c512.a1	c512.a1.a1	AT5G19440.1 | Symbols: | NAD(P)-binding Rossmann-fold superfamily protein | chr5:6556493-6558123 FORWARD LENGTH=326	-24.7826	19	35.5	61		5		14	4.35714	22757.5	1	24
c513	c513.a1	c513.a1.a1	AT3G19170.1 | Symbols: ATPREP1, ATZNMP, PREP1 | presequence protease 1 | chr3:6625578-6631874 REVERSE LENGTH=1080	-50.347	13	120.8	61		11		56	1.08929	11.2825	1	24
c514	c514.a1	c514.a1.a1	AT5G58710.1 | Symbols: ROC7 | rotamase CYP 7 | chr5:23717840-23719495 FORWARD LENGTH=204	-27.4431	32	21.9	57	45	5	4	6	9.5	3.16228e+09	1	23
c514	c514.a2	c514.a2.a1	AT2G29960.1 | Symbols: CYP5, ATCYP5, CYP19-4 | cyclophilin 5 | chr2:12769183-12770528 REVERSE LENGTH=201	-7.529	8	21.4	16	4	2	1	6	2.66667	463.159	2	15
c514	c514.a2	c514.a2.a2	AT2G29960.2 | Symbols: CYP5, ATCYP5, CYP19-4 | cyclophilin 5 | chr2:12769183-12770528 REVERSE LENGTH=191	-7.529	9	20.5	16	4	2	1	6	2.66667	463.159	2	15
c515	c515.a1	c515.a1.a1	AT1G64520.1 | Symbols: RPN12a | regulatory particle non-ATPase 12A | chr1:23956459-23958120 FORWARD LENGTH=267	-31.8436	29	30.6	61		5		14	4.35714	22757.5	1	24
c516	c516.a1	c516.a1.a1	AT3G17020.1 | Symbols: | Adenine nucleotide alpha hydrolases-like superfamily protein | chr3:5802728-5804063 REVERSE LENGTH=163	-20.4385	31	17.7	61		3		6	10.1667	1.4678e+10	1	24
c517	c517.a1	c517.a1.a1	AT3G53020.1 | Symbols: STV1, RPL24B, RPL24 | Ribosomal protein L24e family protein | chr3:19660749-19661912 REVERSE LENGTH=163	-15.9187	19	18.5	60	18	3	1	4	15	1000000000000000	1	24
c517	c517.a2	c517.a2.a1	AT2G36620.1 | Symbols: RPL24A | ribosomal protein L24 | chr2:15350548-15351819 REVERSE LENGTH=164	-12.8874	19	18.8	43	1	3	1	4	10.75	5.62341e+10	1	23
c518	c518.a1	c518.a1.a1	AT1G30630.1 | Symbols: | Coatomer epsilon subunit | chr1:10858546-10860173 REVERSE LENGTH=292	-56.7592	53	32.5	61		8		11	5.54545	351118	1	23
c519	c519.a1	c519.a1.a1	AT5G47810.1 | Symbols: PFK2 | phosphofructokinase 2 | chr5:19356569-19357989 REVERSE LENGTH=444	-30.8754	13	49.1	60		5		19	3.15789	1437.45	1	24
c520	c520.a1	c520.a1.a1	AT3G22630.1 | Symbols: PBD1, PRCGB | 20S proteasome beta subunit D1 | chr3:8009709-8010774 REVERSE LENGTH=204	-35.7993	31	22.4	55	21	5	1	8	6.875	7.49894e+06	1	24
c520	c520.a2	c520.a2.a1	AT4G14800.1 | Symbols: PBD2 | 20S proteasome beta subunit D2 | chr4:8500398-8502058 FORWARD LENGTH=199	-39.727	46	21.9	39	5	7	3	11	3.54545	3510.19	2	23
c520	c520.a2	c520.a2.a2	AT4G14800.2 | Symbols: PBD2 | 20S proteasome beta subunit D2 | chr4:8500398-8502058 FORWARD LENGTH=215	-39.727	43	23.7	39	5	7	3	10	3.9	7942.28	2	23
c521	c521.a1	c521.a1.a1	AT2G27040.1 | Symbols: AGO4, OCP11 | Argonaute family protein | chr2:11536795-11541503 REVERSE LENGTH=924	-60.8134	14	102.7	60		9		45	1.33333	20.5443	2	22
c521	c521.a1	c521.a1.a2	AT2G27040.2 | Symbols: AGO4 | Argonaute family protein | chr2:11536795-11541503 REVERSE LENGTH=924	-60.8134	14	102.7	60		9		45	1.33333	20.5443	2	22
c522	c522.a1	c522.a1.a1	AT1G47420.1 | Symbols: SDH5 | succinate dehydrogenase 5 | chr1:17395774-17397176 REVERSE LENGTH=257	-41.4	38	28	60		6		14	4.28571	19306	1	23
c523	c523.a1	c523.a1.a1	AT3G17940.1 | Symbols: | Galactose mutarotase-like superfamily protein | chr3:6143707-6145244 REVERSE LENGTH=341	-47.2333	36	37.1	60		6		10	6	999999	1	24
c524	c524.a1	c524.a1.a1	AT2G38040.1 | Symbols: CAC3 | acetyl Co-enzyme a carboxylase carboxyltransferase alpha subunit | chr2:15917612-15920749 FORWARD LENGTH=769	-41.5801	12	85.1	59		7		36	1.63889	42.54	2	23
c524	c524.a1	c524.a1.a2	AT2G38040.2 | Symbols: CAC3 | acetyl Co-enzyme a carboxylase carboxyltransferase alpha subunit | chr2:15917612-15920749 FORWARD LENGTH=769	-41.5801	12	85.1	59		7		36	1.63889	42.54	2	23
c525	c525.a1	c525.a1.a1	AT2G32920.1 | Symbols: ATPDIL2-3, PDI9, ATPDI9, PDIL2-3 | PDI-like 2-3 | chr2:13962502-13965406 REVERSE LENGTH=440	-32.9333	20	47.6	59		7		14	4.21429	16377.9	1	24
c526	c526.a1	c526.a1.a1	AT2G45510.1 | Symbols: CYP704A2 | cytochrome P450, family 704, subfamily A, polypeptide 2 | chr2:18753085-18754944 FORWARD LENGTH=511	-32.353	16	58.9	59		7		28	2.10714	126.98	1	24
c527	c527.a1	c527.a1.a1	AT5G59880.1 | Symbols: ADF3 | actin depolymerizing factor 3 | chr5:24120382-24121628 FORWARD LENGTH=139	-32.7788	33	15.8	56	20	3	2	4	14	99999999999999	2	24
c527	c527.a1	c527.a1.a2	AT5G59880.2 | Symbols: ADF3 | actin depolymerizing factor 3 | chr5:24120382-24121628 FORWARD LENGTH=124	-32.7788	37	14	56	20	3	2	4	14	99999999999999	2	24
c527	c527.a2	c527.a2.a1	AT3G46000.1 | Symbols: ADF2 | actin depolymerizing factor 2 | chr3:16907743-16908822 REVERSE LENGTH=137	-17.1146	18	15.7	38	2	2	1	4	9.5	3.16228e+09	1	24
c528	c528.a1	c528.a1.a1	AT3G12800.1 | Symbols: SDRB, DECR | short-chain dehydrogenase-reductase B | chr3:4063463-4064757 REVERSE LENGTH=298	-46.9886	28	31.7	58		7		12	4.83333	68128.2	1	24
c529	c529.a1	c529.a1.a1	AT3G54470.1 | Symbols: | uridine 5'-monophosphate synthase / UMP synthase (PYRE-F) (UMPS) | chr3:20168285-20170245 REVERSE LENGTH=476	-47.2719	22	51.7	58		7		22	2.63636	431.876	1	24
c530	c530.a1	c530.a1.a1	AT4G37000.1 | Symbols: ACD2, ATRCCR | accelerated cell death 2 (ACD2) | chr4:17442627-17443762 FORWARD LENGTH=319	-27.6758	16	36.3	58		4		19	3.05263	1127.84	1	23
c531	c531.a1	c531.a1.a1	AT4G05420.1 | Symbols: DDB1A | damaged DNA binding protein 1A | chr4:2746288-2752663 FORWARD LENGTH=1088	-36.4234	8	121.1	58		6		43	1.34884	21.3274	2	23
c531	c531.a1	c531.a1.a2	AT4G05420.2 | Symbols: DDB1A | damaged DNA binding protein 1A | chr4:2746288-2752663 FORWARD LENGTH=1067	-36.4234	8	118.7	58		6		41	1.41463	24.9797	2	23
c532	c532.a1	c532.a1.a1	AT2G22240.1 | Symbols: ATMIPS2, MIPS2, ATIPS2 | myo-inositol-1-phosphate synthase 2 | chr2:9451901-9453938 REVERSE LENGTH=510	-46.2729	23	56.2	49	37	8	5	18	2.72222	526.5	1	13
c532	c532.a2	c532.a2.a1	AT4G39800.1 | Symbols: MI-1-P SYNTHASE, MIPS1, ATMIPS1, ATIPS1 | myo-inositol-1-phosphate synthase 1 | chr4:18469659-18471893 REVERSE LENGTH=511	-22.0792	13	56.4	21	9	5	2	18	1.16667	13.678	1	10
c533	c533.a1	c533.a1.a1	AT1G04690.1 | Symbols: KAB1, KV-BETA1 | potassium channel beta subunit 1 | chr1:1313662-1315420 FORWARD LENGTH=328	-23.8037	15	36.4	58		4		15	3.86667	7355.42	1	24
c534	c534.a1	c534.a1.a1	AT5G66680.1 | Symbols: DGL1 | dolichyl-diphosphooligosaccharide-protein glycosyltransferase 48kDa subunit family protein | chr5:26617840-26620581 REVERSE LENGTH=437	-36.3058	17	48.6	57		6		21	2.71429	516.947	1	22
c535	c535.a1	c535.a1.a1	AT4G04020.1 | Symbols: FIB | fibrillin | chr4:1932161-1933546 FORWARD LENGTH=318	-38.3373	28	34.8	57		7		18	3.16667	1466.8	1	24
c536	c536.a1	c536.a1.a1	AT1G29250.1 | Symbols: | Alba DNA/RNA-binding protein | chr1:10223461-10224592 REVERSE LENGTH=130	-20.0807	36	14.5	57		3		6	9.5	3.16228e+09	1	24
c537	c537.a1	c537.a1.a1	AT5G38470.1 | Symbols: RAD23D | Rad23 UV excision repair protein family | chr5:15404720-15407500 FORWARD LENGTH=378	-27.1336	14	40	56		5		10	5.6	398106	1	24
c538	c538.a1	c538.a1.a1	AT1G27990.1 | Symbols: | unknown protein; BEST Arabidopsis thaliana protein match is: unknown protein (TAIR:AT5G52420.1); Has 86 Blast hits to 86 proteins in 15 species: Archae - 0; Bacteria - 0; Metazoa - 0; Fungi - 0; Plants - 84; Viruses - 0; Other Eukaryotes - 2 (source: NCBI BLink). | chr1:9752799-9753919 REVERSE LENGTH=271	-15.4021	13	29.7	56		3		8	7	9999999	1	23
c539	c539.a1	c539.a1.a1	AT5G16070.1 | Symbols: | TCP-1/cpn60 chaperonin family protein | chr5:5247549-5251050 REVERSE LENGTH=535	-33.759	16	58.8	56		6		24	2.33333	214.443	1	24
c540	c540.a1	c540.a1.a1	AT2G41260.1 | Symbols: M17, ATM17 | glycine-rich protein / late embryogenesis abundant protein (M17) | chr2:17206541-17207492 FORWARD LENGTH=225	-29.6649	27	23.8	56		4		5	11.2	1.58489e+11	2	24
c540	c540.a1	c540.a1.a2	AT2G41260.2 | Symbols: M17, ATM17 | glycine-rich protein / late embryogenesis abundant protein (M17) | chr2:17206541-17207492 FORWARD LENGTH=280	-29.6649	22	29.5	56		4		6	9.33333	2.15443e+09	2	24
c541	c541.a1	c541.a1.a1	AT4G23100.1 | Symbols: RML1, PAD2, GSH1, CAD2, ATECS1, GSHA | glutamate-cysteine ligase | chr4:12103458-12106751 REVERSE LENGTH=522	-21.8175	8	58.4	56		4		17	3.29412	1967.42	3	24
c541	c541.a1	c541.a1.a2	AT4G23100.2 | Symbols: RML1, PAD2, GSH1, CAD2 | glutamate-cysteine ligase | chr4:12103779-12106751 REVERSE LENGTH=477	-21.8175	9	53.4	56		4		16	3.5	3161.28	3	24
c541	c541.a1	c541.a1.a3	AT4G23100.3 | Symbols: GSH1 | glutamate-cysteine ligase | chr4:12103458-12106751 REVERSE LENGTH=522	-21.8175	8	58.4	56		4		17	3.29412	1967.42	3	24
c542	c542.a1	c542.a1.a1	AT3G57290.1 | Symbols: EIF3E, TIF3E1, ATEIF3E-1, INT-6, ATINT6, INT6 | eukaryotic translation initiation factor 3E | chr3:21196786-21199073 REVERSE LENGTH=441	-51.4958	35	51.6	56		12		27	2.07407	117.597	1	22
c543	c543.a1	c543.a1.a1	AT1G04660.1 | Symbols: | glycine-rich protein | chr1:1300668-1301306 REVERSE LENGTH=212	-20.2676	23	18.2	56		2		6	9.33333	2.15443e+09	1	24
c544	c544.a1	c544.a1.a1	AT2G24580.1 | Symbols: | FAD-dependent oxidoreductase family protein | chr2:10444928-10446178 REVERSE LENGTH=416	-40.7279	19	45.6	56		5		15	3.73333	5410.7	1	24
c545	c545.a1	c545.a1.a1	AT5G27640.1 | Symbols: TIF3B1, EIF3B, ATEIF3B-1, EIF3B-1, ATTIF3B1 | translation initiation factor 3B1 | chr5:9781207-9784759 REVERSE LENGTH=712	-50.474	20	81.7	56		11		31	1.80645	63.04	2	23
c545	c545.a1	c545.a1.a2	AT5G27640.2 | Symbols: TIF3B1, EIF3B, ATEIF3B-1, EIF3B-1, ATTIF3B1 | translation initiation factor 3B1 | chr5:9781207-9784759 REVERSE LENGTH=738	-50.474	20	84.8	56		11		33	1.69697	48.7702	2	23
c546	c546.a1	c546.a1.a1	AT4G22010.1 | Symbols: sks4 | SKU5 similar 4 | chr4:11663429-11666463 FORWARD LENGTH=541	-32.9989	15	60.3	56		6		22	2.54545	350.119	1	24
c547	c547.a1	c547.a1.a1	AT5G61410.1 | Symbols: RPE, EMB2728 | D-ribulose-5-phosphate-3-epimerase | chr5:24684085-24685836 REVERSE LENGTH=281	-38.8189	25	29.9	56		4		9	6.22222	1.6681e+06	2	21
c547	c547.a1	c547.a1.a2	AT5G61410.2 | Symbols: RPE | D-ribulose-5-phosphate-3-epimerase | chr5:24684085-24685836 REVERSE LENGTH=281	-38.8189	25	29.9	56		4		9	6.22222	1.6681e+06	2	21
c548	c548.a1	c548.a1.a1	AT1G29310.1 | Symbols: | SecY protein transport family protein | chr1:10252662-10254526 FORWARD LENGTH=475	-29.7116	13	51.9	55		7		11	5	99999	3	21
c548	c548.a1	c548.a1.a2	AT2G34250.1 | Symbols: | SecY protein transport family protein | chr2:14462635-14464572 FORWARD LENGTH=475	-29.7116	13	52	55		7		11	5	99999	3	21
c548	c548.a1	c548.a1.a3	AT2G34250.2 | Symbols: | SecY protein transport family protein | chr2:14462635-14464572 FORWARD LENGTH=475	-29.7116	13	52	55		7		11	5	99999	3	21
c549	c549.a1	c549.a1.a1	AT5G20890.1 | Symbols: | TCP-1/cpn60 chaperonin family protein | chr5:7087020-7089906 REVERSE LENGTH=527	-103.383	46	57.2	55		14		23	2.3913	245.209	1	19
c550	c550.a1	c550.a1.a1	AT5G04885.1 | Symbols: | Glycosyl hydrolase family protein | chr5:1423369-1426628 FORWARD LENGTH=665	-31.7241	12	72.2	55		7		22	2.5	315.228	1	22
c551	c551.a1	c551.a1.a1	AT1G53070.1 | Symbols: | Legume lectin family protein | chr1:19778371-19779189 FORWARD LENGTH=272	-29.9863	28	30.3	55		6		11	5	99999	1	22
c552	c552.a1	c552.a1.a1	AT5G19760.1 | Symbols: | Mitochondrial substrate carrier family protein | chr5:6679591-6681845 REVERSE LENGTH=298	-40.818	30	31.8	55		7		16	3.4375	2737.42	1	23
c553	c553.a1	c553.a1.a1	AT3G46740.1 | Symbols: TOC75-III, MAR1 | translocon at the outer envelope membrane of chloroplasts 75-III | chr3:17216104-17219296 REVERSE LENGTH=818	-61.0587	16	89	55		8		35	1.57143	36.2759	1	24
c554	c554.a1	c554.a1.a1	AT5G48180.1 | Symbols: NSP5 | nitrile specifier protein 5 | chr5:19541283-19542358 REVERSE LENGTH=326	-33.7047	23	35.7	54		6		17	3.17647	1500.31	1	24
c555	c555.a1	c555.a1.a1	AT3G51890.1 | Symbols: | Clathrin light chain protein | chr3:19249686-19250890 REVERSE LENGTH=258	-44.3313	32	29.1	48	46	6	5	14	3.42857	2681.7	1	23
c555	c555.a2	c555.a2.a1	AT2G20760.1 | Symbols: | Clathrin light chain protein | chr2:8943279-8945108 REVERSE LENGTH=338	-6.13194	5	37.1	8	6	2	1	10	0.8	5.30957	1	7
c556	c556.a1	c556.a1.a1	AT1G07985.1 | Symbols: | Expressed protein | chr1:2475508-2475942 FORWARD LENGTH=144	-19.9959	30	16.4	54		4		5	10.8	6.30957e+10	1	24
c557	c557.a1	c557.a1.a1	AT5G25754.1 | Symbols: | RNA polymerase I-associated factor PAF67 | chr5:8953564-8955511 FORWARD LENGTH=514	-34.8025	15	60	54		7		23	2.34783	221.754	2	24
c557	c557.a1	c557.a1.a2	AT5G25757.1 | Symbols: | RNA polymerase I-associated factor PAF67 | chr5:8965515-8967460 REVERSE LENGTH=514	-34.8025	15	60	54		7		23	2.34783	221.754	2	24
c558	c558.a1	c558.a1.a1	AT4G04910.1 | Symbols: NSF | AAA-type ATPase family protein | chr4:2489696-2495666 REVERSE LENGTH=742	-29.2085	9	81.3	54		5		36	1.5	30.6228	1	24
c559	c559.a1	c559.a1.a1	AT1G08830.1 | Symbols: CSD1 | copper/zinc superoxide dismutase 1 | chr1:2827700-2829053 FORWARD LENGTH=152	-29.1013	41	15	39	19	3	2	4	9.75	5.62341e+09	2	22
c559	c559.a1	c559.a1.a2	AT1G08830.2 | Symbols: CSD1 | copper/zinc superoxide dismutase 1 | chr1:2827700-2829053 FORWARD LENGTH=152	-29.1013	41	15	39	19	3	2	4	9.75	5.62341e+09	2	22
c559	c559.a2	c559.a2.a1	AT5G18100.1 | Symbols: CSD3 | copper/zinc superoxide dismutase 3 | chr5:5987221-5988706 FORWARD LENGTH=164	-11.8002	15	16.9	34	14	2	1	7	4.85714	71967.6	2	21
c559	c559.a2	c559.a2.a2	AT5G18100.2 | Symbols: CSD3 | copper/zinc superoxide dismutase 3 | chr5:5987221-5988436 FORWARD LENGTH=137	-11.8002	18	14.3	34	14	2	1	6	5.66667	464158	2	21
c560	c560.a1	c560.a1.a1	AT3G14310.1 | Symbols: ATPME3, PME3 | pectin methylesterase 3 | chr3:4772214-4775095 REVERSE LENGTH=592	-43.3156	19	64.1	53		7		20	2.65	445.684	1	23
c561	c561.a1	c561.a1.a1	AT1G62000.1 | Symbols: | unknown protein; FUNCTIONS IN: molecular_function unknown; INVOLVED IN: biological_process unknown; LOCATED IN: endomembrane system; BEST Arabidopsis thaliana protein match is: unknown protein (TAIR:AT1G62080.1); Has 163 Blast hits to 56 proteins in 10 species: Archae - 0; Bacteria - 4; Metazoa - 109; Fungi - 6; Plants - 37; Viruses - 0; Other Eukaryotes - 7 (source: NCBI…	-30	26	14.8	53		2		3	17.6667	4.64159e+17	1	23
c562	c562.a1	c562.a1.a1	AT5G23540.1 | Symbols: | Mov34/MPN/PAD-1 family protein | chr5:7937772-7939339 FORWARD LENGTH=308	-31.0702	23	34.2	53		6		11	4.81818	65792.3	2	24
c562	c562.a1	c562.a1.a2	AT5G23540.2 | Symbols: | Mov34/MPN/PAD-1 family protein | chr5:7938109-7939339 FORWARD LENGTH=259	-31.0702	27	29.1	53		6		11	4.81818	65792.3	2	24
c563	c563.a1	c563.a1.a1	AT5G14450.1 | Symbols: | GDSL-like Lipase/Acylhydrolase superfamily protein | chr5:4658488-4660034 FORWARD LENGTH=389	-44.0538	26	43.5	53		8		17	3.11765	1310.13	1	22
c564	c564.a1	c564.a1.a1	AT5G27670.1 | Symbols: HTA7 | histone H2A 7 | chr5:9792807-9793365 REVERSE LENGTH=150	-19.2074	29	15.8	20	19	3	2	6	3.33333	2153.43	1	17
c564	c564.a2	c564.a2.a1	AT1G51060.1 | Symbols: HTA10 | histone H2A 10 | chr1:18926948-18927443 FORWARD LENGTH=132	-6.21197	24	13.9	19	18	2	1	4	4.75	56233.1	4	18
c564	c564.a2	c564.a2.a2	AT4G27230.1 | Symbols: HTA2 | histone H2A 2 | chr4:13637515-13638325 REVERSE LENGTH=131	-6.21197	24	13.7	19	18	2	1	4	4.75	56233.1	4	18
c564	c564.a2	c564.a2.a3	AT4G27230.2 | Symbols: HTA2 | histone H2A 2 | chr4:13637515-13638325 REVERSE LENGTH=131	-6.21197	24	13.7	19	18	2	1	4	4.75	56233.1	4	18
c564	c564.a2	c564.a2.a4	AT5G54640.1 | Symbols: HTA1, RAT5, ATHTA1 | Histone superfamily protein | chr5:22196540-22197279 FORWARD LENGTH=130	-6.21197	24	13.6	19	18	2	1	4	4.75	56233.1	4	18
c564	c564.a3	c564.a3.a1	AT1G08880.1 | Symbols: HTA5, H2AXA, G-H2AX, GAMMA-H2AX | Histone superfamily protein | chr1:2847144-2847676 REVERSE LENGTH=142	-7.08213	23	14.7	16	15	2	1	6	2.66667	463.159	2	15
c564	c564.a3	c564.a3.a2	AT1G54690.1 | Symbols: HTA3, H2AXB, G-H2AX, GAMMA-H2AX | gamma histone variant H2AX | chr1:20414607-20415206 REVERSE LENGTH=142	-7.08213	23	14.7	16	15	2	1	6	2.66667	463.159	2	15
c565	c565.a1	c565.a1.a1	AT5G10730.1 | Symbols: | NAD(P)-binding Rossmann-fold superfamily protein | chr5:3390822-3392947 REVERSE LENGTH=287	-26.9512	27	30.9	53		5		17	3.11765	1310.13	1	24
c566	c566.a1	c566.a1.a1	AT3G25800.1 | Symbols: PDF1, PR 65, PP2AA2 | protein phosphatase 2A subunit A2 | chr3:9422822-9425783 REVERSE LENGTH=587	-36.6378	18	65.5	49	40	8	6	24	2.04167	109.069	2	21
c566	c566.a1	c566.a1.a2	AT3G25800.2 | Symbols: PDF1, PR 65, PP2AA2 | protein phosphatase 2A subunit A2 | chr3:9423036-9425783 REVERSE LENGTH=544	-36.6378	20	60.8	49	40	8	6	23	2.13043	134.031	2	21
c566	c566.a2	c566.a2.a1	AT1G25490.1 | Symbols: RCN1, REGA, ATB BETA BETA, EER1 | ARM repeat superfamily protein | chr1:8951700-8954899 FORWARD LENGTH=588	-20.0915	8	65.4	13	4	4	2	27	0.481481	2.03027	1	10
c567	c567.a1	c567.a1.a1	AT1G19140.1 | Symbols: | FUNCTIONS IN: molecular_function unknown; INVOLVED IN: ubiquinone biosynthetic process; LOCATED IN: mitochondrion; EXPRESSED IN: 24 plant structures; EXPRESSED DURING: 15 growth stages; CONTAINS InterPro DOMAIN/s: COQ9 (InterPro:IPR013718), Ubiquinone biosynthesis protein COQ9 (InterPro:IPR012762); Has 748 Blast hits to 748 proteins in 260 species: Archae - 0; Bacteria - …	-23.3073	17	34.2	52		4		12	4.33333	21543.3	2	23
c567	c567.a1	c567.a1.a2	AT1G19140.2 | Symbols: | FUNCTIONS IN: molecular_function unknown; INVOLVED IN: ubiquinone biosynthetic process; LOCATED IN: mitochondrion; EXPRESSED IN: 24 plant structures; EXPRESSED DURING: 15 growth stages; CONTAINS InterPro DOMAIN/s: COQ9 (InterPro:IPR013718), Ubiquinone biosynthesis protein COQ9 (InterPro:IPR012762); Has 35333 Blast hits to 34131 proteins in 2444 species: Archae - 798; Bact…	-23.3073	17	34.3	52		4		12	4.33333	21543.3	2	23
c568	c568.a1	c568.a1.a1	AT4G14160.1 | Symbols: | Sec23/Sec24 protein transport family protein | chr4:8167574-8173026 FORWARD LENGTH=773	-40.3193	9	85.2	48	21	5	3	21	2.28571	192.07	2	24
c568	c568.a1	c568.a1.a2	AT4G14160.2 | Symbols: | Sec23/Sec24 protein transport family protein | chr4:8167574-8173026 FORWARD LENGTH=772	-40.3193	9	85.1	48	21	5	3	21	2.28571	192.07	2	24
c568	c568.a2	c568.a2.a1	AT1G05520.1 | Symbols: | Sec23/Sec24 protein transport family protein | chr1:1631126-1635703 REVERSE LENGTH=783	-17.6452	5	86.2	28	1	3	1	19	1.47368	28.7635	1	22
c568	c568.a3	c568.a3.a1	AT3G23660.1 | Symbols: | Sec23/Sec24 protein transport family protein | chr3:8513666-8517729 REVERSE LENGTH=765	-10.2976	3	83.9	8	3	2	1	17	0.470588	1.95521	1	7
c569	c569.a1	c569.a1.a1	AT1G03220.1 | Symbols: | Eukaryotic aspartyl protease family protein | chr1:787143-788444 FORWARD LENGTH=433	-25.664	13	45.6	52		5		19	2.73684	544.559	1	22
c570	c570.a1	c570.a1.a1	AT1G30360.1 | Symbols: ERD4 | Early-responsive to dehydration stress protein (ERD4) | chr1:10715892-10718799 FORWARD LENGTH=724	-44.2704	16	81.8	52		10		35	1.48571	29.5995	1	23
c571	c571.a1	c571.a1.a1	AT1G04170.1 | Symbols: EIF2 GAMMA | eukaryotic translation initiation factor 2 gamma subunit | chr1:1097423-1099702 FORWARD LENGTH=465	-38.032	25	50.7	52		8		17	3.05882	1144.05	1	22
c572	c572.a1	c572.a1.a1	AT1G54010.1 | Symbols: | GDSL-like Lipase/Acylhydrolase superfamily protein | chr1:20158854-20160747 REVERSE LENGTH=386	-65.4993	36	43	49	41	11	10	15	3.26667	1846.85	1	18
c572	c572.a2	c572.a2.a1	AT1G54000.1 | Symbols: | GDSL-like Lipase/Acylhydrolase superfamily protein | chr1:20154548-20156365 REVERSE LENGTH=391	-16.4715	10	43.1	11	3	3	2	14	0.785714	5.1054	1	5
c573	c573.a1	c573.a1.a1	AT5G48100.1 | Symbols: TT10, LAC15, ATLAC15 | Laccase/Diphenol oxidase family protein | chr5:19489530-19492582 REVERSE LENGTH=565	-33.2618	14	63.9	52		7		23	2.26087	181.335	1	22
c574	c574.a1	c574.a1.a1	AT3G11710.1 | Symbols: ATKRS-1 | lysyl-tRNA synthetase 1 | chr3:3702359-3705613 REVERSE LENGTH=626	-44.0521	16	70.7	52		7		28	1.85714	70.9686	1	23
c575	c575.a1	c575.a1.a1	AT1G07140.1 | Symbols: SIRANBP | Pleckstrin homology (PH) domain superfamily protein | chr1:2192360-2193688 REVERSE LENGTH=228	-27.6437	18	25.5	48	22	3	1	11	4.36364	23100.3	1	24
c575	c575.a2	c575.a2.a1	AT5G58590.1 | Symbols: RANBP1 | RAN binding protein 1 | chr5:23680319-23681714 REVERSE LENGTH=219	-29.875	32	24.6	30	4	4	2	8	3.75	5622.41	1	24
c576	c576.a1	c576.a1.a1	AT5G58490.1 | Symbols: | NAD(P)-binding Rossmann-fold superfamily protein | chr5:23643068-23644455 FORWARD LENGTH=324	-29.1834	21	35.6	51		5		15	3.4	2510.89	1	23
c577	c577.a1	c577.a1.a1	AT2G30110.1 | Symbols: ATUBA1, MOS5, UBA1 | ubiquitin-activating enzyme 1 | chr2:12852632-12857369 REVERSE LENGTH=1080	-45.9903	12	120	44	43	11	10	47	0.93617	7.63317	1	20
c577	c577.a2	c577.a2.a1	AT5G06460.1 | Symbols: ATUBA2, UBA 2 | ubiquitin activating enzyme 2 | chr5:1970239-1974382 FORWARD LENGTH=1077	-18.6278	4	119.4	8	7	3	2	44	0.181818	0.519911	1	7
c578	c578.a1	c578.a1.a1	AT1G02780.1 | Symbols: emb2386 | Ribosomal protein L19e family protein | chr1:608120-609391 REVERSE LENGTH=214	-31.9335	28	24.5	46	38	4	3	5	9.2	1.58489e+09	1	19
c578	c578.a2	c578.a2.a1	AT4G02230.1 | Symbols: | Ribosomal protein L19e family protein | chr4:979391-980640 REVERSE LENGTH=208	-5.92227	12	24.1	13	5	2	1	5	2.6	397.107	1	10
c579	c579.a1	c579.a1.a1	AT1G06000.1 | Symbols: | UDP-Glycosyltransferase superfamily protein | chr1:1820495-1821802 REVERSE LENGTH=435	-33.5272	21	48	51		6		15	3.4	2510.89	1	24
c580	c580.a1	c580.a1.a1	AT4G10750.1 | Symbols: | Phosphoenolpyruvate carboxylase family protein | chr4:6618724-6619800 FORWARD LENGTH=358	-26.1623	18	38.3	51		5		12	4.25	17781.8	1	24
c581	c581.a1	c581.a1.a1	AT5G05010.1 | Symbols: | clathrin adaptor complexes medium subunit family protein | chr5:1477137-1479872 FORWARD LENGTH=527	-43.5598	23	57.6	51		6		21	2.42857	267.27	2	22
c581	c581.a1	c581.a1.a2	AT5G05010.2 | Symbols: | clathrin adaptor complexes medium subunit family protein | chr5:1477137-1479872 FORWARD LENGTH=527	-43.5598	23	57.6	51		6		21	2.42857	267.27	2	22
c582	c582.a1	c582.a1.a1	AT5G01650.1 | Symbols: | Tautomerase/MIF superfamily protein | chr5:242734-244033 REVERSE LENGTH=115	-22.288	50	12	51		3		3	17	1e+17	2	24
c582	c582.a1	c582.a1.a2	AT5G01650.2 | Symbols: | Tautomerase/MIF superfamily protein | chr5:243067-244033 REVERSE LENGTH=122	-22.288	47	13.1	51		3		3	17	1e+17	2	24
c583	c583.a1	c583.a1.a1	AT3G04790.1 | Symbols: | Ribose 5-phosphate isomerase, type A protein | chr3:1313365-1314195 FORWARD LENGTH=276	-30.8794	21	29.2	51		3		12	4.25	17781.8	1	24
c584	c584.a1	c584.a1.a1	AT1G62820.1 | Symbols: | Calcium-binding EF-hand family protein | chr1:23263822-23264268 REVERSE LENGTH=148	-25.2662	42	16.5	45	17	5	2	11	4.09091	12327.5	1	23
c584	c584.a2	c584.a2.a1	AT1G12310.1 | Symbols: | Calcium-binding EF-hand family protein | chr1:4187500-4187946 REVERSE LENGTH=148	-22.6878	42	16.4	33	5	5	2	11	3	999	1	22
c585	c585.a1	c585.a1.a1	AT4G09670.1 | Symbols: | Oxidoreductase family protein | chr4:6107382-6109049 REVERSE LENGTH=362	-41.8668	38	39.4	50		10		17	2.94118	872.326	1	23
c586	c586.a1	c586.a1.a1	AT1G62740.1 | Symbols: Hop2 | stress-inducible protein, putative | chr1:23231026-23233380 FORWARD LENGTH=571	-44.4963	18	64.4	50		7		26	1.92308	82.7678	1	24
c587	c587.a1	c587.a1.a1	AT4G29840.1 | Symbols: MTO2, TS | Pyridoxal-5'-phosphate-dependent enzyme family protein | chr4:14599434-14601014 REVERSE LENGTH=526	-41.9741	28	57.6	50		10		21	2.38095	239.41	1	22
c588	c588.a1	c588.a1.a1	AT2G20140.1 | Symbols: | AAA-type ATPase family protein | chr2:8692736-8694837 FORWARD LENGTH=443	-21.2094	11	49.2	50		4		22	2.27273	186.382	2	23
c588	c588.a1	c588.a1.a2	AT4G29040.1 | Symbols: RPT2a | regulatory particle AAA-ATPase 2A | chr4:14312369-14314386 FORWARD LENGTH=443	-21.2094	11	49.2	50		4		22	2.27273	186.382	2	23
c589	c589.a1	c589.a1.a1	AT3G10410.1 | Symbols: SCPL49, CPY | SERINE CARBOXYPEPTIDASE-LIKE 49 | chr3:3235518-3238063 REVERSE LENGTH=516	-28.0419	16	57.2	50		7		10	5	99999	1	19
c590	c590.a1	c590.a1.a1	AT1G35720.1 | Symbols: ANNAT1, OXY5, ATOXY5 | annexin 1 | chr1:13225304-13226939 FORWARD LENGTH=317	-39.815	26	36.1	50		6		20	2.5	315.228	1	23
c591	c591.a1	c591.a1.a1	AT1G11860.1 | Symbols: | Glycine cleavage T-protein family | chr1:4001801-4003245 FORWARD LENGTH=408	-33.5404	23	44.3	50		6		19	2.63158	427.133	3	24
c591	c591.a1	c591.a1.a2	AT1G11860.2 | Symbols: | Glycine cleavage T-protein family | chr1:4001801-4003245 FORWARD LENGTH=408	-33.5404	23	44.3	50		6		19	2.63158	427.133	3	24
c591	c591.a1	c591.a1.a3	AT1G11860.3 | Symbols: | Glycine cleavage T-protein family | chr1:4001801-4003245 FORWARD LENGTH=408	-33.5404	23	44.3	50		6		19	2.63158	427.133	3	24
c592	c592.a1	c592.a1.a1	AT2G24940.1 | Symbols: AtMAPR2, MAPR2 | membrane-associated progesterone binding protein 2 | chr2:10609447-10609749 FORWARD LENGTH=100	-35.485	77	11	50		5		5	10	9999999999	1	24
c593	c593.a1	c593.a1.a1	AT5G13120.1 | Symbols: ATCYP20-2, CYP20-2 | cyclophilin 20-2 | chr5:4162714-4164720 REVERSE LENGTH=259	-18.1373	11	28.2	50		2		10	5	99999	2	24
c593	c593.a1	c593.a1.a2	AT5G13120.2 | Symbols: CYP20-2 | cyclophilin 20-2 | chr5:4162714-4164720 REVERSE LENGTH=255	-18.1373	12	27.8	50		2		10	5	99999	2	24
c594	c594.a1	c594.a1.a1	AT4G36020.1 | Symbols: CSDP1 | cold shock domain protein 1 | chr4:17043443-17044342 REVERSE LENGTH=299	-37.3421	22	30	49		4		14	3.5	3161.28	1	20
c595	c595.a1	c595.a1.a1	AT1G50200.1 | Symbols: ALATS, ACD | Alanyl-tRNA synthetase | chr1:18591429-18598311 REVERSE LENGTH=1003	-36.9457	12	110.3	48	6	9	1	40	1.2	14.8489	1	24
c595	c595.a2	c595.a2.a1	AT1G50200.2 | Symbols: ALATS | Alanyl-tRNA synthetase | chr1:18591429-18598167 REVERSE LENGTH=963	-36.4228	13	105.8	43	1	9	1	38	1.13158	12.5388	1	23
c596	c596.a1	c596.a1.a1	AT1G74920.1 | Symbols: ALDH10A8 | aldehyde dehydrogenase 10A8 | chr1:28139175-28142573 REVERSE LENGTH=501	-24.6865	13	54.3	49		6		19	2.57895	378.269	2	23
c596	c596.a1	c596.a1.a2	AT1G74920.2 | Symbols: ALDH10A8 | aldehyde dehydrogenase 10A8 | chr1:28139175-28142573 REVERSE LENGTH=496	-24.6865	13	53.8	49		6		19	2.57895	378.269	2	23
c597	c597.a1	c597.a1.a1	AT5G47880.1 | Symbols: ERF1-1 | eukaryotic release factor 1-1 | chr5:19386555-19387865 REVERSE LENGTH=436	-19.2069	10	48.6	37	14	4	2	18	2.05556	112.646	2	24
c597	c597.a1	c597.a1.a2	AT5G47880.2 | Symbols: ERF1-1 | eukaryotic release factor 1-1 | chr5:19386555-19387865 REVERSE LENGTH=436	-19.2069	10	48.6	37	14	4	2	18	2.05556	112.646	2	24
c597	c597.a2	c597.a2.a1	AT1G12920.1 | Symbols: ERF1-2 | eukaryotic release factor 1-2 | chr1:4396555-4397859 REVERSE LENGTH=434	-21.7842	12	48.8	35	12	5	3	20	1.75	55.2341	1	21
c598	c598.a1	c598.a1.a1	AT5G08300.1 | Symbols: | Succinyl-CoA ligase, alpha subunit | chr5:2667579-2669672 FORWARD LENGTH=347	-33.5056	20	36	48	15	5	2	11	4.36364	23100.3	1	22
c598	c598.a2	c598.a2.a1	AT5G23250.1 | Symbols: | Succinyl-CoA ligase, alpha subunit | chr5:7830460-7832491 FORWARD LENGTH=341	-27.0907	18	35.2	34	1	4	1	11	3.09091	1231.85	2	20
c598	c598.a2	c598.a2.a2	AT5G23250.2 | Symbols: | Succinyl-CoA ligase, alpha subunit | chr5:7830460-7832265 FORWARD LENGTH=297	-27.0907	21	30.6	34	1	4	1	9	3.77778	5993.84	2	20
c599	c599.a1	c599.a1.a1	AT2G42740.1 | Symbols: RPL16A | ribosomal protein large subunit 16A | chr2:17791794-17792946 FORWARD LENGTH=182	-28.1587	40	20.7	49		6		8	6.125	1.33352e+06	5	24
c599	c599.a1	c599.a1.a2	AT3G58700.1 | Symbols: | Ribosomal L5P family protein | chr3:21711661-21712816 FORWARD LENGTH=182	-28.1587	40	20.8	49		6		8	6.125	1.33352e+06	5	24
c599	c599.a1	c599.a1.a3	AT4G18730.1 | Symbols: RPL16B | ribosomal protein L16B | chr4:10302238-10303206 FORWARD LENGTH=182	-28.1587	40	20.8	49		6		8	6.125	1.33352e+06	5	24
c599	c599.a1	c599.a1.a4	AT5G45775.1 | Symbols: | Ribosomal L5P family protein | chr5:18565281-18566377 REVERSE LENGTH=172	-28.1587	42	19.7	49		6		8	6.125	1.33352e+06	5	24
c599	c599.a1	c599.a1.a5	AT5G45775.2 | Symbols: | Ribosomal L5P family protein | chr5:18565281-18566496 REVERSE LENGTH=182	-28.1587	40	20.8	49		6		8	6.125	1.33352e+06	5	24
c600	c600.a1	c600.a1.a1	AT3G61440.1 | Symbols: ATCYSC1, ARATH;BSAS3;1, CYSC1 | cysteine synthase C1 | chr3:22735885-22737792 FORWARD LENGTH=368	-20.8971	13	39.8	49		4		16	3.0625	1153.78	1	23
c601	c601.a1	c601.a1.a1	AT5G26360.1 | Symbols: | TCP-1/cpn60 chaperonin family protein | chr5:9255561-9258891 REVERSE LENGTH=555	-46.3386	23	60.2	49		10		32	1.53125	32.9821	1	20
c602	c602.a1	c602.a1.a1	AT1G62640.1 | Symbols: KAS III | 3-ketoacyl-acyl carrier protein synthase III | chr1:23192502-23194737 FORWARD LENGTH=404	-34.6827	19	42.7	49		6		16	3.0625	1153.78	2	22
c602	c602.a1	c602.a1.a2	AT1G62640.2 | Symbols: KAS III | 3-ketoacyl-acyl carrier protein synthase III | chr1:23192502-23194737 FORWARD LENGTH=404	-34.6827	19	42.7	49		6		16	3.0625	1153.78	2	22
c603	c603.a1	c603.a1.a1	AT5G41520.1 | Symbols: | RNA binding Plectin/S10 domain-containing protein | chr5:16609377-16610583 REVERSE LENGTH=180	-29.334	31	19.6	49		6		5	9.8	6.30957e+09	1	22
c604	c604.a1	c604.a1.a1	AT4G37550.1 | Symbols: | Acetamidase/Formamidase family protein | chr4:17643684-17645729 FORWARD LENGTH=452	-43.9493	19	49.5	49		6		17	2.88235	761.699	1	24
c605	c605.a1	c605.a1.a1	AT2G21490.1 | Symbols: LEA | dehydrin LEA | chr2:9206209-9207040 REVERSE LENGTH=185	-43.8351	37	19.2	48		4		3	16	1e+16	1	24
c606	c606.a1	c606.a1.a1	AT3G01910.1 | Symbols: SOX, AT-SO, AtSO | sulfite oxidase | chr3:314919-317274 REVERSE LENGTH=393	-19.8541	10	43.2	48		4		21	2.28571	192.07	2	24
c606	c606.a1	c606.a1.a2	AT3G01910.2 | Symbols: SOX, AT-SO, AtSO | sulfite oxidase | chr3:314919-316641 REVERSE LENGTH=298	-19.8541	13	32.6	48		4		17	2.82353	665.085	2	24
c607	c607.a1	c607.a1.a1	AT2G23110.1 | Symbols: | Late embryogenesis abundant protein, group 6 | chr2:9840552-9840830 FORWARD LENGTH=92	-27.8624	38	9.6	48		4		6	8	99999999	2	23
c607	c607.a1	c607.a1.a2	AT2G23110.2 | Symbols: | Late embryogenesis abundant protein, group 6 | chr2:9840552-9840830 FORWARD LENGTH=92	-27.8624	38	9.6	48		4		6	8	99999999	2	23
c608	c608.a1	c608.a1.a1	AT2G26080.1 | Symbols: AtGLDP2, GLDP2 | glycine decarboxylase P-protein 2 | chr2:11109330-11113786 REVERSE LENGTH=1044	-33.4806	11	113.6	48		9		33	1.45455	27.4804	1	17
c609	c609.a1	c609.a1.a1	AT5G42980.1 | Symbols: ATTRX3, ATH3, ATTRXH3, TRXH3, TRX3 | thioredoxin 3 | chr5:17242772-17243718 FORWARD LENGTH=118	-27.4437	40	13	48		4		7	6.85714	7.19686e+06	1	24
c610	c610.a1	c610.a1.a1	AT1G02816.1 | Symbols: | Protein of unknown function, DUF538 | chr1:621637-622137 FORWARD LENGTH=166	-22.7217	33	18.4	47		5		5	9.4	2.51189e+09	1	22
c611	c611.a1	c611.a1.a1	AT4G35790.1 | Symbols: ATPLDDELTA, PLDDELTA | phospholipase D delta | chr4:16955774-16959875 REVERSE LENGTH=868	-59.7319	21	98.7	47		13		44	1.06818	10.6999	2	22
c611	c611.a1	c611.a1.a2	AT4G35790.2 | Symbols: ATPLDDELTA, PLDDELTA | phospholipase D delta | chr4:16955774-16959875 REVERSE LENGTH=857	-59.7319	22	97.6	47		13		45	1.04444	10.0776	2	22
c612	c612.a1	c612.a1.a1	AT2G43820.1 | Symbols: GT, UGT74F2, ATSAGT1, SGT1, SAGT1 | UDP-glucosyltransferase 74F2 | chr2:18152279-18153715 FORWARD LENGTH=449	-27.8515	13	50.6	47		4		11	4.27273	18737.2	1	23
c613	c613.a1	c613.a1.a1	AT4G14030.1 | Symbols: SBP1 | selenium-binding protein 1 | chr4:8098121-8100165 REVERSE LENGTH=490	-27.3196	15	53.9	46	26	5	4	22	2.09091	122.285	2	20
c613	c613.a1	c613.a1.a2	AT4G14030.2 | Symbols: SBP1 | selenium-binding protein 1 | chr4:8098121-8100165 REVERSE LENGTH=490	-27.3196	15	53.9	46	26	5	4	22	2.09091	122.285	2	20
c613	c613.a2	c613.a2.a1	AT4G14040.1 | Symbols: EDA38, SBP2 | selenium-binding protein 2 | chr4:8100691-8102828 REVERSE LENGTH=487	-6.70246	6	53.8	21	1	2	1	22	0.954545	8.00628	1	20
c614	c614.a1	c614.a1.a1	AT3G20630.1 | Symbols: UBP14, TTN6, ATUBP14, PER1 | ubiquitin-specific protease 14 | chr3:7203001-7208340 REVERSE LENGTH=797	-25.9515	8	88.2	47		5		32	1.46875	28.4273	1	23
c615	c615.a1	c615.a1.a1	AT4G38810.2 | Symbols: | Calcium-binding EF-hand family protein | chr4:18115607-18118860 REVERSE LENGTH=375	-37.1365	22	41	47		5		7	6.71429	5.17947e+06	1	24
c616	c616.a1	c616.a1.a1	AT4G15410.1 | Symbols: PUX5 | serine/threonine protein phosphatase 2A 55 kDa regulatory subunit B prime gamma | chr4:8814868-8816596 FORWARD LENGTH=421	-28.7163	21	44.9	46		6		18	2.55556	358.381	1	24
c617	c617.a1	c617.a1.a1	AT2G43750.1 | Symbols: OASB, ACS1, CPACS1, ATCS-B | O-acetylserine (thiol) lyase B | chr2:18129604-18132322 REVERSE LENGTH=392	-33.1443	23	41.5	46		6		19	2.42105	262.665	2	20
c617	c617.a1	c617.a1.a2	AT2G43750.2 | Symbols: OASB | O-acetylserine (thiol) lyase B | chr2:18129604-18132322 REVERSE LENGTH=392	-33.1443	23	41.5	46		6		19	2.42105	262.665	2	20
c618	c618.a1	c618.a1.a1	AT1G09590.1 | Symbols: | Translation protein SH3-like family protein | chr1:3106549-3107606 FORWARD LENGTH=164	-13.7443	23	18.6	46		3		5	9.2	1.58489e+09	4	24
c618	c618.a1	c618.a1.a2	AT1G09690.1 | Symbols: | Translation protein SH3-like family protein | chr1:3136407-3137430 REVERSE LENGTH=164	-13.7443	23	18.6	46		3		5	9.2	1.58489e+09	4	24
c618	c618.a1	c618.a1.a3	AT1G57660.1 | Symbols: | Translation protein SH3-like family protein | chr1:21355567-21356364 FORWARD LENGTH=164	-13.7443	23	18.6	46		3		4	11.5	3.16228e+11	4	24
c618	c618.a1	c618.a1.a4	AT1G57860.1 | Symbols: | Translation protein SH3-like family protein | chr1:21430034-21430827 REVERSE LENGTH=164	-13.7443	23	18.6	46		3		4	11.5	3.16228e+11	4	24
c619	c619.a1	c619.a1.a1	AT4G25100.1 | Symbols: FSD1, ATFSD1 | Fe superoxide dismutase 1 | chr4:12884649-12886501 REVERSE LENGTH=212	-17.1463	20	23.7	46		3		8	5.75	562340	4	24
c619	c619.a1	c619.a1.a2	AT4G25100.2 | Symbols: FSD1 | Fe superoxide dismutase 1 | chr4:12884649-12886501 REVERSE LENGTH=212	-17.1463	20	23.7	46		3		8	5.75	562340	4	24
c619	c619.a1	c619.a1.a3	AT4G25100.3 | Symbols: FSD1 | Fe superoxide dismutase 1 | chr4:12884649-12886501 REVERSE LENGTH=212	-17.1463	20	23.7	46		3		8	5.75	562340	4	24
c619	c619.a1	c619.a1.a4	AT4G25100.5 | Symbols: FSD1 | Fe superoxide dismutase 1 | chr4:12884649-12886501 REVERSE LENGTH=212	-17.1463	20	23.7	46		3		8	5.75	562340	4	24
c620	c620.a1	c620.a1.a1	AT4G30880.1 | Symbols: | Bifunctional inhibitor/lipid-transfer protein/seed storage 2S albumin superfamily protein | chr4:15035229-15035750 FORWARD LENGTH=109	-23.11	46	11.4	45		4		5	9	999999999	1	23
c621	c621.a1	c621.a1.a1	AT3G18570.1 | Symbols: | Oleosin family protein | chr3:6396072-6396572 REVERSE LENGTH=166	-16.214	13	18	45		2		3	15	1000000000000000	1	22
c622	c622.a1	c622.a1.a1	AT4G02360.1 | Symbols: | Protein of unknown function, DUF538 | chr4:1041179-1041643 FORWARD LENGTH=154	-15.1717	23	16.6	45		3		5	9	999999999	1	24
c623	c623.a1	c623.a1.a1	AT1G10950.1 | Symbols: TMN1, AtTMN1 | transmembrane nine 1 | chr1:3659322-3663622 FORWARD LENGTH=589	-21.9399	8	66.7	45		5		12	3.75	5622.41	1	22
c624	c624.a1	c624.a1.a1	AT4G37300.1 | Symbols: MEE59 | maternal effect embryo arrest 59 | chr4:17554805-17555498 FORWARD LENGTH=173	-31.5299	41	18.7	45		4		7	6.42857	2.68269e+06	1	24
c625	c625.a1	c625.a1.a1	AT5G13430.1 | Symbols: | Ubiquinol-cytochrome C reductase iron-sulfur subunit | chr5:4305414-4307399 REVERSE LENGTH=272	-22.8427	18	29.5	45		4		13	3.46154	2893.27	2	24
c625	c625.a1	c625.a1.a2	AT5G13440.1 | Symbols: | Ubiquinol-cytochrome C reductase iron-sulfur subunit | chr5:4308431-4310022 REVERSE LENGTH=274	-22.8427	18	29.8	45		4		13	3.46154	2893.27	2	24
c626	c626.a1	c626.a1.a1	AT1G60940.1 | Symbols: SNRK2-10, SNRK2.10, SRK2B | SNF1-related protein kinase 2.10 | chr1:22439398-22441896 REVERSE LENGTH=361	-20.0203	12	40.9	45		4		13	3.46154	2893.27	2	21
c626	c626.a1	c626.a1.a2	AT1G60940.2 | Symbols: SNRK2-10, SNRK2.10, SRK2B | SNF1-related protein kinase 2.10 | chr1:22439398-22441896 REVERSE LENGTH=361	-20.0203	12	40.9	45		4		13	3.46154	2893.27	2	21
c627	c627.a1	c627.a1.a1	AT1G12780.1 | Symbols: UGE1, ATUGE1 | UDP-D-glucose/UDP-D-galactose 4-epimerase 1 | chr1:4356124-4358120 REVERSE LENGTH=351	-47.5753	37	39	40	24	10	8	16	2.5	315.228	1	19
c627	c627.a2	c627.a2.a1	AT1G63180.1 | Symbols: UGE3 | UDP-D-glucose/UDP-D-galactose 4-epimerase 3 | chr1:23427559-23429384 REVERSE LENGTH=351	-13.0858	7	38.8	21	5	3	1	16	1.3125	19.5353	1	15
c628	c628.a1	c628.a1.a1	AT2G40660.1 | Symbols: | Nucleic acid-binding, OB-fold-like protein | chr2:16966011-16968866 FORWARD LENGTH=389	-39.7051	24	42	45		6		22	2.04545	110.034	1	22
c629	c629.a1	c629.a1.a1	AT3G53970.1 | Symbols: | proteasome inhibitor-related | chr3:19985208-19987132 FORWARD LENGTH=302	-32.16	27	32	45		5		11	4.09091	12327.5	1	23
c630	c630.a1	c630.a1.a1	AT5G62200.1 | Symbols: | Embryo-specific protein 3, (ATS3) | chr5:24984463-24985674 REVERSE LENGTH=190	-23.9296	26	21	45		4		6	7.5	3.16228e+07	1	22
c631	c631.a1	c631.a1.a1	AT3G56490.1 | Symbols: HIT3, HINT1 | HIS triad family protein 3 | chr3:20941532-20943129 FORWARD LENGTH=147	-16.8327	22	15.9	45		2		7	6.42857	2.68269e+06	1	24
c632	c632.a1	c632.a1.a1	AT3G14420.1 | Symbols: | Aldolase-type TIM barrel family protein | chr3:4821804-4823899 FORWARD LENGTH=367	-38.3827	26	40.2	38	24	6	2	20	1.9	78.4328	2	23
c632	c632.a1	c632.a1.a2	AT3G14420.2 | Symbols: | Aldolase-type TIM barrel family protein | chr3:4821804-4823899 FORWARD LENGTH=367	-38.3827	26	40.2	38	24	6	2	20	1.9	78.4328	2	23
c632	c632.a2	c632.a2.a1	AT3G14415.1 | Symbols: | Aldolase-type TIM barrel family protein | chr3:4818667-4820748 FORWARD LENGTH=367	-38.8968	30	40.2	21	7	7	3	20	1.05	10.2202	3	6
c632	c632.a2	c632.a2.a2	AT3G14415.2 | Symbols: | Aldolase-type TIM barrel family protein | chr3:4818667-4820748 FORWARD LENGTH=373	-38.8968	29	40.8	21	7	7	3	19	1.10526	11.7427	3	6
c632	c632.a2	c632.a2.a3	AT3G14415.3 | Symbols: | Aldolase-type TIM barrel family protein | chr3:4818667-4820748 FORWARD LENGTH=367	-38.8968	30	40.2	21	7	7	3	20	1.05	10.2202	3	6
c633	c633.a1	c633.a1.a1	AT4G15210.1 | Symbols: ATBETA-AMY, AT-BETA-AMY, RAM1, BMY1, BAM5 | beta-amylase 5 | chr4:8666734-8669357 REVERSE LENGTH=498	-44.4865	24	55.9	45		7		23	1.95652	89.4736	1	15
c634	c634.a1	c634.a1.a1	AT4G12420.1 | Symbols: SKU5 | Cupredoxin superfamily protein | chr4:7349941-7352868 REVERSE LENGTH=587	-30.6136	14	65.5	45		5		23	1.95652	89.4736	2	21
c634	c634.a1	c634.a1.a2	AT4G12420.2 | Symbols: SKU5 | Cupredoxin superfamily protein | chr4:7349941-7352868 REVERSE LENGTH=587	-30.6136	14	65.5	45		5		23	1.95652	89.4736	2	21
c635	c635.a1	c635.a1.a1	AT5G47550.1 | Symbols: | Cystatin/monellin superfamily protein | chr5:19286596-19286964 REVERSE LENGTH=122	-30.4908	30	13.3	45		3		5	9	999999999	1	22
c636	c636.a1	c636.a1.a1	AT5G45830.1 | Symbols: DOG1, GSQ5, ATDOG1 | delay of germination 1 | chr5:18589669-18591400 REVERSE LENGTH=291	-26.4472	19	32.4	45		3		12	3.75	5622.41	1	23
c637	c637.a1	c637.a1.a1	AT4G08390.1 | Symbols: SAPX | stromal ascorbate peroxidase | chr4:5314999-5317071 FORWARD LENGTH=372	-24.9466	19	40.3	45		4		17	2.64706	442.669	4	24
c637	c637.a1	c637.a1.a2	AT4G08390.2 | Symbols: SAPX | stromal ascorbate peroxidase | chr4:5314999-5317071 FORWARD LENGTH=372	-24.9466	19	40.3	45		4		17	2.64706	442.669	4	24
c637	c637.a1	c637.a1.a3	AT4G08390.3 | Symbols: SAPX | stromal ascorbate peroxidase | chr4:5314999-5317071 FORWARD LENGTH=371	-24.9466	19	40.2	45		4		17	2.64706	442.669	4	24
c637	c637.a1	c637.a1.a4	AT4G08390.4 | Symbols: SAPX | stromal ascorbate peroxidase | chr4:5314999-5317071 FORWARD LENGTH=346	-24.9466	20	37.3	45		4		16	2.8125	648.382	4	24
c638	c638.a1	c638.a1.a1	AT4G27450.1 | Symbols: | Aluminium induced protein with YGL and LRDR motifs | chr4:13727665-13728683 REVERSE LENGTH=250	-34.9998	29	27.5	45		5		10	4.5	31621.8	1	23
c639	c639.a1	c639.a1.a1	AT1G54780.1 | Symbols: TLP18.3 | thylakoid lumen 18.3 kDa protein | chr1:20439533-20440953 FORWARD LENGTH=285	-22.9611	17	31	44		4		14	3.14286	1388.5	1	21
c640	c640.a1	c640.a1.a1	AT1G06430.1 | Symbols: FTSH8 | FTSH protease 8 | chr1:1960214-1962525 REVERSE LENGTH=685	-23.2672	10	73	37	23	6	5	23	1.6087	39.6159	1	17
c640	c640.a2	c640.a2.a1	AT2G26140.1 | Symbols: ftsh4 | FTSH protease 4 | chr2:11131939-11135126 REVERSE LENGTH=717	-9.85319	5	77.1	21	7	3	2	32	0.65625	3.53158	1	17
c641	c641.a1	c641.a1.a1	AT4G13850.1 | Symbols: ATGRP2, GR-RBP2, GRP2 | glycine-rich RNA-binding protein 2 | chr4:8021314-8022065 FORWARD LENGTH=158	-30.7499	40	15.6	44		4		4	11	99999999999	3	24
c641	c641.a1	c641.a1.a2	AT4G13850.2 | Symbols: ATGRP2 | glycine-rich RNA-binding protein 2 | chr4:8021314-8022065 FORWARD LENGTH=153	-30.7499	41	15.3	44		4		4	11	99999999999	3	24
c641	c641.a1	c641.a1.a3	AT4G13850.3 | Symbols: ATGRP2 | glycine-rich RNA-binding protein 2 | chr4:8021314-8022065 FORWARD LENGTH=144	-30.7499	44	14.6	44		4		5	8.8	6.30957e+08	3	24
c642	c642.a1	c642.a1.a1	AT4G11420.1 | Symbols: EIF3A, ATEIF3A-1, EIF3A-1, ATTIF3A1, TIF3A1 | eukaryotic translation initiation factor 3A | chr4:6947834-6952053 REVERSE LENGTH=987	-58.3569	14	114.1	44		9		46	0.956522	8.04736	1	18
c643	c643.a1	c643.a1.a1	AT5G63240.1 | Symbols: | Carbohydrate-binding X8 domain superfamily protein | chr5:25359050-25359439 REVERSE LENGTH=129	-34.8002	60	13.9	44		4		5	8.8	6.30957e+08	1	24
c644	c644.a1	c644.a1.a1	AT4G19210.1 | Symbols: ATRLI2, RLI2 | RNAse l inhibitor protein 2 | chr4:10501906-10504776 FORWARD LENGTH=605	-24.751	9	68.2	44		4		25	1.76	56.544	1	24
c645	c645.a1	c645.a1.a1	AT4G29680.1 | Symbols: | Alkaline-phosphatase-like family protein | chr4:14538067-14539557 REVERSE LENGTH=496	-25.3028	14	54.5	44		5		14	3.14286	1388.5	1	21
c646	c646.a1	c646.a1.a1	AT2G17870.1 | Symbols: ATCSP3, CSP3 | cold shock domain protein 3 | chr2:7764276-7765181 REVERSE LENGTH=301	-30.3379	18	29.5	43		4		12	3.58333	3830.19	1	21
c647	c647.a1	c647.a1.a1	AT3G13460.1 | Symbols: ECT2 | evolutionarily conserved C-terminal region 2 | chr3:4385274-4388220 REVERSE LENGTH=667	-45.375	16	72.3	41	32	7	6	26	1.57692	36.7505	3	18
c647	c647.a1	c647.a1.a2	AT3G13460.2 | Symbols: ECT2 | evolutionarily conserved C-terminal region 2 | chr3:4385274-4388220 REVERSE LENGTH=664	-45.375	16	72.1	41	32	7	6	26	1.57692	36.7505	3	18
c647	c647.a1	c647.a1.a3	AT3G13460.4 | Symbols: ECT2 | evolutionarily conserved C-terminal region 2 | chr3:4385274-4388220 REVERSE LENGTH=666	-45.375	16	72.2	41	32	7	6	26	1.57692	36.7505	3	18
c647	c647.a2	c647.a2.a1	AT5G61020.1 | Symbols: ECT3 | evolutionarily conserved C-terminal region 3 | chr5:24557485-24559780 REVERSE LENGTH=495	-11.2193	9	55.1	11	2	3	2	24	0.458333	1.87298	2	9
c647	c647.a2	c647.a2.a2	AT5G61020.2 | Symbols: ECT3 | evolutionarily conserved C-terminal region 3 | chr5:24557485-24559780 REVERSE LENGTH=493	-11.2193	9	54.9	11	2	3	2	24	0.458333	1.87298	2	9
c648	c648.a1	c648.a1.a1	AT1G19320.1 | Symbols: | Pathogenesis-related thaumatin superfamily protein | chr1:6679327-6680178 FORWARD LENGTH=247	-19.9031	16	25.3	43		3		9	4.77778	59947.4	1	22
c649	c649.a1	c649.a1.a1	AT4G31340.1 | Symbols: | myosin heavy chain-related | chr4:15205662-15208950 FORWARD LENGTH=437	-18.1967	11	49.5	43		4		15	2.86667	734.642	2	20
c649	c649.a1	c649.a1.a2	AT4G31340.2 | Symbols: | myosin heavy chain-related | chr4:15205662-15208895 FORWARD LENGTH=420	-18.1967	12	47.6	43		4		14	3.07143	1177.77	2	20
c650	c650.a1	c650.a1.a1	AT5G57290.1 | Symbols: | 60S acidic ribosomal protein family | chr5:23207049-23207835 REVERSE LENGTH=120	-17.2924	21	11.8	43		2		3	14.3333	215443469003188	3	24
c650	c650.a1	c650.a1.a2	AT5G57290.2 | Symbols: | 60S acidic ribosomal protein family | chr5:23207089-23207835 REVERSE LENGTH=89	-17.2924	28	8.9	43		2		2	21.5	3.16228e+21	3	24
c650	c650.a1	c650.a1.a3	AT5G57290.3 | Symbols: | 60S acidic ribosomal protein family | chr5:23207049-23207835 REVERSE LENGTH=119	-17.2924	21	11.7	43		2		3	14.3333	215443469003188	3	24
c651	c651.a1	c651.a1.a1	AT2G28470.1 | Symbols: BGAL8 | beta-galactosidase 8 | chr2:12169047-12173164 REVERSE LENGTH=852	-31.03	8	93	43		5		30	1.43333	26.1227	2	22
c651	c651.a1	c651.a1.a2	AT2G28470.2 | Symbols: BGAL8 | beta-galactosidase 8 | chr2:12169047-12173146 REVERSE LENGTH=846	-31.03	8	92.4	43		5		30	1.43333	26.1227	2	22
c652	c652.a1	c652.a1.a1	AT1G48990.1 | Symbols: | Oleosin family protein | chr1:18121470-18121979 FORWARD LENGTH=169	-20.1574	27	18.4	43		3		6	7.16667	1.4678e+07	1	23
c653	c653.a1	c653.a1.a1	AT2G20990.1 | Symbols: SYTA, NTMC2TYPE1.1, ATSYTA, NTMC2T1.1, SYT1 | synaptotagmin A | chr2:9014827-9017829 FORWARD LENGTH=541	-23.2116	14	61.6	43		6		32	1.34375	21.0673	3	20
c653	c653.a1	c653.a1.a2	AT2G20990.2 | Symbols: SYTA | synaptotagmin A | chr2:9014827-9017829 FORWARD LENGTH=565	-23.2116	13	64.3	43		6		33	1.30303	19.0923	3	20
c653	c653.a1	c653.a1.a3	AT2G20990.3 | Symbols: SYTA | synaptotagmin A | chr2:9014827-9017829 FORWARD LENGTH=579	-23.2116	13	66.1	43		6		34	1.26471	17.3953	3	20
c654	c654.a1	c654.a1.a1	AT3G55260.1 | Symbols: HEXO1, ATHEX2 | beta-hexosaminidase 1 | chr3:20489317-20492858 FORWARD LENGTH=541	-18.2437	7	61.1	30	29	4	3	18	1.66667	45.4159	1	19
c654	c654.a2	c654.a2.a1	AT1G65590.1 | Symbols: HEXO3, ATHEX1 | beta-hexosaminidase 3 | chr1:24385996-24390989 FORWARD LENGTH=535	-22.0355	10	59.9	14	13	5	4	24	0.583333	2.83119	1	11
c655	c655.a1	c655.a1.a1	AT2G21270.1 | Symbols: UFD1 | ubiquitin fusion degradation 1 | chr2:9108126-9110012 FORWARD LENGTH=319	-21.6021	18	35.2	43		5		14	3.07143	1177.77	3	22
c655	c655.a1	c655.a1.a2	AT2G21270.2 | Symbols: UFD1 | ubiquitin fusion degradation 1 | chr2:9108126-9110012 FORWARD LENGTH=319	-21.6021	18	35.2	43		5		14	3.07143	1177.77	3	22
c655	c655.a1	c655.a1.a3	AT2G21270.3 | Symbols: UFD1 | ubiquitin fusion degradation 1 | chr2:9107841-9110012 FORWARD LENGTH=340	-21.6021	17	37.6	43		5		13	3.30769	2029.92	3	22
c656	c656.a1	c656.a1.a1	AT1G66240.1 | Symbols: ATX1, ATATX1 | homolog of anti-oxidant 1 | chr1:24686445-24687327 REVERSE LENGTH=106	-14.5449	36	11.3	43		3		5	8.6	3.98107e+08	1	24
c657	c657.a1	c657.a1.a1	AT5G27470.1 | Symbols: | seryl-tRNA synthetase / serine--tRNA ligase | chr5:9695087-9697154 FORWARD LENGTH=451	-40.9042	21	51.5	43		8		20	2.15	140.254	1	21
c658	c658.a1	c658.a1.a1	AT3G09680.1 | Symbols: | Ribosomal protein S12/S23 family protein | chr3:2969197-2970291 REVERSE LENGTH=142	-24.6418	34	15.7	43		4		3	14.3333	215443469003188	2	21
c658	c658.a1	c658.a1.a2	AT5G02960.1 | Symbols: | Ribosomal protein S12/S23 family protein | chr5:693280-694396 REVERSE LENGTH=142	-24.6418	34	15.6	43		4		4	10.75	5.62341e+10	2	21
c659	c659.a1	c659.a1.a1	AT3G54110.1 | Symbols: ATPUMP1, UCP, PUMP1, ATUCP1, UCP1 | plant uncoupling mitochondrial protein 1 | chr3:20038890-20040996 FORWARD LENGTH=306	-29.3736	18	32.6	43		5		16	2.6875	485.968	1	21
c660	c660.a1	c660.a1.a1	AT3G11910.1 | Symbols: UBP13 | ubiquitin-specific protease 13 | chr3:3761758-3770290 REVERSE LENGTH=1115	-29.0102	7	130.4	42		7		58	0.724138	4.29832	2	22
c660	c660.a1	c660.a1.a2	AT3G11910.2 | Symbols: UBP13 | ubiquitin-specific protease 13 | chr3:3761758-3770290 REVERSE LENGTH=1114	-29.0102	7	130.3	42		7		58	0.724138	4.29832	2	22
c661	c661.a1	c661.a1.a1	AT1G18500.1 | Symbols: MAML-4, IPMS1 | methylthioalkylmalate synthase-like 4 | chr1:6369347-6372861 FORWARD LENGTH=631	-40.4641	15	68.5	42		7		29	1.44828	27.0722	1	23
c662	c662.a1	c662.a1.a1	AT2G18960.1 | Symbols: AHA1, PMA, OST2, HA1 | H(+)-ATPase 1 | chr2:8221858-8227268 FORWARD LENGTH=949	-62.7143	19	104	42		14		42	1	9	1	18
c663	c663.a1	c663.a1.a1	AT3G60245.1 | Symbols: | Zinc-binding ribosomal protein family protein | chr3:22268803-22269750 FORWARD LENGTH=92	-18.6308	35	10.2	42		3		4	10.5	3.16228e+10	1	24
c664	c664.a1	c664.a1.a1	AT5G52420.1 | Symbols: | unknown protein; FUNCTIONS IN: molecular_function unknown; INVOLVED IN: biological_process unknown; LOCATED IN: endoplasmic reticulum; EXPRESSED IN: 24 plant structures; EXPRESSED DURING: 13 growth stages; BEST Arabidopsis thaliana protein match is: unknown protein (TAIR:AT5G23920.1); Has 30201 Blast hits to 17322 proteins in 780 species: Archae - 12; Bacteria - 1396; Met…	-8.3886	8	26.6	42		2		8	5.25	177827	1	24
c665	c665.a1	c665.a1.a1	AT2G23550.1 | Symbols: ATMES6, MES6, ABE1 | methyl esterase 6 | chr2:10027813-10028767 REVERSE LENGTH=265	-27.1419	19	29.6	42		4		14	3	999	2	18
c665	c665.a1	c665.a1.a2	AT2G23550.2 | Symbols: ATMES6, MES6, ABE1 | methyl esterase 6 | chr2:10027813-10028767 REVERSE LENGTH=236	-27.1419	21	26.4	42		4		12	3.5	3161.28	2	18
c666	c666.a1	c666.a1.a1	AT5G57870.1 | Symbols: eIFiso4G1 | MIF4G domain-containing protein / MA3 domain-containing protein | chr5:23439755-23443433 FORWARD LENGTH=780	-38.8155	12	85.4	42		7		44	0.954545	8.00628	1	22
c667	c667.a1	c667.a1.a1	AT3G52880.1 | Symbols: ATMDAR1, MDAR1 | monodehydroascorbate reductase 1 | chr3:19601477-19604366 REVERSE LENGTH=434	-32.9018	17	46.4	42		5		21	2	99	2	19
c667	c667.a1	c667.a1.a2	AT3G52880.2 | Symbols: ATMDAR1, MDAR1 | monodehydroascorbate reductase 1 | chr3:19601477-19604366 REVERSE LENGTH=466	-32.9018	16	50	42		5		23	1.82609	66.0019	2	19
c668	c668.a1	c668.a1.a1	AT1G07750.1 | Symbols: | RmlC-like cupins superfamily protein | chr1:2404300-2405863 REVERSE LENGTH=356	-32.1337	19	38.2	42		4		12	3.5	3161.28	1	24
c669	c669.a1	c669.a1.a1	AT5G55410.1 | Symbols: | Bifunctional inhibitor/lipid-transfer protein/seed storage 2S albumin superfamily protein | chr5:22460677-22461081 FORWARD LENGTH=107	-14.7805	25	11.8	42		3		6	7	9999999	2	19
c669	c669.a1	c669.a1.a2	AT5G55410.2 | Symbols: | Bifunctional inhibitor/lipid-transfer protein/seed storage 2S albumin superfamily protein | chr5:22460677-22461009 FORWARD LENGTH=110	-14.7805	25	12.2	42		3		6	7	9999999	2	19
c670	c670.a1	c670.a1.a1	AT3G08030.1 | Symbols: | Protein of unknown function, DUF642 | chr3:2564191-2565819 FORWARD LENGTH=365	-45.1871	31	39	42		8		16	2.625	420.697	1	11
c671	c671.a1	c671.a1.a1	AT2G02850.1 | Symbols: ARPN | plantacyanin | chr2:826630-827720 REVERSE LENGTH=129	-13.6383	23	14	42		2		4	10.5	3.16228e+10	1	24
c672	c672.a1	c672.a1.a1	AT3G13930.1 | Symbols: | Dihydrolipoamide acetyltransferase, long form protein | chr3:4596240-4600143 FORWARD LENGTH=539	-25.9699	14	58.3	42		5		24	1.75	55.2341	1	24
c673	c673.a1	c673.a1.a1	AT3G02200.1 | Symbols: | Proteasome component (PCI) domain protein | chr3:406692-408675 FORWARD LENGTH=364	-34.8842	21	41	42		5		20	2.1	124.893	2	19
c673	c673.a1	c673.a1.a2	AT3G02200.2 | Symbols: | Proteasome component (PCI) domain protein | chr3:406692-408919 FORWARD LENGTH=417	-34.8842	18	46.7	42		5		22	1.90909	80.1131	2	19
c674	c674.a1	c674.a1.a1	AT1G31180.1 | Symbols: ATIMD3, IMD3, IPMDH1 | isopropylmalate dehydrogenase 3 | chr1:11142843-11144617 REVERSE LENGTH=404	-12.6925	6	43.7	42		2		14	3	999	2	23
c674	c674.a1	c674.a1.a2	AT5G14200.1 | Symbols: ATIMD1, IMD1 | isopropylmalate dehydrogenase 1 | chr5:4576220-4578111 FORWARD LENGTH=409	-12.6925	6	44	42		2		15	2.8	629.957	2	23
c675	c675.a1	c675.a1.a1	AT5G60460.1 | Symbols: | Preprotein translocase Sec, Sec61-beta subunit protein | chr5:24317590-24317919 REVERSE LENGTH=109	-31.6099	53	10.8	41		4		4	10.25	1.77828e+10	1	21
c676	c676.a1	c676.a1.a1	AT3G47930.1 | Symbols: ATGLDH, GLDH | L-galactono-1,4-lactone dehydrogenase | chr3:17684500-17687426 FORWARD LENGTH=610	-16.9328	9	68.4	41		4		27	1.51852	32.0003	2	23
c676	c676.a1	c676.a1.a2	AT3G47930.2 | Symbols: ATGLDH, GLDH | L-galactono-1,4-lactone dehydrogenase | chr3:17684500-17686940 FORWARD LENGTH=512	-16.9328	10	56.8	41		4		22	1.86364	72.0527	2	23
c677	c677.a1	c677.a1.a1	AT4G31300.1 | Symbols: PBA1 | N-terminal nucleophile aminohydrolases (Ntn hydrolases) superfamily protein | chr4:15188927-15190935 FORWARD LENGTH=233	-32.8548	28	25.1	41		5		9	4.55556	35937.1	3	24
c677	c677.a1	c677.a1.a2	AT4G31300.2 | Symbols: PBA1 | N-terminal nucleophile aminohydrolases (Ntn hydrolases) superfamily protein | chr4:15188927-15190935 FORWARD LENGTH=234	-32.8548	28	25.2	41		5		9	4.55556	35937.1	3	24
c677	c677.a1	c677.a1.a3	AT4G31300.3 | Symbols: PBA1 | N-terminal nucleophile aminohydrolases (Ntn hydrolases) superfamily protein | chr4:15188927-15190935 FORWARD LENGTH=233	-32.8548	28	25.1	41		5		9	4.55556	35937.1	3	24
c678	c678.a1	c678.a1.a1	AT2G37220.1 | Symbols: | RNA-binding (RRM/RBD/RNP motifs) family protein | chr2:15634980-15636331 REVERSE LENGTH=289	-30.6778	17	30.6	41		3		10	4.1	12588.3	1	22
c679	c679.a1	c679.a1.a1	AT2G47120.1 | Symbols: | NAD(P)-binding Rossmann-fold superfamily protein | chr2:19347359-19348223 REVERSE LENGTH=258	-22.5717	18	27.2	41		4		8	5.125	133351	1	20
c680	c680.a1	c680.a1.a1	AT1G22450.1 | Symbols: COX6B, ATCOX6B2 | cytochrome C oxidase 6B | chr1:7925447-7926918 FORWARD LENGTH=191	-23.4696	28	21.1	41		4		9	4.55556	35937.1	1	23
c681	c681.a1	c681.a1.a1	AT2G30050.1 | Symbols: | transducin family protein / WD-40 repeat family protein | chr2:12825540-12826448 FORWARD LENGTH=302	-20.3958	20	32.5	32	9	5	4	16	2	99	1	23
c681	c681.a2	c681.a2.a1	AT3G01340.1 | Symbols: | Transducin/WD40 repeat-like superfamily protein | chr3:127557-128465 REVERSE LENGTH=302	-14.0448	14	32.5	32	9	3	2	16	2	99	2	23
c681	c681.a2	c681.a2.a2	AT3G01340.2 | Symbols: | Transducin/WD40 repeat-like superfamily protein | chr3:127557-128465 REVERSE LENGTH=302	-14.0448	14	32.5	32	9	3	2	16	2	99	2	23
c682	c682.a1	c682.a1.a1	AT3G05190.1 | Symbols: | D-aminoacid aminotransferase-like PLP-dependent enzymes superfamily protein | chr3:1471457-1475067 FORWARD LENGTH=555	-28.1978	12	62.1	39	32	6	5	30	1.3	18.9526	1	20
c682	c682.a2	c682.a2.a1	AT5G27410.1 | Symbols: | D-aminoacid aminotransferase-like PLP-dependent enzymes superfamily protein | chr5:9678821-9682468 FORWARD LENGTH=559	-7.39794	4	62.8	9	2	2	1	25	0.36	1.29087	2	7
c682	c682.a2	c682.a2.a2	AT5G27410.2 | Symbols: | D-aminoacid aminotransferase-like PLP-dependent enzymes superfamily protein | chr5:9676362-9682468 FORWARD LENGTH=936	-7.39794	2	104.6	9	2	2	1	37	0.243243	0.750827	2	7
c683	c683.a1	c683.a1.a1	AT5G40760.1 | Symbols: G6PD6 | glucose-6-phosphate dehydrogenase 6 | chr5:16311284-16314556 FORWARD LENGTH=515	-26.3953	15	59	36	6	8	3	30	1.2	14.8489	1	23
c683	c683.a2	c683.a2.a1	AT3G27300.1 | Symbols: G6PD5 | glucose-6-phosphate dehydrogenase 5 | chr3:10083318-10086288 REVERSE LENGTH=516	-25.462	17	59	35	5	8	3	28	1.25	16.7828	3	23
c683	c683.a2	c683.a2.a2	AT3G27300.2 | Symbols: G6PD5 | glucose-6-phosphate dehydrogenase 5 | chr3:10083318-10086288 REVERSE LENGTH=516	-25.462	17	59	35	5	8	3	28	1.25	16.7828	3	23
c683	c683.a2	c683.a2.a3	AT3G27300.3 | Symbols: G6PD5 | glucose-6-phosphate dehydrogenase 5 | chr3:10083318-10086288 REVERSE LENGTH=516	-25.462	17	59	35	5	8	3	28	1.25	16.7828	3	23
c684	c684.a1	c684.a1.a1	AT5G27540.1 | Symbols: MIRO1, emb2473 | MIRO-related GTP-ase 1 | chr5:9722816-9727112 FORWARD LENGTH=648	-25.1838	9	72.2	40		5		35	1.14286	12.895	2	22
c684	c684.a1	c684.a1.a2	AT5G27540.2 | Symbols: MIRO1 | MIRO-related GTP-ase 1 | chr5:9722816-9727112 FORWARD LENGTH=648	-25.1838	9	72.2	40		5		35	1.14286	12.895	2	22
c685	c685.a1	c685.a1.a1	AT5G36100.1 | Symbols: | unknown protein; BEST Arabidopsis thaliana protein match is: unknown protein (TAIR:AT1G65090.3); Has 57 Blast hits to 49 proteins in 15 species: Archae - 0; Bacteria - 4; Metazoa - 6; Fungi - 0; Plants - 39; Viruses - 0; Other Eukaryotes - 8 (source: NCBI BLink). | chr5:14191711-14193654 REVERSE LENGTH=295	-23.1071	26	33.1	40		6		15	2.66667	463.159	1	22
c686	c686.a1	c686.a1.a1	AT4G11010.1 | Symbols: NDPK3 | nucleoside diphosphate kinase 3 | chr4:6732780-6734298 REVERSE LENGTH=238	-11.9666	8	25.6	40		2		9	4.44444	27824.6	1	24
c687	c687.a1	c687.a1.a1	AT4G21860.1 | Symbols: MSRB2 | methionine sulfoxide reductase B 2 | chr4:11600238-11601507 REVERSE LENGTH=202	-14.1672	15	21.9	40		3		14	2.85714	718.686	2	24
c687	c687.a1	c687.a1.a2	AT4G21860.3 | Symbols: MSRB2 | methionine sulfoxide reductase B 2 | chr4:11600238-11601507 REVERSE LENGTH=202	-14.1672	15	21.9	40		3		14	2.85714	718.686	2	24
c688	c688.a1	c688.a1.a1	AT5G12950.1 | Symbols: | Putative glycosyl hydrolase of unknown function (DUF1680) | chr5:4093117-4096806 FORWARD LENGTH=861	-40.331	12	96.1	40		7		38	1.05263	10.2884	1	23
c689	c689.a1	c689.a1.a1	AT5G13690.1 | Symbols: CYL1, NAGLU | alpha-N-acetylglucosaminidase family / NAGLU family | chr5:4415808-4420159 FORWARD LENGTH=806	-15.3902	3	92.5	40		3		33	1.21212	15.2975	1	24
c690	c690.a1	c690.a1.a1	AT3G42170.1 | Symbols: | BED zinc finger ;hAT family dimerisation domain | chr3:14321838-14323928 FORWARD LENGTH=696	-28.7595	10	78.7	40		5		26	1.53846	33.5511	1	22
c691	c691.a1	c691.a1.a1	AT4G29120.1 | Symbols: | 6-phosphogluconate dehydrogenase family protein | chr4:14350861-14351865 FORWARD LENGTH=334	-27.4523	21	35.3	40		5		19	2.10526	126.427	1	23
c692	c692.a1	c692.a1.a1	AT2G21160.1 | Symbols: | Translocon-associated protein (TRAP), alpha subunit | chr2:9068428-9070207 FORWARD LENGTH=258	-21.5042	12	28.1	40		2		5	8	99999999	1	24
c693	c693.a1	c693.a1.a1	AT5G39730.1 | Symbols: | AIG2-like (avirulence induced gene) family protein | chr5:15901740-15902624 FORWARD LENGTH=172	-18.5316	20	19.9	40		3		8	5	99999	1	22
c694	c694.a1	c694.a1.a1	AT1G27450.2 | Symbols: APT1, ATAPT1 | adenine phosphoribosyl transferase 1 | chr1:9532421-9533807 FORWARD LENGTH=183	-25.2467	35	19.6	40		5		8	5	99999	1	20
c695	c695.a1	c695.a1.a1	AT2G40290.1 | Symbols: | Eukaryotic translation initiation factor 2 subunit 1 | chr2:16829030-16830889 REVERSE LENGTH=344	-26.2468	16	38.6	39		5		16	2.4375	272.842	3	24
c695	c695.a1	c695.a1.a2	AT2G40290.2 | Symbols: | Eukaryotic translation initiation factor 2 subunit 1 | chr2:16829872-16830889 REVERSE LENGTH=241	-26.2468	23	27.6	39		5		12	3.25	1777.28	3	24
c695	c695.a1	c695.a1.a3	AT2G40290.3 | Symbols: | Eukaryotic translation initiation factor 2 subunit 1 | chr2:16829872-16830889 REVERSE LENGTH=241	-26.2468	23	27.6	39		5		12	3.25	1777.28	3	24
c696	c696.a1	c696.a1.a1	AT1G16850.1 | Symbols: | unknown protein; FUNCTIONS IN: molecular_function unknown; INVOLVED IN: response to salt stress; LOCATED IN: endomembrane system; EXPRESSED IN: leaf apex, leaf whorl, male gametophyte, flower, leaf; EXPRESSED DURING: LP.06 six leaves visible, LP.04 four leaves visible, LP.10 ten leaves visible, petal differentiation and expansion stage, LP.08 eight leaves visible; BEST Ar…	-16.4303	26	16.6	39		3		6	6.5	3.16228e+06	1	24
c697	c697.a1	c697.a1.a1	AT2G24420.1 | Symbols: | DNA repair ATPase-related | chr2:10380147-10382624 FORWARD LENGTH=440	-24.7295	15	50.2	39		5		17	2.29412	195.842	2	22
c697	c697.a1	c697.a1.a2	AT2G24420.2 | Symbols: | DNA repair ATPase-related | chr2:10380147-10382624 FORWARD LENGTH=440	-24.7295	15	50.2	39		5		17	2.29412	195.842	2	22
c698	c698.a1	c698.a1.a1	AT3G56190.1 | Symbols: ALPHA-SNAP2, ASNAP | alpha-soluble NSF attachment protein 2 | chr3:20846119-20848356 REVERSE LENGTH=289	-26.6736	23	32.7	39		6		18	2.16667	145.78	2	24
c698	c698.a1	c698.a1.a2	AT3G56190.2 | Symbols: ALPHA-SNAP2, ASNAP | alpha-soluble NSF attachment protein 2 | chr3:20846119-20848213 REVERSE LENGTH=240	-26.6736	28	27.2	39		6		15	2.6	397.107	2	24
c699	c699.a1	c699.a1.a1	AT3G13235.1 | Symbols: | ubiquitin family protein | chr3:4271492-4274348 REVERSE LENGTH=414	-25.2262	11	45.2	39		3		13	3	999	3	23
c699	c699.a1	c699.a1.a2	AT3G13235.2 | Symbols: | ubiquitin family protein | chr3:4271492-4274348 REVERSE LENGTH=414	-25.2262	11	45.2	39		3		13	3	999	3	23
c699	c699.a1	c699.a1.a3	AT3G13235.3 | Symbols: | ubiquitin family protein | chr3:4271492-4274348 REVERSE LENGTH=413	-25.2262	11	45.2	39		3		13	3	999	3	23
c700	c700.a1	c700.a1.a1	AT4G13200.1 | Symbols: | unknown protein; FUNCTIONS IN: molecular_function unknown; INVOLVED IN: biological_process unknown; LOCATED IN: thylakoid, chloroplast thylakoid membrane, chloroplast, plastoglobule; EXPRESSED IN: 22 plant structures; EXPRESSED DURING: 13 growth stages; Has 97 Blast hits to 97 proteins in 46 species: Archae - 0; Bacteria - 65; Metazoa - 2; Fungi - 0; Plants - 28; Viruses …	-22.8131	33	20.3	39		5		10	3.9	7942.28	1	24
c701	c701.a1	c701.a1.a1	AT4G32470.1 | Symbols: | Cytochrome bd ubiquinol oxidase, 14kDa subunit | chr4:15669641-15671095 REVERSE LENGTH=122	-14.4847	28	14.4	39		3		4	9.75	5.62341e+09	1	23
c702	c702.a1	c702.a1.a1	AT3G55360.1 | Symbols: CER10, ECR, ATTSC13, TSC13 | 3-oxo-5-alpha-steroid 4-dehydrogenase family protein | chr3:20521186-20522856 REVERSE LENGTH=310	-16.2711	14	35.6	39		3		9	4.33333	21543.3	1	24
c703	c703.a1	c703.a1.a1	AT1G11360.1 | Symbols: | Adenine nucleotide alpha hydrolases-like superfamily protein | chr1:3822171-3822899 REVERSE LENGTH=242	-18.8775	16	26.4	39		3		10	3.9	7942.28	4	23
c703	c703.a1	c703.a1.a2	AT1G11360.2 | Symbols: | Adenine nucleotide alpha hydrolases-like superfamily protein | chr1:3822171-3822899 REVERSE LENGTH=242	-18.8775	16	26.4	39		3		10	3.9	7942.28	4	23
c703	c703.a1	c703.a1.a3	AT1G11360.3 | Symbols: | Adenine nucleotide alpha hydrolases-like superfamily protein | chr1:3822171-3822899 REVERSE LENGTH=242	-18.8775	16	26.4	39		3		10	3.9	7942.28	4	23
c703	c703.a1	c703.a1.a4	AT1G11360.4 | Symbols: | Adenine nucleotide alpha hydrolases-like superfamily protein | chr1:3822171-3822899 REVERSE LENGTH=242	-18.8775	16	26.4	39		3		10	3.9	7942.28	4	23
c704	c704.a1	c704.a1.a1	AT2G37020.1 | Symbols: | Translin family protein | chr2:15546514-15548792 FORWARD LENGTH=308	-20.0194	14	34.9	38		4		12	3.16667	1466.8	2	22
c704	c704.a1	c704.a1.a2	AT2G37020.2 | Symbols: | Translin family protein | chr2:15546511-15548792 FORWARD LENGTH=310	-20.0194	14	35.2	38		4		13	2.92308	836.678	2	22
c705	c705.a1	c705.a1.a1	AT2G33220.1 | Symbols: | GRIM-19 protein | chr2:14078974-14079929 FORWARD LENGTH=143	-22.3056	28	16	38		3		6	6.33333	2.15443e+06	1	24
c706	c706.a1	c706.a1.a1	AT3G55800.1 | Symbols: SBPASE | sedoheptulose-bisphosphatase | chr3:20709640-20711421 FORWARD LENGTH=393	-30.786	18	42.3	38		6		21	1.80952	63.4947	1	20
c707	c707.a1	c707.a1.a1	AT1G20200.1 | Symbols: EMB2719, HAP15 | PAM domain (PCI/PINT associated module) protein | chr1:7001409-7004154 REVERSE LENGTH=488	-67.1255	37	55.5	38		14		30	1.26667	17.4785	1	19
c708	c708.a1	c708.a1.a1	AT4G15390.1 | Symbols: | HXXXD-type acyl-transferase family protein | chr4:8792941-8794281 REVERSE LENGTH=446	-30.1854	15	48.6	38		6		16	2.375	236.137	1	23
c709	c709.a1	c709.a1.a1	AT5G05780.1 | Symbols: RPN8A, AE3, ATHMOV34 | RP non-ATPase subunit 8A | chr5:1735862-1738176 FORWARD LENGTH=308	-17.2861	15	34.6	38		4		9	4.22222	16680	2	23
c709	c709.a1	c709.a1.a2	AT5G05780.2 | Symbols: RPN8A | RP non-ATPase subunit 8A | chr5:1735862-1738176 FORWARD LENGTH=305	-17.2861	15	34.3	38		4		9	4.22222	16680	2	23
c710	c710.a1	c710.a1.a1	AT4G14710.1 | Symbols: ATARD2 | RmlC-like cupins superfamily protein | chr4:8424897-8426360 REVERSE LENGTH=199	-20.8818	31	23.3	38		5		14	2.71429	516.947	6	19
c710	c710.a1	c710.a1.a2	AT4G14710.2 | Symbols: ATARD2 | RmlC-like cupins superfamily protein | chr4:8424897-8426360 REVERSE LENGTH=199	-20.8818	31	23.3	38		5		14	2.71429	516.947	6	19
c710	c710.a1	c710.a1.a3	AT4G14710.3 | Symbols: ATARD2 | RmlC-like cupins superfamily protein | chr4:8424897-8426360 REVERSE LENGTH=200	-20.8818	30	23.4	38		5		14	2.71429	516.947	6	19
c710	c710.a1	c710.a1.a4	AT4G14710.4 | Symbols: ATARD2 | RmlC-like cupins superfamily protein | chr4:8424943-8426360 REVERSE LENGTH=182	-20.8818	33	21.5	38		5		12	3.16667	1466.8	6	19
c710	c710.a1	c710.a1.a5	AT4G14710.5 | Symbols: ATARD2 | RmlC-like cupins superfamily protein | chr4:8424897-8426174 REVERSE LENGTH=201	-20.8818	30	23.5	38		5		15	2.53333	340.455	6	19
c710	c710.a1	c710.a1.a6	AT4G14716.1 | Symbols: ATARD1, ARD1 | acireductone dioxygenase 1 | chr4:8430484-8431867 REVERSE LENGTH=192	-20.8818	32	22.5	38		5		13	2.92308	836.678	6	19
c711	c711.a1	c711.a1.a1	AT4G02340.1 | Symbols: | alpha/beta-Hydrolases superfamily protein | chr4:1035722-1037403 FORWARD LENGTH=324	-26.4083	16	36.5	38		4		13	2.92308	836.678	1	22
c712	c712.a1	c712.a1.a1	AT2G35605.1 | Symbols: | SWIB/MDM2 domain superfamily protein | chr2:14946161-14947027 FORWARD LENGTH=109	-10.233	26	11.9	38		2		6	6.33333	2.15443e+06	1	22
c713	c713.a1	c713.a1.a1	AT5G10860.1 | Symbols: | Cystathionine beta-synthase (CBS) family protein | chr5:3429173-3430142 REVERSE LENGTH=206	-33.8133	33	22.6	37		5		14	2.64286	438.397	1	20
c714	c714.a1	c714.a1.a1	AT1G16890.2 | Symbols: UBC36, UBC13B | ubiquitin-conjugating enzyme 36 | chr1:5776550-5778327 REVERSE LENGTH=153	-21.2031	24	17.1	37		3		7	5.28571	193069	1	21
c715	c715.a1	c715.a1.a1	AT3G25220.1 | Symbols: FKBP15-1 | FK506-binding protein 15 kD-1 | chr3:9182691-9184463 FORWARD LENGTH=153	-17.2891	23	16.3	37		3		6	6.16667	1.4678e+06	1	23
c716	c716.a1	c716.a1.a1	AT3G10020.1 | Symbols: | unknown protein; FUNCTIONS IN: molecular_function unknown; INVOLVED IN: response to oxidative stress, anaerobic respiration; LOCATED IN: cellular_component unknown; EXPRESSED IN: 23 plant structures; EXPRESSED DURING: 13 growth stages; Has 47 Blast hits to 47 proteins in 12 species: Archae - 0; Bacteria - 0; Metazoa - 1; Fungi - 0; Plants - 46; Viruses - 0; Other Eukaryot…	-25.5187	42	16.7	37		5		4	9.25	1.77828e+09	1	20
c717	c717.a1	c717.a1.a1	AT5G26780.1 | Symbols: SHM2 | serine hydroxymethyltransferase 2 | chr5:9418299-9421725 FORWARD LENGTH=517	-29.7718	16	57.2	32	22	6	2	25	1.28	18.0546	3	18
c717	c717.a1	c717.a1.a2	AT5G26780.2 | Symbols: SHM2 | serine hydroxymethyltransferase 2 | chr5:9418299-9421725 FORWARD LENGTH=533	-29.7718	16	59	32	22	6	2	26	1.23077	16.0125	3	18
c717	c717.a1	c717.a1.a3	AT5G26780.3 | Symbols: SHM2 | serine hydroxymethyltransferase 2 | chr5:9418299-9421725 FORWARD LENGTH=533	-29.7718	16	59	32	22	6	2	26	1.23077	16.0125	3	18
c717	c717.a2	c717.a2.a1	AT4G37930.1 | Symbols: SHM1, STM, SHMT1 | serine transhydroxymethyltransferase 1 | chr4:17831891-17834742 REVERSE LENGTH=517	-26.3329	12	57.3	15	5	5	1	24	0.625	3.21697	1	8
c718	c718.a1	c718.a1.a1	AT3G51840.1 | Symbols: ACX4, ATSCX, ATG6 | acyl-CoA oxidase 4 | chr3:19225653-19229008 REVERSE LENGTH=436	-27.5408	18	47.4	37		6		15	2.46667	291.864	1	20
c719	c719.a1	c719.a1.a1	AT1G43670.1 | Symbols: | Inositol monophosphatase family protein | chr1:16468184-16470347 FORWARD LENGTH=341	-59.9584	42	37.2	37		9		14	2.64286	438.397	1	13
c720	c720.a1	c720.a1.a1	AT5G19860.1 | Symbols: | Protein of unknown function, DUF538 | chr5:6714533-6715837 REVERSE LENGTH=181	-8.57512	11	20.4	37		2		7	5.28571	193069	1	21
c721	c721.a1	c721.a1.a1	AT1G47710.1 | Symbols: | Serine protease inhibitor (SERPIN) family protein | chr1:17558271-17560061 FORWARD LENGTH=391	-18.9623	15	42.5	37		5		17	2.17647	149.131	1	21
c722	c722.a1	c722.a1.a1	AT5G64370.1 | Symbols: BETA-UP, PYD3 | beta-ureidopropionase | chr5:25739264-25741031 FORWARD LENGTH=408	-33.2728	11	45.4	37		3		13	2.84615	700.704	1	20
c723	c723.a1	c723.a1.a1	AT5G34940.2 | Symbols: AtGUS3, GUS3 | glucuronidase 3 | chr5:13235912-13238718 REVERSE LENGTH=536	-35.4537	13	59.6	37		5		18	2.05556	112.646	2	22
c723	c723.a1	c723.a1.a2	AT5G34940.3 | Symbols: AtGUS3, GUS3 | glucuronidase 3 | chr5:13236566-13238718 REVERSE LENGTH=382	-35.4537	18	42.5	37		5		13	2.84615	700.704	2	22
c724	c724.a1	c724.a1.a1	AT4G39080.1 | Symbols: VHA-A3 | vacuolar proton ATPase A3 | chr4:18209513-18214752 FORWARD LENGTH=821	-17.3354	4	92.7	36	5	3	1	31	1.16129	13.4974	1	22
c724	c724.a2	c724.a2.a1	AT2G21410.1 | Symbols: VHA-A2 | vacuolar proton ATPase A2 | chr2:9162703-9168141 FORWARD LENGTH=821	-16.087	5	92.9	32	1	3	1	29	1.10345	11.6896	1	22
c725	c725.a1	c725.a1.a1	AT4G35260.1 | Symbols: IDH1, IDH-I | isocitrate dehydrogenase 1 | chr4:16774494-16776233 REVERSE LENGTH=367	-35.0969	23	39.5	32	6	6	2	14	2.28571	192.07	1	17
c725	c725.a2	c725.a2.a1	AT4G35650.1 | Symbols: IDH-III | isocitrate dehydrogenase III | chr4:16908584-16909973 FORWARD LENGTH=368	-22.9003	13	39.8	23	2	3	1	15	1.53333	33.1455	1	13
c725	c725.a3	c725.a3.a1	AT2G17130.1 | Symbols: IDH2, IDH-II | isocitrate dehydrogenase subunit 2 | chr2:7461062-7462466 REVERSE LENGTH=367	-16.4267	13	39.5	8	3	3	1	15	0.533333	2.41455	2	7
c725	c725.a3	c725.a3.a2	AT2G17130.2 | Symbols: IDH2, IDH-II | isocitrate dehydrogenase subunit 2 | chr2:7461062-7462466 REVERSE LENGTH=363	-16.4267	13	39	8	3	3	1	15	0.533333	2.41455	2	7
c726	c726.a1	c726.a1.a1	AT1G10590.1 | Symbols: | Nucleic acid-binding, OB-fold-like protein | chr1:3502324-3502991 REVERSE LENGTH=139	-16.0968	33	15.4	36		4		7	5.14286	138949	2	24
c726	c726.a1	c726.a1.a2	AT1G10590.2 | Symbols: | Nucleic acid-binding, OB-fold-like protein | chr1:3502324-3502991 REVERSE LENGTH=139	-16.0968	33	15.4	36		4		7	5.14286	138949	2	24
c727	c727.a1	c727.a1.a1	AT3G47340.1 | Symbols: ASN1, DIN6, AT-ASN1 | glutamine-dependent asparagine synthase 1 | chr3:17438136-17441043 REVERSE LENGTH=584	-27.3928	9	65.5	36		4		24	1.5	30.6228	1	20
c728	c728.a1	c728.a1.a1	AT5G66040.1 | Symbols: STR16 | sulfurtransferase protein 16 | chr5:26410557-26411139 FORWARD LENGTH=120	-21.3556	38	12.6	36		3		4	9	999999999	1	24
c729	c729.a1	c729.a1.a1	AT1G16460.1 | Symbols: ATRDH2, ATMST2, MST2, ST2, STR2, RDH2 | rhodanese homologue 2 | chr1:5619848-5621981 REVERSE LENGTH=318	-21.1511	21	34.6	36		4		12	3	999	4	23
c729	c729.a1	c729.a1.a2	AT1G16460.2 | Symbols: ATRDH2, ATMST2, MST2, ST2, STR2, RDH2 | rhodanese homologue 2 | chr1:5619848-5622481 REVERSE LENGTH=342	-21.1511	20	37.3	36		4		12	3	999	4	23
c729	c729.a1	c729.a1.a3	AT1G16460.3 | Symbols: ATRDH2, ATMST2, MST2, ST2, STR2, RDH2 | rhodanese homologue 2 | chr1:5619848-5621981 REVERSE LENGTH=318	-21.1511	21	34.6	36		4		12	3	999	4	23
c729	c729.a1	c729.a1.a4	AT1G16460.4 | Symbols: RDH2 | rhodanese homologue 2 | chr1:5619848-5621981 REVERSE LENGTH=318	-21.1511	21	34.6	36		4		12	3	999	4	23
c730	c730.a1	c730.a1.a1	AT5G52920.1 | Symbols: PKP1, PKP-BETA1, PKP2 | plastidic pyruvate kinase beta subunit 1 | chr5:21463680-21466612 FORWARD LENGTH=579	-24.9088	11	63.4	36		4		25	1.44	26.5423	1	20
c731	c731.a1	c731.a1.a1	AT5G65020.1 | Symbols: ANNAT2 | annexin 2 | chr5:25973915-25975554 FORWARD LENGTH=317	-27.1585	21	36.2	36		5		17	2.11765	130.113	1	20
c732	c732.a1	c732.a1.a1	AT2G17840.1 | Symbols: ERD7 | Senescence/dehydration-associated protein-related | chr2:7755923-7757798 REVERSE LENGTH=452	-26.9138	13	48.9	36		4		20	1.8	62.0957	1	22
c733	c733.a1	c733.a1.a1	AT1G33790.2 | Symbols: | jacalin lectin family protein | chr1:12256990-12260432 FORWARD LENGTH=745	-79.201	31	81.7	36		14		27	1.33333	20.5443	1	9
c734	c734.a1	c734.a1.a1	AT5G11680.1 | Symbols: | FUNCTIONS IN: molecular_function unknown; INVOLVED IN: biological_process unknown; LOCATED IN: cytosol, plasma membrane; EXPRESSED IN: 26 plant structures; EXPRESSED DURING: 15 growth stages; CONTAINS InterPro DOMAIN/s: WW-domain-binding protein (InterPro:IPR018826); Has 1807 Blast hits to 1807 proteins in 277 species: Archae - 0; Bacteria - 0; Metazoa - 736; Fungi - 347;…	-16.8564	19	23	36		3		9	4	9999	1	21
c735	c735.a1	c735.a1.a1	AT1G28290.1 | Symbols: AGP31 | arabinogalactan protein 31 | chr1:9889331-9890843 REVERSE LENGTH=359	-21.2317	17	38.4	36		5		13	2.76923	586.802	2	20
c735	c735.a1	c735.a1.a2	AT1G28290.2 | Symbols: AGP31 | arabinogalactan protein 31 | chr1:9889331-9890843 REVERSE LENGTH=315	-21.2317	19	33.8	36		5		12	3	999	2	20
c736	c736.a1	c736.a1.a1	AT3G62530.1 | Symbols: | ARM repeat superfamily protein | chr3:23132219-23133121 FORWARD LENGTH=221	-30.9469	33	24.4	36		5		12	3	999	1	14
c737	c737.a1	c737.a1.a1	AT2G25970.1 | Symbols: | KH domain-containing protein | chr2:11071844-11075604 REVERSE LENGTH=632	-22.3084	8	64.5	35		4		16	2.1875	152.993	1	21
c738	c738.a1	c738.a1.a1	AT1G18070.1 | Symbols: | Translation elongation factor EF1A/initiation factor IF2gamma family protein | chr1:6214236-6218211 REVERSE LENGTH=532	-41.1809	20	59.1	35		9		20	1.75	55.2341	3	16
c738	c738.a1	c738.a1.a2	AT1G18070.2 | Symbols: | Translation elongation factor EF1A/initiation factor IF2gamma family protein | chr1:6214236-6218211 REVERSE LENGTH=532	-41.1809	20	59.1	35		9		20	1.75	55.2341	3	16
c738	c738.a1	c738.a1.a3	AT1G18070.3 | Symbols: | Translation elongation factor EF1A/initiation factor IF2gamma family protein | chr1:6214236-6218211 REVERSE LENGTH=543	-41.1809	19	60.4	35		9		21	1.66667	45.4159	3	16
c739	c739.a1	c739.a1.a1	AT5G64250.1 | Symbols: | Aldolase-type TIM barrel family protein | chr5:25697623-25698752 REVERSE LENGTH=293	-24.7219	20	32	35		4		16	2.1875	152.993	2	20
c739	c739.a1	c739.a1.a2	AT5G64250.2 | Symbols: | Aldolase-type TIM barrel family protein | chr5:25697623-25698945 REVERSE LENGTH=333	-24.7219	17	36	35		4		16	2.1875	152.993	2	20
c740	c740.a1	c740.a1.a1	AT4G20860.1 | Symbols: | FAD-binding Berberine family protein | chr4:11172726-11174318 FORWARD LENGTH=530	-27.6743	11	60.3	35		5		29	1.2069	15.1026	1	18
c741	c741.a1	c741.a1.a1	AT3G15660.1 | Symbols: ATGRX4, GRX4 | glutaredoxin 4 | chr3:5308134-5309383 REVERSE LENGTH=169	-21.8903	30	18.6	35		4		12	2.91667	824.404	2	21
c741	c741.a1	c741.a1.a2	AT3G15660.2 | Symbols: ATGRX4, GRX4 | glutaredoxin 4 | chr3:5308134-5309383 REVERSE LENGTH=169	-21.8903	30	18.6	35		4		12	2.91667	824.404	2	21
c742	c742.a1	c742.a1.a1	AT2G27510.1 | Symbols: ATFD3, FD3 | ferredoxin 3 | chr2:11758281-11758748 REVERSE LENGTH=155	-22.4815	32	16.5	35		2		4	8.75	5.62341e+08	1	21
c743	c743.a1	c743.a1.a1	AT2G21250.1 | Symbols: | NAD(P)-linked oxidoreductase superfamily protein | chr2:9103408-9105116 REVERSE LENGTH=309	-20.9816	15	34.9	34	11	4	2	15	2.26667	183.785	2	17
c743	c743.a1	c743.a1.a2	AT2G21250.2 | Symbols: | NAD(P)-linked oxidoreductase superfamily protein | chr2:9103703-9105116 REVERSE LENGTH=238	-20.9816	20	26.4	34	11	4	2	11	3.09091	1231.85	2	17
c743	c743.a2	c743.a2.a1	AT2G21260.1 | Symbols: | NAD(P)-linked oxidoreductase superfamily protein | chr2:9105693-9107308 REVERSE LENGTH=309	-16.725	12	34.9	24	1	3	1	15	1.6	38.8107	1	15
c744	c744.a1	c744.a1.a1	AT4G33250.1 | Symbols: EIF3K, TIF3K1, ATTIF3K1 | eukaryotic translation initiation factor 3K | chr4:16039066-16040617 REVERSE LENGTH=226	-29.8751	28	25.6	35		5		10	3.5	3161.28	1	18
c745	c745.a1	c745.a1.a1	AT5G13520.1 | Symbols: | peptidase M1 family protein | chr5:4342117-4344571 REVERSE LENGTH=616	-32.4671	13	69.1	35		7		22	1.59091	37.986	1	19
c746	c746.a1	c746.a1.a1	AT5G65110.1 | Symbols: ACX2, ATACX2 | acyl-CoA oxidase 2 | chr5:26009821-26012482 REVERSE LENGTH=692	-33.9778	10	77.3	35		5		37	0.945946	7.8297	2	17
c746	c746.a1	c746.a1.a2	AT5G65110.2 | Symbols: ACX2, ATACX2 | acyl-CoA oxidase 2 | chr5:26010060-26012482 REVERSE LENGTH=646	-33.9778	10	72.1	35		5		34	1.02941	9.70069	2	17
c747	c747.a1	c747.a1.a1	AT4G16450.1 | Symbols: | unknown protein; FUNCTIONS IN: molecular_function unknown; INVOLVED IN: photorespiration; LOCATED IN: mitochondrion, mitochondrial membrane, mitochondrial respiratory chain complex I, respiratory chain complex I, membrane; EXPRESSED IN: 25 plant structures; EXPRESSED DURING: 15 growth stages; Has 30201 Blast hits to 17322 proteins in 780 species: Archae - 12; Bacteria - 1…	-16.4921	26	11.3	35		2		5	7	9999999	2	23
c747	c747.a1	c747.a1.a2	AT4G16450.2 | Symbols: | unknown protein; FUNCTIONS IN: molecular_function unknown; INVOLVED IN: photorespiration; LOCATED IN: mitochondrion, mitochondrial membrane, mitochondrial respiratory chain complex I, respiratory chain complex I; EXPRESSED IN: 25 plant structures; EXPRESSED DURING: 15 growth stages. | chr4:9280132-9280541 FORWARD LENGTH=106	-16.4921	26	11.3	35		2		5	7	9999999	2	23
c748	c748.a1	c748.a1.a1	AT2G30860.1 | Symbols: ATGSTF9, GLUTTR, ATGSTF7, GSTF9 | glutathione S-transferase PHI 9 | chr2:13139132-13140057 FORWARD LENGTH=215	-8.32975	12	24.1	35		2		7	5	99999	2	21
c748	c748.a1	c748.a1.a2	AT2G30860.2 | Symbols: ATGSTF9, GLUTTR, ATGSTF7, GSTF9 | glutathione S-transferase PHI 9 | chr2:13139132-13140079 FORWARD LENGTH=166	-8.32975	16	18.5	35		2		7	5	99999	2	21
c749	c749.a1	c749.a1.a1	AT1G13930.1 | Symbols: | Involved in response to salt stress. Knockout mutants are hypersensitive to salt stress. | chr1:4761091-4761558 FORWARD LENGTH=155	-17.1286	25	16.1	34		3		8	4.25	17781.8	3	22
c749	c749.a1	c749.a1.a2	AT1G13930.2 | Symbols: | Involved in response to salt stress. Knockout mutants are hypersensitive to salt stress. | chr1:4761091-4761558 FORWARD LENGTH=155	-17.1286	25	16.1	34		3		8	4.25	17781.8	3	22
c749	c749.a1	c749.a1.a3	AT1G13930.3 | Symbols: | Involved in response to salt stress. Knockout mutants are hypersensitive to salt stress. | chr1:4761091-4761558 FORWARD LENGTH=155	-17.1286	25	16.1	34		3		8	4.25	17781.8	3	22
c750	c750.a1	c750.a1.a1	AT5G15530.1 | Symbols: BCCP2, CAC1-B | biotin carboxyl carrier protein 2 | chr5:5038955-5040437 FORWARD LENGTH=255	-13.6863	11	27.2	34		3		13	2.61538	411.463	1	20
c751	c751.a1	c751.a1.a1	AT2G17200.1 | Symbols: DSK2 | ubiquitin family protein | chr2:7482133-7485090 REVERSE LENGTH=551	-33.1121	14	57.9	33	22	6	2	13	2.53846	344.511	1	20
c751	c751.a2	c751.a2.a1	AT2G17190.1 | Symbols: | ubiquitin family protein | chr2:7478272-7481361 REVERSE LENGTH=538	-21.7909	11	57.2	12	1	5	1	13	0.923077	7.37678	1	10
c752	c752.a1	c752.a1.a1	AT2G26740.1 | Symbols: ATSEH, SEH | soluble epoxide hydrolase | chr2:11393148-11394257 REVERSE LENGTH=321	-23.4708	18	36.3	34		5		12	2.83333	680.292	1	19
c753	c753.a1	c753.a1.a1	AT5G38530.1 | Symbols: TSBtype2 | tryptophan synthase beta type 2 | chr5:15424097-15426294 FORWARD LENGTH=506	-24.0572	14	55.6	34		5		18	1.88889	76.4264	1	22
c754	c754.a1	c754.a1.a1	AT5G35660.1 | Symbols: | Glycine-rich protein family | chr5:13852609-13853717 REVERSE LENGTH=343	-31.9586	18	31.5	34		3		14	2.42857	267.27	1	17
c755	c755.a1	c755.a1.a1	AT1G14980.1 | Symbols: CPN10 | chaperonin 10 | chr1:5165930-5166654 REVERSE LENGTH=98	-19.6744	53	10.7	34		5		6	5.66667	464158	1	23
c756	c756.a1	c756.a1.a1	AT5G43600.1 | Symbols: ATAAH-2, UAH | ureidoglycolate amidohydrolase | chr5:17512651-17515280 FORWARD LENGTH=476	-30.493	25	51.4	34		8		18	1.88889	76.4264	1	20
c757	c757.a1	c757.a1.a1	AT4G21280.1 | Symbols: PSBQ, PSBQA, PSBQ-1 | photosystem II subunit QA | chr4:11334446-11335587 FORWARD LENGTH=223	-31.7953	36	23.7	32	25	6	5	8	4	9999	1	10
c757	c757.a2	c757.a2.a1	AT4G05180.1 | Symbols: PSBQ, PSBQ-2, PSII-Q | photosystem II subunit Q-2 | chr4:2672093-2673170 REVERSE LENGTH=230	-16.8427	16	24.5	9	2	3	2	11	0.818182	5.57933	1	7
c758	c758.a1	c758.a1.a1	AT5G25460.1 | Symbols: | Protein of unknown function, DUF642 | chr5:8863430-8865394 FORWARD LENGTH=369	-43.467	29	39.9	29	12	8	5	13	2.23077	169.125	1	8
c758	c758.a2	c758.a2.a1	AT5G11420.1 | Symbols: | Protein of unknown function, DUF642 | chr5:3644655-3646991 FORWARD LENGTH=366	-30.7415	22	39.5	22	5	6	3	9	2.44444	277.256	1	8
c759	c759.a1	c759.a1.a1	AT3G09350.1 | Symbols: Fes1A | Fes1A | chr3:2871216-2873109 FORWARD LENGTH=363	-15.6847	7	40.3	34		2		16	2.125	132.352	3	23
c759	c759.a1	c759.a1.a2	AT3G09350.2 | Symbols: Fes1A | Fes1A | chr3:2871710-2873109 FORWARD LENGTH=327	-15.6847	8	36.1	34		2		13	2.61538	411.463	3	23
c759	c759.a1	c759.a1.a3	AT3G09350.3 | Symbols: Fes1A | Fes1A | chr3:2871710-2873109 FORWARD LENGTH=327	-15.6847	8	36.1	34		2		13	2.61538	411.463	3	23
c760	c760.a1	c760.a1.a1	AT5G25980.2 | Symbols: TGG2, BGLU37 | glucoside glucohydrolase 2 | chr5:9072730-9075477 FORWARD LENGTH=547	-53.447	21	62.6	34		9		25	1.36	21.9087	1	8
c761	c761.a1	c761.a1.a1	AT1G29350.1 | Symbols: | Kinase-related protein of unknown function (DUF1296) | chr1:10268761-10273613 REVERSE LENGTH=831	-26.375	6	90.7	33		4		16	2.0625	114.478	2	20
c761	c761.a1	c761.a1.a2	AT1G29370.1 | Symbols: | Kinase-related protein of unknown function (DUF1296) | chr1:10278080-10283024 REVERSE LENGTH=831	-26.375	6	90.7	33		4		16	2.0625	114.478	2	20
c762	c762.a1	c762.a1.a1	AT5G51820.1 | Symbols: PGM, ATPGMP, PGM1, STF1 | phosphoglucomutase | chr5:21063531-21067933 REVERSE LENGTH=623	-16.6973	7	67.8	33		3		30	1.1	11.5893	1	20
c763	c763.a1	c763.a1.a1	AT5G56680.1 | Symbols: SYNC1, EMB2755, SYNC1 ARATH | Class II aminoacyl-tRNA and biotin synthetases superfamily protein | chr5:22936645-22938841 FORWARD LENGTH=572	-32.0294	13	63.6	33		6		25	1.32	19.893	1	20
c764	c764.a1	c764.a1.a1	AT4G38630.1 | Symbols: RPN10, MCB1, ATMCB1, MBP1 | regulatory particle non-ATPase 10 | chr4:18057357-18059459 REVERSE LENGTH=386	-18.4073	14	40.6	33		5		11	3	999	1	24
c765	c765.a1	c765.a1.a1	AT3G55120.1 | Symbols: TT5, A11, CFI | Chalcone-flavanone isomerase family protein | chr3:20430248-20431415 REVERSE LENGTH=246	-22.1875	21	26.5	33		4		13	2.53846	344.511	1	18
c766	c766.a1	c766.a1.a1	AT1G21670.1 | Symbols: | LOCATED IN: cell wall, plant-type cell wall; EXPRESSED IN: 23 plant structures; EXPRESSED DURING: 14 growth stages; CONTAINS InterPro DOMAIN/s: WD40-like Beta Propeller (InterPro:IPR011659), Six-bladed beta-propeller, TolB-like (InterPro:IPR011042); BEST Arabidopsis thaliana protein match is: DPP6 N-terminal domain-like protein (TAIR:AT1G21680.1); Has 8461 Blast hits to 5…	-33.8788	12	77.1	33		5		35	0.942857	7.76712	1	20
c767	c767.a1	c767.a1.a1	AT3G11400.1 | Symbols: EIF3G1, ATEIF3G1 | eukaryotic translation initiation factor 3G1 | chr3:3578536-3580366 FORWARD LENGTH=294	-14.8475	11	32.6	33		3		18	1.83333	67.1292	2	23
c767	c767.a1	c767.a1.a2	AT3G11400.2 | Symbols: EIF3G1, ATEIF3G1 | eukaryotic translation initiation factor 3G1 | chr3:3578536-3580366 FORWARD LENGTH=321	-14.8475	10	35.6	33		3		20	1.65	43.6684	2	23
c768	c768.a1	c768.a1.a1	AT1G67680.1 | Symbols: | SRP72 RNA-binding domain | chr1:25365962-25368464 REVERSE LENGTH=664	-19.3826	6	72.9	33		3		27	1.22222	15.681	1	21
c769	c769.a1	c769.a1.a1	ATCG00680.1 | Symbols: PSBB | photosystem II reaction center protein B | chrC:72371-73897 FORWARD LENGTH=508	-55.4906	19	55.9	33		7		10	3.3	1994.26	1	12
c770	c770.a1	c770.a1.a1	AT5G62490.1 | Symbols: ATHVA22B, HVA22B | HVA22 homologue B | chr5:25090206-25091345 FORWARD LENGTH=167	-15.5762	30	18.7	33		4		10	3.3	1994.26	1	24
c771	c771.a1	c771.a1.a1	AT1G71950.1 | Symbols: | Proteinase inhibitor, propeptide | chr1:27080453-27081573 REVERSE LENGTH=136	-24.0048	49	14.8	32		4		7	4.57143	37274.9	1	15
c772	c772.a1	c772.a1.a1	AT4G35450.1 | Symbols: AKR2, AFT, AKR2A | ankyrin repeat-containing protein 2 | chr4:16839862-16841759 FORWARD LENGTH=342	-13.0321	12	36.9	31	12	3	1	11	2.81818	656.933	5	20
c772	c772.a1	c772.a1.a2	AT4G35450.2 | Symbols: AKR2, AFT, AKR2A | ankyrin repeat-containing protein 2 | chr4:16839862-16841759 FORWARD LENGTH=342	-13.0321	12	36.9	31	12	3	1	11	2.81818	656.933	5	20
c772	c772.a1	c772.a1.a3	AT4G35450.3 | Symbols: AKR2, AFT, AKR2A | ankyrin repeat-containing protein 2 | chr4:16839862-16841759 FORWARD LENGTH=342	-13.0321	12	36.9	31	12	3	1	11	2.81818	656.933	5	20
c772	c772.a1	c772.a1.a4	AT4G35450.4 | Symbols: AKR2, AFT, AKR2A | ankyrin repeat-containing protein 2 | chr4:16840072-16841759 FORWARD LENGTH=304	-13.0321	13	33	31	12	3	1	10	3.1	1257.93	5	20
c772	c772.a1	c772.a1.a5	AT4G35450.5 | Symbols: AKR2 | ankyrin repeat-containing protein 2 | chr4:16839862-16841759 FORWARD LENGTH=350	-13.0321	11	37.9	31	12	3	1	12	2.58333	382.119	5	20
c772	c772.a2	c772.a2.a1	AT2G17390.1 | Symbols: AKR2B | ankyrin repeat-containing 2B | chr2:7555870-7557743 FORWARD LENGTH=344	-12.2342	13	36.8	20	1	3	1	10	2	99	1	18
c773	c773.a1	c773.a1.a1	AT3G63170.1 | Symbols: | Chalcone-flavanone isomerase family protein | chr3:23334675-23335993 FORWARD LENGTH=279	-15.8267	14	30.3	32		3		14	2.28571	192.07	1	21
c774	c774.a1	c774.a1.a1	AT4G35100.1 | Symbols: PIP3, PIP3A, PIP2;7, SIMIP | plasma membrane intrinsic protein 3 | chr4:16708672-16709958 FORWARD LENGTH=280	-20.7459	17	29.6	32		3		5	6.4	2.51189e+06	2	23
c774	c774.a1	c774.a1.a2	AT4G35100.2 | Symbols: PIP3 | plasma membrane intrinsic protein 3 | chr4:16708672-16709958 FORWARD LENGTH=280	-20.7459	17	29.6	32		3		5	6.4	2.51189e+06	2	23
c775	c775.a1	c775.a1.a1	AT5G38160.1 | Symbols: | Bifunctional inhibitor/lipid-transfer protein/seed storage 2S albumin superfamily protein | chr5:15225836-15226147 FORWARD LENGTH=103	-34.7447	63	10.8	32		3		2	16	1e+16	1	16
c776	c776.a1	c776.a1.a1	AT5G59320.1 | Symbols: LTP3 | lipid transfer protein 3 | chr5:23929051-23929492 FORWARD LENGTH=115	-26.8839	42	11.6	32		3		3	10.6667	4.64159e+10	1	16
c777	c777.a1	c777.a1.a1	AT1G32060.1 | Symbols: PRK | phosphoribulokinase | chr1:11532668-11534406 FORWARD LENGTH=395	-27.5667	18	44.3	32		7		16	2	99	1	22
c778	c778.a1	c778.a1.a1	AT3G14360.1 | Symbols: | alpha/beta-Hydrolases superfamily protein | chr3:4791596-4793534 FORWARD LENGTH=518	-21.5796	11	59.5	32		6		26	1.23077	16.0125	1	21
c779	c779.a1	c779.a1.a1	AT4G17830.1 | Symbols: | Peptidase M20/M25/M40 family protein | chr4:9915916-9918049 FORWARD LENGTH=440	-13.8901	5	48.1	32		2		19	1.68421	47.3293	2	23
c779	c779.a1	c779.a1.a2	AT4G17830.2 | Symbols: | Peptidase M20/M25/M40 family protein | chr4:9915916-9918049 FORWARD LENGTH=445	-13.8901	5	48.6	32		2		19	1.68421	47.3293	2	23
c780	c780.a1	c780.a1.a1	AT5G47870.1 | Symbols: | FUNCTIONS IN: molecular_function unknown; INVOLVED IN: biological_process unknown; LOCATED IN: chloroplast; EXPRESSED IN: 22 plant structures; EXPRESSED DURING: 13 growth stages; BEST Arabidopsis thaliana protein match is: cobalt ion binding (TAIR:AT1G71310.1); Has 1807 Blast hits to 1807 proteins in 277 species: Archae - 0; Bacteria - 0; Metazoa - 736; Fungi - 347; Plant…	-31.6541	39	21.3	32		4		10	3.2	1583.89	1	23
c781	c781.a1	c781.a1.a1	AT1G16770.1 | Symbols: | unknown protein; Has 109 Blast hits to 109 proteins in 52 species: Archae - 0; Bacteria - 4; Metazoa - 0; Fungi - 71; Plants - 32; Viruses - 0; Other Eukaryotes - 2 (source: NCBI BLink). | chr1:5737900-5739110 FORWARD LENGTH=324	-16.9521	16	36.1	30	22	4	2	16	1.875	73.9894	1	21
c781	c781.a2	c781.a2.a1	AT1G16770.2 | Symbols: | unknown protein; FUNCTIONS IN: molecular_function unknown; INVOLVED IN: biological_process unknown; LOCATED IN: cellular_component unknown; Has 103 Blast hits to 103 proteins in 50 species: Archae - 0; Bacteria - 4; Metazoa - 0; Fungi - 65; Plants - 32; Viruses - 0; Other Eukaryotes - 2 (source: NCBI BLink). | chr1:5738135-5739110 FORWARD LENGTH=276	-10.3561	13	30.4	9	1	3	1	13	0.692308	3.92388	1	6
c782	c782.a1	c782.a1.a1	AT5G60790.1 | Symbols: ATGCN1, GCN1 | ABC transporter family protein | chr5:24453760-24455767 REVERSE LENGTH=595	-23.9198	12	66.7	31		6		22	1.40909	24.6502	1	16
c783	c783.a1	c783.a1.a1	AT4G10480.1 | Symbols: | Nascent polypeptide-associated complex (NAC), alpha subunit family protein | chr4:6478089-6479079 REVERSE LENGTH=212	-46.8034	40	23.1	31		6		7	4.42857	26826	2	11
c783	c783.a1	c783.a1.a2	AT4G10480.2 | Symbols: | Nascent polypeptide-associated complex (NAC), alpha subunit family protein | chr4:6478089-6479079 REVERSE LENGTH=211	-46.8034	40	23	31		6		7	4.42857	26826	2	11
c784	c784.a1	c784.a1.a1	AT1G15330.1 | Symbols: | Cystathionine beta-synthase (CBS) protein | chr1:5274368-5275499 FORWARD LENGTH=352	-30.8529	18	38.5	31		5		8	3.875	7497.94	1	17
c785	c785.a1	c785.a1.a1	AT1G17880.1 | Symbols: BTF3, ATBTF3 | basic transcription factor 3 | chr1:6152572-6153425 REVERSE LENGTH=165	-25.8115	31	17.9	27	26	5	4	5	5.4	251188	1	23
c785	c785.a2	c785.a2.a1	AT1G73230.1 | Symbols: | Nascent polypeptide-associated complex NAC | chr1:27540506-27541364 REVERSE LENGTH=165	-13.7133	53	17.9	5	4	4	3	5	1	9	1	3
c786	c786.a1	c786.a1.a1	AT1G09500.1 | Symbols: | NAD(P)-binding Rossmann-fold superfamily protein | chr1:3066811-3068484 FORWARD LENGTH=325	-13.8039	11	35.7	31		3		16	1.9375	85.5964	3	21
c786	c786.a1	c786.a1.a2	AT1G09500.2 | Symbols: | NAD(P)-binding Rossmann-fold superfamily protein | chr1:3067325-3068484 FORWARD LENGTH=291	-13.8039	12	32.1	31		3		15	2.06667	115.591	3	21
c786	c786.a1	c786.a1.a3	AT1G09500.3 | Symbols: | NAD(P)-binding Rossmann-fold superfamily protein | chr1:3066811-3068244 FORWARD LENGTH=278	-13.8039	12	30.4	31		3		14	2.21429	162.789	3	21
c787	c787.a1	c787.a1.a1	AT1G48830.1 | Symbols: | Ribosomal protein S7e family protein | chr1:18059854-18060935 REVERSE LENGTH=191	-13.95	20	21.8	31		3		7	4.42857	26826	2	23
c787	c787.a1	c787.a1.a2	AT1G48830.2 | Symbols: | Ribosomal protein S7e family protein | chr1:18059854-18060935 REVERSE LENGTH=191	-13.95	20	21.8	31		3		7	4.42857	26826	2	23
c788	c788.a1	c788.a1.a1	AT3G50980.1 | Symbols: XERO1 | dehydrin xero 1 | chr3:18942034-18942721 FORWARD LENGTH=128	-19.8624	42	13.4	30		3		3	10	9999999999	1	21
c789	c789.a1	c789.a1.a1	AT1G75950.1 | Symbols: SKP1, ASK1, ATSKP1, SKP1A, UIP1 | S phase kinase-associated protein 1 | chr1:28516715-28517454 FORWARD LENGTH=160	-13.9379	31	17.8	30		3		6	5	99999	1	17
c790	c790.a1	c790.a1.a1	AT5G48300.1 | Symbols: ADG1, APS1 | ADP glucose pyrophosphorylase 1 | chr5:19570326-19572557 FORWARD LENGTH=520	-24.9601	11	56.5	30		4		24	1.25	16.7828	1	18
c791	c791.a1	c791.a1.a1	AT1G02930.1 | Symbols: ATGSTF6, GST1, ERD11, ATGSTF3, GSTF6, ATGST1 | glutathione S-transferase 6 | chr1:661363-662191 REVERSE LENGTH=208	-15.2522	19	23.4	30		3		12	2.5	315.228	2	24
c791	c791.a1	c791.a1.a2	AT1G02930.2 | Symbols: GSTF6 | glutathione S-transferase 6 | chr1:661363-662191 REVERSE LENGTH=208	-15.2522	19	23.4	30		3		12	2.5	315.228	2	24
c792	c792.a1	c792.a1.a1	AT2G07707.1 | Symbols: | Plant mitochondrial ATPase, F0 complex, subunit 8 protein | chr2:3386292-3386768 FORWARD LENGTH=158	-15.7001	27	18.1	30		4		6	5	99999	2	19
c792	c792.a1	c792.a1.a2	ATMG00480.1 | Symbols: ORFB, ATP8 | Plant mitochondrial ATPase, F0 complex, subunit 8 protein | chrM:129909-130385 FORWARD LENGTH=158	-15.7001	27	18.1	30		4		6	5	99999	2	19
c793	c793.a1	c793.a1.a1	AT1G06950.1 | Symbols: ATTIC110, TIC110 | translocon at the inner envelope membrane of chloroplasts 110 | chr1:2130303-2135563 REVERSE LENGTH=1016	-70.3005	20	111.9	30		13		46	0.652174	3.48925	1	10
c794	c794.a1	c794.a1.a1	AT5G64350.1 | Symbols: FKBP12, ATFKBP12 | FK506-binding protein 12 | chr5:25734810-25735990 REVERSE LENGTH=112	-26.0131	39	11.9	30		3		3	10	9999999999	1	18
c795	c795.a1	c795.a1.a1	AT3G16990.1 | Symbols: | Haem oxygenase-like, multi-helical | chr3:5795937-5796783 REVERSE LENGTH=221	-12.7959	10	25	30		2		13	2.30769	202.092	1	19
c796	c796.a1	c796.a1.a1	AT2G29450.1 | Symbols: ATGSTU5, ATGSTU1, AT103-1A, GSTU5 | glutathione S-transferase tau 5 | chr2:12624774-12625566 REVERSE LENGTH=224	-14.3482	16	25.9	30		3		10	3	999	1	20
c797	c797.a1	c797.a1.a1	AT1G02560.1 | Symbols: CLPP5, NCLPP5, NCLPP1 | nuclear encoded CLP protease 5 | chr1:538000-539805 FORWARD LENGTH=298	-14.6753	11	32.3	30		3		11	2.72727	532.67	1	23
c798	c798.a1	c798.a1.a1	AT5G61510.1 | Symbols: | GroES-like zinc-binding alcohol dehydrogenase family protein | chr5:24737084-24738975 REVERSE LENGTH=406	-15.2084	12	43.9	30		3		20	1.5	30.6228	1	17
c799	c799.a1	c799.a1.a1	AT5G13560.1 | Symbols: | unknown protein; BEST Arabidopsis thaliana protein match is: unknown protein (TAIR:AT2G37370.1); Has 12055 Blast hits to 8846 proteins in 811 species: Archae - 217; Bacteria - 1046; Metazoa - 6104; Fungi - 1115; Plants - 528; Viruses - 14; Other Eukaryotes - 3031 (source: NCBI BLink). | chr5:4361579-4366318 REVERSE LENGTH=679	-15.7635	6	76.5	29		3		31	0.935484	7.61954	1	24
c800	c800.a1	c800.a1.a1	AT3G26070.1 | Symbols: | Plastid-lipid associated protein PAP / fibrillin family protein | chr3:9526904-9528199 FORWARD LENGTH=242	-13.6889	10	27.1	29		2		13	2.23077	169.125	1	21
c801	c801.a1	c801.a1.a1	AT4G33650.1 | Symbols: ADL2, DRP3A | dynamin-related protein 3A | chr4:16161073-16166587 FORWARD LENGTH=808	-25.454	6	89.5	29		4		47	0.617021	3.1402	2	19
c801	c801.a1	c801.a1.a2	AT4G33650.2 | Symbols: DRP3A | dynamin-related protein 3A | chr4:16161073-16166587 FORWARD LENGTH=809	-25.454	6	89.6	29		4		47	0.617021	3.1402	2	19
c802	c802.a1	c802.a1.a1	AT1G50480.1 | Symbols: THFS | 10-formyltetrahydrofolate synthetase | chr1:18702064-18704687 FORWARD LENGTH=634	-30.792	11	67.7	29		6		24	1.20833	15.156	1	21
c803	c803.a1	c803.a1.a1	AT1G80410.1 | Symbols: EMB2753 | tetratricopeptide repeat (TPR)-containing protein | chr1:30227963-30234832 REVERSE LENGTH=897	-35.6832	12	102	29		8		45	0.644444	3.41006	2	18
c803	c803.a1	c803.a1.a2	AT1G80410.2 | Symbols: EMB2753 | tetratricopeptide repeat (TPR)-containing protein | chr1:30227779-30234832 REVERSE LENGTH=911	-35.6832	11	103.8	29		8		46	0.630435	3.27007	2	18
c804	c804.a1	c804.a1.a1	AT2G45140.1 | Symbols: PVA12 | plant VAP homolog 12 | chr2:18611029-18612971 FORWARD LENGTH=239	-24.4481	24	26.3	29		4		14	2.07143	116.877	1	18
c805	c805.a1	c805.a1.a1	AT5G20920.1 | Symbols: EIF2 BETA, EMB1401 | eukaryotic translation initiation factor 2 beta subunit | chr5:7094994-7096661 REVERSE LENGTH=268	-32.9684	30	30.6	29		5		11	2.63636	431.876	3	20
c805	c805.a1	c805.a1.a2	AT5G20920.2 | Symbols: EIF2 BETA | eukaryotic translation initiation factor 2 beta subunit | chr5:7094994-7096661 REVERSE LENGTH=267	-32.9684	30	30.4	29		5		11	2.63636	431.876	3	20
c805	c805.a1	c805.a1.a3	AT5G20920.3 | Symbols: EIF2 BETA | eukaryotic translation initiation factor 2 beta subunit | chr5:7094994-7096661 REVERSE LENGTH=268	-32.9684	30	30.6	29		5		11	2.63636	431.876	3	20
c806	c806.a1	c806.a1.a1	AT2G25280.1 | Symbols: | CONTAINS InterPro DOMAIN/s: UPF0103/Mediator of ErbB2-driven cell motility (Memo), related (InterPro:IPR002737); Has 1074 Blast hits to 1072 proteins in 474 species: Archae - 213; Bacteria - 366; Metazoa - 159; Fungi - 135; Plants - 54; Viruses - 0; Other Eukaryotes - 147 (source: NCBI BLink). | chr2:10762639-10764631 REVERSE LENGTH=291	-23.809	22	32.5	29		5		18	1.61111	39.8424	1	21
c807	c807.a1	c807.a1.a1	AT3G20000.1 | Symbols: TOM40 | translocase of the outer mitochondrial membrane 40 | chr3:6967685-6970247 FORWARD LENGTH=309	-35.0025	31	34.1	29		6		9	3.22222	1667.1	1	20
c808	c808.a1	c808.a1.a1	AT1G11650.1 | Symbols: ATRBP45B, RBP45B | RNA-binding (RRM/RBD/RNP motifs) family protein | chr1:3914895-3917301 FORWARD LENGTH=306	-32.1376	31	33.3	29		5		7	4.14286	13894	2	17
c808	c808.a1	c808.a1.a2	AT1G11650.2 | Symbols: ATRBP45B, RBP45B | RNA-binding (RRM/RBD/RNP motifs) family protein | chr1:3914895-3917941 FORWARD LENGTH=405	-32.1376	24	44	29		5		9	3.22222	1667.1	2	17
c809	c809.a1	c809.a1.a1	AT3G54940.2 | Symbols: | Papain family cysteine protease | chr3:20354402-20356127 FORWARD LENGTH=367	-29.1871	12	40	29		2		10	2.9	793.328	1	19
c810	c810.a1	c810.a1.a1	AT5G24400.1 | Symbols: EMB2024, PGL3 | NagB/RpiA/CoA transferase-like superfamily protein | chr5:8330532-8331784 REVERSE LENGTH=325	-22.1615	14	35.5	29		5		19	1.52632	32.5982	1	16
c811	c811.a1	c811.a1.a1	AT4G37050.1 | Symbols: PLP4, PLA V, AtPLAIVC | PATATIN-like protein 4 | chr4:17457261-17459642 REVERSE LENGTH=428	-24.9084	15	47.1	29		5		15	1.93333	84.7696	1	23
c812	c812.a1	c812.a1.a1	AT1G08110.1 | Symbols: | lactoylglutathione lyase family protein / glyoxalase I family protein | chr1:2535702-2537630 FORWARD LENGTH=185	-25.8838	29	20.8	28		5		11	2.54545	350.119	4	18
c812	c812.a1	c812.a1.a2	AT1G08110.2 | Symbols: | lactoylglutathione lyase family protein / glyoxalase I family protein | chr1:2535702-2537630 FORWARD LENGTH=185	-25.8838	29	20.8	28		5		11	2.54545	350.119	4	18
c812	c812.a1	c812.a1.a3	AT1G08110.3 | Symbols: | lactoylglutathione lyase family protein / glyoxalase I family protein | chr1:2535702-2537630 FORWARD LENGTH=185	-25.8838	29	20.8	28		5		11	2.54545	350.119	4	18
c812	c812.a1	c812.a1.a4	AT1G08110.4 | Symbols: | lactoylglutathione lyase family protein / glyoxalase I family protein | chr1:2535463-2537630 FORWARD LENGTH=235	-25.8838	23	26.4	28		5		14	2	99	4	18
c813	c813.a1	c813.a1.a1	AT5G64430.1 | Symbols: | Octicosapeptide/Phox/Bem1p family protein | chr5:25762540-25764081 REVERSE LENGTH=513	-22.1101	11	56.3	28		4		17	1.64706	43.3669	1	20
c814	c814.a1	c814.a1.a1	AT4G19810.1 | Symbols: | Glycosyl hydrolase family protein with chitinase insertion domain | chr4:10764151-10765753 REVERSE LENGTH=379	-11.3188	6	41	28		2		10	2.8	629.957	1	23
c815	c815.a1	c815.a1.a1	AT2G04520.1 | Symbols: | Nucleic acid-binding, OB-fold-like protein | chr2:1574802-1575239 REVERSE LENGTH=145	-14.9647	22	16.6	28		3		6	4.66667	46414.9	4	19
c815	c815.a1	c815.a1.a2	AT5G35680.1 | Symbols: | Nucleic acid-binding, OB-fold-like protein | chr5:13858152-13858589 REVERSE LENGTH=145	-14.9647	22	16.5	28		3		6	4.66667	46414.9	4	19
c815	c815.a1	c815.a1.a3	AT5G35680.2 | Symbols: | Nucleic acid-binding, OB-fold-like protein | chr5:13858152-13858589 REVERSE LENGTH=145	-14.9647	22	16.5	28		3		6	4.66667	46414.9	4	19
c815	c815.a1	c815.a1.a4	AT5G35680.3 | Symbols: | Nucleic acid-binding, OB-fold-like protein | chr5:13858085-13858589 REVERSE LENGTH=150	-14.9647	21	16.9	28		3		6	4.66667	46414.9	4	19
c816	c816.a1	c816.a1.a1	AT5G65165.1 | Symbols: SDH2-3 | succinate dehydrogenase 2-3 | chr5:26034515-26035922 REVERSE LENGTH=309	-14.1233	12	34.9	28		4		12	2.33333	214.443	1	19
c817	c817.a1	c817.a1.a1	AT4G24800.1 | Symbols: | MA3 domain-containing protein | chr4:12782463-12784902 FORWARD LENGTH=702	-14.5008	8	77.3	28		4		26	1.07692	10.9378	3	19
c817	c817.a1	c817.a1.a2	AT4G24800.2 | Symbols: | MA3 domain-containing protein | chr4:12782463-12784902 FORWARD LENGTH=702	-14.5008	8	77.3	28		4		26	1.07692	10.9378	3	19
c817	c817.a1	c817.a1.a3	AT4G24800.3 | Symbols: | MA3 domain-containing protein | chr4:12782463-12784902 FORWARD LENGTH=702	-14.5008	8	77.3	28		4		26	1.07692	10.9378	3	19
c818	c818.a1	c818.a1.a1	AT1G74020.1 | Symbols: SS2 | strictosidine synthase 2 | chr1:27835289-27837277 REVERSE LENGTH=335	-22.5547	20	35.2	28		4		11	2.54545	350.119	1	20
c819	c819.a1	c819.a1.a1	AT3G56150.1 | Symbols: EIF3C, ATEIF3C-1, EIF3C-1, ATTIF3C1, TIF3C1 | eukaryotic translation initiation factor 3C | chr3:20833790-20836820 REVERSE LENGTH=900	-25.0184	7	102.8	28		6		40	0.7	4.01187	2	16
c819	c819.a1	c819.a1.a2	AT3G56150.2 | Symbols: EIF3C | eukaryotic translation initiation factor 3C | chr3:20833790-20836820 REVERSE LENGTH=900	-25.0184	7	102.8	28		6		40	0.7	4.01187	2	16
c820	c820.a1	c820.a1.a1	AT2G44060.1 | Symbols: | Late embryogenesis abundant protein, group 2 | chr2:18226922-18227988 FORWARD LENGTH=325	-18.5714	15	35.9	28		4		18	1.55556	34.9381	2	16
c820	c820.a1	c820.a1.a2	AT2G44060.2 | Symbols: | Late embryogenesis abundant protein, group 2 | chr2:18226922-18227988 FORWARD LENGTH=325	-18.5714	15	35.9	28		4		18	1.55556	34.9381	2	16
c821	c821.a1	c821.a1.a1	AT5G13030.1 | Symbols: | unknown protein; FUNCTIONS IN: molecular_function unknown; INVOLVED IN: biological_process unknown; LOCATED IN: chloroplast; EXPRESSED IN: 23 plant structures; EXPRESSED DURING: 13 growth stages; CONTAINS InterPro DOMAIN/s: Uncharacterised protein family UPF0061 (InterPro:IPR003846); Has 5046 Blast hits to 4997 proteins in 1211 species: Archae - 8; Bacteria - 2327; Metazo…	-20.5786	8	70.9	28		4		32	0.875	6.49894	1	20
c822	c822.a1	c822.a1.a1	AT4G15802.1 | Symbols: HSBP, AtHSBP | heat shock factor binding protein | chr4:8986864-8988339 REVERSE LENGTH=86	-18.3339	65	9.3	28		4		5	5.6	398106	1	16
c823	c823.a1	c823.a1.a1	AT4G08900.1 | Symbols: | arginase | chr4:5703499-5705180 FORWARD LENGTH=342	-10.4587	6	37.2	28		2		14	2	99	1	20
c824	c824.a1	c824.a1.a1	AT2G40510.1 | Symbols: | Ribosomal protein S26e family protein | chr2:16918506-16919623 FORWARD LENGTH=133	-11.2741	22	14.8	28		2		5	5.6	398106	3	24
c824	c824.a1	c824.a1.a2	AT2G40590.1 | Symbols: | Ribosomal protein S26e family protein | chr2:16945215-16946345 REVERSE LENGTH=131	-11.2741	22	14.6	28		2		5	5.6	398106	3	24
c824	c824.a1	c824.a1.a3	AT3G56340.1 | Symbols: | Ribosomal protein S26e family protein | chr3:20892309-20893343 REVERSE LENGTH=130	-11.2741	22	14.5	28		2		5	5.6	398106	3	24
c825	c825.a1	c825.a1.a1	AT1G10840.1 | Symbols: TIF3H1 | translation initiation factor 3 subunit H1 | chr1:3607885-3610299 REVERSE LENGTH=337	-23.4634	19	38.3	28		6		13	2.15385	141.51	1	19
c826	c826.a1	c826.a1.a1	AT2G30200.1 | Symbols: | catalytics;transferases;[acyl-carrier-protein] S-malonyltransferases;binding | chr2:12883162-12885482 REVERSE LENGTH=393	-23.0678	20	41.4	28		5		18	1.55556	34.9381	1	16
c827	c827.a1	c827.a1.a1	AT5G66570.1 | Symbols: PSBO-1, OEE1, OEE33, OE33, PSBO1, MSP-1 | PS II oxygen-evolving complex 1 | chr5:26568744-26570124 FORWARD LENGTH=332	-39.3621	27	35	24	6	6	1	17	1.41176	24.8086	1	18
c827	c827.a2	c827.a2.a1	AT3G50820.1 | Symbols: PSBO2, PSBO-2, OEC33 | photosystem II subunit O-2 | chr3:18891008-18892311 REVERSE LENGTH=331	-38.9078	31	34.9	22	4	7	2	18	1.22222	15.681	1	16
c828	c828.a1	c828.a1.a1	AT1G44575.1 | Symbols: NPQ4, PSBS | Chlorophyll A-B binding family protein | chr1:16871768-16873194 FORWARD LENGTH=265	-20.6607	20	27.9	28		4		11	2.54545	350.119	1	19
c829	c829.a1	c829.a1.a1	AT3G03320.1 | Symbols: | RNA-binding ASCH domain protein | chr3:781872-783289 FORWARD LENGTH=244	-23.3173	22	27	28		4		16	1.75	55.2341	1	19
c830	c830.a1	c830.a1.a1	AT2G42210.1 | Symbols: ATOEP16-3, OEP16-3 | Mitochondrial import inner membrane translocase subunit Tim17/Tim22/Tim23 family protein | chr2:17590642-17591591 FORWARD LENGTH=159	-11.4881	23	16.9	28		2		6	4.66667	46414.9	4	18
c830	c830.a1	c830.a1.a2	AT2G42210.2 | Symbols: ATOEP16-3, OEP16-3 | Mitochondrial import inner membrane translocase subunit Tim17/Tim22/Tim23 family protein | chr2:17590600-17591591 FORWARD LENGTH=173	-11.4881	21	18.5	28		2		7	4	9999	4	18
c830	c830.a1	c830.a1.a3	AT2G42210.3 | Symbols: ATOEP16-3, OEP16-3 | Mitochondrial import inner membrane translocase subunit Tim17/Tim22/Tim23 family protein | chr2:17590642-17591591 FORWARD LENGTH=159	-11.4881	23	16.9	28		2		6	4.66667	46414.9	4	18
c830	c830.a1	c830.a1.a4	AT2G42210.4 | Symbols: ATOEP16-3, OEP16-3 | Mitochondrial import inner membrane translocase subunit Tim17/Tim22/Tim23 family protein | chr2:17590642-17591591 FORWARD LENGTH=159	-11.4881	23	16.9	28		2		6	4.66667	46414.9	4	18
c831	c831.a1	c831.a1.a1	AT3G05020.1 | Symbols: ACP1, ACP | acyl carrier protein 1 | chr3:1391863-1392878 REVERSE LENGTH=137	-21.5018	20	15	28		3		5	5.6	398106	1	22
c832	c832.a1	c832.a1.a1	AT1G03120.1 | Symbols: ATRAB28, RAB28 | responsive to abscisic acid 28 | chr1:752271-753140 FORWARD LENGTH=182	-19.0188	27	18.9	27		3		7	3.85714	7195.86	1	22
c833	c833.a1	c833.a1.a1	AT4G16130.1 | Symbols: ARA1, ISA1, ATISA1 | arabinose kinase | chr4:9120875-9127656 FORWARD LENGTH=1039	-24.6329	6	114.1	27		5		38	0.710526	4.13483	1	22
c834	c834.a1	c834.a1.a1	AT3G55620.1 | Symbols: emb1624 | Translation initiation factor IF6 | chr3:20634581-20636312 FORWARD LENGTH=245	-14.7828	11	26.4	27		2		7	3.85714	7195.86	1	22
c835	c835.a1	c835.a1.a1	AT5G10560.1 | Symbols: | Glycosyl hydrolase family protein | chr5:3336335-3339351 REVERSE LENGTH=792	-18.4912	7	87	27		4		35	0.771429	4.90784	1	20
c836	c836.a1	c836.a1.a1	AT5G11770.1 | Symbols: | NADH-ubiquinone oxidoreductase 20 kDa subunit, mitochondrial | chr5:3791148-3792929 REVERSE LENGTH=218	-11.8649	10	23.9	27		2		7	3.85714	7195.86	1	20
c837	c837.a1	c837.a1.a1	AT1G29880.1 | Symbols: | glycyl-tRNA synthetase / glycine--tRNA ligase | chr1:10459662-10462781 REVERSE LENGTH=729	-37.6914	17	81.8	27		10		37	0.72973	4.36698	1	15
c838	c838.a1	c838.a1.a1	AT5G12040.1 | Symbols: | Nitrilase/cyanide hydratase and apolipoprotein N-acyltransferase family protein | chr5:3885162-3887772 FORWARD LENGTH=369	-17.5672	10	40.2	27		3		16	1.6875	47.6968	1	18
c839	c839.a1	c839.a1.a1	AT2G38700.1 | Symbols: MVD1, ATMVD1 | mevalonate diphosphate decarboxylase 1 | chr2:16180918-16183785 REVERSE LENGTH=412	-28.892	17	45.5	27		5		16	1.6875	47.6968	1	17
c840	c840.a1	c840.a1.a1	AT2G23350.1 | Symbols: PAB4, PABP4 | poly(A) binding protein 4 | chr2:9943209-9946041 FORWARD LENGTH=662	-29.1239	11	71.5	23	20	6	5	26	0.884615	6.66682	1	14
c840	c840.a2	c840.a2.a1	AT1G71770.1 | Symbols: PAB5 | poly(A)-binding protein 5 | chr1:26990777-26993489 REVERSE LENGTH=682	-9.82045	4	74.3	7	4	2	1	28	0.25	0.778279	2	6
c840	c840.a2	c840.a2.a2	AT1G71770.2 | Symbols: PAB5 | poly(A)-binding protein 5 | chr1:26990777-26993489 REVERSE LENGTH=682	-9.82045	4	74.3	7	4	2	1	28	0.25	0.778279	2	6
c841	c841.a1	c841.a1.a1	AT5G46230.1 | Symbols: | Protein of unknown function, DUF538 | chr5:18742593-18743024 REVERSE LENGTH=143	-25.6026	38	16.1	27		4		7	3.85714	7195.86	1	18
c842	c842.a1	c842.a1.a1	AT2G03510.1 | Symbols: | SPFH/Band 7/PHB domain-containing membrane-associated protein family | chr2:1066717-1068934 FORWARD LENGTH=356	-11.7622	10	40.5	27		3		13	2.07692	118.378	1	23
c843	c843.a1	c843.a1.a1	AT2G18370.1 | Symbols: | Bifunctional inhibitor/lipid-transfer protein/seed storage 2S albumin superfamily protein | chr2:7980687-7981475 FORWARD LENGTH=116	-23.0969	71	11.7	27		3		3	9	999999999	1	14
c844	c844.a1	c844.a1.a1	AT5G26120.1 | Symbols: ATASD2, ASD2 | alpha-L-arabinofuranosidase 2 | chr5:9121835-9125399 REVERSE LENGTH=674	-13.4023	6	75.3	27		3		22	1.22727	15.8761	1	23
c845	c845.a1	c845.a1.a1	AT1G49670.1 | Symbols: NQR | ARP protein (REF) | chr1:18381591-18386021 REVERSE LENGTH=629	-28.2654	15	67.8	27		6		28	0.964286	8.21055	2	16
c845	c845.a1	c845.a1.a2	AT1G49670.2 | Symbols: NQR | ARP protein (REF) | chr1:18381591-18386021 REVERSE LENGTH=652	-28.2654	15	70.4	27		6		29	0.931034	7.53168	2	16
c846	c846.a1	c846.a1.a1	AT3G54660.1 | Symbols: GR, EMB2360, ATGR2 | glutathione reductase | chr3:20230356-20233100 REVERSE LENGTH=565	-24.7971	13	60.7	26		5		24	1.08333	11.1153	1	17
c847	c847.a1	c847.a1.a1	AT1G12840.1 | Symbols: DET3, ATVHA-C | vacuolar ATP synthase subunit C (VATC) / V-ATPase C subunit / vacuolar proton pump C subunit (DET3) | chr1:4375584-4378220 FORWARD LENGTH=375	-18.4534	15	42.5	26		5		22	1.18182	14.1991	1	20
c848	c848.a1	c848.a1.a1	AT4G27000.1 | Symbols: ATRBP45C | RNA-binding (RRM/RBD/RNP motifs) family protein | chr4:13554983-13557763 REVERSE LENGTH=415	-8.74618	5	44.9	26		2		8	3.25	1777.28	1	21
c849	c849.a1	c849.a1.a1	AT3G19450.1 | Symbols: CAD4, ATCAD4, CAD, CAD-C | GroES-like zinc-binding alcohol dehydrogenase family protein | chr3:6744859-6747005 FORWARD LENGTH=365	-26.8614	19	39	26		4		16	1.625	41.1697	1	18
c850	c850.a1	c850.a1.a1	AT3G45300.1 | Symbols: IVD, ATIVD, IVDH | isovaleryl-CoA-dehydrogenase | chr3:16621659-16624848 REVERSE LENGTH=409	-14.5686	9	44.7	26		2		17	1.52941	32.8386	1	19
c851	c851.a1	c851.a1.a1	AT3G48890.1 | Symbols: ATMP2, ATMAPR3, MSBP2, MAPR3 | membrane-associated progesterone binding protein 3 | chr3:18129669-18131353 FORWARD LENGTH=233	-24.3231	21	25.3	23	12	3	2	6	3.83333	6811.92	1	18
c851	c851.a2	c851.a2.a1	AT5G52240.1 | Symbols: MSBP1, ATMP1, AtMAPR5 | membrane steroid binding protein 1 | chr5:21213121-21214557 FORWARD LENGTH=220	-12.4992	11	24.3	14	3	2	1	5	2.8	629.957	2	13
c851	c851.a2	c851.a2.a2	AT5G52240.2 | Symbols: MSBP1 | membrane steroid binding protein 1 | chr5:21213121-21214619 FORWARD LENGTH=175	-12.4992	14	19.5	14	3	2	1	4	3.5	3161.28	2	13
c852	c852.a1	c852.a1.a1	AT1G76010.1 | Symbols: | Alba DNA/RNA-binding protein | chr1:28528505-28530488 REVERSE LENGTH=350	-21.2873	18	37.3	21	17	4	3	18	1.16667	13.678	1	13
c852	c852.a2	c852.a2.a1	AT1G20220.1 | Symbols: | Alba DNA/RNA-binding protein | chr1:7005090-7007285 REVERSE LENGTH=315	-21.0659	17	33.7	9	5	4	3	11	0.818182	5.57933	1	4
c853	c853.a1	c853.a1.a1	AT5G16440.1 | Symbols: IPP1 | isopentenyl diphosphate isomerase 1 | chr5:5371765-5373575 FORWARD LENGTH=291	-12.9736	10	33.1	19	10	3	1	17	1.11765	12.1113	1	12
c853	c853.a2	c853.a2.a1	AT3G02780.1 | Symbols: IPP2, IPIAT1, IDI2 | isopentenyl pyrophosphate:dimethylallyl pyrophosphate isomerase 2 | chr3:602578-604648 REVERSE LENGTH=284	-20.1968	21	32.5	16	7	5	3	18	0.888889	6.74264	1	10
c854	c854.a1	c854.a1.a1	AT2G31670.1 | Symbols: | Stress responsive alpha-beta barrel domain protein | chr2:13472699-13473490 REVERSE LENGTH=263	-15.4024	14	28.8	26		3		12	2.16667	145.78	1	18
c855	c855.a1	c855.a1.a1	AT1G25350.1 | Symbols: OVA9 | glutamine-tRNA ligase, putative / glutaminyl-tRNA synthetase, putative / GlnRS, putative | chr1:8889280-8894205 REVERSE LENGTH=795	-21.2593	8	91.1	26		5		34	0.764706	4.81709	2	16
c855	c855.a1	c855.a1.a2	AT1G25350.2 | Symbols: OVA9 | glutamine-tRNA ligase, putative / glutaminyl-tRNA synthetase, putative / GlnRS, putative | chr1:8889280-8894205 REVERSE LENGTH=800	-21.2593	8	91.9	26		5		34	0.764706	4.81709	2	16
c856	c856.a1	c856.a1.a1	AT1G08480.1 | Symbols: | unknown protein; FUNCTIONS IN: molecular_function unknown; INVOLVED IN: biological_process unknown; LOCATED IN: mitochondrion, plasma membrane, plastid, vacuole; EXPRESSED IN: 27 plant structures; EXPRESSED DURING: 15 growth stages; Has 39 Blast hits to 39 proteins in 13 species: Archae - 0; Bacteria - 0; Metazoa - 0; Fungi - 0; Plants - 39; Viruses - 0; Other Eukaryotes …	-9.76552	17	15.7	26		3		6	4.33333	21543.3	1	22
c857	c857.a1	c857.a1.a1	AT5G66420.1 | Symbols: | CONTAINS InterPro DOMAIN/s: Uncharacterised conserved protein UCP033271 (InterPro:IPR008322), TIM-barrel signal transduction protein, predicted (InterPro:IPR009215); Has 30201 Blast hits to 17322 proteins in 780 species: Archae - 12; Bacteria - 1396; Metazoa - 17338; Fungi - 3422; Plants - 5037; Viruses - 0; Other Eukaryotes - 2996 (source: NCBI BLink). | chr5:26521893-26…	-16.2579	9	69.9	26		4		21	1.2381	16.302	2	19
c857	c857.a1	c857.a1.a2	AT5G66420.2 | Symbols: | LOCATED IN: cellular_component unknown; EXPRESSED IN: 23 plant structures; EXPRESSED DURING: 13 growth stages; CONTAINS InterPro DOMAIN/s: Uncharacterised conserved protein UCP033271 (InterPro:IPR008322), TIM-barrel signal transduction protein, predicted (InterPro:IPR009215); Has 1232 Blast hits to 1230 proteins in 311 species: Archae - 18; Bacteria - 959; Metazoa - 1; Fu…	-16.2579	8	80.6	26		4		27	0.962963	8.18254	2	19
c858	c858.a1	c858.a1.a1	AT4G15940.1 | Symbols: | Fumarylacetoacetate (FAA) hydrolase family | chr4:9038361-9040163 FORWARD LENGTH=222	-20.1592	22	24.1	26		4		8	3.25	1777.28	1	19
c859	c859.a1	c859.a1.a1	AT5G04280.1 | Symbols: | RNA-binding (RRM/RBD/RNP motifs) family protein with retrovirus zinc finger-like domain | chr5:1192461-1195413 FORWARD LENGTH=310	-15.8473	12	33.4	26		3		13	2	99	1	17
c860	c860.a1	c860.a1.a1	AT3G60340.1 | Symbols: | alpha/beta-Hydrolases superfamily protein | chr3:22304395-22306389 FORWARD LENGTH=338	-18.2933	16	37	26		3		11	2.36364	230.013	2	24
c860	c860.a1	c860.a1.a2	AT3G60340.2 | Symbols: | alpha/beta-Hydrolases superfamily protein | chr3:22304395-22306389 FORWARD LENGTH=338	-18.2933	16	37	26		3		11	2.36364	230.013	2	24
c861	c861.a1	c861.a1.a1	AT5G57110.1 | Symbols: ACA8, AT-ACA8 | autoinhibited Ca2+ -ATPase, isoform 8 | chr5:23109729-23116857 REVERSE LENGTH=1074	-25.4322	7	116	25		6		38	0.657895	3.54878	2	15
c861	c861.a1	c861.a1.a2	AT5G57110.2 | Symbols: ACA8, AT-ACA8 | autoinhibited Ca2+ -ATPase, isoform 8 | chr5:23109729-23116857 REVERSE LENGTH=1074	-25.4322	7	116	25		6		38	0.657895	3.54878	2	15
c862	c862.a1	c862.a1.a1	AT4G25130.1 | Symbols: PMSR4 | peptide met sulfoxide reductase 4 | chr4:12898802-12899998 REVERSE LENGTH=258	-18.0119	17	28.5	25		4		9	2.77778	598.484	1	17
c863	c863.a1	c863.a1.a1	AT4G34490.1 | Symbols: ATCAP1, CAP 1, CAP1 | cyclase associated protein 1 | chr4:16484896-16487355 REVERSE LENGTH=476	-17.3336	10	50.8	25		3		24	1.04167	10.0069	1	19
c864	c864.a1	c864.a1.a1	AT2G34040.1 | Symbols: | Apoptosis inhibitory protein 5 (API5) | chr2:14377957-14382246 REVERSE LENGTH=553	-21.9584	12	61.5	25		5		28	0.892857	6.81371	1	16
c865	c865.a1	c865.a1.a1	AT3G19130.1 | Symbols: ATRBP47B, RBP47B | RNA-binding protein 47B | chr3:6611398-6613823 REVERSE LENGTH=435	-25.9428	15	48	18	17	5	4	11	1.63636	42.2876	1	10
c865	c865.a2	c865.a2.a1	AT1G49600.1 | Symbols: ATRBP47A, RBP47A | RNA-binding protein 47A | chr1:18357236-18360150 REVERSE LENGTH=445	-20.7137	15	48.4	8	7	5	4	9	0.888889	6.74264	1	3
c866	c866.a1	c866.a1.a1	AT1G27970.1 | Symbols: NTF2B | nuclear transport factor 2B | chr1:9746921-9747787 FORWARD LENGTH=126	-12.7679	26	13.9	25		3		5	5	99999	2	18
c866	c866.a1	c866.a1.a2	AT1G27970.2 | Symbols: NTF2B | nuclear transport factor 2B | chr1:9746921-9748306 FORWARD LENGTH=134	-12.7679	25	14.9	25		3		6	4.16667	14677	2	18
c867	c867.a1	c867.a1.a1	AT5G63310.1 | Symbols: NDPK2, NDPK1A, NDPK IA IA, NDPK IA, ATNDPK2 | nucleoside diphosphate kinase 2 | chr5:25372122-25373838 REVERSE LENGTH=231	-15.6653	13	25.5	25		3		10	2.5	315.228	1	20
c868	c868.a1	c868.a1.a1	AT3G52230.1 | Symbols: | unknown protein; FUNCTIONS IN: molecular_function unknown; INVOLVED IN: biological_process unknown; LOCATED IN: chloroplast outer membrane, chloroplast thylakoid membrane, chloroplast, chloroplast envelope; EXPRESSED IN: 24 plant structures; EXPRESSED DURING: 13 growth stages; Has 29 Blast hits to 29 proteins in 12 species: Archae - 0; Bacteria - 0; Metazoa - 3; Fungi - 0…	-15.2117	35	16	25		3		9	2.77778	598.484	1	20
c869	c869.a1	c869.a1.a1	AT5G18900.1 | Symbols: | 2-oxoglutarate (2OG) and Fe(II)-dependent oxygenase superfamily protein | chr5:6304409-6306166 REVERSE LENGTH=298	-15.098	8	33	25		2		14	1.78571	60.054	1	15
c870	c870.a1	c870.a1.a1	AT2G39390.1 | Symbols: | Ribosomal L29 family protein | chr2:16450803-16451762 REVERSE LENGTH=123	-7.8274	16	14.1	18	15	2	1	4	4.5	31621.8	1	15
c870	c870.a2	c870.a2.a1	AT3G09500.1 | Symbols: | Ribosomal L29 family protein | chr3:2917047-2917895 FORWARD LENGTH=123	-13.6733	16	14.2	10	7	3	2	4	2.5	315.228	1	6
c871	c871.a1	c871.a1.a1	AT2G39990.1 | Symbols: EIF2, AteIF3f, eIF3F | eukaryotic translation initiation factor 2 | chr2:16698332-16699929 REVERSE LENGTH=293	-17.9533	21	31.8	25		4		11	2.27273	186.382	1	16
c872	c872.a1	c872.a1.a1	AT5G01500.1 | Symbols: TAAC | thylakoid ATP/ADP carrier | chr5:199017-201329 FORWARD LENGTH=415	-12.3743	7	45	25		3		22	1.13636	12.6887	1	19
c873	c873.a1	c873.a1.a1	AT3G07680.1 | Symbols: | emp24/gp25L/p24 family/GOLD family protein | chr3:2455627-2456652 FORWARD LENGTH=208	-10.6821	16	24.2	25		2		7	3.57143	3726.59	1	24
c874	c874.a1	c874.a1.a1	AT1G26550.1 | Symbols: | FKBP-like peptidyl-prolyl cis-trans isomerase family protein | chr1:9171800-9172716 FORWARD LENGTH=142	-12.0575	17	14.8	24		2		8	3	999	1	23
c875	c875.a1	c875.a1.a1	AT5G66090.1 | Symbols: | unknown protein; FUNCTIONS IN: molecular_function unknown; LOCATED IN: chloroplast, chloroplast stroma; EXPRESSED IN: 21 plant structures; EXPRESSED DURING: 13 growth stages; Has 30201 Blast hits to 17322 proteins in 780 species: Archae - 12; Bacteria - 1396; Metazoa - 17338; Fungi - 3422; Plants - 5037; Viruses - 0; Other Eukaryotes - 2996 (source: NCBI BLink). | chr5:26…	-13.2664	21	22.4	24		4		13	1.84615	69.1704	1	17
c876	c876.a1	c876.a1.a1	AT1G73880.1 | Symbols: UGT89B1 | UDP-glucosyl transferase 89B1 | chr1:27785143-27786564 FORWARD LENGTH=473	-10.9763	7	52	24		2		17	1.41176	24.8086	1	23
c877	c877.a1	c877.a1.a1	AT1G12064.1 | Symbols: | unknown protein; LOCATED IN: endomembrane system; Has 35333 Blast hits to 34131 proteins in 2444 species: Archae - 798; Bacteria - 22429; Metazoa - 974; Fungi - 991; Plants - 531; Viruses - 0; Other Eukaryotes - 9610 (source: NCBI BLink). | chr1:4077705-4078034 REVERSE LENGTH=109	-13.1427	20	11.9	24		2		5	4.8	63094.7	1	16
c878	c878.a1	c878.a1.a1	AT4G35220.1 | Symbols: | Cyclase family protein | chr4:16752636-16753966 FORWARD LENGTH=272	-17.7063	14	29.9	24		3		11	2.18182	150.991	1	18
c879	c879.a1	c879.a1.a1	AT1G32470.1 | Symbols: | Single hybrid motif superfamily protein | chr1:11739479-11740246 REVERSE LENGTH=166	-9.12714	14	17.8	24		2		9	2.66667	463.159	1	19
c880	c880.a1	c880.a1.a1	AT3G48730.1 | Symbols: GSA2 | glutamate-1-semialdehyde 2,1-aminomutase 2 | chr3:18049697-18051550 FORWARD LENGTH=472	-25.6427	12	50	24		4		16	1.5	30.6228	1	19
c881	c881.a1	c881.a1.a1	AT3G27830.1 | Symbols: RPL12-A, RPL12 | ribosomal protein L12-A | chr3:10318576-10319151 FORWARD LENGTH=191	-9.78094	11	20	24		2		8	3	999	2	22
c881	c881.a1	c881.a1.a2	AT3G27850.1 | Symbols: RPL12-C | ribosomal protein L12-C | chr3:10324905-10325468 FORWARD LENGTH=187	-9.78094	12	19.6	24		2		8	3	999	2	22
c882	c882.a1	c882.a1.a1	AT1G06680.1 | Symbols: PSBP-1, OEE2, PSII-P, OE23 | photosystem II subunit P-1 | chr1:2047940-2049186 FORWARD LENGTH=263	-26.8944	22	28	24		4		13	1.84615	69.1704	2	13
c882	c882.a1	c882.a1.a2	AT1G06680.2 | Symbols: PSBP-1, OEE2, PSII-P | photosystem II subunit P-1 | chr1:2048076-2049186 FORWARD LENGTH=219	-26.8944	27	23.7	24		4		11	2.18182	150.991	2	13
c883	c883.a1	c883.a1.a1	AT4G19006.1 | Symbols: | Proteasome component (PCI) domain protein | chr4:10409349-10411347 REVERSE LENGTH=386	-13.569	8	43.9	24		3		15	1.6	38.8107	1	21
c884	c884.a1	c884.a1.a1	AT5G42970.1 | Symbols: COP8, FUS4, EMB134, COP14, CSN4, FUS8, ATS4 | Proteasome component (PCI) domain protein | chr5:17237470-17240649 REVERSE LENGTH=397	-12.9495	9	44.8	24		3		17	1.41176	24.8086	1	21
c885	c885.a1	c885.a1.a1	AT3G16190.1 | Symbols: | Isochorismatase family protein | chr3:5489883-5491195 REVERSE LENGTH=196	-21.0083	26	21.8	24		4		7	3.42857	2681.7	1	17
c886	c886.a1	c886.a1.a1	AT1G78060.1 | Symbols: | Glycosyl hydrolase family protein | chr1:29349796-29352868 REVERSE LENGTH=767	-20.7183	7	83.7	24		4		35	0.685714	3.84969	1	16
c887	c887.a1	c887.a1.a1	AT3G28710.1 | Symbols: | ATPase, V0/A0 complex, subunit C/D | chr3:10773144-10775594 REVERSE LENGTH=351	-18.3317	19	40.7	24		4		16	1.5	30.6228	2	16
c887	c887.a1	c887.a1.a2	AT3G28715.1 | Symbols: | ATPase, V0/A0 complex, subunit C/D | chr3:10778025-10780350 FORWARD LENGTH=351	-18.3317	19	40.7	24		4		16	1.5	30.6228	2	16
c888	c888.a1	c888.a1.a1	AT3G15180.1 | Symbols: | ARM repeat superfamily protein | chr3:5111952-5115803 FORWARD LENGTH=519	-20.365	11	56.6	24		4		14	1.71429	50.7947	2	18
c888	c888.a1	c888.a1.a2	AT3G15180.2 | Symbols: | ARM repeat superfamily protein | chr3:5111952-5115803 FORWARD LENGTH=551	-20.365	11	60	24		4		14	1.71429	50.7947	2	18
c889	c889.a1	c889.a1.a1	AT5G17770.1 | Symbols: ATCBR, CBR1, CBR | NADH:cytochrome B5 reductase 1 | chr5:5864543-5866495 REVERSE LENGTH=281	-31.2958	29	31.4	24		5		16	1.5	30.6228	1	17
c890	c890.a1	c890.a1.a1	AT1G48610.1 | Symbols: | AT hook motif-containing protein | chr1:17971027-17972798 REVERSE LENGTH=212	-14.9674	19	21.6	23		2		10	2.3	198.526	2	22
c890	c890.a1	c890.a1.a2	AT1G48610.2 | Symbols: | AT hook motif-containing protein | chr1:17971322-17972798 REVERSE LENGTH=198	-14.9674	21	20.1	23		2		10	2.3	198.526	2	22
c891	c891.a1	c891.a1.a1	AT1G32710.1 | Symbols: | Cytochrome c oxidase, subunit Vib family protein | chr1:11833113-11833706 FORWARD LENGTH=134	-12.3117	27	15.4	23		3		8	2.875	748.894	1	11
c892	c892.a1	c892.a1.a1	AT5G64290.1 | Symbols: DCT, DIT2.1 | dicarboxylate transport 2.1 | chr5:25714495-25716642 REVERSE LENGTH=563	-15.2324	6	59.9	23		3		11	2.09091	122.285	1	21
c893	c893.a1	c893.a1.a1	AT2G38550.1 | Symbols: | Transmembrane proteins 14C | chr2:16132178-16134229 FORWARD LENGTH=335	-14.1391	9	36.6	23		2		15	1.53333	33.1455	1	22
c894	c894.a1	c894.a1.a1	AT2G02100.1 | Symbols: LCR69, PDF2.2 | low-molecular-weight cysteine-rich 69 | chr2:528397-528885 FORWARD LENGTH=77	-21.727	33	8.4	23		2		2	11.5	3.16228e+11	1	21
c895	c895.a1	c895.a1.a1	AT1G15750.1 | Symbols: WSIP1, TPL | Transducin family protein / WD-40 repeat family protein | chr1:5415086-5420359 REVERSE LENGTH=1131	-20.3965	6	124.1	23		6		46	0.5	2.16228	4	15
c895	c895.a1	c895.a1.a2	AT1G15750.2 | Symbols: WSIP1, TPL | Transducin family protein / WD-40 repeat family protein | chr1:5415086-5420359 REVERSE LENGTH=1131	-20.3965	6	124.1	23		6		46	0.5	2.16228	4	15
c895	c895.a1	c895.a1.a3	AT1G15750.3 | Symbols: WSIP1, TPL | Transducin family protein / WD-40 repeat family protein | chr1:5415086-5420359 REVERSE LENGTH=1131	-20.3965	6	124.1	23		6		46	0.5	2.16228	4	15
c895	c895.a1	c895.a1.a4	AT1G15750.4 | Symbols: WSIP1, TPL | Transducin family protein / WD-40 repeat family protein | chr1:5415086-5420359 REVERSE LENGTH=1131	-20.3965	6	124.1	23		6		46	0.5	2.16228	4	15
c896	c896.a1	c896.a1.a1	AT2G34460.1 | Symbols: | NAD(P)-binding Rossmann-fold superfamily protein | chr2:14529635-14530732 FORWARD LENGTH=280	-23.6704	22	30.4	23		4		11	2.09091	122.285	1	15
c897	c897.a1	c897.a1.a1	AT1G24510.1 | Symbols: | TCP-1/cpn60 chaperonin family protein | chr1:8685504-8688101 REVERSE LENGTH=535	-16.8011	7	59.2	23		4		23	1	9	2	16
c897	c897.a1	c897.a1.a2	AT1G24510.2 | Symbols: | TCP-1/cpn60 chaperonin family protein | chr1:8685504-8687660 REVERSE LENGTH=459	-16.8011	9	51	23		4		23	1	9	2	16
c898	c898.a1	c898.a1.a1	AT5G44720.1 | Symbols: | Molybdenum cofactor sulfurase family protein | chr5:18043086-18045275 FORWARD LENGTH=308	-25.9998	30	34.7	23		7		13	1.76923	57.7802	1	17
c899	c899.a1	c899.a1.a1	AT2G19750.1 | Symbols: | Ribosomal protein S30 family protein | chr2:8515037-8515806 FORWARD LENGTH=62	-7.5784	17	6.8	23		2		1	23	1e+23	3	18
c899	c899.a1	c899.a1.a2	AT4G29390.1 | Symbols: | Ribosomal protein S30 family protein | chr4:14465212-14465902 REVERSE LENGTH=62	-7.5784	17	6.8	23		2		1	23	1e+23	3	18
c899	c899.a1	c899.a1.a3	AT5G56670.1 | Symbols: | Ribosomal protein S30 family protein | chr5:22935413-22935981 REVERSE LENGTH=62	-7.5784	17	6.8	23		2		1	23	1e+23	3	18
c900	c900.a1	c900.a1.a1	AT4G13430.1 | Symbols: IIL1, ATLEUC1 | isopropyl malate isomerase large subunit 1 | chr4:7804194-7807789 REVERSE LENGTH=509	-35.8322	20	54.9	23		7		22	1.04545	10.1034	1	13
c901	c901.a1	c901.a1.a1	AT5G02450.1 | Symbols: | Ribosomal protein L36e family protein | chr5:533501-534394 FORWARD LENGTH=108	-9.19994	26	12.1	23		3		3	7.66667	4.64159e+07	1	21
c902	c902.a1	c902.a1.a1	AT3G04880.1 | Symbols: DRT102 | DNA-damage-repair/toleration protein (DRT102) | chr3:1346431-1347363 REVERSE LENGTH=310	-21.7239	18	33.1	23		4		16	1.4375	26.3842	1	17
c903	c903.a1	c903.a1.a1	AT4G35630.1 | Symbols: PSAT | phosphoserine aminotransferase | chr4:16904205-16905497 FORWARD LENGTH=430	-22.4054	16	47.2	19	11	5	2	21	0.904762	7.03086	1	14
c903	c903.a2	c903.a2.a1	AT2G17630.1 | Symbols: | Pyridoxal phosphate (PLP)-dependent transferases superfamily protein | chr2:7666637-7667905 FORWARD LENGTH=422	-15.9325	12	46.5	12	4	4	1	19	0.631579	3.28133	1	9
c904	c904.a1	c904.a1.a1	AT2G27860.1 | Symbols: AXS1 | UDP-D-apiose/UDP-D-xylose synthase 1 | chr2:11864684-11866843 REVERSE LENGTH=389	-34.035	25	43.5	23		7		25	0.92	7.31764	1	13
c905	c905.a1	c905.a1.a1	AT3G57890.1 | Symbols: | Tubulin binding cofactor C domain-containing protein | chr3:21438271-21441695 FORWARD LENGTH=573	-20.7943	11	62.6	23		4		23	1	9	2	18
c905	c905.a1	c905.a1.a2	AT3G57890.2 | Symbols: | Tubulin binding cofactor C domain-containing protein | chr3:21438271-21441695 FORWARD LENGTH=609	-20.7943	10	66.9	23		4		24	0.958333	8.08518	2	18
c906	c906.a1	c906.a1.a1	AT3G15640.1 | Symbols: | Rubredoxin-like superfamily protein | chr3:5299273-5301371 FORWARD LENGTH=176	-16.5665	34	19.3	23		3		8	2.875	748.894	2	20
c906	c906.a1	c906.a1.a2	AT3G15640.2 | Symbols: | Rubredoxin-like superfamily protein | chr3:5299273-5301371 FORWARD LENGTH=175	-16.5665	34	19.2	23		3		8	2.875	748.894	2	20
c907	c907.a1	c907.a1.a1	AT2G46520.1 | Symbols: | cellular apoptosis susceptibility protein, putative / importin-alpha re-exporter, putative | chr2:19096867-19099785 FORWARD LENGTH=972	-17.208	3	108.5	23		3		40	0.575	2.75837	1	18
c908	c908.a1	c908.a1.a1	AT4G27270.1 | Symbols: | Quinone reductase family protein | chr4:13661458-13663243 REVERSE LENGTH=205	-12.3984	17	21.7	23		3		5	4.6	39809.7	2	20
c908	c908.a1	c908.a1.a2	AT5G54500.1 | Symbols: FQR1 | flavodoxin-like quinone reductase 1 | chr5:22124674-22126256 FORWARD LENGTH=204	-12.3984	17	21.7	23		3		6	3.83333	6811.92	2	20
c909	c909.a1	c909.a1.a1	AT4G20980.1 | Symbols: | Eukaryotic translation initiation factor 3 subunit 7 (eIF-3) | chr4:11216997-11218772 FORWARD LENGTH=591	-21.9244	10	66.6	23		4		17	1.35294	21.5393	4	14
c909	c909.a1	c909.a1.a2	AT4G20980.2 | Symbols: | Eukaryotic translation initiation factor 3 subunit 7 (eIF-3) | chr4:11216997-11218772 FORWARD LENGTH=591	-21.9244	10	66.6	23		4		17	1.35294	21.5393	4	14
c909	c909.a1	c909.a1.a3	AT4G20980.3 | Symbols: | Eukaryotic translation initiation factor 3 subunit 7 (eIF-3) | chr4:11216997-11218772 FORWARD LENGTH=591	-21.9244	10	66.6	23		4		17	1.35294	21.5393	4	14
c909	c909.a1	c909.a1.a4	AT4G20980.4 | Symbols: | Eukaryotic translation initiation factor 3 subunit 7 (eIF-3) | chr4:11216997-11218772 FORWARD LENGTH=591	-21.9244	10	66.6	23		4		17	1.35294	21.5393	4	14
c910	c910.a1	c910.a1.a1	AT5G21990.1 | Symbols: TPR7 | Tetratricopeptide repeat (TPR)-like superfamily protein | chr5:7273395-7276318 FORWARD LENGTH=554	-25.8321	8	60.6	22		3		33	0.666667	3.64159	1	15
c911	c911.a1	c911.a1.a1	AT1G05350.1 | Symbols: | NAD(P)-binding Rossmann-fold superfamily protein | chr1:1560891-1564005 REVERSE LENGTH=431	-31.6749	17	46.9	22		6		18	1.22222	15.681	1	13
c912	c912.a1	c912.a1.a1	AT4G04950.1 | Symbols: | thioredoxin family protein | chr4:2517882-2519924 REVERSE LENGTH=488	-19.7016	11	53	22		4		21	1.04762	10.1588	1	19
c913	c913.a1	c913.a1.a1	AT3G48410.1 | Symbols: | alpha/beta-Hydrolases superfamily protein | chr3:17925786-17928100 REVERSE LENGTH=385	-11.3086	7	43.3	22		2		18	1.22222	15.681	1	19
c914	c914.a1	c914.a1.a1	AT3G22330.1 | Symbols: PMH2, ATRH53 | putative mitochondrial RNA helicase 2 | chr3:7892641-7895145 FORWARD LENGTH=616	-23.1593	10	65.2	19	18	4	3	28	0.678571	3.77058	1	12
c914	c914.a2	c914.a2.a1	AT3G22310.1 | Symbols: PMH1, ATRH9 | putative mitochondrial RNA helicase 1 | chr3:7887382-7889806 FORWARD LENGTH=610	-8.97881	6	63.5	4	3	3	2	22	0.181818	0.519911	1	3
c915	c915.a1	c915.a1.a1	ATCG00280.1 | Symbols: PSBC | photosystem II reaction center protein C | chrC:33720-35141 FORWARD LENGTH=473	-34.604	17	51.7	22		6		11	2	99	1	8
c916	c916.a1	c916.a1.a1	AT2G23640.1 | Symbols: RTNLB13 | Reticulan like protein B13 | chr2:10057554-10059042 FORWARD LENGTH=206	-11.4456	14	23.7	22		3		9	2.44444	277.256	1	19
c917	c917.a1	c917.a1.a1	AT1G75280.1 | Symbols: | NmrA-like negative transcriptional regulator family protein | chr1:28252030-28253355 FORWARD LENGTH=310	-15.865	14	33.6	22		3		12	1.83333	67.1292	1	16
c918	c918.a1	c918.a1.a1	AT4G35000.1 | Symbols: APX3 | ascorbate peroxidase 3 | chr4:16665007-16667541 REVERSE LENGTH=287	-21.8864	17	31.5	22		4		16	1.375	22.7137	1	15
c919	c919.a1	c919.a1.a1	AT3G50440.1 | Symbols: ATMES10, MES10 | methyl esterase 10 | chr3:18717392-18718435 REVERSE LENGTH=288	-21.4059	20	32.9	22		4		12	1.83333	67.1292	1	18
c920	c920.a1	c920.a1.a1	AT3G59970.3 | Symbols: MTHFR1 | methylenetetrahydrofolate reductase 1 | chr3:22151303-22154323 FORWARD LENGTH=592	-33.2679	16	66.1	22		7		27	0.814815	5.52852	1	10
c921	c921.a1	c921.a1.a1	AT2G43460.1 | Symbols: | Ribosomal L38e protein family | chr2:18046285-18047292 REVERSE LENGTH=69	-7.43415	35	8	22		2		3	7.33333	2.15443e+07	2	17
c921	c921.a1	c921.a1.a2	AT3G59540.1 | Symbols: | Ribosomal L38e protein family | chr3:21995897-21996742 REVERSE LENGTH=69	-7.43415	35	8	22		2		3	7.33333	2.15443e+07	2	17
c922	c922.a1	c922.a1.a1	AT1G74230.1 | Symbols: GR-RBP5 | glycine-rich RNA-binding protein 5 | chr1:27915346-27916857 FORWARD LENGTH=289	-24.6778	14	28.6	22		2		4	5.5	316227	1	20
c923	c923.a1	c923.a1.a1	AT5G02770.1 | Symbols: | unknown protein; Has 469 Blast hits to 336 proteins in 126 species: Archae - 0; Bacteria - 54; Metazoa - 249; Fungi - 22; Plants - 47; Viruses - 0; Other Eukaryotes - 97 (source: NCBI BLink). | chr5:628101-629168 REVERSE LENGTH=214	-9.82507	14	22.7	21		2		8	2.625	420.697	1	20
c924	c924.a1	c924.a1.a1	AT3G21400.1 | Symbols: | unknown protein; FUNCTIONS IN: molecular_function unknown; INVOLVED IN: N-terminal protein myristoylation; EXPRESSED IN: 22 plant structures; EXPRESSED DURING: 13 growth stages; Has 29 Blast hits to 29 proteins in 12 species: Archae - 0; Bacteria - 0; Metazoa - 2; Fungi - 0; Plants - 27; Viruses - 0; Other Eukaryotes - 0 (source: NCBI BLink). | chr3:7534824-7536293 REVERS…	-15.9307	15	21	21		2		11	1.90909	80.1131	1	17
c925	c925.a1	c925.a1.a1	AT3G17770.1 | Symbols: | Dihydroxyacetone kinase | chr3:6081973-6085957 REVERSE LENGTH=595	-17.2207	6	61.8	21		3		22	0.954545	8.00628	1	17
c926	c926.a1	c926.a1.a1	AT4G00430.1 | Symbols: TMP-C, PIP1;4, PIP1E | plasma membrane intrinsic protein 1;4 | chr4:186143-187531 REVERSE LENGTH=287	-11.2798	11	30.6	19	3	2	1	6	3.16667	1466.8	2	16
c926	c926.a1	c926.a1.a2	AT4G00430.2 | Symbols: TMP-C, PIP1;4, PIP1E | plasma membrane intrinsic protein 1;4 | chr4:186569-187531 REVERSE LENGTH=219	-11.2798	14	23.2	19	3	2	1	6	3.16667	1466.8	2	16
c926	c926.a2	c926.a2.a1	AT2G45960.1 | Symbols: PIP1B, TMP-A, ATHH2, PIP1;2 | plasma membrane intrinsic protein 1B | chr2:18910450-18911703 FORWARD LENGTH=286	-16.0942	9	30.5	18	2	2	1	6	3	999	3	16
c926	c926.a2	c926.a2.a2	AT2G45960.2 | Symbols: PIP1B, TMP-A, ATHH2, PIP1;2 | plasma membrane intrinsic protein 1B | chr2:18910450-18911579 FORWARD LENGTH=274	-16.0942	9	29	18	2	2	1	7	2.57143	371.759	3	16
c926	c926.a2	c926.a2.a3	AT2G45960.3 | Symbols: PIP1B, TMP-A, ATHH2, PIP1;2 | plasma membrane intrinsic protein 1B | chr2:18910450-18911744 FORWARD LENGTH=301	-16.0942	8	32.3	18	2	2	1	8	2.25	176.828	3	16
c927	c927.a1	c927.a1.a1	AT1G72160.1 | Symbols: | Sec14p-like phosphatidylinositol transfer family protein | chr1:27153823-27155609 REVERSE LENGTH=490	-18.9084	11	56	21		4		20	1.05	10.2202	1	14
c928	c928.a1	c928.a1.a1	AT5G07330.1 | Symbols: | unknown protein; FUNCTIONS IN: molecular_function unknown; INVOLVED IN: biological_process unknown; LOCATED IN: mitochondrion; BEST Arabidopsis thaliana protein match is: unknown protein (TAIR:AT1G63060.1); Has 1807 Blast hits to 1807 proteins in 277 species: Archae - 0; Bacteria - 0; Metazoa - 736; Fungi - 347; Plants - 385; Viruses - 0; Other Eukaryotes - 339 (source: N…	-11.1904	10	18.3	21		2		5	4.2	15847.9	1	16
c929	c929.a1	c929.a1.a1	AT1G03680.1 | Symbols: ATHM1, TRX-M1, ATM1, THM1 | thioredoxin M-type 1 | chr1:916990-917865 REVERSE LENGTH=179	-15.3054	15	19.6	21		2		10	2.1	124.893	1	17
c930	c930.a1	c930.a1.a1	AT4G03280.1 | Symbols: PETC, PGR1 | photosynthetic electron transfer C | chr4:1440314-1441717 FORWARD LENGTH=229	-20.8728	20	24.3	21		3		11	1.90909	80.1131	2	11
c930	c930.a1	c930.a1.a2	AT4G03280.2 | Symbols: PETC, PGR1 | photosynthetic electron transfer C | chr4:1440462-1441717 FORWARD LENGTH=210	-20.8728	21	22.4	21		3		10	2.1	124.893	2	11
c931	c931.a1	c931.a1.a1	AT3G29360.1 | Symbols: | UDP-glucose 6-dehydrogenase family protein | chr3:11267375-11268817 REVERSE LENGTH=480	-38.097	17	53	20	5	6	2	23	0.869565	6.40568	2	12
c931	c931.a1	c931.a1.a2	AT3G29360.2 | Symbols: | UDP-glucose 6-dehydrogenase family protein | chr3:11267375-11268817 REVERSE LENGTH=480	-38.097	17	53	20	5	6	2	23	0.869565	6.40568	2	12
c931	c931.a2	c931.a2.a1	AT5G15490.1 | Symbols: | UDP-glucose 6-dehydrogenase family protein | chr5:5027872-5029314 REVERSE LENGTH=480	-32.0776	14	53	16	1	5	1	23	0.695652	3.96195	1	12
c932	c932.a1	c932.a1.a1	AT1G50250.1 | Symbols: FTSH1 | FTSH protease 1 | chr1:18614398-18616930 REVERSE LENGTH=716	-23.4192	8	76.6	21		4		27	0.777778	4.99484	2	14
c932	c932.a1	c932.a1.a2	AT5G42270.1 | Symbols: VAR1, FTSH5 | FtsH extracellular protease family | chr5:16902659-16905102 FORWARD LENGTH=704	-23.4192	8	75.1	21		4		22	0.954545	8.00628	2	14
c933	c933.a1	c933.a1.a1	AT3G56460.1 | Symbols: | GroES-like zinc-binding alcohol dehydrogenase family protein | chr3:20933029-20934425 REVERSE LENGTH=348	-12.1701	11	37.2	21		2		16	1.3125	19.5353	1	20
c934	c934.a1	c934.a1.a1	AT2G25770.1 | Symbols: | Polyketide cyclase/dehydrase and lipid transport superfamily protein | chr2:10992987-10993490 FORWARD LENGTH=167	-11.671	16	18.7	21		2		8	2.625	420.697	2	19
c934	c934.a1	c934.a1.a2	AT2G25770.2 | Symbols: | Polyketide cyclase/dehydrase and lipid transport superfamily protein | chr2:10992987-10993490 FORWARD LENGTH=167	-11.671	16	18.7	21		2		8	2.625	420.697	2	19
c935	c935.a1	c935.a1.a1	AT3G57610.1 | Symbols: ADSS | adenylosuccinate synthase | chr3:21334519-21336603 REVERSE LENGTH=490	-31.7469	18	52.8	21		6		25	0.84	5.91831	1	12
c936	c936.a1	c936.a1.a1	AT5G42890.1 | Symbols: ATSCP2, SCP2 | sterol carrier protein 2 | chr5:17194458-17195910 REVERSE LENGTH=123	-15.4635	35	13.5	21		4		7	3	999	1	10
c937	c937.a1	c937.a1.a1	AT5G46070.1 | Symbols: | Guanylate-binding family protein | chr5:18683468-18688397 FORWARD LENGTH=1082	-10.0311	3	122.6	21		3		44	0.477273	2.00105	1	18
c938	c938.a1	c938.a1.a1	AT2G07050.1 | Symbols: CAS1 | cycloartenol synthase 1 | chr2:2924629-2930295 FORWARD LENGTH=759	-18.5844	7	85.9	21		4		28	0.75	4.62341	1	18
c939	c939.a1	c939.a1.a1	AT1G04560.1 | Symbols: | AWPM-19-like family protein | chr1:1245070-1245888 FORWARD LENGTH=186	-22.4437	26	19.8	21		2		3	7	9999999	1	18
c940	c940.a1	c940.a1.a1	AT2G38540.1 | Symbols: LP1, LTP1, ATLTP1 | lipid transfer protein 1 | chr2:16130418-16130893 FORWARD LENGTH=118	-14.0501	26	11.7	20		3		4	5	99999	1	12
c941	c941.a1	c941.a1.a1	AT4G26840.1 | Symbols: SUM1, SUMO 1, SUMO1, ATSUMO1 | small ubiquitin-like modifier 1 | chr4:13497466-13498458 FORWARD LENGTH=100	-9.84164	17	10.9	20		2		5	4	9999	2	15
c941	c941.a1	c941.a1.a2	AT5G55160.1 | Symbols: SUM2, SUMO 2, SUMO2, ATSUMO2 | small ubiquitin-like modifier 2 | chr5:22383747-22384772 REVERSE LENGTH=103	-9.84164	17	11.6	20		2		5	4	9999	2	15
c942	c942.a1	c942.a1.a1	AT4G01870.1 | Symbols: | tolB protein-related | chr4:808473-810431 REVERSE LENGTH=652	-10.1427	3	72.7	20		2		24	0.833333	5.81292	1	16
c943	c943.a1	c943.a1.a1	AT3G25230.1 | Symbols: ROF1, ATFKBP62, FKBP62 | rotamase FKBP 1 | chr3:9188257-9191137 FORWARD LENGTH=551	-21.0972	11	61.3	20		6		18	1.11111	11.9155	2	14
c943	c943.a1	c943.a1.a2	AT3G25230.2 | Symbols: ROF1, ATFKBP62, FKBP62 | rotamase FKBP 1 | chr3:9188257-9191175 FORWARD LENGTH=562	-21.0972	11	62.8	20		6		18	1.11111	11.9155	2	14
c944	c944.a1	c944.a1.a1	AT2G25940.1 | Symbols: ALPHA-VPE, ALPHAVPE | alpha-vacuolar processing enzyme | chr2:11063496-11066020 REVERSE LENGTH=478	-12.1463	11	52.5	20		3		13	1.53846	33.5511	1	18
c945	c945.a1	c945.a1.a1	AT5G05000.1 | Symbols: TOC34, ATTOC34, OEP34 | translocon at the outer envelope membrane of chloroplasts 34 | chr5:1474262-1475772 REVERSE LENGTH=313	-7.74376	9	34.6	20		2		13	1.53846	33.5511	3	17
c945	c945.a1	c945.a1.a2	AT5G05000.2 | Symbols: TOC34, ATTOC34, OEP34 | translocon at the outer envelope membrane of chloroplasts 34 | chr5:1474262-1475772 REVERSE LENGTH=313	-7.74376	9	34.6	20		2		13	1.53846	33.5511	3	17
c945	c945.a1	c945.a1.a3	AT5G05000.3 | Symbols: TOC34, ATTOC34, OEP34 | translocon at the outer envelope membrane of chloroplasts 34 | chr5:1474262-1475772 REVERSE LENGTH=313	-7.74376	9	34.6	20		2		13	1.53846	33.5511	3	17
c946	c946.a1	c946.a1.a1	AT5G62390.1 | Symbols: ATBAG7, BAG7 | BCL-2-associated athanogene 7 | chr5:25052377-25054170 REVERSE LENGTH=446	-17.2645	9	51.4	20		4		13	1.53846	33.5511	1	15
c947	c947.a1	c947.a1.a1	AT4G39090.1 | Symbols: RD19, RD19A | Papain family cysteine protease | chr4:18215826-18217326 REVERSE LENGTH=368	-10.6234	7	40.3	20		2		9	2.22222	165.81	1	14
c948	c948.a1	c948.a1.a1	ATCG00020.1 | Symbols: PSBA | photosystem II reaction center protein A | chrC:383-1444 REVERSE LENGTH=353	-23.7301	18	38.8	20		5		10	2	99	1	10
c949	c949.a1	c949.a1.a1	AT2G39730.1 | Symbols: RCA | rubisco activase | chr2:16570951-16573345 REVERSE LENGTH=474	-32.4892	17	51.9	20		5		17	1.17647	14.0131	3	13
c949	c949.a1	c949.a1.a2	AT2G39730.2 | Symbols: RCA | rubisco activase | chr2:16571046-16573345 REVERSE LENGTH=446	-32.4892	18	49	20		5		16	1.25	16.7828	3	13
c949	c949.a1	c949.a1.a3	AT2G39730.3 | Symbols: RCA | rubisco activase | chr2:16571174-16573345 REVERSE LENGTH=441	-32.4892	18	48.4	20		5		16	1.25	16.7828	3	13
c950	c950.a1	c950.a1.a1	AT3G52560.1 | Symbols: UEV1D-4, MMZ4, UEV1D | ubiquitin E2 variant 1D-4 | chr3:19494678-19495954 REVERSE LENGTH=146	-23.7284	32	16.4	19	1	3	1	9	2.11111	128.155	3	17
c950	c950.a1	c950.a1.a2	AT3G52560.2 | Symbols: UEV1D-4 | ubiquitin E2 variant 1D-4 | chr3:19494678-19495954 REVERSE LENGTH=147	-23.7284	32	16.5	19	1	3	1	9	2.11111	128.155	3	17
c950	c950.a1	c950.a1.a3	AT3G52560.4 | Symbols: UEV1D-4 | ubiquitin E2 variant 1D-4 | chr3:19494678-19495954 REVERSE LENGTH=164	-23.7284	29	18.5	19	1	3	1	8	2.375	236.137	3	17
c950	c950.a2	c950.a2.a1	AT2G36060.1 | Symbols: MMZ3, UEV1C | MMS ZWEI homologue 3 | chr2:15143012-15143998 REVERSE LENGTH=145	-21.4171	32	16.4	19	1	3	1	9	2.11111	128.155	3	18
c950	c950.a2	c950.a2.a2	AT2G36060.2 | Symbols: MMZ3, UEV1C | MMS ZWEI homologue 3 | chr2:15143012-15143998 REVERSE LENGTH=146	-21.4171	31	16.5	19	1	3	1	9	2.11111	128.155	3	18
c950	c950.a2	c950.a2.a3	AT2G36060.3 | Symbols: MMZ3, UEV1C | MMS ZWEI homologue 3 | chr2:15143012-15143998 REVERSE LENGTH=144	-21.4171	32	16.3	19	1	3	1	9	2.11111	128.155	3	18
c951	c951.a1	c951.a1.a1	AT4G33680.1 | Symbols: AGD2 | Pyridoxal phosphate (PLP)-dependent transferases superfamily protein | chr4:16171847-16174630 REVERSE LENGTH=461	-24.2774	11	50.3	20		3		17	1.17647	14.0131	1	16
c952	c952.a1	c952.a1.a1	AT3G06850.1 | Symbols: BCE2, LTA1, DIN3 | 2-oxoacid dehydrogenases acyltransferase family protein | chr3:2158212-2160465 REVERSE LENGTH=483	-22.2821	14	52.6	20		4		22	0.909091	7.11131	2	16
c952	c952.a1	c952.a1.a2	AT3G06850.2 | Symbols: BCE2, LTA1, DIN3 | 2-oxoacid dehydrogenases acyltransferase family protein | chr3:2158212-2160465 REVERSE LENGTH=483	-22.2821	14	52.6	20		4		22	0.909091	7.11131	2	16
c953	c953.a1	c953.a1.a1	AT5G24130.1 | Symbols: | unknown protein; FUNCTIONS IN: molecular_function unknown; INVOLVED IN: biological_process unknown; LOCATED IN: mitochondrion; EXPRESSED IN: petal, leaf whorl, flower; EXPRESSED DURING: 4 anthesis, petal differentiation and expansion stage; Has 1807 Blast hits to 1807 proteins in 277 species: Archae - 0; Bacteria - 0; Metazoa - 736; Fungi - 347; Plants - 385; Viruses - 0;…	-10.4685	9	34.6	20		2		5	4	9999	1	19
c954	c954.a1	c954.a1.a1	ATMG00070.1 | Symbols: NAD9 | NADH dehydrogenase subunit 9 | chrM:23663-24235 REVERSE LENGTH=190	-20.2782	25	22.6	20		4		12	1.66667	45.4159	1	15
c955	c955.a1	c955.a1.a1	AT5G03290.1 | Symbols: IDH-V | isocitrate dehydrogenase V | chr5:794043-795939 FORWARD LENGTH=374	-11.9416	10	40.5	20		3		13	1.53846	33.5511	1	14
c956	c956.a1	c956.a1.a1	AT2G17265.1 | Symbols: HSK, DMR1 | homoserine kinase | chr2:7508606-7509718 FORWARD LENGTH=370	-16.4535	14	38.4	20		3		14	1.42857	25.827	1	13
c957	c957.a1	c957.a1.a1	AT3G08943.1 | Symbols: | ARM repeat superfamily protein | chr3:2719198-2721911 REVERSE LENGTH=871	-31.6296	9	96.2	20		5		30	0.666667	3.64159	2	11
c957	c957.a1	c957.a1.a2	AT3G08947.1 | Symbols: | ARM repeat superfamily protein | chr3:2724007-2726722 FORWARD LENGTH=873	-31.6296	9	96.4	20		5		30	0.666667	3.64159	2	11
c958	c958.a1	c958.a1.a1	AT3G53560.1 | Symbols: | Tetratricopeptide repeat (TPR)-like superfamily protein | chr3:19859954-19860976 REVERSE LENGTH=340	-7.21042	7	38.6	19		2		17	1.11765	12.1113	1	18
c959	c959.a1	c959.a1.a1	AT1G18270.1 | Symbols: | ketose-bisphosphate aldolase class-II family protein | chr1:6283634-6293772 REVERSE LENGTH=1373	-21.2833	5	146.8	19		5		57	0.333333	1.15443	3	16
c959	c959.a1	c959.a1.a2	AT1G18270.2 | Symbols: | ketose-bisphosphate aldolase class-II family protein | chr1:6283634-6293772 REVERSE LENGTH=1374	-21.2833	5	146.9	19		5		57	0.333333	1.15443	3	16
c959	c959.a1	c959.a1.a3	AT1G18270.3 | Symbols: | ketose-bisphosphate aldolase class-II family protein | chr1:6283634-6293772 REVERSE LENGTH=1393	-21.2833	5	149.2	19		5		58	0.327586	1.12611	3	16
c960	c960.a1	c960.a1.a1	AT4G09600.1 | Symbols: GASA3 | GAST1 protein homolog 3 | chr4:6073014-6073516 REVERSE LENGTH=99	-10.7747	36	10.6	19		2		2	9.5	3.16228e+09	1	8
c961	c961.a1	c961.a1.a1	AT2G40890.1 | Symbols: CYP98A3 | cytochrome P450, family 98, subfamily A, polypeptide 3 | chr2:17058291-17060532 REVERSE LENGTH=508	-15.3559	7	57.8	19		3		25	0.76	4.7544	1	14
c962	c962.a1	c962.a1.a1	AT1G31812.1 | Symbols: ACBP6, ACBP | acyl-CoA-binding protein 6 | chr1:11411132-11412099 REVERSE LENGTH=92	-9.08938	29	10.3	19		2		5	3.8	6308.57	1	18
c963	c963.a1	c963.a1.a1	AT2G32090.1 | Symbols: | Lactoylglutathione lyase / glyoxalase I family protein | chr2:13644500-13645608 FORWARD LENGTH=135	-15.426	19	14.9	19		2		4	4.75	56233.1	1	17
c964	c964.a1	c964.a1.a1	AT3G05500.1 | Symbols: | Rubber elongation factor protein (REF) | chr3:1593540-1594802 FORWARD LENGTH=246	-41.1429	39	27.1	19		8		16	1.1875	14.3993	1	7
c965	c965.a1	c965.a1.a1	AT3G18860.1 | Symbols: | transducin family protein / WD-40 repeat family protein | chr3:6501774-6508352 FORWARD LENGTH=760	-38.9857	9	84.1	19		4		34	0.558824	2.62096	2	14
c965	c965.a1	c965.a1.a2	AT3G18860.2 | Symbols: | transducin family protein / WD-40 repeat family protein | chr3:6501774-6508352 FORWARD LENGTH=760	-38.9857	9	84.1	19		4		34	0.558824	2.62096	2	14
c966	c966.a1	c966.a1.a1	AT5G03820.1 | Symbols: | GDSL-like Lipase/Acylhydrolase family protein | chr5:1015803-1017251 REVERSE LENGTH=354	-26.048	19	38.4	19		5		9	2.11111	128.155	1	16
c967	c967.a1	c967.a1.a1	AT4G34700.1 | Symbols: CIB22, AtCIB22 | LYR family of Fe/S cluster biogenesis protein | chr4:16556874-16558362 FORWARD LENGTH=117	-9.53091	22	13.5	19		2		6	3.16667	1466.8	1	18
c968	c968.a1	c968.a1.a1	AT1G07040.1 | Symbols: | unknown protein; INVOLVED IN: biological_process unknown; LOCATED IN: chloroplast; EXPRESSED IN: 24 plant structures; EXPRESSED DURING: 14 growth stages; BEST Arabidopsis thaliana protein match is: unknown protein (TAIR:AT1G27030.1); Has 540 Blast hits to 538 proteins in 187 species: Archae - 0; Bacteria - 333; Metazoa - 0; Fungi - 0; Plants - 67; Viruses - 0; Other Eukar…	-34.3648	23	40.5	19		6		20	0.95	7.91251	1	13
c969	c969.a1	c969.a1.a1	AT5G19220.1 | Symbols: ADG2, APL1 | ADP glucose pyrophosphorylase large subunit 1 | chr5:6463931-6466775 REVERSE LENGTH=522	-12.4271	5	57.5	19		2		26	0.730769	4.37984	1	15
c970	c970.a1	c970.a1.a1	AT1G22430.1 | Symbols: | GroES-like zinc-binding dehydrogenase family protein | chr1:7919235-7921594 FORWARD LENGTH=388	-24.7063	14	42.4	19		5		18	1.05556	10.3646	2	14
c970	c970.a1	c970.a1.a2	AT1G22430.2 | Symbols: | GroES-like zinc-binding dehydrogenase family protein | chr1:7919235-7921594 FORWARD LENGTH=388	-24.7063	14	42.4	19		5		18	1.05556	10.3646	2	14
c971	c971.a1	c971.a1.a1	AT5G44380.1 | Symbols: | FAD-binding Berberine family protein | chr5:17878873-17881369 REVERSE LENGTH=541	-12.4589	6	60.5	19		3		24	0.791667	5.18966	1	14
c972	c972.a1	c972.a1.a1	AT3G25530.1 | Symbols: GHBDH, ATGHBDH, GLYR1, GR1 | glyoxylate reductase 1 | chr3:9271949-9273514 REVERSE LENGTH=289	-11.094	11	30.6	19		3		16	1.1875	14.3993	1	14
c973	c973.a1	c973.a1.a1	AT3G07720.1 | Symbols: | Galactose oxidase/kelch repeat superfamily protein | chr3:2465439-2467033 FORWARD LENGTH=329	-8.27327	6	35.6	18		2		15	1.2	14.8489	1	17
c974	c974.a1	c974.a1.a1	AT1G56340.1 | Symbols: CRT1, CRT1a, AtCRT1a | calreticulin 1a | chr1:21090059-21092630 REVERSE LENGTH=425	-10.1425	6	48.4	18		3		25	0.72	4.24807	2	14
c974	c974.a1	c974.a1.a2	AT1G56340.2 | Symbols: CRT1, CRT1a, AtCRT1a | calreticulin 1a | chr1:21090022-21092630 REVERSE LENGTH=424	-10.1425	6	49	18		3		26	0.692308	3.92388	2	14
c975	c975.a1	c975.a1.a1	AT4G11040.1 | Symbols: | Protein phosphatase 2C family protein | chr4:6745161-6746667 FORWARD LENGTH=295	-8.87943	9	31.7	18		2		11	1.63636	42.2876	2	16
c975	c975.a1	c975.a1.a2	AT4G11040.2 | Symbols: | Protein phosphatase 2C family protein | chr4:6745161-6746230 FORWARD LENGTH=218	-8.87943	13	23.5	18		2		8	2.25	176.828	2	16
c976	c976.a1	c976.a1.a1	AT1G55090.1 | Symbols: | carbon-nitrogen hydrolase family protein | chr1:20554857-20558188 FORWARD LENGTH=725	-18.0458	6	80.7	18		3		24	0.75	4.62341	1	13
c977	c977.a1	c977.a1.a1	AT5G33320.1 | Symbols: CUE1, PPT, ARAPPT | Glucose-6-phosphate/phosphate translocator-related | chr5:12588950-12591408 FORWARD LENGTH=408	-10.7972	8	44.1	18		2		11	1.63636	42.2876	1	17
c978	c978.a1	c978.a1.a1	AT1G53280.1 | Symbols: | Class I glutamine amidotransferase-like superfamily protein | chr1:19864942-19867341 REVERSE LENGTH=438	-13.1785	12	46.9	18		3		19	0.947368	7.85867	1	15
c979	c979.a1	c979.a1.a1	AT5G02530.1 | Symbols: | RNA-binding (RRM/RBD/RNP motifs) family protein | chr5:564332-565776 REVERSE LENGTH=292	-14.8239	12	30.7	18		3		10	1.8	62.0957	2	14
c979	c979.a1	c979.a1.a2	AT5G02530.2 | Symbols: | RNA-binding (RRM/RBD/RNP motifs) family protein | chr5:564332-565776 REVERSE LENGTH=290	-14.8239	12	30.5	18		3		10	1.8	62.0957	2	14
c980	c980.a1	c980.a1.a1	AT4G02580.1 | Symbols: | NADH-ubiquinone oxidoreductase 24 kDa subunit, putative | chr4:1134586-1136906 FORWARD LENGTH=255	-7.1107	8	28.3	18		2		9	2	99	1	17
c981	c981.a1	c981.a1.a1	AT1G29900.1 | Symbols: CARB | carbamoyl phosphate synthetase B | chr1:10468164-10471976 FORWARD LENGTH=1187	-25.8785	8	129.7	18		7		49	0.367347	1.32995	1	8
c982	c982.a1	c982.a1.a1	AT5G45390.1 | Symbols: CLPP4, NCLPP4 | CLP protease P4 | chr5:18396351-18397586 FORWARD LENGTH=292	-13.1163	15	31.4	18		2		13	1.38462	23.2446	1	15
c983	c983.a1	c983.a1.a1	AT3G63410.1 | Symbols: APG1, VTE3, IEP37, E37 | S-adenosyl-L-methionine-dependent methyltransferases superfamily protein | chr3:23415816-23417002 REVERSE LENGTH=338	-24.1309	22	37.8	18		4		18	1	9	1	14
c984	c984.a1	c984.a1.a1	AT4G12650.1 | Symbols: | Endomembrane protein 70 protein family | chr4:7468207-7470165 REVERSE LENGTH=652	-12.0969	5	74	18		2		11	1.63636	42.2876	1	13
c985	c985.a1	c985.a1.a1	AT5G17020.1 | Symbols: XPO1A, ATCRM1, ATXPO1, XPO1, HIT2 | exportin 1A | chr5:5594904-5602467 FORWARD LENGTH=1075	-13.2939	3	123	18		3		41	0.439024	1.74805	2	13
c985	c985.a1	c985.a1.a2	AT5G17020.2 | Symbols: XPO1A | exportin 1A | chr5:5594904-5602467 FORWARD LENGTH=1060	-13.2939	3	121.3	18		3		42	0.428571	1.6827	2	13
c986	c986.a1	c986.a1.a1	AT1G79870.1 | Symbols: | D-isomer specific 2-hydroxyacid dehydrogenase family protein | chr1:30044794-30045851 FORWARD LENGTH=313	-8.65758	8	34.1	18		2		9	2	99	1	17
c987	c987.a1	c987.a1.a1	AT5G48480.1 | Symbols: | Lactoylglutathione lyase / glyoxalase I family protein | chr5:19644814-19645658 FORWARD LENGTH=166	-14.3512	23	17.5	18		3		7	2.57143	371.759	1	13
c988	c988.a1	c988.a1.a1	AT2G18740.1 | Symbols: | Small nuclear ribonucleoprotein family protein | chr2:8123334-8124710 FORWARD LENGTH=88	-8.61332	37	10.2	18		2		4	4.5	31621.8	3	17
c988	c988.a1	c988.a1.a2	AT2G18740.2 | Symbols: | Small nuclear ribonucleoprotein family protein | chr2:8123334-8124581 FORWARD LENGTH=78	-8.61332	41	9.2	18		2		3	6	999999	3	17
c988	c988.a1	c988.a1.a3	AT4G30330.1 | Symbols: | Small nuclear ribonucleoprotein family protein | chr4:14836773-14837919 REVERSE LENGTH=88	-8.61332	37	10.2	18		2		4	4.5	31621.8	3	17
c989	c989.a1	c989.a1.a1	AT2G37760.1 | Symbols: | NAD(P)-linked oxidoreductase superfamily protein | chr2:15831995-15833742 FORWARD LENGTH=311	-12.0568	9	34.6	17		3		19	0.894737	6.8476	2	16
c989	c989.a1	c989.a1.a2	AT2G37760.2 | Symbols: | NAD(P)-linked oxidoreductase superfamily protein | chr2:15831995-15833742 FORWARD LENGTH=311	-12.0568	9	34.6	17		3		19	0.894737	6.8476	2	16
c990	c990.a1	c990.a1.a1	AT3G54760.1 | Symbols: | dentin sialophosphoprotein-related | chr3:20269659-20272037 REVERSE LENGTH=792	-23.9488	7	86	17		4		26	0.653846	3.50657	2	12
c990	c990.a1	c990.a1.a2	AT3G54760.2 | Symbols: | dentin sialophosphoprotein-related | chr3:20269659-20272037 REVERSE LENGTH=761	-23.9488	8	82.6	17		4		26	0.653846	3.50657	2	12
c991	c991.a1	c991.a1.a1	AT4G26300.1 | Symbols: emb1027 | Arginyl-tRNA synthetase, class Ic | chr4:13308400-13313109 REVERSE LENGTH=642	-18.5695	8	72.2	17		4		31	0.548387	2.53498	1	15
c992	c992.a1	c992.a1.a1	AT1G61790.1 | Symbols: | Oligosaccharyltransferase complex/magnesium transporter family protein | chr1:22814390-22815430 FORWARD LENGTH=346	-9.71265	8	38.7	17		2		15	1.13333	12.5936	1	14
c993	c993.a1	c993.a1.a1	AT3G19420.1 | Symbols: ATPEN2, PEN2 | PTEN 2 | chr3:6731824-6735354 FORWARD LENGTH=611	-15.7684	9	66.3	17		4		25	0.68	3.7863	1	13
c994	c994.a1	c994.a1.a1	AT2G43590.1 | Symbols: | Chitinase family protein | chr2:18081592-18082749 REVERSE LENGTH=264	-18.2747	20	28.3	17		3		8	2.125	132.352	1	13
c995	c995.a1	c995.a1.a1	AT2G05830.1 | Symbols: | NagB/RpiA/CoA transferase-like superfamily protein | chr2:2229759-2231839 FORWARD LENGTH=374	-11.8539	9	39.5	17		3		21	0.809524	5.44947	4	12
c995	c995.a1	c995.a1.a2	AT2G05830.2 | Symbols: | NagB/RpiA/CoA transferase-like superfamily protein | chr2:2230057-2231839 FORWARD LENGTH=326	-11.8539	11	34.2	17		3		17	1	9	4	12
c995	c995.a1	c995.a1.a3	AT2G05830.3 | Symbols: | NagB/RpiA/CoA transferase-like superfamily protein | chr2:2230057-2231839 FORWARD LENGTH=326	-11.8539	11	34.2	17		3		17	1	9	4	12
c995	c995.a1	c995.a1.a4	AT2G05830.4 | Symbols: | NagB/RpiA/CoA transferase-like superfamily protein | chr2:2229964-2231839 FORWARD LENGTH=328	-11.8539	11	34.4	17		3		17	1	9	4	12
c996	c996.a1	c996.a1.a1	AT5G43060.1 | Symbols: | Granulin repeat cysteine protease family protein | chr5:17269784-17272117 REVERSE LENGTH=463	-22.5398	13	51.1	17		5		17	1	9	1	11
c997	c997.a1	c997.a1.a1	AT4G23850.1 | Symbols: LACS4 | AMP-dependent synthetase and ligase family protein | chr4:12403720-12408263 REVERSE LENGTH=666	-14.7816	7	74.4	17		3		27	0.62963	3.26216	1	13
c998	c998.a1	c998.a1.a1	AT2G35010.1 | Symbols: ATO1, TO1 | thioredoxin O1 | chr2:14754398-14755888 FORWARD LENGTH=194	-12.3668	19	21.1	17		3		11	1.54545	34.1119	2	14
c998	c998.a1	c998.a1.a2	AT2G35010.2 | Symbols: ATO1, TO1 | thioredoxin O1 | chr2:14754398-14755888 FORWARD LENGTH=194	-12.3668	19	21.1	17		3		11	1.54545	34.1119	2	14
c999	c999.a1	c999.a1.a1	AT5G10300.1 | Symbols: ATMES5, MES5, HNL | methyl esterase 5 | chr5:3239684-3240724 FORWARD LENGTH=258	-23.5503	26	29.1	17		5		15	1.13333	12.5936	1	11
d1000	d1000.a1	d1000.a1.a1	AT4G12910.1 | Symbols: scpl20 | serine carboxypeptidase-like 20 | chr4:7550576-7553051 REVERSE LENGTH=497	-29.133	17	55.7	17		7		18	0.944444	7.79923	1	8
d1001	d1001.a1	d1001.a1.a1	AT1G02140.1 | Symbols: MEE63, MAGO, HAP1 | mago nashi family protein | chr1:403467-404401 REVERSE LENGTH=150	-20.3024	31	17.4	17		3		10	1.7	49.1187	1	14
d1002	d1002.a1	d1002.a1.a1	AT5G02050.1 | Symbols: | Mitochondrial glycoprotein family protein | chr5:403239-404244 REVERSE LENGTH=267	-8.22621	9	29.7	17		2		7	2.42857	267.27	1	12
d1003	d1003.a1	d1003.a1.a1	AT5G25900.1 | Symbols: GA3, CYP701A3, ATKO1 | GA requiring 3 | chr5:9036073-9038278 FORWARD LENGTH=509	-20.9546	14	58	17		6		24	0.708333	4.10897	1	10
d1004	d1004.a1	d1004.a1.a1	AT1G01050.1 | Symbols: AtPPa1, PPa1 | pyrophosphorylase 1 | chr1:31382-32670 REVERSE LENGTH=212	-10.8807	15	24.4	12	10	2	1	4	3	999	2	10
d1004	d1004.a1	d1004.a1.a2	AT4G01480.1 | Symbols: AtPPa5, PPa5 | pyrophosphorylase 5 | chr4:626539-627758 FORWARD LENGTH=216	-10.8807	15	24.6	12	10	2	1	6	2	99	2	10
d1004	d1004.a2	d1004.a2.a1	AT2G18230.1 | Symbols: AtPPa2, PPa2 | pyrophosphorylase 2 | chr2:7932139-7933560 REVERSE LENGTH=218	-12.7872	20	24.6	7	5	3	2	9	0.777778	4.99484	1	6
d1005	d1005.a1	d1005.a1.a1	AT1G03230.1 | Symbols: | Eukaryotic aspartyl protease family protein | chr1:790110-791414 FORWARD LENGTH=434	-33.5469	17	46	17		6		21	0.809524	5.44947	1	10
d1006	d1006.a1	d1006.a1.a1	AT2G20890.1 | Symbols: PSB29, THF1 | photosystem II reaction center PSB29 protein | chr2:8987783-8989185 FORWARD LENGTH=300	-10.5243	7	33.7	17		2		13	1.30769	19.3092	1	16
d1007	d1007.a1	d1007.a1.a1	AT2G04690.1 | Symbols: | Pyridoxamine 5'-phosphate oxidase family protein | chr2:1644628-1646179 FORWARD LENGTH=210	-12.7314	15	23.5	17		2		11	1.54545	34.1119	2	16
d1007	d1007.a1	d1007.a1.a2	AT2G04690.2 | Symbols: | Pyridoxamine 5'-phosphate oxidase family protein | chr2:1644628-1646035 FORWARD LENGTH=203	-12.7314	16	22.7	17		2		11	1.54545	34.1119	2	16
d1008	d1008.a1	d1008.a1.a1	AT3G60240.2 | Symbols: EIF4G, CUM2 | eukaryotic translation initiation factor 4G | chr3:22261842-22268295 FORWARD LENGTH=1723	-31.2212	5	187.3	16		5		78	0.205128	0.603719	2	11
d1008	d1008.a1	d1008.a1.a2	AT3G60240.3 | Symbols: EIF4G, CUM2 | eukaryotic translation initiation factor 4G | chr3:22261842-22268295 FORWARD LENGTH=1725	-31.2212	5	187.4	16		5		78	0.205128	0.603719	2	11
d1009	d1009.a1	d1009.a1.a1	AT2G26210.1 | Symbols: | Ankyrin repeat family protein | chr2:11157654-11159016 FORWARD LENGTH=190	-8.14569	10	20.2	16		2		9	1.77778	58.9484	3	15
d1009	d1009.a1	d1009.a1.a2	AT2G26210.2 | Symbols: | Ankyrin repeat family protein | chr2:11157723-11159016 FORWARD LENGTH=167	-8.14569	11	17.6	16		2		8	2	99	3	15
d1009	d1009.a1	d1009.a1.a3	AT2G26210.3 | Symbols: | Ankyrin repeat family protein | chr2:11157723-11159016 FORWARD LENGTH=167	-8.14569	11	17.6	16		2		8	2	99	3	15
d1010	d1010.a1	d1010.a1.a1	AT2G20260.1 | Symbols: PSAE-2 | photosystem I subunit E-2 | chr2:8736780-8737644 FORWARD LENGTH=145	-15.5629	39	15.1	15	3	3	2	6	2.5	315.228	1	13
d1010	d1010.a2	d1010.a2.a1	AT4G28750.1 | Symbols: PSAE-1 | Photosystem I reaction centre subunit IV / PsaE protein | chr4:14202951-14203888 REVERSE LENGTH=143	-10.9586	26	14.9	13	1	2	1	6	2.16667	145.78	1	12
d1011	d1011.a1	d1011.a1.a1	AT4G10320.1 | Symbols: | tRNA synthetase class I (I, L, M and V) family protein | chr4:6397526-6404509 REVERSE LENGTH=1190	-11.8719	3	135.3	16		4		45	0.355556	1.26754	1	12
d1012	d1012.a1	d1012.a1.a1	AT3G27200.1 | Symbols: | Cupredoxin superfamily protein | chr3:10043738-10044340 REVERSE LENGTH=174	-27	25	17.9	16		2		8	2	99	1	10
d1013	d1013.a1	d1013.a1.a1	AT1G48850.1 | Symbols: EMB1144 | chorismate synthase, putative / 5-enolpyruvylshikimate-3-phosphate phospholyase, putative | chr1:18065154-18067956 REVERSE LENGTH=436	-16.1998	10	47.2	16		3		16	1	9	3	13
d1013	d1013.a1	d1013.a1.a2	AT1G48850.2 | Symbols: EMB1144 | chorismate synthase, putative / 5-enolpyruvylshikimate-3-phosphate phospholyase, putative | chr1:18065399-18067956 REVERSE LENGTH=380	-16.1998	12	41	16		3		15	1.06667	10.6591	3	13
d1013	d1013.a1	d1013.a1.a3	AT1G48850.3 | Symbols: EMB1144 | chorismate synthase, putative / 5-enolpyruvylshikimate-3-phosphate phospholyase, putative | chr1:18065399-18067956 REVERSE LENGTH=380	-16.1998	12	41	16		3		15	1.06667	10.6591	3	13
d1014	d1014.a1	d1014.a1.a1	AT5G12470.1 | Symbols: | Protein of unknown function (DUF3411) | chr5:4044950-4047290 REVERSE LENGTH=386	-12.9066	11	41.2	16		4		16	1	9	1	12
d1015	d1015.a1	d1015.a1.a1	AT3G07390.1 | Symbols: AIR12 | auxin-responsive family protein | chr3:2365452-2366273 FORWARD LENGTH=273	-6.6031	6	27.8	16		2		8	2	99	1	15
d1016	d1016.a1	d1016.a1.a1	AT3G02870.1 | Symbols: VTC4 | Inositol monophosphatase family protein | chr3:627742-629682 REVERSE LENGTH=271	-12.8182	12	29	16		2		13	1.23077	16.0125	3	13
d1016	d1016.a1	d1016.a1.a2	AT3G02870.2 | Symbols: VTC4 | Inositol monophosphatase family protein | chr3:627742-629682 REVERSE LENGTH=269	-12.8182	12	28.8	16		2		13	1.23077	16.0125	3	13
d1016	d1016.a1	d1016.a1.a3	AT3G02870.3 | Symbols: VTC4 | Inositol monophosphatase family protein | chr3:627742-629682 REVERSE LENGTH=268	-12.8182	12	28.7	16		2		13	1.23077	16.0125	3	13
d1017	d1017.a1	d1017.a1.a1	AT2G18340.1 | Symbols: | late embryogenesis abundant domain-containing protein / LEA domain-containing protein | chr2:7969400-7971025 FORWARD LENGTH=456	-14.0113	7	49.7	15		3		16	0.9375	7.65964	2	10
d1017	d1017.a1	d1017.a1.a2	AT2G18340.2 | Symbols: | late embryogenesis abundant domain-containing protein / LEA domain-containing protein | chr2:7969480-7971025 FORWARD LENGTH=417	-14.0113	8	45.3	15		3		12	1.25	16.7828	2	10
d1018	d1018.a1	d1018.a1.a1	AT5G43960.1 | Symbols: | Nuclear transport factor 2 (NTF2) family protein with RNA binding (RRM-RBD-RNP motifs) domain | chr5:17689154-17691653 REVERSE LENGTH=450	-13.0955	8	50	15		3		13	1.15385	13.251	2	10
d1018	d1018.a1	d1018.a1.a2	AT5G43960.2 | Symbols: | Nuclear transport factor 2 (NTF2) family protein with RNA binding (RRM-RBD-RNP motifs) domain | chr5:17689154-17691220 REVERSE LENGTH=391	-13.0955	10	43.4	15		3		14	1.07143	10.7877	2	10
d1019	d1019.a1	d1019.a1.a1	AT3G45970.1 | Symbols: ATEXLA1, EXPL1, ATEXPL1, ATHEXP BETA 2.1, EXLA1 | expansin-like A1 | chr3:16896238-16897189 FORWARD LENGTH=265	-12.2294	12	28.6	15		3		10	1.5	30.6228	1	13
d1020	d1020.a1	d1020.a1.a1	AT3G06810.1 | Symbols: IBR3 | acyl-CoA dehydrogenase-related | chr3:2146534-2150654 FORWARD LENGTH=824	-19.4371	5	91.5	15		3		37	0.405405	1.54335	1	11
d1021	d1021.a1	d1021.a1.a1	AT3G44340.1 | Symbols: CEF | clone eighty-four | chr3:16011923-16019873 REVERSE LENGTH=1096	-18.6095	5	117.5	15		4		35	0.428571	1.6827	2	14
d1021	d1021.a1	d1021.a1.a2	AT3G44340.2 | Symbols: CEF | clone eighty-four | chr3:16012084-16019873 REVERSE LENGTH=1069	-18.6095	5	114.5	15		4		34	0.441176	1.7617	2	14
d1022	d1022.a1	d1022.a1.a1	AT1G20225.1 | Symbols: | Thioredoxin superfamily protein | chr1:7007966-7009318 REVERSE LENGTH=233	-10.7447	15	26	15		2		15	1	9	1	14
d1023	d1023.a1	d1023.a1.a1	AT3G22480.1 | Symbols: PDF2 | prefoldin 2 | chr3:7969080-7969526 FORWARD LENGTH=148	-9.7217	20	16.4	15		2		7	2.14286	137.95	2	14
d1023	d1023.a1	d1023.a1.a2	AT3G22480.2 | Symbols: PDF2 | prefoldin 2 | chr3:7969080-7969526 FORWARD LENGTH=148	-9.7217	20	16.4	15		2		7	2.14286	137.95	2	14
d1024	d1024.a1	d1024.a1.a1	AT3G08770.1 | Symbols: LTP6 | lipid transfer protein 6 | chr3:2664349-2664784 REVERSE LENGTH=113	-9.67778	19	11.8	15		2		5	3	999	2	12
d1024	d1024.a1	d1024.a1.a2	AT3G08770.2 | Symbols: LTP6 | lipid transfer protein 6 | chr3:2664330-2664784 REVERSE LENGTH=117	-9.67778	18	12.2	15		2		5	3	999	2	12
d1025	d1025.a1	d1025.a1.a1	AT5G66170.1 | Symbols: STR18 | sulfurtransferase 18 | chr5:26447828-26448582 FORWARD LENGTH=136	-12.5498	38	14.6	15		3		6	2.5	315.228	3	11
d1025	d1025.a1	d1025.a1.a2	AT5G66170.2 | Symbols: STR18 | sulfurtransferase 18 | chr5:26447828-26448586 FORWARD LENGTH=138	-12.5498	38	15	15		3		5	3	999	3	11
d1025	d1025.a1	d1025.a1.a3	AT5G66170.3 | Symbols: STR18 | sulfurtransferase 18 | chr5:26447828-26448586 FORWARD LENGTH=136	-12.5498	38	14.8	15		3		5	3	999	3	11
d1026	d1026.a1	d1026.a1.a1	AT5G49650.1 | Symbols: XK-2, XK2 | xylulose kinase-2 | chr5:20152898-20155574 FORWARD LENGTH=558	-11.6478	4	61.2	15		2		24	0.625	3.21697	2	13
d1026	d1026.a1	d1026.a1.a2	AT5G49650.2 | Symbols: XK-2, XK2 | xylulose kinase-2 | chr5:20152898-20155093 FORWARD LENGTH=426	-11.6478	5	46.8	15		2		17	0.882353	6.62699	2	13
d1027	d1027.a1	d1027.a1.a1	AT2G19570.1 | Symbols: CDA1, AT-CDA1, DESZ | cytidine deaminase 1 | chr2:8470598-8471503 REVERSE LENGTH=301	-9.85824	9	32.5	15		2		15	1	9	1	12
d1028	d1028.a1	d1028.a1.a1	AT5G54810.1 | Symbols: TSB1, TRPB, TRP2, ATTSB1 | tryptophan synthase beta-subunit 1 | chr5:22264805-22266738 REVERSE LENGTH=470	-13.6778	5	50.8	15		2		20	0.75	4.62341	1	13
d1029	d1029.a1	d1029.a1.a1	AT4G05530.1 | Symbols: IBR1, SDRA | indole-3-butyric acid response 1 | chr4:2816462-2818074 FORWARD LENGTH=254	-28.5572	27	26.7	15		4		9	1.66667	45.4159	1	8
d1030	d1030.a1	d1030.a1.a1	AT3G02720.1 | Symbols: | Class I glutamine amidotransferase-like superfamily protein | chr3:586336-588088 FORWARD LENGTH=388	-11.4271	12	41.5	15		3		14	1.07143	10.7877	1	11
d1031	d1031.a1	d1031.a1.a1	AT1G17160.1 | Symbols: | pfkB-like carbohydrate kinase family protein | chr1:5867678-5869215 FORWARD LENGTH=379	-12.5829	7	40.1	15		2		17	0.882353	6.62699	2	14
d1031	d1031.a1	d1031.a1.a2	AT1G17160.2 | Symbols: | pfkB-like carbohydrate kinase family protein | chr1:5867678-5869175 FORWARD LENGTH=355	-12.5829	8	37.6	15		2		16	0.9375	7.65964	2	14
d1032	d1032.a1	d1032.a1.a1	ATMG00510.1 | Symbols: NAD7 | NADH dehydrogenase subunit 7 | chrM:132071-138153 FORWARD LENGTH=394	-14.0937	10	44.5	15		3		18	0.833333	5.81292	1	12
d1033	d1033.a1	d1033.a1.a1	AT5G22580.1 | Symbols: | Stress responsive A/B Barrel Domain | chr5:7502709-7503137 FORWARD LENGTH=111	-11.9211	33	12.3	15		3		5	3	999	1	13
d1034	d1034.a1	d1034.a1.a1	AT3G58680.1 | Symbols: MBF1B, ATMBF1B | multiprotein bridging factor 1B | chr3:21707367-21708625 FORWARD LENGTH=142	-12.5452	16	15.5	14		2		7	2	99	1	11
d1035	d1035.a1	d1035.a1.a1	AT2G02740.1 | Symbols: ATWHY3, PTAC11, WHY3 | ssDNA-binding transcriptional regulator | chr2:769389-770993 FORWARD LENGTH=268	-14.5143	11	29.6	14		2		15	0.933333	7.57696	2	13
d1035	d1035.a1	d1035.a1.a2	AT2G02740.2 | Symbols: ATWHY3, PTAC11, WHY3 | ssDNA-binding transcriptional regulator | chr2:769389-770993 FORWARD LENGTH=267	-14.5143	11	29.5	14		2		15	0.933333	7.57696	2	13
d1036	d1036.a1	d1036.a1.a1	AT5G07470.1 | Symbols: PMSR3, ATMSRA3 | peptidemethionine sulfoxide reductase 3 | chr5:2362760-2364286 REVERSE LENGTH=202	-24.1668	28	22.5	14		3		8	1.75	55.2341	1	12
d1037	d1037.a1	d1037.a1.a1	AT4G36760.1 | Symbols: ATAPP1, APP1 | aminopeptidase P1 | chr4:17326688-17329979 FORWARD LENGTH=645	-16.5257	8	71.8	14		5		26	0.538462	2.45511	1	10
d1038	d1038.a1	d1038.a1.a1	AT5G54900.1 | Symbols: ATRBP45A, RBP45A | RNA-binding protein 45A | chr5:22295412-22298126 FORWARD LENGTH=387	-18.6919	19	42.2	14		4		8	1.75	55.2341	1	11
d1039	d1039.a1	d1039.a1.a1	AT3G48680.1 | Symbols: GAMMA CAL2 | gamma carbonic anhydrase-like 2 | chr3:18035107-18036773 FORWARD LENGTH=256	-22.2718	24	27.9	14		5		10	1.4	24.1189	1	8
d1040	d1040.a1	d1040.a1.a1	AT3G13790.1 | Symbols: ATCWINV1, ATBFRUCT1 | Glycosyl hydrolases family 32 protein | chr3:4533084-4535831 REVERSE LENGTH=584	-15.0682	8	66.1	14		4		24	0.583333	2.83119	2	9
d1040	d1040.a1	d1040.a1.a2	AT3G13790.2 | Symbols: ATBFRUCT1 | Glycosyl hydrolases family 32 protein | chr3:4533084-4535831 REVERSE LENGTH=581	-15.0682	8	65.8	14		4		24	0.583333	2.83119	2	9
d1041	d1041.a1	d1041.a1.a1	AT1G14170.1 | Symbols: | RNA-binding KH domain-containing protein | chr1:4843463-4845253 REVERSE LENGTH=454	-26.0325	21	49.6	14		6		16	0.875	6.49894	1	9
d1042	d1042.a1	d1042.a1.a1	AT5G11880.1 | Symbols: | Pyridoxal-dependent decarboxylase family protein | chr5:3827806-3829942 REVERSE LENGTH=489	-18.7945	11	54	14		4		22	0.636364	3.32876	1	8
d1043	d1043.a1	d1043.a1.a1	AT3G51550.1 | Symbols: FER | Malectin/receptor-like protein kinase family protein | chr3:19117877-19120564 REVERSE LENGTH=895	-24.2134	5	98	14		3		33	0.424242	1.65609	1	12
d1044	d1044.a1	d1044.a1.a1	AT5G16550.1 | Symbols: | unknown protein; Has 30201 Blast hits to 17322 proteins in 780 species: Archae - 12; Bacteria - 1396; Metazoa - 17338; Fungi - 3422; Plants - 5037; Viruses - 0; Other Eukaryotes - 2996 (source: NCBI BLink). | chr5:5405526-5406641 FORWARD LENGTH=249	-20.2649	18	26.5	14		3		10	1.4	24.1189	1	12
d1045	d1045.a1	d1045.a1.a1	AT3G61240.1 | Symbols: | DEA(D/H)-box RNA helicase family protein | chr3:22666590-22669154 FORWARD LENGTH=498	-8.42079	4	56.6	13	2	2	1	24	0.541667	2.4807	2	11
d1045	d1045.a1	d1045.a1.a2	AT3G61240.2 | Symbols: | DEA(D/H)-box RNA helicase family protein | chr3:22666590-22669154 FORWARD LENGTH=498	-8.42079	4	56.6	13	2	2	1	24	0.541667	2.4807	2	11
d1045	d1045.a2	d1045.a2.a1	AT4G00660.1 | Symbols: RH8, ATRH8 | RNAhelicase-like 8 | chr4:274638-277438 FORWARD LENGTH=505	-9.43688	5	57.6	12	1	2	1	29	0.413793	1.59294	2	11
d1045	d1045.a2	d1045.a2.a2	AT4G00660.2 | Symbols: RH8, ATRH8 | RNAhelicase-like 8 | chr4:274638-277438 FORWARD LENGTH=505	-9.43688	5	57.6	12	1	2	1	29	0.413793	1.59294	2	11
d1046	d1046.a1	d1046.a1.a1	AT3G06580.1 | Symbols: GAL1, GALK | Mevalonate/galactokinase family protein | chr3:2049141-2051867 REVERSE LENGTH=496	-12.1636	9	54.2	14		3		21	0.666667	3.64159	1	13
d1047	d1047.a1	d1047.a1.a1	AT3G26420.1 | Symbols: ATRZ-1A | RNA-binding (RRM/RBD/RNP motifs) family protein with retrovirus zinc finger-like domain | chr3:9671953-9673055 FORWARD LENGTH=245	-13.2924	12	26.8	14		2		7	2	99	1	10
d1048	d1048.a1	d1048.a1.a1	AT1G15130.1 | Symbols: | Endosomal targeting BRO1-like domain-containing protein | chr1:5206217-5209848 REVERSE LENGTH=846	-17.3006	4	95	14		3		43	0.325581	1.11632	1	12
d1049	d1049.a1	d1049.a1.a1	AT3G23490.1 | Symbols: CYN | cyanase | chr3:8423238-8424415 REVERSE LENGTH=168	-13.9813	26	18.5	14		3		8	1.75	55.2341	1	13
d1050	d1050.a1	d1050.a1.a1	AT1G59610.1 | Symbols: ADL3, CF1, DRP2B, DL3 | dynamin-like 3 | chr1:21893413-21900780 FORWARD LENGTH=920	-27.0663	9	100	14		6		47	0.297872	0.985511	1	9
d1051	d1051.a1	d1051.a1.a1	AT3G10850.1 | Symbols: GLX2-2, GLY2 | Metallo-hydrolase/oxidoreductase superfamily protein | chr3:3397756-3399522 REVERSE LENGTH=258	-16.3768	16	28.7	14		2		9	1.55556	34.9381	1	11
d1052	d1052.a1	d1052.a1.a1	AT2G35120.1 | Symbols: | Single hybrid motif superfamily protein | chr2:14805913-14807274 REVERSE LENGTH=156	-5.61297	24	17	13		2		6	2.16667	145.78	1	12
d1053	d1053.a1	d1053.a1.a1	AT5G23890.1 | Symbols: | LOCATED IN: mitochondrion, chloroplast thylakoid membrane, chloroplast, plastid, chloroplast envelope; EXPRESSED IN: 24 plant structures; EXPRESSED DURING: 14 growth stages; CONTAINS InterPro DOMAIN/s: S-layer homology domain (InterPro:IPR001119); BEST Arabidopsis thaliana protein match is: unknown protein (TAIR:AT5G52410.2); Has 1807 Blast hits to 1807 proteins in 277 sp…	-14.7047	4	103.7	13		3		36	0.361111	1.29674	1	12
d1054	d1054.a1	d1054.a1.a1	AT1G61570.1 | Symbols: TIM13 | translocase of the inner mitochondrial membrane 13 | chr1:22718897-22719473 REVERSE LENGTH=87	-13.6421	32	9.3	13		2		3	4.33333	21543.3	1	11
d1055	d1055.a1	d1055.a1.a1	AT3G62360.1 | Symbols: | Carbohydrate-binding-like fold | chr3:23073020-23080455 REVERSE LENGTH=1227	-31.3161	7	132.7	13		7		47	0.276596	0.890583	1	11
d1056	d1056.a1	d1056.a1.a1	AT5G34850.1 | Symbols: ATPAP26, PAP26 | purple acid phosphatase 26 | chr5:13108475-13111217 REVERSE LENGTH=475	-19.6138	13	54.9	13		3		22	0.590909	2.8986	1	10
d1057	d1057.a1	d1057.a1.a1	AT2G47970.1 | Symbols: | Nuclear pore localisation protein NPL4 | chr2:19629525-19630973 FORWARD LENGTH=413	-11.8335	10	46	13		3		13	1	9	1	10
d1058	d1058.a1	d1058.a1.a1	AT5G60160.1 | Symbols: | Zn-dependent exopeptidases superfamily protein | chr5:24223887-24226783 REVERSE LENGTH=477	-21.3279	8	52.3	13		3		24	0.541667	2.4807	1	12
d1059	d1059.a1	d1059.a1.a1	AT5G53480.1 | Symbols: | ARM repeat superfamily protein | chr5:21714016-21716709 FORWARD LENGTH=870	-17.3264	8	96.1	13		6		27	0.481481	2.03027	1	9
d1060	d1060.a1	d1060.a1.a1	AT1G22530.1 | Symbols: PATL2 | PATELLIN 2 | chr1:7955773-7958326 REVERSE LENGTH=683	-32.0496	16	75.9	13		7		36	0.361111	1.29674	1	7
d1061	d1061.a1	d1061.a1.a1	AT3G10130.1 | Symbols: | SOUL heme-binding family protein | chr3:3131122-3133158 REVERSE LENGTH=309	-13.0767	13	34.9	13		3		15	0.866667	6.35642	1	10
d1062	d1062.a1	d1062.a1.a1	AT1G68010.1 | Symbols: HPR, ATHPR1 | hydroxypyruvate reductase | chr1:25493418-25495720 FORWARD LENGTH=386	-8.34199	6	42.1	13		2		23	0.565217	2.67466	2	10
d1062	d1062.a1	d1062.a1.a2	AT1G68010.2 | Symbols: HPR | hydroxypyruvate reductase | chr1:25493418-25495720 FORWARD LENGTH=387	-8.34199	6	42.2	13		2		23	0.565217	2.67466	2	10
d1063	d1063.a1	d1063.a1.a1	AT4G13360.1 | Symbols: | ATP-dependent caseinolytic (Clp) protease/crotonase family protein | chr4:7775133-7777701 FORWARD LENGTH=421	-19.4346	16	46.1	13		5		21	0.619048	3.15956	1	11
d1064	d1064.a1	d1064.a1.a1	AT5G24780.1 | Symbols: VSP1, ATVSP1 | vegetative storage protein 1 | chr5:8507783-8508889 REVERSE LENGTH=270	-29.0571	28	30.2	12	8	6	3	9	1.33333	20.5443	1	5
d1064	d1064.a2	d1064.a2.a1	AT5G24770.1 | Symbols: VSP2, ATVSP2 | vegetative storage protein 2 | chr5:8500713-8501844 REVERSE LENGTH=265	-16.0922	16	29.7	5	1	4	1	9	0.555556	2.59381	1	3
d1065	d1065.a1	d1065.a1.a1	AT1G75330.1 | Symbols: OTC | ornithine carbamoyltransferase | chr1:28266457-28268383 REVERSE LENGTH=375	-8.89517	6	40.9	13		2		13	1	9	1	10
d1066	d1066.a1	d1066.a1.a1	AT3G55430.1 | Symbols: | O-Glycosyl hydrolases family 17 protein | chr3:20549806-20552004 REVERSE LENGTH=449	-14.9065	11	48.3	13		4		18	0.722222	4.275	1	11
d1067	d1067.a1	d1067.a1.a1	AT1G52560.1 | Symbols: | HSP20-like chaperones superfamily protein | chr1:19574783-19575766 REVERSE LENGTH=232	-7.92797	16	26.4	13		3		11	1.18182	14.1991	2	12
d1067	d1067.a1	d1067.a1.a2	AT1G52560.2 | Symbols: | HSP20-like chaperones superfamily protein | chr1:19574783-19575766 REVERSE LENGTH=225	-7.92797	16	25.6	13		3		11	1.18182	14.1991	2	12
d1068	d1068.a1	d1068.a1.a1	AT3G60190.1 | Symbols: ADL4, ADLP2, EDR3, DRP1E, ADL1E, DL1E | DYNAMIN-like 1E | chr3:22244367-22247651 REVERSE LENGTH=624	-11.0608	5	69.7	13		3		33	0.393939	1.47708	1	11
d1069	d1069.a1	d1069.a1.a1	AT3G44880.1 | Symbols: ACD1, LLS1, PAO | Pheophorbide a oxygenase family protein with Rieske [2Fe-2S] domain | chr3:16383858-16386204 FORWARD LENGTH=537	-16.2059	9	60.6	12		4		27	0.444444	1.78256	1	7
d1070	d1070.a1	d1070.a1.a1	AT1G13020.1 | Symbols: EIF4B2 | eukaryotic initiation factor 4B2 | chr1:4440927-4443520 REVERSE LENGTH=549	-12.6268	7	59.2	12		3		30	0.4	1.51189	1	11
d1071	d1071.a1	d1071.a1.a1	AT2G07727.1 | Symbols: | Di-haem cytochrome, transmembrane;Cytochrome b/b6, C-terminal | chr2:3450863-3452044 FORWARD LENGTH=393	-7.83803	5	44	12		2		6	2	99	2	11
d1071	d1071.a1	d1071.a1.a2	ATMG00220.1 | Symbols: COB | apocytochrome b | chrM:60235-61416 FORWARD LENGTH=393	-7.83803	5	44	12		2		6	2	99	2	11
d1072	d1072.a1	d1072.a1.a1	AT3G12050.1 | Symbols: | Aha1 domain-containing protein | chr3:3839289-3841303 FORWARD LENGTH=360	-7.09044	6	40.1	12		2		13	0.923077	7.37678	1	11
d1073	d1073.a1	d1073.a1.a1	AT4G01610.1 | Symbols: | Cysteine proteinases superfamily protein | chr4:694857-696937 FORWARD LENGTH=359	-33.8127	11	39.3	12		4		14	0.857143	6.19686	2	7
d1073	d1073.a1	d1073.a1.a2	AT4G01610.2 | Symbols: | Cysteine proteinases superfamily protein | chr4:694857-696937 FORWARD LENGTH=359	-33.8127	11	39.2	12		4		14	0.857143	6.19686	2	7
d1074	d1074.a1	d1074.a1.a1	AT5G22460.1 | Symbols: | alpha/beta-Hydrolases superfamily protein | chr5:7443659-7445269 REVERSE LENGTH=340	-16.0044	9	39	12		3		15	0.8	5.30957	2	11
d1074	d1074.a1	d1074.a1.a2	AT5G22460.2 | Symbols: | alpha/beta-Hydrolases superfamily protein | chr5:7443659-7445269 REVERSE LENGTH=340	-16.0044	9	39	12		3		15	0.8	5.30957	2	11
d1075	d1075.a1	d1075.a1.a1	AT2G21620.1 | Symbols: RD2 | Adenine nucleotide alpha hydrolases-like superfamily protein | chr2:9248749-9249986 FORWARD LENGTH=187	-13.9666	19	20.5	12		3		11	1.09091	11.3285	1	10
d1076	d1076.a1	d1076.a1.a1	AT3G20820.1 | Symbols: | Leucine-rich repeat (LRR) family protein | chr3:7280930-7282027 FORWARD LENGTH=365	-13.0188	9	39.7	12		3		14	0.857143	6.19686	1	9
d1077	d1077.a1	d1077.a1.a1	AT3G16420.1 | Symbols: PBP1, JAL30 | PYK10-binding protein 1 | chr3:5579560-5580674 FORWARD LENGTH=298	-40.3481	38	32.1	12		6		9	1.33333	20.5443	3	3
d1077	d1077.a1	d1077.a1.a2	AT3G16420.2 | Symbols: PBP1 | PYK10-binding protein 1 | chr3:5579560-5580674 FORWARD LENGTH=298	-40.3481	38	32.1	12		6		9	1.33333	20.5443	3	3
d1077	d1077.a1	d1077.a1.a3	AT3G16420.3 | Symbols: PBP1 | PYK10-binding protein 1 | chr3:5579560-5580674 FORWARD LENGTH=298	-40.3481	38	32.1	12		6		9	1.33333	20.5443	3	3
d1078	d1078.a1	d1078.a1.a1	AT5G56260.1 | Symbols: | Ribonuclease E inhibitor RraA/Dimethylmenaquinone methyltransferase | chr5:22775549-22776049 REVERSE LENGTH=166	-19.1392	33	17.5	12		4		8	1.5	30.6228	1	7
d1079	d1079.a1	d1079.a1.a1	AT2G16595.1 | Symbols: | Translocon-associated protein (TRAP), alpha subunit | chr2:7198363-7200086 FORWARD LENGTH=251	-8.40143	9	27.3	12		2		6	2	99	1	10
d1080	d1080.a1	d1080.a1.a1	AT3G52140.1 | Symbols: | tetratricopeptide repeat (TPR)-containing protein | chr3:19333232-19341295 FORWARD LENGTH=1403	-21.0335	4	153	12		4		48	0.25	0.778279	4	6
d1080	d1080.a1	d1080.a1.a2	AT3G52140.2 | Symbols: | tetratricopeptide repeat (TPR)-containing protein | chr3:19333232-19341295 FORWARD LENGTH=1407	-21.0335	4	153.4	12		4		49	0.244898	0.757511	4	6
d1080	d1080.a1	d1080.a1.a3	AT3G52140.3 | Symbols: | tetratricopeptide repeat (TPR)-containing protein | chr3:19333232-19341295 FORWARD LENGTH=1396	-21.0335	4	152.3	12		4		50	0.24	0.737801	4	6
d1080	d1080.a1	d1080.a1.a4	AT3G52140.4 | Symbols: | tetratricopeptide repeat (TPR)-containing protein | chr3:19333232-19341295 FORWARD LENGTH=1419	-21.0335	4	154.9	12		4		50	0.24	0.737801	4	6
d1081	d1081.a1	d1081.a1.a1	AT5G19150.1 | Symbols: | pfkB-like carbohydrate kinase family protein | chr5:6426280-6428402 REVERSE LENGTH=365	-9.33005	9	39.2	12		3		16	0.75	4.62341	2	11
d1081	d1081.a1	d1081.a1.a2	AT5G19150.2 | Symbols: | pfkB-like carbohydrate kinase family protein | chr5:6426280-6428402 REVERSE LENGTH=365	-9.33005	9	39.2	12		3		16	0.75	4.62341	2	11
d1082	d1082.a1	d1082.a1.a1	AT1G17370.1 | Symbols: UBP1B | oligouridylate binding protein 1B | chr1:5951842-5954825 REVERSE LENGTH=419	-12.3743	7	45.9	11	4	3	1	10	1.1	11.5893	2	8
d1082	d1082.a1	d1082.a1.a2	AT1G17370.2 | Symbols: UBP1B | oligouridylate binding protein 1B | chr1:5951842-5954825 REVERSE LENGTH=416	-12.3743	7	45.6	11	4	3	1	10	1.1	11.5893	2	8
d1082	d1082.a2	d1082.a2.a1	AT1G54080.1 | Symbols: UBP1A | oligouridylate-binding protein 1A | chr1:20183923-20186824 REVERSE LENGTH=426	-9.48117	8	47.1	8	1	3	1	10	0.8	5.30957	2	6
d1082	d1082.a2	d1082.a2.a2	AT1G54080.2 | Symbols: UBP1A | oligouridylate-binding protein 1A | chr1:20183923-20186824 REVERSE LENGTH=430	-9.48117	8	47.7	8	1	3	1	10	0.8	5.30957	2	6
d1083	d1083.a1	d1083.a1.a1	AT1G51710.1 | Symbols: UBP6, ATUBP6 | ubiquitin-specific protease 6 | chr1:19175805-19179894 REVERSE LENGTH=482	-16.0988	11	53.6	12		4		19	0.631579	3.28133	1	11
d1084	d1084.a1	d1084.a1.a1	AT5G51570.1 | Symbols: | SPFH/Band 7/PHB domain-containing membrane-associated protein family | chr5:20949511-20951234 FORWARD LENGTH=292	-12.5581	12	32.3	12		3		15	0.8	5.30957	1	10
d1085	d1085.a1	d1085.a1.a1	AT2G01720.1 | Symbols: | Ribophorin I | chr2:317193-320016 REVERSE LENGTH=464	-12.4461	9	52.1	12		3		20	0.6	2.98107	1	10
d1086	d1086.a1	d1086.a1.a1	AT5G10840.1 | Symbols: | Endomembrane protein 70 protein family | chr5:3424910-3427797 REVERSE LENGTH=648	-18.799	10	74.3	12		5		15	0.8	5.30957	1	4
d1087	d1087.a1	d1087.a1.a1	AT5G10220.1 | Symbols: ANN6, ANNAT6 | annexin 6 | chr5:3206980-3208784 REVERSE LENGTH=318	-14.7038	18	36.5	12		5		19	0.631579	3.28133	1	8
d1088	d1088.a1	d1088.a1.a1	AT3G23830.1 | Symbols: GR-RBP4, GRP4 | glycine-rich RNA-binding protein 4 | chr3:8606762-8607677 REVERSE LENGTH=136	-28.1619	37	14	12		3		5	2.4	250.189	2	5
d1088	d1088.a1	d1088.a1.a2	AT3G23830.2 | Symbols: GR-RBP4, GRP4 | glycine-rich RNA-binding protein 4 | chr3:8606762-8607677 REVERSE LENGTH=136	-28.1619	37	14	12		3		5	2.4	250.189	2	5
d1089	d1089.a1	d1089.a1.a1	AT2G02560.1 | Symbols: CAND1, ATCAND1, ETA2, TIP120, HVE | cullin-associated and neddylation dissociated | chr2:690345-697342 FORWARD LENGTH=1219	-13.8421	3	134.7	12		4		53	0.226415	0.684283	2	10
d1089	d1089.a1	d1089.a1.a2	AT2G02560.2 | Symbols: CAND1, ATCAND1, ETA2, TIP120, HVE | cullin-associated and neddylation dissociated | chr2:690345-697342 FORWARD LENGTH=1217	-13.8421	3	134.4	12		4		53	0.226415	0.684283	2	10
d1090	d1090.a1	d1090.a1.a1	AT4G11820.1 | Symbols: MVA1, HMGS, EMB2778, FKP1 | hydroxymethylglutaryl-CoA synthase / HMG-CoA synthase / 3-hydroxy-3-methylglutaryl coenzyme A synthase | chr4:7109124-7111213 REVERSE LENGTH=406	-12.2439	11	45.1	12		3		21	0.571429	2.72759	2	10
d1090	d1090.a1	d1090.a1.a2	AT4G11820.2 | Symbols: MVA1, FKP1 | hydroxymethylglutaryl-CoA synthase / HMG-CoA synthase / 3-hydroxy-3-methylglutaryl coenzyme A synthase | chr4:7109124-7111901 REVERSE LENGTH=461	-12.2439	9	51	12		3		20	0.6	2.98107	2	10
d1091	d1091.a1	d1091.a1.a1	AT3G01390.1 | Symbols: VMA10, AVMA10 | vacuolar membrane ATPase 10 | chr3:150265-150922 REVERSE LENGTH=110	-9.67778	18	12.3	11		2		5	2.2	157.489	2	9
d1091	d1091.a1	d1091.a1.a2	AT3G01390.2 | Symbols: VMA10, AVMA10 | vacuolar membrane ATPase 10 | chr3:150265-150922 REVERSE LENGTH=110	-9.67778	18	12.3	11		2		5	2.2	157.489	2	9
d1092	d1092.a1	d1092.a1.a1	AT3G13772.1 | Symbols: TMN7, AtTMN7 | transmembrane nine 7 | chr3:4521712-4524394 REVERSE LENGTH=641	-10.1993	5	74.1	11		3		17	0.647059	3.43669	1	10
d1093	d1093.a1	d1093.a1.a1	AT3G20250.1 | Symbols: APUM5, PUM5 | pumilio 5 | chr3:7059098-7062660 REVERSE LENGTH=961	-9.40671	2	106.8	11		2		43	0.255814	0.802246	1	10
d1094	d1094.a1	d1094.a1.a1	AT5G53470.1 | Symbols: ACBP1, ACBP | acyl-CoA binding protein 1 | chr5:21710497-21712391 FORWARD LENGTH=338	-14.355	12	37.4	10	6	3	2	17	0.588235	2.87468	1	8
d1094	d1094.a2	d1094.a2.a1	AT4G27780.1 | Symbols: ACBP2 | acyl-CoA binding protein 2 | chr4:13847774-13849629 FORWARD LENGTH=354	-11.0757	8	38.4	5	1	2	1	18	0.277778	0.895736	1	4
d1095	d1095.a1	d1095.a1.a1	AT2G24020.1 | Symbols: | Uncharacterised BCR, YbaB family COG0718 | chr2:10217869-10219269 REVERSE LENGTH=182	-14.2598	22	19.7	11		3		11	1	9	2	10
d1095	d1095.a1	d1095.a1.a2	AT2G24020.2 | Symbols: | Uncharacterised BCR, YbaB family COG0718 | chr2:10217869-10219269 REVERSE LENGTH=180	-14.2598	23	19.5	11		3		11	1	9	2	10
d1096	d1096.a1	d1096.a1.a1	AT1G56580.1 | Symbols: SVB | Protein of unknown function, DUF538 | chr1:21198402-21198902 REVERSE LENGTH=166	-14.9519	28	18.3	11		3		9	1.22222	15.681	1	10
d1097	d1097.a1	d1097.a1.a1	AT5G36230.1 | Symbols: | ARM repeat superfamily protein | chr5:14273519-14276773 FORWARD LENGTH=411	-9.45304	7	47.1	11		3		21	0.52381	2.34048	1	7
[truncated: 283 more rows]

## Sheet: peptides
Group ID	Peptide ID	SequenceLI	Modifs	Charge	MH+ theo	Number of subgroups	Subgroup ids	Number of spectra
a1	pepa1a1	ADVYKPQIGYISTINSYDIPIIR		2	2639.41	3	a1.a2 a1.a3 a1.a4	184
a1	pepa1a2	AETFQDSSEFQPR		2	1541.69	1	a1.a4	14
a1	pepa1a3	AGNNPQGQVWIQGR		2	1524.77	1	a1.a3	1
a1	pepa1a4	AHIQMVNDNGER		2	1383.64	1	a1.a1	100
a1	pepa1a5	AHIQMVNDNGER	M5:+15.99491	2	1399.64	1	a1.a1	197
a1	pepa1a6	AIEPSHVIK		2	993.573	1	a1.a2	1
a1	pepa1a7	AIEPSQIIK		2	998.588	1	a1.a1	1
a1	pepa1a8	AQQGQQGQQFPNECQIDQINAIEPSHVIK	C14:+57.02146	3	3305.6	1	a1.a2	17
a1	pepa1a9	CSGFAFER	C1:+57.02146	2	973.42	1	a1.a1	61
a1	pepa1b10	CSGVSFAR	C1:+57.02146 - C1:-17.02655	2	866.383	1	a1.a2	14
a1	pepa1b11	CSGVSFAR	C1:+57.02146	2	883.409	1	a1.a2	115
a1	pepa1b12	CTDNIDDPSR	C1:+57.02146 - C1:-17.02655	2	1175.46	3	a1.a2 a1.a3 a1.a4	74
a1	pepa1b13	CTDNIDDPSR	C1:+57.02146	2	1192.49	3	a1.a2 a1.a3 a1.a4	165
a1	pepa1b14	CTENIDDPSDADVYKPSIGYISTINSYNIPIIR	C1:+57.02146 - C1:-17.02655	3	3726.78	1	a1.a1	44
a1	pepa1b15	CTENIDDPSDADVYKPSIGYISTINSYNIPIIR	C1:+57.02146	3	3743.81	1	a1.a1	96
a1	pepa1b16	DIQTAQQIQNQDDNR		2	1786.83	1	a1.a3	2
a1	pepa1b17	DMHQKVEHIR		3	1292.65	3	a1.a1 a1.a2 a1.a4	1
a1	pepa1b18	DQINAIEPSQIIK		2	1468.8	1	a1.a1	2
a1	pepa1b19	ECQIDQINAIEPSHVIK	C2:+57.02146	3	1994	1	a1.a2	24
a1	pepa1b20	ECQIDQINAIEPSQIIK	C2:+57.02146	2	1999.02	1	a1.a1	24
a1	pepa1b21	FEGQGQSQR	F1:+42.01056	2	1078.49	1	a1.a4	1
a1	pepa1b22	FNTIETTITHSSGPASYGRPR		3	2292.14	3	a1.a2 a1.a3 a1.a4	140
a1	pepa1b23	FQWVEFKTNANAQINTIAGR		3	2308.18	3	a1.a2 a1.a3 a1.a4	7
a1	pepa1b24	FSTIETTITHSSPMSYGRPR		3	2268.11	1	a1.a1	67
a1	pepa1b25	FSTIETTITHSSPMSYGRPR	M14:+15.99491	3	2284.1	1	a1.a1	29
a1	pepa1b26	FVIEPQGIFIPTFINAGK		2	1991.1	1	a1.a1	366
a1	pepa1b27	FYIAGNNPQGQVWIQGR	F1:+42.01056	2	1989.99	1	a1.a3	2
a1	pepa1b28	GEGGQQPHEIANGIEETICTMR	C19:+57.02146	3	2427.1	1	a1.a1	7
a1	pepa1b29	GFGPEVIAQAIK		2	1229.69	1	a1.a3	13
a1	pepa1b30	GIMGKVIPGCAETFQDSSEFQPR	C10:+57.02146	3	2554.21	1	a1.a2	24
a1	pepa1b31	GIPIEVITNGFQISPEEAR		2	2070.09	3	a1.a2 a1.a3 a1.a4	330
a1	pepa1b32	GIPIEVITNGFQISPEEARR		2	2226.19	3	a1.a2 a1.a3 a1.a4	27
a1	pepa1b33	GIPIEVITNGYQISPEEAK		2	2058.08	1	a1.a1	231
a1	pepa1b34	GIPIEVITNGYQISPEEAKR		2	2214.18	1	a1.a1	231
a1	pepa1b35	GIYIPSFFNTAK		2	1357.72	1	a1.a2	139
a1	pepa1b36	GIYIPSFFNTAKISFVAK		3	2003.1	1	a1.a2	1
a1	pepa1b37	GKVIPGCAETFQDSSEFQPR	C7:+57.02146	3	2253.06	1	a1.a4	10
a1	pepa1b38	GQQFPNECQIDQINAIEPSHVIK	C8:+57.02146	3	2665.3	1	a1.a2	4
a1	pepa1b39	GQQGQQFPNECQIDQINAIEPSHVIK	C11:+57.02146	3	2978.44	1	a1.a2	3
a1	pepa1b40	GQRPQEEEEEEGR		2	1572.69	3	a1.a2 a1.a3 a1.a4	46
a1	pepa1b41	HAIGEQFEWIEFK		2	1633.8	1	a1.a1	267
a1	pepa1b42	HAIGEQFEWIEFKTNENAQVNTIAGR		3	3002.48	1	a1.a1	7
a1	pepa1b43	HGNGIEETICSAR	C10:+57.02146	2	1443.66	3	a1.a2 a1.a3 a1.a4	5
a1	pepa1b44	HGRHGNGIEETICSAR	C13:+57.02146	3	1793.85	3	a1.a2 a1.a3 a1.a4	1
a1	pepa1b45	IAGNNPQGQVWIQGR		2	1637.85	1	a1.a3	28
a1	pepa1b46	IDIQTAQQIQN		2	1271.66	1	a1.a3	5
a1	pepa1b47	IDIQTAQQIQNQDDNR		2	1899.92	3	a1.a2 a1.a3 a1.a4	309
a1	pepa1b48	IDIQTAQQIQNQDDNR	I1:+42.01056	2	1941.93	1	a1.a3	20
a1	pepa1b49	IDIQTAQQIQNQDDNRGN		2	2070.98	1	a1.a3	48
a1	pepa1b50	IDIQTAQQIQNQDDNRGNI		2	2184.06	1	a1.a3	1
a1	pepa1b51	IDIQTAQQIQNQDDNRGNIVR		2	2439.23	3	a1.a2 a1.a3 a1.a4	108
a1	pepa1b52	IEVWDHHAPQIR		2	1500.77	2	a1.a1 a1.a2	275
a1	pepa1b53	IFNGFGPEVIAQAIK		2	1603.88	1	a1.a3	28
a1	pepa1b54	IFNGFGPEVIAQAIK	I1:+42.01056	3	1645.89	1	a1.a3	3
a1	pepa1b55	INVETAQQIQNQQDNR		2	1898.93	1	a1.a1	268
a1	pepa1b56	INVETAQQIQNQQDNRGNIVK		3	2410.24	1	a1.a1	1
a1	pepa1b57	IQTAQQIQNQDDNR		2	1671.8	1	a1.a3	8
a1	pepa1b58	IQTAQQIQNQDDNRGNIVR		3	2211.12	1	a1.a3	3
a1	pepa1b59	ITFVVHGR		2	928.537	1	a1.a1	93
a1	pepa1b60	KIDIQTAQQIQNQDDNR		3	2028.01	1	a1.a3	18
a1	pepa1b61	KNAMVIPQWNVNANAAIYVTNGK		2	2516.31	1	a1.a1	81
a1	pepa1b62	KNAMVIPQWNVNANAAIYVTNGK	M4:+15.99491	3	2532.3	1	a1.a1	14
a1	pepa1b63	KVIPGCAETFQDSSEFQPR	C6:+57.02146	3	2196.04	1	a1.a4	9
a1	pepa1b64	NAIEPSQIIK		2	1112.63	1	a1.a1	13
a1	pepa1b65	NAMVIPQWNVNANAAIYVTNGK		3	2388.21	1	a1.a1	61
a1	pepa1b66	NAMVIPQWNVNANAAIYVTNGK	M3:+15.99491	3	2404.21	1	a1.a1	35
a1	pepa1b67	NIFNGFGPEVIAQAI		2	1589.83	1	a1.a3	1
a1	pepa1b68	NIFNGFGPEVIAQAIK		3	1717.93	3	a1.a2 a1.a3 a1.a4	222
a1	pepa1b69	NIFNGFGPEVIAQAIK	N1:+42.01056	2	1759.94	1	a1.a3	16
a1	pepa1b70	NIRPFIIAGNNPQGQEWIQGR		3	2408.26	1	a1.a1	215
a1	pepa1b71	NPQGQVWIQGR		2	1282.67	1	a1.a3	5
a1	pepa1b72	NPRPFYIAGNNPQGQVWIQGR		2	2412.23	2	a1.a2 a1.a4	196
a1	pepa1b73	PFYIAGNNPQGQVW		2	1590.77	1	a1.a3	1
a1	pepa1b74	PFYIAGNNPQGQVWIQ		2	1831.91	1	a1.a3	3
a1	pepa1b75	PFYIAGNNPQGQVWIQGR		2	2045.04	1	a1.a3	203
a1	pepa1b76	PFYIAGNNPQGQVWIQGR	P1:+42.01057	3	2087.05	1	a1.a3	17
a1	pepa1b77	PQGQVWIQGR		2	1168.62	1	a1.a3	24
a1	pepa1b78	QDSSEFQPR		2	1093.49	1	a1.a4	9
a1	pepa1b79	QGQQFPNECQIDQINAIEPSHVIK	C9:+57.02146	3	2793.36	1	a1.a2	12
a1	pepa1b80	QGQQGQQFPNECQIDQINAIEPSHVIK	C12:+57.02146	3	3106.5	1	a1.a2	22
a1	pepa1b81	QIDQINAIEPSHVIK		3	1704.93	1	a1.a2	3
a1	pepa1b82	QIDQINAIEPSQIIK		2	1709.94	1	a1.a1	23
a1	pepa1b83	QINAIEPSQIIK		2	1353.77	1	a1.a1	6
a1	pepa1b84	QNAMVIPQWNANANAIIYVTDGEAQIQIVNDNGNR	M4:+15.99491 - Q1:-17.02655	3	3853.86	3	a1.a2 a1.a3 a1.a4	2
a1	pepa1b85	QNAMVIPQWNANANAIIYVTDGEAQIQIVNDNGNR		3	3854.89	3	a1.a2 a1.a3 a1.a4	8
a1	pepa1b86	QNAMVIPQWNANANAIIYVTDGEAQIQIVNDNGNR	M4:+15.99491	3	3870.88	3	a1.a2 a1.a3 a1.a4	22
a1	pepa1b87	QNNIFNGFAPEIIAQAFK	Q1:-17.02655	2	2005.02	1	a1.a1	296
a1	pepa1b88	QNNIFNGFAPEIIAQAFK		2	2022.04	1	a1.a1	326
a1	pepa1b89	QQFPNECQIDQINAIEPSHVIK	C7:+57.02146	3	2608.28	1	a1.a2	2
a1	pepa1b90	QQGQQFPNECQIDQINAIEPSHVIK	C10:+57.02146	3	2921.42	1	a1.a2	5
a1	pepa1b91	QQGQQGQQFPNECQIDQINAIEPSHVIK	C13:+57.02146	3	3234.56	1	a1.a2	103
a1	pepa1b92	QQIQNQDDNRGNIVR		3	1797.9	1	a1.a3	2
a1	pepa1b93	QQWPNECQIDQINAIEPSQIIK	C7:+57.02146	2	2652.31	1	a1.a1	48
a1	pepa1b94	SEAGRIEVWDHHAPQIR		3	2001.01	1	a1.a2	3
a1	pepa1b95	SEGGRIEVWDHHAPQIR		3	1986.99	1	a1.a1	24
a1	pepa1b96	SGDTIATTPGVAQ		2	1217.6	1	a1.a4	1
a1	pepa1b97	TAQQIQNQDDNRGNIVR		3	1969.98	1	a1.a3	1
a1	pepa1b98	TNANAQINTIAGR		2	1343.7	3	a1.a2 a1.a3 a1.a4	214
a1	pepa1b99	TNENAQVNTIAGR		2	1387.69	1	a1.a1	161
a1	pepa1c100	VFDGQVSQGQIIAVPQGFSVVK		2	2303.24	3	a1.a2 a1.a3 a1.a4	256
a1	pepa1c101	VFDGQVSQGQIIAVPQGFSVVKR		3	2459.34	3	a1.a2 a1.a3 a1.a4	24
a1	pepa1c102	VFDQEISSGQIIVVPQGFSVMK		2	2408.25	1	a1.a1	121
a1	pepa1c103	VFDQEISSGQIIVVPQGFSVMK	M21:+15.99491	2	2424.25	1	a1.a1	58
a1	pepa1c104	VIPGCAETFMESPVFGEGQGQGQSQGFR	C5:+57.02146	3	3000.36	1	a1.a1	98
a1	pepa1c105	VIPGCAETFMESPVFGEGQGQGQSQGFR	C5:+57.02146 - M10:+15.99491	3	3016.36	1	a1.a1	168
a1	pepa1c106	VIPGCAETFQDSSEFQPR	C5:+57.02146	2	2067.94	2	a1.a2 a1.a4	263
a1	pepa1c107	VIPGCAETFQDSSEFQPR	C5:+57.02146 - V1:+42.01056	2	2109.95	1	a1.a4	49
a1	pepa1c108	VKFNTIETTITHSSGPASYGRPR		3	2519.3	3	a1.a2 a1.a3 a1.a4	18
a1	pepa1c109	VNGPFGVIRPPIR		2	1421.84	1	a1.a1	163
a1	pepa1c110	VNGPFGVIRPPIRR		3	1577.94	1	a1.a1	39
a1	pepa1c111	VQGPFGVIRPPIR		2	1435.85	3	a1.a2 a1.a3 a1.a4	226
a1	pepa1c112	YAAQQGQQGQQFPNECQIDQINAIEPSHVIK	C16:+57.02146	3	3539.7	1	a1.a2	2
a1	pepa1c113	YIAGNNPQGQVWIQGR		2	1800.91	1	a1.a3	136
a1	pepa1c114	YIIESKGIYIPSFFNTAK		3	2091.12	1	a1.a2	2
a2	pepa2a1	ADVYKPSIGR		2	1105.6	1	a2.a1	97
a2	pepa2a2	AIPIEVISNGFQISPEEAR		2	2070.09	1	a2.a1	292
a2	pepa2a3	AIPIEVISNGFQISPEEARK		3	2198.18	1	a2.a1	57
a2	pepa2a4	CNIDNIDVIQATETIK	C1:+57.02146 - C1:+42.01056	2	1888.93	1	a2.a1	2
a2	pepa2a5	CVGVSVAR	C1:+57.02146 - C1:-17.02655	2	830.419	1	a2.a1	28
a2	pepa2a6	CVGVSVAR	C1:+57.02146	2	847.446	1	a2.a1	51
a2	pepa2a7	DVIQATETIK		2	1117.61	1	a2.a1	4
a2	pepa2a8	ECNIDNIDVIQATETIK	C2:+57.02146	2	1975.96	1	a2.a1	37
a2	pepa2a9	FNTIETTITR		2	1195.63	1	a2.a1	160
a2	pepa2b10	GPFQVVRPPIR		2	1265.75	1	a2.a1	84
a2	pepa2b11	GPFQVVRPPIRQPYESEEWR		3	2470.26	1	a2.a1	6
a2	pepa2b12	GQIVVIPQGFAYVVQSHGNK		2	2141.15	1	a2.a1	259
a2	pepa2b13	GQIVVIPQGFAYVVQSHGNKFEWISFK		3	3078.62	1	a2.a1	24
a2	pepa2b14	GVIQGNAMVIPK		2	1226.69	1	a2.a1	176
a2	pepa2b15	GVIQGNAMVIPK	M8:+15.99491	2	1242.69	1	a2.a1	68
a2	pepa2b16	GVIQGNAMVIPKYNMNANEIIYCTGGQGR	C23:+57.02146	3	3168.54	1	a2.a1	14
a2	pepa2b17	GVPPQIQNECNIDNIDVIQATETIK	C10:+57.02146	3	2809.4	1	a2.a1	36
a2	pepa2b18	IDNIDVIQATETIK		2	1572.85	1	a2.a1	7
a2	pepa2b19	IDVIQATETIK		2	1230.69	1	a2.a1	9
a2	pepa2b20	IDVQIAQQIQNQQDSR		2	1883.96	1	a2.a1	435
a2	pepa2b21	IGVPPQIQNECNIDNIDVIQATETIK	C11:+57.02146	3	2922.49	1	a2.a1	15
a2	pepa2b22	IKFNTIETTITR		2	1436.81	1	a2.a1	128
a2	pepa2b23	IQVVNDNGQNVIDQQVQK		2	2039.05	1	a2.a1	215
a2	pepa2b24	ISATRGVIQGNAMVIPK		2	1754.99	1	a2.a1	4
a2	pepa2b25	ISYVVQGTGISGR		2	1336.72	1	a2.a1	369
a2	pepa2b26	NECNIDNIDVIQATETIK	C3:+57.02146	2	2090.01	1	a2.a1	1
a2	pepa2b27	NIDNIDVIQATETIK		2	1686.89	1	a2.a1	11
a2	pepa2b28	NIDVIQATETIK		2	1344.74	1	a2.a1	23
a2	pepa2b29	NIWSGFDAQVIAQAIK		3	1760.93	1	a2.a1	442
a2	pepa2b30	QGQPWEGQGQQGQQGR	Q1:-17.02655	2	1751.78	1	a2.a1	130
a2	pepa2b31	QGQPWEGQGQQGQQGR		2	1768.81	1	a2.a1	338
a2	pepa2b32	QGQQGQPWEGQGQQGQQGFR	Q1:-17.02655	2	2211.99	1	a2.a1	96
a2	pepa2b33	QGQQGQPWEGQGQQGQQGFR		2	2229.02	1	a2.a1	269
a2	pepa2b34	QGQQGQPWEGQGQQGQQGR	Q1:-17.02655	2	2064.92	1	a2.a1	121
a2	pepa2b35	QGQQGQPWEGQGQQGQQGR		2	2081.95	1	a2.a1	287
a2	pepa2b36	QPYESEEWR	Q1:-17.02655	2	1206.51	1	a2.a1	38
a2	pepa2b37	QPYESEEWR		2	1223.53	1	a2.a1	130
a2	pepa2b38	QPYESEEWRHPR	Q1:-17.02655	2	1596.72	1	a2.a1	69
a2	pepa2b39	QPYESEEWRHPR		3	1613.75	1	a2.a1	39
a2	pepa2b40	QSIGVPPQIQNECNIDNIDVIQATETIK	C13:+57.02146 - Q1:-17.02655	3	3120.55	1	a2.a1	33
a2	pepa2b41	QSIGVPPQIQNECNIDNIDVIQATETIK	C13:+57.02146	3	3137.58	1	a2.a1	79
a2	pepa2b42	RQSIGVPPQIQNE		2	1465.78	1	a2.a1	6
a2	pepa2b43	RQSIGVPPQIQNECNIDNI	C14:+57.02146	2	2195.09	1	a2.a1	2
a2	pepa2b44	RQSIGVPPQIQNECNIDNIDVI	C14:+57.02146	2	2522.27	1	a2.a1	2
a2	pepa2b45	RQSIGVPPQIQNECNIDNIDVIQATETIK	C14:+57.02146	3	3293.68	1	a2.a1	180
a2	pepa2b46	SEAGQIEYWDHNHPQIR		2	2079.96	1	a2.a1	278
a2	pepa2b47	SHENIDDPAR		2	1153.52	1	a2.a1	10
a2	pepa2b48	SIGVPPQIQNECNIDNIDVIQATETIK	C12:+57.02146	3	3009.52	1	a2.a1	19
a2	pepa2b49	SPQGNGIEETICSMR	C12:+57.02146	2	1678.75	1	a2.a1	10
a2	pepa2b50	TIKSEAGQIEYWDHNHPQIR		3	2422.19	1	a2.a1	4
a2	pepa2b51	TNENAMISTIAGR		2	1377.68	1	a2.a1	275
a2	pepa2b52	TNENAMISTIAGR	M6:+15.99491	2	1393.67	1	a2.a1	182
a2	pepa2b53	VFHIAGNNQQGGFGGSQQQQEQK		2	2487.18	1	a2.a1	330
a2	pepa2b54	VIQATETIK		2	1002.58	1	a2.a1	3
a2	pepa2b55	VKGPFQVVRPPIR		2	1492.91	1	a2.a1	57
a2	pepa2b56	VPPQIQNECNIDNI	C9:+57.02146	2	1653.79	1	a2.a1	2
a2	pepa2b57	VPPQIQNECNIDNIDVI	C9:+57.02146	2	1980.97	1	a2.a1	2
a2	pepa2b58	VPPQIQNECNIDNIDVIQATETIK	C9:+57.02146	3	2752.38	1	a2.a1	163
a2	pepa2b59	VTSVNSYTIPIIEYVR		2	1854	1	a2.a1	451
a2	pepa2b60	VVPGCAETFMDSQPMQGQQQGQPWQGR	C5:+57.02146	3	3047.36	1	a2.a1	207
a2	pepa2b61	VVPGCAETFMDSQPMQGQQQGQPWQGR	C5:+57.02146 - M15:+15.99491	3	3063.35	1	a2.a1	274
a2	pepa2b62	VVPGCAETFMDSQPMQGQQQGQPWQGR	C5:+57.02146 - M10:+15.99491 - M15:+15.99491	3	3079.35	1	a2.a1	143
a2	pepa2b63	YNMNANEIIYCTGGQGR	C11:+57.02146	2	1960.86	1	a2.a1	362
a2	pepa2b64	YNMNANEIIYCTGGQGR	C11:+57.02146 - M3:+15.99491	2	1976.86	1	a2.a1	195
a2	pepa2b65	YVIEQGGIYIPTFFTSPK		2	2060.07	1	a2.a1	247
a3	pepa3a1	APNGDAWVEANGQK		2	1456.68	1	a3.a9	1
a3	pepa3a2	ARFEEINIDIFR		3	1522.8	1	a3.a6	7
a3	pepa3a3	ARFEEINMDIFR		2	1540.76	2	a3.a1 a3.a3	34
a3	pepa3a4	ARFEEINMDIFR	M8:+15.99491	3	1556.75	2	a3.a1 a3.a3	2
a3	pepa3a5	ARFEEINNDIFR		2	1523.76	2	a3.a4 a3.a5	42
a3	pepa3a6	ARFEEMNMDIFR		3	1558.71	2	a3.a2 a3.a7	6
a3	pepa3a7	ATAGDTHIGGEDFDNR		2	1675.73	5	a3.a1 a3.a2 a3.a3 a3.a6 a3.a7	46
a3	pepa3a8	AVVTVPAYFNDAQR		2	1550.8	2	a3.a8 a3.a9	24
a3	pepa3a9	DAGAISGINVIR		2	1185.66	1	a3.a2	17
a3	pepa3b10	DAGVIAGINVAR		2	1155.65	2	a3.a4 a3.a5	19
a3	pepa3b11	DAGVIAGINVMR		2	1215.65	2	a3.a3 a3.a6	22
a3	pepa3b12	DAGVISGINVMR		2	1231.65	1	a3.a1	23
a3	pepa3b13	DAGVISGINVMR	M11:+15.99491	2	1247.64	1	a3.a1	2
a3	pepa3b14	DFFEGKEPNK		2	1210.57	2	a3.a4 a3.a5	8
a3	pepa3b15	DNNIIGTFEIK		2	1263.66	1	a3.a2	19
a3	pepa3b16	EAEEFAEEDK		2	1196.5	2	a3.a4 a3.a5	1
a3	pepa3b17	EAIEWIDENQNSEKEEYDEK		3	2498.08	2	a3.a4 a3.a5	24
a3	pepa3b18	EFAAEEISSMVIIK		2	1566.81	1	a3.a3	12
a3	pepa3b19	EIAEAFIGSPVK		2	1260.68	1	a3.a1	28
a3	pepa3b20	EIAEAFIGTTVK		2	1278.69	1	a3.a7	14
a3	pepa3b21	EIAEAYIGTTIK		2	1308.7	1	a3.a6	10
a3	pepa3b22	EIAEAYIGVTIK		2	1306.73	1	a3.a3	1
a3	pepa3b23	EIEDAVADIR		2	1130.57	1	a3.a8	20
a3	pepa3b24	EIEGICNPIISK	C6:+57.02146	2	1372.71	1	a3.a2	24
a3	pepa3b25	EIESICNPIIAK	C6:+57.02146	2	1386.73	2	a3.a3 a3.a6	17
a3	pepa3b26	EIESICNPIIAR	C6:+57.02146	2	1414.74	1	a3.a1	24
a3	pepa3b27	EKIPAEIASEIETAVSDIR		3	2071.09	1	a3.a9	5
a3	pepa3b28	EQIFSTYSDNQPGVIIQVYEGER		2	2672.28	1	a3.a1	26
a3	pepa3b29	EQVFSTYADNQPGVIIQVYEGER		2	2642.27	1	a3.a2	3
a3	pepa3b30	EQVFSTYSDNQPGVIIQVYEGER	E1:-18.01056	3	2640.26	2	a3.a3 a3.a6	14
a3	pepa3b31	EQVFSTYSDNQPGVIIQVYEGER		2	2658.27	2	a3.a3 a3.a6	12
a3	pepa3b32	ETAEAYIGK		2	981.489	4	a3.a4 a3.a5 a3.a8 a3.a9	5
a3	pepa3b33	ETAEAYIGKK		2	1109.58	2	a3.a4 a3.a5	1
a3	pepa3b34	EVDEVIIVGGMTR		2	1417.74	2	a3.a8 a3.a9	17
a3	pepa3b35	EVEAVCNPIITAVYQR	C6:+57.02146	2	1861.95	2	a3.a4 a3.a5	28
a3	pepa3b36	FDITGVPPAPR		2	1169.63	1	a3.a4	50
a3	pepa3b37	FEEINIDIFR		2	1295.66	1	a3.a6	2
a3	pepa3b38	FEEINMDIFR		2	1313.62	2	a3.a1 a3.a3	24
a3	pepa3b39	FEEINNDIFR		2	1296.62	2	a3.a4 a3.a5	24
a3	pepa3b40	FEEMNMDIFR		2	1331.58	2	a3.a2 a3.a7	24
a3	pepa3b41	FETIVNHIIER		3	1370.74	1	a3.a8	14
a3	pepa3b42	FSDASVQSDR		2	1111.5	1	a3.a7	1
a3	pepa3b43	FSDPSVQSDIIHWPFK		3	1902.94	1	a3.a2	19
a3	pepa3b44	FSDSSVQSDMK		2	1230.53	1	a3.a3	22
a3	pepa3b45	FSPSQIGANVITK		2	1361.74	1	a3.a9	6
a3	pepa3b46	FTDSSVQSDIK		2	1226.59	1	a3.a6	17
a3	pepa3b47	GEDKEFSAEEISSMIIIK		3	2026.01	1	a3.a6	20
a3	pepa3b48	GEEKEFAAEEISSMVIIK		3	2010.01	1	a3.a3	4
a3	pepa3b49	GEGPAIGIDIGTTYSCVGVWQHDR	C16:+57.02146	3	2588.22	4	a3.a1 a3.a3 a3.a6 a3.a7	24
a3	pepa3b50	GEIIVGTPAK		2	984.573	2	a3.a8 a3.a9	14
a3	pepa3b51	GVNPDEAVAMGAAIQGGIIR		2	1939.01	2	a3.a8 a3.a9	37
a3	pepa3b52	GVNPDEAVAYGAAVQGGIISGEGGDETK		3	2661.26	2	a3.a4 a3.a5	12
a3	pepa3b53	IGSVIGIDIGTTYSCVGVYK	C15:+57.02146	2	2102.08	2	a3.a4 a3.a5	5
a3	pepa3b54	IINEPTAAAIAYGIDK		2	1659.9	7	a3.a1 a3.a2 a3.a3 a3.a4 a3.a5 a3.a6 a3.a7	45
a3	pepa3b55	IINEPTAAAIAYGIDKK		2	1787.99	7	a3.a1 a3.a2 a3.a3 a3.a4 a3.a5 a3.a6 a3.a7	62
a3	pepa3b56	IINEPTAAAISYGMTNK		2	1793.91	1	a3.a8	24
a3	pepa3b57	IKDAVVTVPAYFNDAQR		2	1907	2	a3.a4 a3.a5	40
a3	pepa3b58	IKEIEGICNPIISK	C8:+57.02146	2	1613.89	1	a3.a2	26
a3	pepa3b59	IKEVEAVCNPIITAVYQR	C8:+57.02146	3	2103.13	2	a3.a4 a3.a5	41
a3	pepa3b60	IPAEIASEIETAVSDIR		2	1813.95	1	a3.a9	15
a3	pepa3b61	IQAGPADKPMIYVEYK		3	1822.94	1	a3.a3	5
a3	pepa3b62	IQAGPADKPMIYVEYKGEEK		3	2266.14	1	a3.a3	1
a3	pepa3b63	IQQIIQDFFNGK		2	1450.77	1	a3.a2	18
a3	pepa3b64	ISQEEIDR		2	989.49	2	a3.a4 a3.a5	1
a3	pepa3b65	ITPSWVGFTDSER		2	1494.72	2	a3.a4 a3.a5	24
a3	pepa3b66	IVNHFVAEFR		2	1231.66	1	a3.a2	44
a3	pepa3b67	IVPYQIVNK		2	1073.64	2	a3.a4 a3.a5	23
a3	pepa3b68	KFSDPSVQSDIIHWPFK		3	2031.03	1	a3.a2	20
a3	pepa3b69	KIVPYQIVNK		2	1201.73	2	a3.a4 a3.a5	23
a3	pepa3b70	MKEIESICNPIIAK	C8:+57.02146	2	1645.87	2	a3.a3 a3.a6	17
a3	pepa3b71	MKEIESICNPIIAR	C8:+57.02146	2	1673.87	1	a3.a1	23
a3	pepa3b72	MKETAEAYIGK		2	1240.62	4	a3.a4 a3.a5 a3.a8 a3.a9	4
a3	pepa3b73	MREIAEAFIGSPVK		3	1547.83	1	a3.a1	2
a3	pepa3b74	MVNHFVQEFK		2	1278.63	4	a3.a1 a3.a3 a3.a6 a3.a7	24
a3	pepa3b75	MYQGAGGEAGGPGASGMDDDAPPASGGAGPK		3	2733.15	1	a3.a3	5
a3	pepa3b76	MYQGAGGEAGGPGASGMDDDAPPASGGAGPK	M1:+15.99491	3	2749.15	1	a3.a3	1
[truncated: 10,077 more rows]

## Sheet: compar_Spectra
Group ID	Sub-group ID	Top Protein ID	Top Protein Description	Number of proteins	DI_dry_R1	DI_dry_R2	DI_dry_R3	DI_6h_R1	DI_6h_R2	DI_6h_R3	DI_16h_R1	DI_16h_R2	DI_16h_R3	DI_24h_R1	DI_24h_R2	DI_24h_R3	LI_dry_R1	LI_dry_R2	LI_dry_R3	LI_6h_R1	LI_6h_R2	LI_6h_R3	LI_16h_R1	LI_16h_R2	LI_16h_R3	LI_24h_R1	LI_24h_R2	LI_24h_R3
[truncated: 1,592 more rows]

[truncated: 7 more sheets: compar_Specific, compar_Unique, compar_Specific_Unique, compar_PAI, spectra, peptides_pos, X!TandemPipeline informations]
