# Supplementary material for: Dynamics of Protein Phosphorylation during Arabidopsis Seed Germination
Source: Int J Mol Sci. 2022 Jun 24;23(13):7059. doi: 10.3390/ijms23137059 (PMC9266807; doi:10.3390/ijms23137059)
Supplement: Supplementary file 1 [file ijms-23-07059-s001.zip › Table_S3.xlsx]

## Sheet: phosphoislands
Group ID	Sub-group ID	PhosphoIsland ID	Description	MW	Phosphosites positions	Spectra	Uniques	number of proteins sharing these phosphosites
a1	a1.a1	a1.a1.a1	AT5G50600.1 | Symbols: ATHSD1, HSD1 | hydroxysteroid dehydrogenase 1 | chr5:20589917-20591653 REVERSE LENGTH=349	39	334 337 340 343 348	429	3	2
a1	a1.a1	a1.a1.a2	AT5G50700.1 | Symbols: HSD1 | hydroxysteroid dehydrogenase 1 | chr5:20623259-20624995 REVERSE LENGTH=349	39	334 337 340 343 348	429	3	2
a1	a1.a2	a1.a2.a1	AT5G50600.1 | Symbols: ATHSD1, HSD1 | hydroxysteroid dehydrogenase 1 | chr5:20589917-20591653 REVERSE LENGTH=349	39	238 240	410	1	2
a1	a1.a2	a1.a2.a2	AT5G50700.1 | Symbols: HSD1 | hydroxysteroid dehydrogenase 1 | chr5:20623259-20624995 REVERSE LENGTH=349	39	238 240	410	1	2
a1	a1.a3	a1.a3.a1	AT5G50600.1 | Symbols: ATHSD1, HSD1 | hydroxysteroid dehydrogenase 1 | chr5:20589917-20591653 REVERSE LENGTH=349	39	136 139 148	140	2	2
a1	a1.a3	a1.a3.a2	AT5G50700.1 | Symbols: HSD1 | hydroxysteroid dehydrogenase 1 | chr5:20623259-20624995 REVERSE LENGTH=349	39	136 139 148	140	2	2
a1	a1.a4	a1.a4.a1	AT5G50600.1 | Symbols: ATHSD1, HSD1 | hydroxysteroid dehydrogenase 1 | chr5:20589917-20591653 REVERSE LENGTH=349	39	183 184 185	39	1	2
a1	a1.a4	a1.a4.a2	AT5G50700.1 | Symbols: HSD1 | hydroxysteroid dehydrogenase 1 | chr5:20623259-20624995 REVERSE LENGTH=349	39	183 184 185	39	1	2
a1	a1.a5	a1.a5.a1	AT5G50600.1 | Symbols: ATHSD1, HSD1 | hydroxysteroid dehydrogenase 1 | chr5:20589917-20591653 REVERSE LENGTH=349	39	263 265	4	1	2
a1	a1.a5	a1.a5.a2	AT5G50700.1 | Symbols: HSD1 | hydroxysteroid dehydrogenase 1 | chr5:20623259-20624995 REVERSE LENGTH=349	39	263 265	4	1	2
a1	a1.a6	a1.a6.a1	AT5G50600.1 | Symbols: ATHSD1, HSD1 | hydroxysteroid dehydrogenase 1 | chr5:20589917-20591653 REVERSE LENGTH=349	39	56 57	4	1	2
a1	a1.a6	a1.a6.a2	AT5G50700.1 | Symbols: HSD1 | hydroxysteroid dehydrogenase 1 | chr5:20623259-20624995 REVERSE LENGTH=349	39	56 57	4	1	2
a2	a2.a1	a2.a1.a1	AT3G15670.1 | Symbols: | Late embryogenesis abundant protein (LEA) family protein | chr3:5310141-5310901 REVERSE LENGTH=225	24.1	121 122 124 126	287	3	1
a2	a2.a2	a2.a2.a1	AT3G15670.1 | Symbols: | Late embryogenesis abundant protein (LEA) family protein | chr3:5310141-5310901 REVERSE LENGTH=225	24.1	163 168 170	259	2	1
a2	a2.a3	a2.a3.a1	AT3G15670.1 | Symbols: | Late embryogenesis abundant protein (LEA) family protein | chr3:5310141-5310901 REVERSE LENGTH=225	24.1	39 40 42	210	2	1
a2	a2.a4	a2.a4.a1	AT3G15670.1 | Symbols: | Late embryogenesis abundant protein (LEA) family protein | chr3:5310141-5310901 REVERSE LENGTH=225	24.1	61 62 64	85	1	1
a2	a2.a5	a2.a5.a1	AT3G15670.1 | Symbols: | Late embryogenesis abundant protein (LEA) family protein | chr3:5310141-5310901 REVERSE LENGTH=225	24.1	214 215 218 221 222	60	2	1
a2	a2.a6	a2.a6.a1	AT3G15670.1 | Symbols: | Late embryogenesis abundant protein (LEA) family protein | chr3:5310141-5310901 REVERSE LENGTH=225	24.1	21	30	2	1
a2	a2.a7	a2.a7.a1	AT3G15670.1 | Symbols: | Late embryogenesis abundant protein (LEA) family protein | chr3:5310141-5310901 REVERSE LENGTH=225	24.1	83 84 86	24	1	1
a2	a2.a8	a2.a8.a1	AT3G15670.1 | Symbols: | Late embryogenesis abundant protein (LEA) family protein | chr3:5310141-5310901 REVERSE LENGTH=225	24.1	140 141 144 151 152 155	14	3	1
a2	a2.a9	a2.a9.a1	AT3G15670.1 | Symbols: | Late embryogenesis abundant protein (LEA) family protein | chr3:5310141-5310901 REVERSE LENGTH=225	24.1	193 201 204	6	1	1
a3	a3.a1	a3.a1.a1	AT4G15530.1 | Symbols: PPDK | pyruvate orthophosphate dikinase | chr4:8864828-8870727 REVERSE LENGTH=956	104	536 537	867	1	6
a3	a3.a1	a3.a1.a2	AT4G15530.2 | Symbols: PPDK | pyruvate orthophosphate dikinase | chr4:8864828-8869183 REVERSE LENGTH=875	95.2	455 456	867	1	6
a3	a3.a1	a3.a1.a3	AT4G15530.3 | Symbols: PPDK | pyruvate orthophosphate dikinase | chr4:8864828-8869129 REVERSE LENGTH=857	93.2	437 438	867	1	6
a3	a3.a1	a3.a1.a4	AT4G15530.4 | Symbols: PPDK | pyruvate orthophosphate dikinase | chr4:8864828-8870727 REVERSE LENGTH=956	104	536 537	867	1	6
a3	a3.a1	a3.a1.a5	AT4G15530.5 | Symbols: PPDK | pyruvate orthophosphate dikinase | chr4:8864828-8870748 REVERSE LENGTH=963	104.9	543 544	867	1	6
a3	a3.a1	a3.a1.a6	AT4G15530.6 | Symbols: PPDK | pyruvate orthophosphate dikinase | chr4:8864828-8870748 REVERSE LENGTH=963	104.9	543 544	867	1	6
a3	a3.a2	a3.a2.a1	AT4G15530.1 | Symbols: PPDK | pyruvate orthophosphate dikinase | chr4:8864828-8870727 REVERSE LENGTH=956	104	512 514 515	3	1	6
a3	a3.a2	a3.a2.a2	AT4G15530.2 | Symbols: PPDK | pyruvate orthophosphate dikinase | chr4:8864828-8869183 REVERSE LENGTH=875	95.2	431 433 434	3	1	6
a3	a3.a2	a3.a2.a3	AT4G15530.3 | Symbols: PPDK | pyruvate orthophosphate dikinase | chr4:8864828-8869129 REVERSE LENGTH=857	93.2	413 415 416	3	1	6
a3	a3.a2	a3.a2.a4	AT4G15530.4 | Symbols: PPDK | pyruvate orthophosphate dikinase | chr4:8864828-8870727 REVERSE LENGTH=956	104	512 514 515	3	1	6
a3	a3.a2	a3.a2.a5	AT4G15530.5 | Symbols: PPDK | pyruvate orthophosphate dikinase | chr4:8864828-8870748 REVERSE LENGTH=963	104.9	519 521 522	3	1	6
a3	a3.a2	a3.a2.a6	AT4G15530.6 | Symbols: PPDK | pyruvate orthophosphate dikinase | chr4:8864828-8870748 REVERSE LENGTH=963	104.9	519 521 522	3	1	6
a4	a4.a1	a4.a1.a1	AT4G10020.1 | Symbols: AtHSD5, HSD5 | hydroxysteroid dehydrogenase 5 | chr4:6268363-6270179 FORWARD LENGTH=389	43.3	353 354 356 360 361 363 370 377	608	3	1
a4	a4.a2	a4.a2.a1	AT4G10020.1 | Symbols: AtHSD5, HSD5 | hydroxysteroid dehydrogenase 5 | chr4:6268363-6270179 FORWARD LENGTH=389	43.3	324 331 332	246	2	1
a5	a5.a1	a5.a1.a1	AT5G52300.1 | Symbols: RD29B, LTI65 | CAP160 protein | chr5:21237205-21239404 FORWARD LENGTH=619	65.8	97 99 104 109	197	1	2
a5	a5.a1	a5.a1.a2	AT5G52300.2 | Symbols: RD29B, LTI65 | CAP160 protein | chr5:21237205-21239404 FORWARD LENGTH=618	65.7	96 98 103 108	197	1	2
a5	a5.a2	a5.a2.a1	AT5G52300.1 | Symbols: RD29B, LTI65 | CAP160 protein | chr5:21237205-21239404 FORWARD LENGTH=619	65.8	577	149	1	2
a5	a5.a2	a5.a2.a2	AT5G52300.2 | Symbols: RD29B, LTI65 | CAP160 protein | chr5:21237205-21239404 FORWARD LENGTH=618	65.7	576	149	1	2
a5	a5.a3	a5.a3.a1	AT5G52300.1 | Symbols: RD29B, LTI65 | CAP160 protein | chr5:21237205-21239404 FORWARD LENGTH=619	65.8	411 419 421 427	137	1	2
a5	a5.a3	a5.a3.a2	AT5G52300.2 | Symbols: RD29B, LTI65 | CAP160 protein | chr5:21237205-21239404 FORWARD LENGTH=618	65.7	410 418 420 426	137	1	2
a5	a5.a4	a5.a4.a1	AT5G52300.1 | Symbols: RD29B, LTI65 | CAP160 protein | chr5:21237205-21239404 FORWARD LENGTH=619	65.8	584 587 590 591 594 598 600 603 608	88	1	2
a5	a5.a4	a5.a4.a2	AT5G52300.2 | Symbols: RD29B, LTI65 | CAP160 protein | chr5:21237205-21239404 FORWARD LENGTH=618	65.7	583 586 589 590 593 597 599 602 607	88	1	2
a5	a5.a5	a5.a5.a1	AT5G52300.1 | Symbols: RD29B, LTI65 | CAP160 protein | chr5:21237205-21239404 FORWARD LENGTH=619	65.8	536	68	2	2
a5	a5.a5	a5.a5.a2	AT5G52300.2 | Symbols: RD29B, LTI65 | CAP160 protein | chr5:21237205-21239404 FORWARD LENGTH=618	65.7	535	68	2	2
a5	a5.a6	a5.a6.a1	AT5G52300.1 | Symbols: RD29B, LTI65 | CAP160 protein | chr5:21237205-21239404 FORWARD LENGTH=619	65.8	240 242 244 247 249 251	63	2	2
a5	a5.a6	a5.a6.a2	AT5G52300.2 | Symbols: RD29B, LTI65 | CAP160 protein | chr5:21237205-21239404 FORWARD LENGTH=618	65.7	239 241 243 246 248 250	63	2	2
a5	a5.a7	a5.a7.a1	AT5G52300.1 | Symbols: RD29B, LTI65 | CAP160 protein | chr5:21237205-21239404 FORWARD LENGTH=619	65.8	467 471	32	1	2
a5	a5.a7	a5.a7.a2	AT5G52300.2 | Symbols: RD29B, LTI65 | CAP160 protein | chr5:21237205-21239404 FORWARD LENGTH=618	65.7	466 470	32	1	2
a5	a5.a8	a5.a8.a1	AT5G52300.1 | Symbols: RD29B, LTI65 | CAP160 protein | chr5:21237205-21239404 FORWARD LENGTH=619	65.8	191 197	25	1	2
a5	a5.a8	a5.a8.a2	AT5G52300.2 | Symbols: RD29B, LTI65 | CAP160 protein | chr5:21237205-21239404 FORWARD LENGTH=618	65.7	190 196	25	1	2
a5	a5.a9	a5.a9.a1	AT5G52300.1 | Symbols: RD29B, LTI65 | CAP160 protein | chr5:21237205-21239404 FORWARD LENGTH=619	65.8	347 349 354	20	1	2
a5	a5.a9	a5.a9.a2	AT5G52300.2 | Symbols: RD29B, LTI65 | CAP160 protein | chr5:21237205-21239404 FORWARD LENGTH=618	65.7	346 348 353	20	1	2
a5	a5.b10	a5.b10.a1	AT5G52300.1 | Symbols: RD29B, LTI65 | CAP160 protein | chr5:21237205-21239404 FORWARD LENGTH=619	65.8	281	16	1	2
a5	a5.b10	a5.b10.a2	AT5G52300.2 | Symbols: RD29B, LTI65 | CAP160 protein | chr5:21237205-21239404 FORWARD LENGTH=618	65.7	280	16	1	2
a5	a5.b11	a5.b11.a1	AT5G52300.1 | Symbols: RD29B, LTI65 | CAP160 protein | chr5:21237205-21239404 FORWARD LENGTH=619	65.8	271	9	1	2
a5	a5.b11	a5.b11.a2	AT5G52300.2 | Symbols: RD29B, LTI65 | CAP160 protein | chr5:21237205-21239404 FORWARD LENGTH=618	65.7	270	9	1	2
a5	a5.b12	a5.b12.a1	AT5G52300.1 | Symbols: RD29B, LTI65 | CAP160 protein | chr5:21237205-21239404 FORWARD LENGTH=619	65.8	173	9	1	2
a5	a5.b12	a5.b12.a2	AT5G52300.2 | Symbols: RD29B, LTI65 | CAP160 protein | chr5:21237205-21239404 FORWARD LENGTH=618	65.7	172	9	1	2
a5	a5.b13	a5.b13.a1	AT5G52300.1 | Symbols: RD29B, LTI65 | CAP160 protein | chr5:21237205-21239404 FORWARD LENGTH=619	65.8	313	7	1	2
a5	a5.b13	a5.b13.a2	AT5G52300.2 | Symbols: RD29B, LTI65 | CAP160 protein | chr5:21237205-21239404 FORWARD LENGTH=618	65.7	312	7	1	2
a5	a5.b14	a5.b14.a1	AT5G52300.1 | Symbols: RD29B, LTI65 | CAP160 protein | chr5:21237205-21239404 FORWARD LENGTH=619	65.8	214	6	1	2
a5	a5.b14	a5.b14.a2	AT5G52300.2 | Symbols: RD29B, LTI65 | CAP160 protein | chr5:21237205-21239404 FORWARD LENGTH=618	65.7	213	6	1	2
a5	a5.b15	a5.b15.a1	AT5G52300.1 | Symbols: RD29B, LTI65 | CAP160 protein | chr5:21237205-21239404 FORWARD LENGTH=619	65.8	152 156	3	1	2
a5	a5.b15	a5.b15.a2	AT5G52300.2 | Symbols: RD29B, LTI65 | CAP160 protein | chr5:21237205-21239404 FORWARD LENGTH=618	65.7	151 155	3	1	2
a5	a5.b16	a5.b16.a1	AT5G52300.1 | Symbols: RD29B, LTI65 | CAP160 protein | chr5:21237205-21239404 FORWARD LENGTH=619	65.8	447	1	1	2
a5	a5.b16	a5.b16.a2	AT5G52300.2 | Symbols: RD29B, LTI65 | CAP160 protein | chr5:21237205-21239404 FORWARD LENGTH=618	65.7	446	1	1	2
a6	a6.a1	a6.a1.a1	AT2G42560.1 | Symbols: | late embryogenesis abundant domain-containing protein / LEA domain-containing protein | chr2:17714813-17716821 REVERSE LENGTH=635	67.1	48 53 57 59 63 68	387	4	1
a6	a6.a2	a6.a2.a1	AT2G42560.1 | Symbols: | late embryogenesis abundant domain-containing protein / LEA domain-containing protein | chr2:17714813-17716821 REVERSE LENGTH=635	67.1	28 29 33	119	1	1
a6	a6.a3	a6.a3.a1	AT2G42560.1 | Symbols: | late embryogenesis abundant domain-containing protein / LEA domain-containing protein | chr2:17714813-17716821 REVERSE LENGTH=635	67.1	542 546	95	4	1
a6	a6.a4	a6.a4.a1	AT2G42560.1 | Symbols: | late embryogenesis abundant domain-containing protein / LEA domain-containing protein | chr2:17714813-17716821 REVERSE LENGTH=635	67.1	511 517	45	2	1
a6	a6.a5	a6.a5.a1	AT2G42560.1 | Symbols: | late embryogenesis abundant domain-containing protein / LEA domain-containing protein | chr2:17714813-17716821 REVERSE LENGTH=635	67.1	166 171 187	38	3	1
a6	a6.a6	a6.a6.a1	AT2G42560.1 | Symbols: | late embryogenesis abundant domain-containing protein / LEA domain-containing protein | chr2:17714813-17716821 REVERSE LENGTH=635	67.1	143 145 147	34	2	1
a6	a6.a7	a6.a7.a1	AT2G42560.1 | Symbols: | late embryogenesis abundant domain-containing protein / LEA domain-containing protein | chr2:17714813-17716821 REVERSE LENGTH=635	67.1	91 92 93 95	26	2	1
a6	a6.a8	a6.a8.a1	AT2G42560.1 | Symbols: | late embryogenesis abundant domain-containing protein / LEA domain-containing protein | chr2:17714813-17716821 REVERSE LENGTH=635	67.1	241	15	1	1
a6	a6.a9	a6.a9.a1	AT2G42560.1 | Symbols: | late embryogenesis abundant domain-containing protein / LEA domain-containing protein | chr2:17714813-17716821 REVERSE LENGTH=635	67.1	311 313	12	1	1
a6	a6.b10	a6.b10.a1	AT2G42560.1 | Symbols: | late embryogenesis abundant domain-containing protein / LEA domain-containing protein | chr2:17714813-17716821 REVERSE LENGTH=635	67.1	126 129	10	1	1
a6	a6.b11	a6.b11.a1	AT2G42560.1 | Symbols: | late embryogenesis abundant domain-containing protein / LEA domain-containing protein | chr2:17714813-17716821 REVERSE LENGTH=635	67.1	345 347	9	1	1
a6	a6.b12	a6.b12.a1	AT2G42560.1 | Symbols: | late embryogenesis abundant domain-containing protein / LEA domain-containing protein | chr2:17714813-17716821 REVERSE LENGTH=635	67.1	118	5	1	1
a6	a6.b13	a6.b13.a1	AT2G42560.1 | Symbols: | late embryogenesis abundant domain-containing protein / LEA domain-containing protein | chr2:17714813-17716821 REVERSE LENGTH=635	67.1	570 576	3	2	1
a6	a6.b14	a6.b14.a1	AT2G42560.1 | Symbols: | late embryogenesis abundant domain-containing protein / LEA domain-containing protein | chr2:17714813-17716821 REVERSE LENGTH=635	67.1	622 623	3	1	1
a6	a6.b15	a6.b15.a1	AT2G42560.1 | Symbols: | late embryogenesis abundant domain-containing protein / LEA domain-containing protein | chr2:17714813-17716821 REVERSE LENGTH=635	67.1	501	3	1	1
a6	a6.b16	a6.b16.a1	AT2G42560.1 | Symbols: | late embryogenesis abundant domain-containing protein / LEA domain-containing protein | chr2:17714813-17716821 REVERSE LENGTH=635	67.1	80	2	1	1
a7	a7.a1	a7.a1.a1	AT1G07985.1 | Symbols: | Expressed protein | chr1:2475508-2475942 FORWARD LENGTH=144	16.4	131 132 133	608	2	1
a7	a7.a2	a7.a2.a1	AT1G07985.1 | Symbols: | Expressed protein | chr1:2475508-2475942 FORWARD LENGTH=144	16.4	29 32 33 34 36 37 39 40 42 50 51	84	3	1
a7	a7.a3	a7.a3.a1	AT1G07985.1 | Symbols: | Expressed protein | chr1:2475508-2475942 FORWARD LENGTH=144	16.4	62	3	1	1
a8	a8.a1	a8.a1.a1	AT1G54870.1 | Symbols: | NAD(P)-binding Rossmann-fold superfamily protein | chr1:20459011-20460417 FORWARD LENGTH=335	36.7	67 68 72 73 74 76	632	1	1
a8	a8.a2	a8.a2.a1	AT1G54870.1 | Symbols: | NAD(P)-binding Rossmann-fold superfamily protein | chr1:20459011-20460417 FORWARD LENGTH=335	36.7	224 225 226	24	1	1
a8	a8.a3	a8.a3.a1	AT1G54870.1 | Symbols: | NAD(P)-binding Rossmann-fold superfamily protein | chr1:20459011-20460417 FORWARD LENGTH=335	36.7	235	11	1	1
a8	a8.a4	a8.a4.a1	AT1G54870.1 | Symbols: | NAD(P)-binding Rossmann-fold superfamily protein | chr1:20459011-20460417 FORWARD LENGTH=335	36.7	94	6	1	1
a9	a9.a1	a9.a1.a1	AT3G60240.2 | Symbols: EIF4G, CUM2 | eukaryotic translation initiation factor 4G | chr3:22261842-22268295 FORWARD LENGTH=1723	187.3	174 175 176	247	2	3
a9	a9.a1	a9.a1.a2	AT3G60240.3 | Symbols: EIF4G, CUM2 | eukaryotic translation initiation factor 4G | chr3:22261842-22268295 FORWARD LENGTH=1725	187.4	176 177 178	247	2	3
a9	a9.a1	a9.a1.a3	AT3G60240.4 | Symbols: EIF4G, CUM2 | eukaryotic translation initiation factor 4G | chr3:22261842-22268295 FORWARD LENGTH=1727	187.6	178 179 180	247	2	3
a9	a9.a2	a9.a2.a1	AT3G60240.2 | Symbols: EIF4G, CUM2 | eukaryotic translation initiation factor 4G | chr3:22261842-22268295 FORWARD LENGTH=1723	187.3	693 694 697 698 701 705 708	123	1	3
a9	a9.a2	a9.a2.a2	AT3G60240.3 | Symbols: EIF4G, CUM2 | eukaryotic translation initiation factor 4G | chr3:22261842-22268295 FORWARD LENGTH=1725	187.4	695 696 699 700 703 707 710	123	1	3
a9	a9.a2	a9.a2.a3	AT3G60240.4 | Symbols: EIF4G, CUM2 | eukaryotic translation initiation factor 4G | chr3:22261842-22268295 FORWARD LENGTH=1727	187.6	697 698 701 702 705 709 712	123	1	3
a9	a9.a3	a9.a3.a1	AT3G60240.2 | Symbols: EIF4G, CUM2 | eukaryotic translation initiation factor 4G | chr3:22261842-22268295 FORWARD LENGTH=1723	187.3	901 902	58	2	3
a9	a9.a3	a9.a3.a2	AT3G60240.3 | Symbols: EIF4G, CUM2 | eukaryotic translation initiation factor 4G | chr3:22261842-22268295 FORWARD LENGTH=1725	187.4	903 904	58	2	3
a9	a9.a3	a9.a3.a3	AT3G60240.4 | Symbols: EIF4G, CUM2 | eukaryotic translation initiation factor 4G | chr3:22261842-22268295 FORWARD LENGTH=1727	187.6	905 906	58	2	3
a9	a9.a4	a9.a4.a1	AT3G60240.2 | Symbols: EIF4G, CUM2 | eukaryotic translation initiation factor 4G | chr3:22261842-22268295 FORWARD LENGTH=1723	187.3	1522 1525	36	1	3
a9	a9.a4	a9.a4.a2	AT3G60240.3 | Symbols: EIF4G, CUM2 | eukaryotic translation initiation factor 4G | chr3:22261842-22268295 FORWARD LENGTH=1725	187.4	1524 1527	36	1	3
a9	a9.a4	a9.a4.a3	AT3G60240.4 | Symbols: EIF4G, CUM2 | eukaryotic translation initiation factor 4G | chr3:22261842-22268295 FORWARD LENGTH=1727	187.6	1526 1529	36	1	3
a9	a9.a5	a9.a5.a1	AT3G60240.2 | Symbols: EIF4G, CUM2 | eukaryotic translation initiation factor 4G | chr3:22261842-22268295 FORWARD LENGTH=1723	187.3	1503 1506	14	1	3
a9	a9.a5	a9.a5.a2	AT3G60240.3 | Symbols: EIF4G, CUM2 | eukaryotic translation initiation factor 4G | chr3:22261842-22268295 FORWARD LENGTH=1725	187.4	1505 1508	14	1	3
a9	a9.a5	a9.a5.a3	AT3G60240.4 | Symbols: EIF4G, CUM2 | eukaryotic translation initiation factor 4G | chr3:22261842-22268295 FORWARD LENGTH=1727	187.6	1507 1510	14	1	3
a9	a9.a6	a9.a6.a1	AT3G60240.2 | Symbols: EIF4G, CUM2 | eukaryotic translation initiation factor 4G | chr3:22261842-22268295 FORWARD LENGTH=1723	187.3	102	8	1	2
a9	a9.a6	a9.a6.a2	AT3G60240.3 | Symbols: EIF4G, CUM2 | eukaryotic translation initiation factor 4G | chr3:22261842-22268295 FORWARD LENGTH=1725	187.4	102	8	1	2
a9	a9.a7	a9.a7.a1	AT3G60240.2 | Symbols: EIF4G, CUM2 | eukaryotic translation initiation factor 4G | chr3:22261842-22268295 FORWARD LENGTH=1723	187.3	48 59 60	4	1	3
a9	a9.a7	a9.a7.a2	AT3G60240.3 | Symbols: EIF4G, CUM2 | eukaryotic translation initiation factor 4G | chr3:22261842-22268295 FORWARD LENGTH=1725	187.4	48 59 60	4	1	3
a9	a9.a7	a9.a7.a3	AT3G60240.4 | Symbols: EIF4G, CUM2 | eukaryotic translation initiation factor 4G | chr3:22261842-22268295 FORWARD LENGTH=1727	187.6	48 59 60	4	1	3
a9	a9.a8	a9.a8.a1	AT3G60240.2 | Symbols: EIF4G, CUM2 | eukaryotic translation initiation factor 4G | chr3:22261842-22268295 FORWARD LENGTH=1723	187.3	722	3	1	3
a9	a9.a8	a9.a8.a2	AT3G60240.3 | Symbols: EIF4G, CUM2 | eukaryotic translation initiation factor 4G | chr3:22261842-22268295 FORWARD LENGTH=1725	187.4	724	3	1	3
a9	a9.a8	a9.a8.a3	AT3G60240.4 | Symbols: EIF4G, CUM2 | eukaryotic translation initiation factor 4G | chr3:22261842-22268295 FORWARD LENGTH=1727	187.6	726	3	1	3
a9	a9.a9	a9.a9.a1	AT3G60240.2 | Symbols: EIF4G, CUM2 | eukaryotic translation initiation factor 4G | chr3:22261842-22268295 FORWARD LENGTH=1723	187.3	540 542	3	1	3
a9	a9.a9	a9.a9.a2	AT3G60240.3 | Symbols: EIF4G, CUM2 | eukaryotic translation initiation factor 4G | chr3:22261842-22268295 FORWARD LENGTH=1725	187.4	542 544	3	1	3
a9	a9.a9	a9.a9.a3	AT3G60240.4 | Symbols: EIF4G, CUM2 | eukaryotic translation initiation factor 4G | chr3:22261842-22268295 FORWARD LENGTH=1727	187.6	544 546	3	1	3
a9	a9.b10	a9.b10.a1	AT3G60240.2 | Symbols: EIF4G, CUM2 | eukaryotic translation initiation factor 4G | chr3:22261842-22268295 FORWARD LENGTH=1723	187.3	646	3	1	3
a9	a9.b10	a9.b10.a2	AT3G60240.3 | Symbols: EIF4G, CUM2 | eukaryotic translation initiation factor 4G | chr3:22261842-22268295 FORWARD LENGTH=1725	187.4	648	3	1	3
a9	a9.b10	a9.b10.a3	AT3G60240.4 | Symbols: EIF4G, CUM2 | eukaryotic translation initiation factor 4G | chr3:22261842-22268295 FORWARD LENGTH=1727	187.6	650	3	1	3
a9	a9.b11	a9.b11.a1	AT3G60240.2 | Symbols: EIF4G, CUM2 | eukaryotic translation initiation factor 4G | chr3:22261842-22268295 FORWARD LENGTH=1723	187.3	981	2	1	3
a9	a9.b11	a9.b11.a2	AT3G60240.3 | Symbols: EIF4G, CUM2 | eukaryotic translation initiation factor 4G | chr3:22261842-22268295 FORWARD LENGTH=1725	187.4	983	2	1	3
a9	a9.b11	a9.b11.a3	AT3G60240.4 | Symbols: EIF4G, CUM2 | eukaryotic translation initiation factor 4G | chr3:22261842-22268295 FORWARD LENGTH=1727	187.6	985	2	1	3
a9	a9.b12	a9.b12.a1	AT3G60240.2 | Symbols: EIF4G, CUM2 | eukaryotic translation initiation factor 4G | chr3:22261842-22268295 FORWARD LENGTH=1723	187.3	894	2	1	3
a9	a9.b12	a9.b12.a2	AT3G60240.3 | Symbols: EIF4G, CUM2 | eukaryotic translation initiation factor 4G | chr3:22261842-22268295 FORWARD LENGTH=1725	187.4	896	2	1	3
a9	a9.b12	a9.b12.a3	AT3G60240.4 | Symbols: EIF4G, CUM2 | eukaryotic translation initiation factor 4G | chr3:22261842-22268295 FORWARD LENGTH=1727	187.6	898	2	1	3
a9	a9.b13	a9.b13.a1	AT3G60240.2 | Symbols: EIF4G, CUM2 | eukaryotic translation initiation factor 4G | chr3:22261842-22268295 FORWARD LENGTH=1723	187.3	198	2	1	3
a9	a9.b13	a9.b13.a2	AT3G60240.3 | Symbols: EIF4G, CUM2 | eukaryotic translation initiation factor 4G | chr3:22261842-22268295 FORWARD LENGTH=1725	187.4	200	2	1	3
a9	a9.b13	a9.b13.a3	AT3G60240.4 | Symbols: EIF4G, CUM2 | eukaryotic translation initiation factor 4G | chr3:22261842-22268295 FORWARD LENGTH=1727	187.6	202	2	1	3
a9	a9.b14	a9.b14.a1	AT3G60240.2 | Symbols: EIF4G, CUM2 | eukaryotic translation initiation factor 4G | chr3:22261842-22268295 FORWARD LENGTH=1723	187.3	1448	1	1	3
a9	a9.b14	a9.b14.a2	AT3G60240.3 | Symbols: EIF4G, CUM2 | eukaryotic translation initiation factor 4G | chr3:22261842-22268295 FORWARD LENGTH=1725	187.4	1450	1	1	3
a9	a9.b14	a9.b14.a3	AT3G60240.4 | Symbols: EIF4G, CUM2 | eukaryotic translation initiation factor 4G | chr3:22261842-22268295 FORWARD LENGTH=1727	187.6	1452	1	1	3
b10	b10.a1	b10.a1.a1	AT4G25580.1 | Symbols: | CAP160 protein | chr4:13056320-13058657 FORWARD LENGTH=626	66.4	341 345 356 369	236	6	1
b10	b10.a2	b10.a2.a1	AT4G25580.1 | Symbols: | CAP160 protein | chr4:13056320-13058657 FORWARD LENGTH=626	66.4	158 162	43	2	1
b10	b10.a3	b10.a3.a1	AT4G25580.1 | Symbols: | CAP160 protein | chr4:13056320-13058657 FORWARD LENGTH=626	66.4	587 588 590 593	31	1	1
b10	b10.a4	b10.a4.a1	AT4G25580.1 | Symbols: | CAP160 protein | chr4:13056320-13058657 FORWARD LENGTH=626	66.4	225 226 233 234	30	1	1
b10	b10.a5	b10.a5.a1	AT4G25580.1 | Symbols: | CAP160 protein | chr4:13056320-13058657 FORWARD LENGTH=626	66.4	207 212 214 216	29	1	1
b10	b10.a6	b10.a6.a1	AT4G25580.1 | Symbols: | CAP160 protein | chr4:13056320-13058657 FORWARD LENGTH=626	66.4	488	24	2	1
b10	b10.a7	b10.a7.a1	AT4G25580.1 | Symbols: | CAP160 protein | chr4:13056320-13058657 FORWARD LENGTH=626	66.4	414 415	21	2	1
b10	b10.a8	b10.a8.a1	AT4G25580.1 | Symbols: | CAP160 protein | chr4:13056320-13058657 FORWARD LENGTH=626	66.4	118 119	20	1	1
b10	b10.a9	b10.a9.a1	AT4G25580.1 | Symbols: | CAP160 protein | chr4:13056320-13058657 FORWARD LENGTH=626	66.4	604	18	1	1
b10	b10.b10	b10.b10.a1	AT4G25580.1 | Symbols: | CAP160 protein | chr4:13056320-13058657 FORWARD LENGTH=626	66.4	251 256 259 263	8	1	1
b10	b10.b11	b10.b11.a1	AT4G25580.1 | Symbols: | CAP160 protein | chr4:13056320-13058657 FORWARD LENGTH=626	66.4	384 385	6	1	1
b10	b10.b12	b10.b12.a1	AT4G25580.1 | Symbols: | CAP160 protein | chr4:13056320-13058657 FORWARD LENGTH=626	66.4	522 524	6	1	1
b10	b10.b13	b10.b13.a1	AT4G25580.1 | Symbols: | CAP160 protein | chr4:13056320-13058657 FORWARD LENGTH=626	66.4	287	2	1	1
b11	b11.a1	b11.a1.a1	AT1G64110.1 | Symbols: | P-loop containing nucleoside triphosphate hydrolases superfamily protein | chr1:23796887-23801240 REVERSE LENGTH=824	91.8	215 216	256	4	2
b11	b11.a1	b11.a1.a2	AT1G64110.2 | Symbols: | P-loop containing nucleoside triphosphate hydrolases superfamily protein | chr1:23796887-23801255 REVERSE LENGTH=829	92.4	220 221	256	4	2
b11	b11.a2	b11.a2.a1	AT1G64110.3 | Symbols: | P-loop containing nucleoside triphosphate hydrolases superfamily protein | chr1:23796887-23801255 REVERSE LENGTH=827	92.2	220 221	112	4	1
b11	b11.a3	b11.a3.a1	AT1G64110.1 | Symbols: | P-loop containing nucleoside triphosphate hydrolases superfamily protein | chr1:23796887-23801240 REVERSE LENGTH=824	91.8	238 240	45	1	3
b11	b11.a3	b11.a3.a2	AT1G64110.2 | Symbols: | P-loop containing nucleoside triphosphate hydrolases superfamily protein | chr1:23796887-23801255 REVERSE LENGTH=829	92.4	243 245	45	1	3
b11	b11.a3	b11.a3.a1	AT1G64110.3 | Symbols: | P-loop containing nucleoside triphosphate hydrolases superfamily protein | chr1:23796887-23801255 REVERSE LENGTH=827	92.2	241 243	45	1	3
b11	b11.a4	b11.a4.a1	AT1G64110.1 | Symbols: | P-loop containing nucleoside triphosphate hydrolases superfamily protein | chr1:23796887-23801240 REVERSE LENGTH=824	91.8	144 146 157 159 161	32	5	3
b11	b11.a4	b11.a4.a2	AT1G64110.2 | Symbols: | P-loop containing nucleoside triphosphate hydrolases superfamily protein | chr1:23796887-23801255 REVERSE LENGTH=829	92.4	149 151 162 164 166	32	5	3
b11	b11.a4	b11.a4.a1	AT1G64110.3 | Symbols: | P-loop containing nucleoside triphosphate hydrolases superfamily protein | chr1:23796887-23801255 REVERSE LENGTH=827	92.2	149 151 162 164 166	32	5	3
b11	b11.a5	b11.a5.a1	AT1G64110.1 | Symbols: | P-loop containing nucleoside triphosphate hydrolases superfamily protein | chr1:23796887-23801240 REVERSE LENGTH=824	91.8	200 201 205 206	14	1	3
b11	b11.a5	b11.a5.a2	AT1G64110.2 | Symbols: | P-loop containing nucleoside triphosphate hydrolases superfamily protein | chr1:23796887-23801255 REVERSE LENGTH=829	92.4	205 206 210 211	14	1	3
b11	b11.a5	b11.a5.a1	AT1G64110.3 | Symbols: | P-loop containing nucleoside triphosphate hydrolases superfamily protein | chr1:23796887-23801255 REVERSE LENGTH=827	92.2	205 206 210 211	14	1	3
b11	b11.a6	b11.a6.a1	AT1G64110.1 | Symbols: | P-loop containing nucleoside triphosphate hydrolases superfamily protein | chr1:23796887-23801240 REVERSE LENGTH=824	91.8	32 33	4	1	3
b11	b11.a6	b11.a6.a2	AT1G64110.2 | Symbols: | P-loop containing nucleoside triphosphate hydrolases superfamily protein | chr1:23796887-23801255 REVERSE LENGTH=829	92.4	37 38	4	1	3
b11	b11.a6	b11.a6.a1	AT1G64110.3 | Symbols: | P-loop containing nucleoside triphosphate hydrolases superfamily protein | chr1:23796887-23801255 REVERSE LENGTH=827	92.2	37 38	4	1	3
b11	b11.a7	b11.a7.a1	AT1G64110.1 | Symbols: | P-loop containing nucleoside triphosphate hydrolases superfamily protein | chr1:23796887-23801240 REVERSE LENGTH=824	91.8	193	3	1	3
b11	b11.a7	b11.a7.a2	AT1G64110.2 | Symbols: | P-loop containing nucleoside triphosphate hydrolases superfamily protein | chr1:23796887-23801255 REVERSE LENGTH=829	92.4	198	3	1	3
b11	b11.a7	b11.a7.a1	AT1G64110.3 | Symbols: | P-loop containing nucleoside triphosphate hydrolases superfamily protein | chr1:23796887-23801255 REVERSE LENGTH=827	92.2	198	3	1	3
b12	b12.a1	b12.a1.a1	AT2G27710.1 | Symbols: | 60S acidic ribosomal protein family | chr2:11816929-11817670 FORWARD LENGTH=115	11.4	105	302	2	3
b12	b12.a1	b12.a1.a2	AT2G27710.2 | Symbols: | 60S acidic ribosomal protein family | chr2:11816929-11817670 FORWARD LENGTH=115	11.4	105	302	2	3
b12	b12.a1	b12.a1.a3	AT2G27710.3 | Symbols: | 60S acidic ribosomal protein family | chr2:11816929-11817670 FORWARD LENGTH=115	11.4	105	302	2	3
b12	b12.a2	b12.a2.a1	AT2G27710.1 | Symbols: | 60S acidic ribosomal protein family | chr2:11816929-11817670 FORWARD LENGTH=115	11.4	67 77 79 80 89	140	3	3
b12	b12.a2	b12.a2.a2	AT2G27710.2 | Symbols: | 60S acidic ribosomal protein family | chr2:11816929-11817670 FORWARD LENGTH=115	11.4	67 77 79 80 89	140	3	3
b12	b12.a2	b12.a2.a3	AT2G27710.3 | Symbols: | 60S acidic ribosomal protein family | chr2:11816929-11817670 FORWARD LENGTH=115	11.4	67 77 79 80 89	140	3	3
b13	b13.a1	b13.a1.a1	AT2G27100.1 | Symbols: SE | C2H2 zinc-finger protein SERRATE (SE) | chr2:11572587-11576357 FORWARD LENGTH=720	80.9	291 294 295 299	354	4	1
b13	b13.a2	b13.a2.a1	AT2G27100.1 | Symbols: SE | C2H2 zinc-finger protein SERRATE (SE) | chr2:11572587-11576357 FORWARD LENGTH=720	80.9	90 92	50	1	1
b13	b13.a3	b13.a3.a1	AT2G27100.1 | Symbols: SE | C2H2 zinc-finger protein SERRATE (SE) | chr2:11572587-11576357 FORWARD LENGTH=720	80.9	76	19	3	1
b13	b13.a4	b13.a4.a1	AT2G27100.1 | Symbols: SE | C2H2 zinc-finger protein SERRATE (SE) | chr2:11572587-11576357 FORWARD LENGTH=720	80.9	24	3	2	1
b13	b13.a5	b13.a5.a1	AT2G27100.1 | Symbols: SE | C2H2 zinc-finger protein SERRATE (SE) | chr2:11572587-11576357 FORWARD LENGTH=720	80.9	689	3	1	1
b14	b14.a1	b14.a1.a1	AT3G27660.1 | Symbols: OLEO4, OLE3 | oleosin 4 | chr3:10243851-10244821 FORWARD LENGTH=191	20.2	175 179 181	212	2	1
b14	b14.a2	b14.a2.a1	AT3G27660.1 | Symbols: OLEO4, OLE3 | oleosin 4 | chr3:10243851-10244821 FORWARD LENGTH=191	20.2	24 33 36 40 42	142	1	1
b14	b14.a3	b14.a3.a1	AT3G27660.1 | Symbols: OLEO4, OLE3 | oleosin 4 | chr3:10243851-10244821 FORWARD LENGTH=191	20.2	164	44	2	1
b14	b14.a4	b14.a4.a1	AT3G27660.1 | Symbols: OLEO4, OLE3 | oleosin 4 | chr3:10243851-10244821 FORWARD LENGTH=191	20.2	153	17	1	1
b14	b14.a5	b14.a5.a1	AT3G27660.1 | Symbols: OLEO4, OLE3 | oleosin 4 | chr3:10243851-10244821 FORWARD LENGTH=191	20.2	133 142	13	1	1
b15	b15.a1	b15.a1.a1	AT1G52690.1 | Symbols: | Late embryogenesis abundant protein (LEA) family protein | chr1:19619842-19620589 FORWARD LENGTH=169	18	113 114	195	3	2
b15	b15.a1	b15.a1.a2	AT1G52690.2 | Symbols: | Late embryogenesis abundant protein (LEA) family protein | chr1:19619842-19620589 FORWARD LENGTH=169	18	113 114	195	3	2
b15	b15.a2	b15.a2.a1	AT1G52690.1 | Symbols: | Late embryogenesis abundant protein (LEA) family protein | chr1:19619842-19620589 FORWARD LENGTH=169	18	152 153 156 157 158 159 160 161 162 163	80	2	2
b15	b15.a2	b15.a2.a2	AT1G52690.2 | Symbols: | Late embryogenesis abundant protein (LEA) family protein | chr1:19619842-19620589 FORWARD LENGTH=169	18	152 153 156 157 158 159 160 161 162 163	80	2	2
b15	b15.a3	b15.a3.a1	AT1G52690.1 | Symbols: | Late embryogenesis abundant protein (LEA) family protein | chr1:19619842-19620589 FORWARD LENGTH=169	18	80 82 83 85	72	2	2
b15	b15.a3	b15.a3.a2	AT1G52690.2 | Symbols: | Late embryogenesis abundant protein (LEA) family protein | chr1:19619842-19620589 FORWARD LENGTH=169	18	80 82 83 85	72	2	2
b15	b15.a4	b15.a4.a1	AT1G52690.1 | Symbols: | Late embryogenesis abundant protein (LEA) family protein | chr1:19619842-19620589 FORWARD LENGTH=169	18	22 33	56	3	2
b15	b15.a4	b15.a4.a2	AT1G52690.2 | Symbols: | Late embryogenesis abundant protein (LEA) family protein | chr1:19619842-19620589 FORWARD LENGTH=169	18	22 33	56	3	2
b15	b15.a5	b15.a5.a1	AT1G52690.1 | Symbols: | Late embryogenesis abundant protein (LEA) family protein | chr1:19619842-19620589 FORWARD LENGTH=169	18	62 63	17	1	2
b15	b15.a5	b15.a5.a2	AT1G52690.2 | Symbols: | Late embryogenesis abundant protein (LEA) family protein | chr1:19619842-19620589 FORWARD LENGTH=169	18	62 63	17	1	2
b15	b15.a6	b15.a6.a1	AT1G52690.1 | Symbols: | Late embryogenesis abundant protein (LEA) family protein | chr1:19619842-19620589 FORWARD LENGTH=169	18	40 46	3	1	2
b15	b15.a6	b15.a6.a2	AT1G52690.2 | Symbols: | Late embryogenesis abundant protein (LEA) family protein | chr1:19619842-19620589 FORWARD LENGTH=169	18	40 46	3	1	2
b16	b16.a1	b16.a1.a1	AT4G22670.1 | Symbols: AtHip1, HIP1, TPR11 | HSP70-interacting protein 1 | chr4:11918236-11920671 FORWARD LENGTH=441	46.5	63	398	1	1
b16	b16.a2	b16.a2.a1	AT4G22670.1 | Symbols: AtHip1, HIP1, TPR11 | HSP70-interacting protein 1 | chr4:11918236-11920671 FORWARD LENGTH=441	46.5	89	12	1	1
b16	b16.a3	b16.a3.a1	AT4G22670.1 | Symbols: AtHip1, HIP1, TPR11 | HSP70-interacting protein 1 | chr4:11918236-11920671 FORWARD LENGTH=441	46.5	25 27	7	1	1
b16	b16.a4	b16.a4.a1	AT4G22670.1 | Symbols: AtHip1, HIP1, TPR11 | HSP70-interacting protein 1 | chr4:11918236-11920671 FORWARD LENGTH=441	46.5	112	2	1	1
b17	b17.a1	b17.a1.a1	AT1G59610.1 | Symbols: ADL3, CF1, DRP2B, DL3 | dynamin-like 3 | chr1:21893413-21900780 FORWARD LENGTH=920	100	533 540 541 542	157	1	1
b17	b17.a2	b17.a2.a1	AT1G59610.1 | Symbols: ADL3, CF1, DRP2B, DL3 | dynamin-like 3 | chr1:21893413-21900780 FORWARD LENGTH=920	100	839 841 843 844	70	1	1
b17	b17.a3	b17.a3.a1	AT1G10290.1 | Symbols: ADL6, DRP2A | dynamin-like protein 6 | chr1:3370774-3377120 FORWARD LENGTH=914	99	532 533	68	1	1
b17	b17.a4	b17.a4.a1	AT1G59610.1 | Symbols: ADL3, CF1, DRP2B, DL3 | dynamin-like 3 | chr1:21893413-21900780 FORWARD LENGTH=920	100	882 883	47	1	1
b17	b17.a5	b17.a5.a1	AT1G10290.1 | Symbols: ADL6, DRP2A | dynamin-like protein 6 | chr1:3370774-3377120 FORWARD LENGTH=914	99	836 837	35	1	1
b17	b17.a6	b17.a6.a1	AT1G10290.1 | Symbols: ADL6, DRP2A | dynamin-like protein 6 | chr1:3370774-3377120 FORWARD LENGTH=914	99	710 712	22	1	2
b17	b17.a6	b17.a6.a1	AT1G59610.1 | Symbols: ADL3, CF1, DRP2B, DL3 | dynamin-like 3 | chr1:21893413-21900780 FORWARD LENGTH=920	100	717 719	22	1	2
b17	b17.a7	b17.a7.a1	AT1G10290.1 | Symbols: ADL6, DRP2A | dynamin-like protein 6 | chr1:3370774-3377120 FORWARD LENGTH=914	99	876 877	16	1	1
b18	b18.a1	b18.a1.a1	AT5G62810.1 | Symbols: PEX14, ATPEX14, PED2 | peroxin 14 | chr5:25220323-25223571 FORWARD LENGTH=507	55.5	310 312 320	374	1	1
b18	b18.a2	b18.a2.a1	AT5G62810.1 | Symbols: PEX14, ATPEX14, PED2 | peroxin 14 | chr5:25220323-25223571 FORWARD LENGTH=507	55.5	485	5	1	1
b18	b18.a3	b18.a3.a1	AT5G62810.1 | Symbols: PEX14, ATPEX14, PED2 | peroxin 14 | chr5:25220323-25223571 FORWARD LENGTH=507	55.5	465	1	1	1
b18	b18.a4	b18.a4.a1	AT5G62810.1 | Symbols: PEX14, ATPEX14, PED2 | peroxin 14 | chr5:25220323-25223571 FORWARD LENGTH=507	55.5	427	1	1	1
b19	b19.a1	b19.a1.a1	AT2G27720.1 | Symbols: | 60S acidic ribosomal protein family | chr2:11818696-11819370 FORWARD LENGTH=115	11.4	105	320	3	1
b19	b19.a2	b19.a2.a1	AT2G27720.1 | Symbols: | 60S acidic ribosomal protein family | chr2:11818696-11819370 FORWARD LENGTH=115	11.4	64 67 77 79 80	40	2	3
b19	b19.a2	b19.a2.a2	AT2G27720.2 | Symbols: | 60S acidic ribosomal protein family | chr2:11818696-11819370 FORWARD LENGTH=130	12.9	79 82 92 94 95	40	2	3
b19	b19.a2	b19.a2.a3	AT2G27720.3 | Symbols: | 60S acidic ribosomal protein family | chr2:11818696-11819370 FORWARD LENGTH=127	12.6	76 79 89 91 92	40	2	3
b20	b20.a1	b20.a1.a1	AT1G70770.1 | Symbols: | Protein of unknown function DUF2359, transmembrane | chr1:26688622-26691185 REVERSE LENGTH=610	66.7	83 87 95	279	2	2
b20	b20.a1	b20.a1.a2	AT1G70770.2 | Symbols: | Protein of unknown function DUF2359, transmembrane | chr1:26688622-26691185 REVERSE LENGTH=610	66.7	83 87 95	279	2	2
b20	b20.a2	b20.a2.a1	AT1G70770.1 | Symbols: | Protein of unknown function DUF2359, transmembrane | chr1:26688622-26691185 REVERSE LENGTH=610	66.7	99 102 112	79	2	2
b20	b20.a2	b20.a2.a2	AT1G70770.2 | Symbols: | Protein of unknown function DUF2359, transmembrane | chr1:26688622-26691185 REVERSE LENGTH=610	66.7	99 102 112	79	2	2
b21	b21.a1	b21.a1.a1	AT3G53040.1 | Symbols: | late embryogenesis abundant protein, putative / LEA protein, putative | chr3:19664797-19666405 REVERSE LENGTH=479	52	409 410 412 416 419 425 426	237	4	1
b21	b21.a2	b21.a2.a1	AT3G53040.1 | Symbols: | late embryogenesis abundant protein, putative / LEA protein, putative | chr3:19664797-19666405 REVERSE LENGTH=479	52	389	35	1	1
b21	b21.a3	b21.a3.a1	AT3G53040.1 | Symbols: | late embryogenesis abundant protein, putative / LEA protein, putative | chr3:19664797-19666405 REVERSE LENGTH=479	52	73 76 79	24	2	1
b21	b21.a4	b21.a4.a1	AT3G53040.1 | Symbols: | late embryogenesis abundant protein, putative / LEA protein, putative | chr3:19664797-19666405 REVERSE LENGTH=479	52	226 227	17	1	1
b21	b21.a5	b21.a5.a1	AT3G53040.1 | Symbols: | late embryogenesis abundant protein, putative / LEA protein, putative | chr3:19664797-19666405 REVERSE LENGTH=479	52	200	9	1	1
b21	b21.a6	b21.a6.a1	AT3G53040.1 | Symbols: | late embryogenesis abundant protein, putative / LEA protein, putative | chr3:19664797-19666405 REVERSE LENGTH=479	52	178	6	2	1
b21	b21.a7	b21.a7.a1	AT3G53040.1 | Symbols: | late embryogenesis abundant protein, putative / LEA protein, putative | chr3:19664797-19666405 REVERSE LENGTH=479	52	244	3	1	1
b21	b21.a8	b21.a8.a1	AT3G53040.1 | Symbols: | late embryogenesis abundant protein, putative / LEA protein, putative | chr3:19664797-19666405 REVERSE LENGTH=479	52	273	3	1	1
b21	b21.a9	b21.a9.a1	AT3G53040.1 | Symbols: | late embryogenesis abundant protein, putative / LEA protein, putative | chr3:19664797-19666405 REVERSE LENGTH=479	52	442	3	1	1
b21	b21.b10	b21.b10.a1	AT3G53040.1 | Symbols: | late embryogenesis abundant protein, putative / LEA protein, putative | chr3:19664797-19666405 REVERSE LENGTH=479	52	46	2	1	1
b21	b21.b11	b21.b11.a1	AT3G53040.1 | Symbols: | late embryogenesis abundant protein, putative / LEA protein, putative | chr3:19664797-19666405 REVERSE LENGTH=479	52	22	2	2	1
b21	b21.b12	b21.b12.a1	AT3G53040.1 | Symbols: | late embryogenesis abundant protein, putative / LEA protein, putative | chr3:19664797-19666405 REVERSE LENGTH=479	52	104	1	1	1
b21	b21.b13	b21.b13.a1	AT3G53040.1 | Symbols: | late embryogenesis abundant protein, putative / LEA protein, putative | chr3:19664797-19666405 REVERSE LENGTH=479	52	314	1	1	1
b22	b22.a1	b22.a1.a1	AT1G08170.1 | Symbols: | Histone superfamily protein | chr1:2562941-2563672 REVERSE LENGTH=243	27.1	107 113	230	1	1
b22	b22.a2	b22.a2.a1	AT1G08170.1 | Symbols: | Histone superfamily protein | chr1:2562941-2563672 REVERSE LENGTH=243	27.1	91 92	97	2	1
b22	b22.a3	b22.a3.a1	AT1G08170.1 | Symbols: | Histone superfamily protein | chr1:2562941-2563672 REVERSE LENGTH=243	27.1	71	16	1	1
b23	b23.a1	b23.a1.a1	AT5G42950.1 | Symbols: | GYF domain-containing protein | chr5:17224436-17231044 FORWARD LENGTH=1714	187.3	1552 1553	72	1	1
b23	b23.a2	b23.a2.a1	AT5G42950.1 | Symbols: | GYF domain-containing protein | chr5:17224436-17231044 FORWARD LENGTH=1714	187.3	749 751 752	65	1	1
b23	b23.a3	b23.a3.a1	AT5G42950.1 | Symbols: | GYF domain-containing protein | chr5:17224436-17231044 FORWARD LENGTH=1714	187.3	1472 1475 1477	46	1	1
b23	b23.a4	b23.a4.a1	AT5G42950.1 | Symbols: | GYF domain-containing protein | chr5:17224436-17231044 FORWARD LENGTH=1714	187.3	39	28	1	1
b23	b23.a5	b23.a5.a1	AT5G42950.1 | Symbols: | GYF domain-containing protein | chr5:17224436-17231044 FORWARD LENGTH=1714	187.3	465 469	23	1	1
b23	b23.a6	b23.a6.a1	AT5G42950.1 | Symbols: | GYF domain-containing protein | chr5:17224436-17231044 FORWARD LENGTH=1714	187.3	1517 1520	23	1	1
b23	b23.a7	b23.a7.a1	AT5G42950.1 | Symbols: | GYF domain-containing protein | chr5:17224436-17231044 FORWARD LENGTH=1714	187.3	1541	19	2	1
b23	b23.a8	b23.a8.a1	AT5G42950.1 | Symbols: | GYF domain-containing protein | chr5:17224436-17231044 FORWARD LENGTH=1714	187.3	1444 1449	19	1	1
b23	b23.a9	b23.a9.a1	AT5G42950.1 | Symbols: | GYF domain-containing protein | chr5:17224436-17231044 FORWARD LENGTH=1714	187.3	1151 1154	9	1	1
b23	b23.b10	b23.b10.a1	AT5G42950.1 | Symbols: | GYF domain-containing protein | chr5:17224436-17231044 FORWARD LENGTH=1714	187.3	638	7	1	1
b23	b23.b11	b23.b11.a1	AT5G42950.1 | Symbols: | GYF domain-containing protein | chr5:17224436-17231044 FORWARD LENGTH=1714	187.3	1080 1087	6	1	1
b23	b23.b12	b23.b12.a1	AT5G42950.1 | Symbols: | GYF domain-containing protein | chr5:17224436-17231044 FORWARD LENGTH=1714	187.3	486	5	1	1
b23	b23.b13	b23.b13.a1	AT5G42950.1 | Symbols: | GYF domain-containing protein | chr5:17224436-17231044 FORWARD LENGTH=1714	187.3	1393	5	1	1
b23	b23.b14	b23.b14.a1	AT5G42950.1 | Symbols: | GYF domain-containing protein | chr5:17224436-17231044 FORWARD LENGTH=1714	187.3	454	3	1	1
b23	b23.b15	b23.b15.a1	AT5G42950.1 | Symbols: | GYF domain-containing protein | chr5:17224436-17231044 FORWARD LENGTH=1714	187.3	716 719	3	1	1
b23	b23.b16	b23.b16.a1	AT5G42950.1 | Symbols: | GYF domain-containing protein | chr5:17224436-17231044 FORWARD LENGTH=1714	187.3	263	2	1	1
b23	b23.b17	b23.b17.a1	AT5G42950.1 | Symbols: | GYF domain-containing protein | chr5:17224436-17231044 FORWARD LENGTH=1714	187.3	1526	1	1	1
b23	b23.b18	b23.b18.a1	AT5G42950.1 | Symbols: | GYF domain-containing protein | chr5:17224436-17231044 FORWARD LENGTH=1714	187.3	1364 1365	1	1	1
b23	b23.b19	b23.b19.a1	AT5G42950.1 | Symbols: | GYF domain-containing protein | chr5:17224436-17231044 FORWARD LENGTH=1714	187.3	1407	1	1	1
b23	b23.b20	b23.b20.a1	AT5G42950.1 | Symbols: | GYF domain-containing protein | chr5:17224436-17231044 FORWARD LENGTH=1714	187.3	1285	1	1	1
b24	b24.a1	b24.a1.a1	AT3G13300.1 | Symbols: VCS | Transducin/WD40 repeat-like superfamily protein | chr3:4304085-4309949 FORWARD LENGTH=1344	145.5	720 723 726 736	73	3	2
b24	b24.a1	b24.a1.a2	AT3G13300.2 | Symbols: VCS | Transducin/WD40 repeat-like superfamily protein | chr3:4304085-4309949 FORWARD LENGTH=1309	141.8	685 688 691 701	73	3	2
b24	b24.a2	b24.a2.a1	AT3G13300.1 | Symbols: VCS | Transducin/WD40 repeat-like superfamily protein | chr3:4304085-4309949 FORWARD LENGTH=1344	145.5	824 827 830	38	1	2
b24	b24.a2	b24.a2.a2	AT3G13300.2 | Symbols: VCS | Transducin/WD40 repeat-like superfamily protein | chr3:4304085-4309949 FORWARD LENGTH=1309	141.8	789 792 795	38	1	2
b24	b24.a3	b24.a3.a1	AT3G13300.1 | Symbols: VCS | Transducin/WD40 repeat-like superfamily protein | chr3:4304085-4309949 FORWARD LENGTH=1344	145.5	1193	35	1	2
b24	b24.a3	b24.a3.a2	AT3G13300.2 | Symbols: VCS | Transducin/WD40 repeat-like superfamily protein | chr3:4304085-4309949 FORWARD LENGTH=1309	141.8	1158	35	1	2
b24	b24.a4	b24.a4.a1	AT3G13300.1 | Symbols: VCS | Transducin/WD40 repeat-like superfamily protein | chr3:4304085-4309949 FORWARD LENGTH=1344	145.5	88 89 91 98	27	1	2
b24	b24.a4	b24.a4.a2	AT3G13300.2 | Symbols: VCS | Transducin/WD40 repeat-like superfamily protein | chr3:4304085-4309949 FORWARD LENGTH=1309	141.8	53 54 56 63	27	1	2
b24	b24.a5	b24.a5.a1	AT3G13300.1 | Symbols: VCS | Transducin/WD40 repeat-like superfamily protein | chr3:4304085-4309949 FORWARD LENGTH=1344	145.5	1153 1155 1156	26	1	2
b24	b24.a5	b24.a5.a2	AT3G13300.2 | Symbols: VCS | Transducin/WD40 repeat-like superfamily protein | chr3:4304085-4309949 FORWARD LENGTH=1309	141.8	1118 1120 1121	26	1	2
b24	b24.a6	b24.a6.a1	AT3G13290.1 | Symbols: VCR | varicose-related | chr3:4297529-4303113 FORWARD LENGTH=1340	145.7	815 818	22	1	1
b24	b24.a7	b24.a7.a1	AT3G13290.1 | Symbols: VCR | varicose-related | chr3:4297529-4303113 FORWARD LENGTH=1340	145.7	1189	20	1	1
b24	b24.a8	b24.a8.a1	AT3G13300.1 | Symbols: VCS | Transducin/WD40 repeat-like superfamily protein | chr3:4304085-4309949 FORWARD LENGTH=1344	145.5	798 799	16	1	2
b24	b24.a8	b24.a8.a2	AT3G13300.2 | Symbols: VCS | Transducin/WD40 repeat-like superfamily protein | chr3:4304085-4309949 FORWARD LENGTH=1309	141.8	763 764	16	1	2
b24	b24.a9	b24.a9.a1	AT3G13300.1 | Symbols: VCS | Transducin/WD40 repeat-like superfamily protein | chr3:4304085-4309949 FORWARD LENGTH=1344	145.5	970 972	11	2	2
b24	b24.a9	b24.a9.a2	AT3G13300.2 | Symbols: VCS | Transducin/WD40 repeat-like superfamily protein | chr3:4304085-4309949 FORWARD LENGTH=1309	141.8	935 937	11	2	2
b24	b24.b10	b24.b10.a1	AT3G13290.1 | Symbols: VCR | varicose-related | chr3:4297529-4303113 FORWARD LENGTH=1340	145.7	1042 1044	9	1	3
b24	b24.b10	b24.b10.a1	AT3G13300.1 | Symbols: VCS | Transducin/WD40 repeat-like superfamily protein | chr3:4304085-4309949 FORWARD LENGTH=1344	145.5	1041 1043	9	1	3
b24	b24.b10	b24.b10.a2	AT3G13300.2 | Symbols: VCS | Transducin/WD40 repeat-like superfamily protein | chr3:4304085-4309949 FORWARD LENGTH=1309	141.8	1006 1008	9	1	3
b24	b24.b11	b24.b11.a1	AT3G13290.1 | Symbols: VCR | varicose-related | chr3:4297529-4303113 FORWARD LENGTH=1340	145.7	865 867 868 869	8	1	1
b24	b24.b12	b24.b12.a1	AT3G13290.1 | Symbols: VCR | varicose-related | chr3:4297529-4303113 FORWARD LENGTH=1340	145.7	678 680	8	1	1
b24	b24.b13	b24.b13.a1	AT3G13300.1 | Symbols: VCS | Transducin/WD40 repeat-like superfamily protein | chr3:4304085-4309949 FORWARD LENGTH=1344	145.5	610 612 617	8	1	2
b24	b24.b13	b24.b13.a2	AT3G13300.2 | Symbols: VCS | Transducin/WD40 repeat-like superfamily protein | chr3:4304085-4309949 FORWARD LENGTH=1309	141.8	575 577 582	8	1	2
b24	b24.b14	b24.b14.a1	AT3G13290.1 | Symbols: VCR | varicose-related | chr3:4297529-4303113 FORWARD LENGTH=1340	145.7	131	6	1	1
b24	b24.b15	b24.b15.a1	AT3G13290.1 | Symbols: VCR | varicose-related | chr3:4297529-4303113 FORWARD LENGTH=1340	145.7	1153 1156 1157	5	1	1
b24	b24.b16	b24.b16.a1	AT3G13300.1 | Symbols: VCS | Transducin/WD40 repeat-like superfamily protein | chr3:4304085-4309949 FORWARD LENGTH=1344	145.5	660	4	1	2
b24	b24.b16	b24.b16.a2	AT3G13300.2 | Symbols: VCS | Transducin/WD40 repeat-like superfamily protein | chr3:4304085-4309949 FORWARD LENGTH=1309	141.8	625	4	1	2
b24	b24.b17	b24.b17.a1	AT3G13300.1 | Symbols: VCS | Transducin/WD40 repeat-like superfamily protein | chr3:4304085-4309949 FORWARD LENGTH=1344	145.5	690 692	3	1	2
b24	b24.b17	b24.b17.a2	AT3G13300.2 | Symbols: VCS | Transducin/WD40 repeat-like superfamily protein | chr3:4304085-4309949 FORWARD LENGTH=1309	141.8	655 657	3	1	2
b24	b24.b18	b24.b18.a1	AT3G13290.1 | Symbols: VCR | varicose-related | chr3:4297529-4303113 FORWARD LENGTH=1340	145.7	720 724	3	1	1
b24	b24.b19	b24.b19.a1	AT3G13290.1 | Symbols: VCR | varicose-related | chr3:4297529-4303113 FORWARD LENGTH=1340	145.7	91	3	1	1
b24	b24.b20	b24.b20.a1	AT3G13290.1 | Symbols: VCR | varicose-related | chr3:4297529-4303113 FORWARD LENGTH=1340	145.7	648	3	1	1
b24	b24.b21	b24.b21.a1	AT3G13300.1 | Symbols: VCS | Transducin/WD40 repeat-like superfamily protein | chr3:4304085-4309949 FORWARD LENGTH=1344	145.5	712	3	1	2
b24	b24.b21	b24.b21.a2	AT3G13300.2 | Symbols: VCS | Transducin/WD40 repeat-like superfamily protein | chr3:4304085-4309949 FORWARD LENGTH=1309	141.8	677	3	1	2
b24	b24.b22	b24.b22.a1	AT3G13290.1 | Symbols: VCR | varicose-related | chr3:4297529-4303113 FORWARD LENGTH=1340	145.7	787	1	1	1
b24	b24.b23	b24.b23.a1	AT3G13300.1 | Symbols: VCS | Transducin/WD40 repeat-like superfamily protein | chr3:4304085-4309949 FORWARD LENGTH=1344	145.5	1138	1	1	2
b24	b24.b23	b24.b23.a2	AT3G13300.2 | Symbols: VCS | Transducin/WD40 repeat-like superfamily protein | chr3:4304085-4309949 FORWARD LENGTH=1309	141.8	1103	1	1	2
b24	b24.b24	b24.b24.a1	AT3G13300.1 | Symbols: VCS | Transducin/WD40 repeat-like superfamily protein | chr3:4304085-4309949 FORWARD LENGTH=1344	145.5	944	1	1	2
b24	b24.b24	b24.b24.a2	AT3G13300.2 | Symbols: VCS | Transducin/WD40 repeat-like superfamily protein | chr3:4304085-4309949 FORWARD LENGTH=1309	141.8	909	1	1	2
b24	b24.b25	b24.b25.a1	AT3G13300.1 | Symbols: VCS | Transducin/WD40 repeat-like superfamily protein | chr3:4304085-4309949 FORWARD LENGTH=1344	145.5	142	1	1	2
b24	b24.b25	b24.b25.a2	AT3G13300.2 | Symbols: VCS | Transducin/WD40 repeat-like superfamily protein | chr3:4304085-4309949 FORWARD LENGTH=1309	141.8	107	1	1	2
b24	b24.b26	b24.b26.a1	AT3G13300.1 | Symbols: VCS | Transducin/WD40 repeat-like superfamily protein | chr3:4304085-4309949 FORWARD LENGTH=1344	145.5	668 672	1	1	2
b24	b24.b26	b24.b26.a2	AT3G13300.2 | Symbols: VCS | Transducin/WD40 repeat-like superfamily protein | chr3:4304085-4309949 FORWARD LENGTH=1309	141.8	633 637	1	1	2
b25	b25.a1	b25.a1.a1	AT3G28920.1 | Symbols: AtHB34, HB34, ZHD9 | homeobox protein 34 | chr3:10940598-10941536 REVERSE LENGTH=312	33.5	6 10 13 18 20	297	2	1
b25	b25.a2	b25.a2.a1	AT3G28920.1 | Symbols: AtHB34, HB34, ZHD9 | homeobox protein 34 | chr3:10940598-10941536 REVERSE LENGTH=312	33.5	273	23	1	1
b25	b25.a3	b25.a3.a1	AT3G28920.1 | Symbols: AtHB34, HB34, ZHD9 | homeobox protein 34 | chr3:10940598-10941536 REVERSE LENGTH=312	33.5	188	3	1	1
b26	b26.a1	b26.a1.a1	AT3G21380.1 | Symbols: | Mannose-binding lectin superfamily protein | chr3:7528478-7530457 FORWARD LENGTH=460	49.6	295 297 299 304 308 310	158	1	1
b26	b26.a2	b26.a2.a1	AT3G21380.1 | Symbols: | Mannose-binding lectin superfamily protein | chr3:7528478-7530457 FORWARD LENGTH=460	49.6	55 57 61	122	2	1
b26	b26.a3	b26.a3.a1	AT3G21380.1 | Symbols: | Mannose-binding lectin superfamily protein | chr3:7528478-7530457 FORWARD LENGTH=460	49.6	290 291	25	1	1
b26	b26.a4	b26.a4.a1	AT3G21380.1 | Symbols: | Mannose-binding lectin superfamily protein | chr3:7528478-7530457 FORWARD LENGTH=460	49.6	157 158	7	1	1
b27	b27.a1	b27.a1.a1	AT5G57110.1 | Symbols: ACA8, AT-ACA8 | autoinhibited Ca2+ -ATPase, isoform 8 | chr5:23109729-23116857 REVERSE LENGTH=1074	116	22 27 29 31	306	2	2
b27	b27.a1	b27.a1.a2	AT5G57110.2 | Symbols: ACA8, AT-ACA8 | autoinhibited Ca2+ -ATPase, isoform 8 | chr5:23109729-23116857 REVERSE LENGTH=1074	116	22 27 29 31	306	2	2
b28	b28.a1	b28.a1.a1	AT1G29350.1 | Symbols: | Kinase-related protein of unknown function (DUF1296) | chr1:10268761-10273613 REVERSE LENGTH=831	90.7	106 108 109 112 113 114 116	213	1	2
b28	b28.a1	b28.a1.a2	AT1G29370.1 | Symbols: | Kinase-related protein of unknown function (DUF1296) | chr1:10278080-10283024 REVERSE LENGTH=831	90.7	106 108 109 112 113 114 116	213	1	2
b28	b28.a2	b28.a2.a1	AT1G29350.1 | Symbols: | Kinase-related protein of unknown function (DUF1296) | chr1:10268761-10273613 REVERSE LENGTH=831	90.7	59	39	1	2
b28	b28.a2	b28.a2.a2	AT1G29370.1 | Symbols: | Kinase-related protein of unknown function (DUF1296) | chr1:10278080-10283024 REVERSE LENGTH=831	90.7	59	39	1	2
b28	b28.a3	b28.a3.a1	AT1G29350.1 | Symbols: | Kinase-related protein of unknown function (DUF1296) | chr1:10268761-10273613 REVERSE LENGTH=831	90.7	176 178	34	1	1
b28	b28.a4	b28.a4.a1	AT1G29350.1 | Symbols: | Kinase-related protein of unknown function (DUF1296) | chr1:10268761-10273613 REVERSE LENGTH=831	90.7	530 531 538	12	1	2
b28	b28.a4	b28.a4.a2	AT1G29370.1 | Symbols: | Kinase-related protein of unknown function (DUF1296) | chr1:10278080-10283024 REVERSE LENGTH=831	90.7	530 531 538	12	1	2
b28	b28.a5	b28.a5.a2	AT1G29370.1 | Symbols: | Kinase-related protein of unknown function (DUF1296) | chr1:10278080-10283024 REVERSE LENGTH=831	90.7	140 150	2	1	1
b28	b28.a6	b28.a6.a1	AT1G29350.1 | Symbols: | Kinase-related protein of unknown function (DUF1296) | chr1:10268761-10273613 REVERSE LENGTH=831	90.7	142	1	1	1
b28	b28.a7	b28.a7.a1	AT1G29350.1 | Symbols: | Kinase-related protein of unknown function (DUF1296) | chr1:10268761-10273613 REVERSE LENGTH=831	90.7	34	1	1	2
b28	b28.a7	b28.a7.a2	AT1G29370.1 | Symbols: | Kinase-related protein of unknown function (DUF1296) | chr1:10278080-10283024 REVERSE LENGTH=831	90.7	34	1	1	2
b29	b29.a1	b29.a1.a1	AT4G27450.1 | Symbols: | Aluminium induced protein with YGL and LRDR motifs | chr4:13727665-13728683 REVERSE LENGTH=250	27.5	219	301	1	1
b30	b30.a1	b30.a1.a1	AT3G54760.1 | Symbols: | dentin sialophosphoprotein-related | chr3:20269659-20272037 REVERSE LENGTH=792	86	400	123	1	2
b30	b30.a1	b30.a1.a2	AT3G54760.2 | Symbols: | dentin sialophosphoprotein-related | chr3:20269659-20272037 REVERSE LENGTH=761	82.6	369	123	1	2
b30	b30.a2	b30.a2.a1	AT3G54760.1 | Symbols: | dentin sialophosphoprotein-related | chr3:20269659-20272037 REVERSE LENGTH=792	86	498	52	4	2
b30	b30.a2	b30.a2.a2	AT3G54760.2 | Symbols: | dentin sialophosphoprotein-related | chr3:20269659-20272037 REVERSE LENGTH=761	82.6	467	52	4	2
b30	b30.a3	b30.a3.a1	AT3G54760.1 | Symbols: | dentin sialophosphoprotein-related | chr3:20269659-20272037 REVERSE LENGTH=792	86	530 535	34	1	2
b30	b30.a3	b30.a3.a2	AT3G54760.2 | Symbols: | dentin sialophosphoprotein-related | chr3:20269659-20272037 REVERSE LENGTH=761	82.6	499 504	34	1	2
b30	b30.a4	b30.a4.a1	AT3G54760.1 | Symbols: | dentin sialophosphoprotein-related | chr3:20269659-20272037 REVERSE LENGTH=792	86	387 389	30	2	2
b30	b30.a4	b30.a4.a2	AT3G54760.2 | Symbols: | dentin sialophosphoprotein-related | chr3:20269659-20272037 REVERSE LENGTH=761	82.6	356 358	30	2	2
b30	b30.a5	b30.a5.a1	AT3G54760.1 | Symbols: | dentin sialophosphoprotein-related | chr3:20269659-20272037 REVERSE LENGTH=792	86	99 101 104 107 113 116	26	2	2
b30	b30.a5	b30.a5.a2	AT3G54760.2 | Symbols: | dentin sialophosphoprotein-related | chr3:20269659-20272037 REVERSE LENGTH=761	82.6	99 101 104 107 113 116	26	2	2
b30	b30.a6	b30.a6.a1	AT3G54760.1 | Symbols: | dentin sialophosphoprotein-related | chr3:20269659-20272037 REVERSE LENGTH=792	86	637	12	1	2
b30	b30.a6	b30.a6.a2	AT3G54760.2 | Symbols: | dentin sialophosphoprotein-related | chr3:20269659-20272037 REVERSE LENGTH=761	82.6	606	12	1	2
b30	b30.a7	b30.a7.a2	AT3G54760.2 | Symbols: | dentin sialophosphoprotein-related | chr3:20269659-20272037 REVERSE LENGTH=761	82.6	306 314	12	1	1
b30	b30.a8	b30.a8.a1	AT3G54760.1 | Symbols: | dentin sialophosphoprotein-related | chr3:20269659-20272037 REVERSE LENGTH=792	86	669	7	1	2
b30	b30.a8	b30.a8.a2	AT3G54760.2 | Symbols: | dentin sialophosphoprotein-related | chr3:20269659-20272037 REVERSE LENGTH=761	82.6	638	7	1	2
b30	b30.a9	b30.a9.a1	AT3G54760.1 | Symbols: | dentin sialophosphoprotein-related | chr3:20269659-20272037 REVERSE LENGTH=792	86	412	1	1	2
b30	b30.a9	b30.a9.a2	AT3G54760.2 | Symbols: | dentin sialophosphoprotein-related | chr3:20269659-20272037 REVERSE LENGTH=761	82.6	381	1	1	2
b31	b31.a1	b31.a1.a1	AT4G13350.1 | Symbols: NIG | NSP (nuclear shuttle protein)-interacting GTPase | chr4:7770170-7773321 REVERSE LENGTH=602	64.9	201 202 206 208	126	2	2
b31	b31.a1	b31.a1.a2	AT4G13350.2 | Symbols: NIG | NSP (nuclear shuttle protein)-interacting GTPase | chr4:7770170-7773321 REVERSE LENGTH=602	64.9	201 202 206 208	126	2	2
b31	b31.a2	b31.a2.a1	AT4G13350.1 | Symbols: NIG | NSP (nuclear shuttle protein)-interacting GTPase | chr4:7770170-7773321 REVERSE LENGTH=602	64.9	405 407 410 419	83	1	2
b31	b31.a2	b31.a2.a2	AT4G13350.2 | Symbols: NIG | NSP (nuclear shuttle protein)-interacting GTPase | chr4:7770170-7773321 REVERSE LENGTH=602	64.9	405 407 410 419	83	1	2
b31	b31.a3	b31.a3.a1	AT4G13350.1 | Symbols: NIG | NSP (nuclear shuttle protein)-interacting GTPase | chr4:7770170-7773321 REVERSE LENGTH=602	64.9	143	33	4	2
b31	b31.a3	b31.a3.a2	AT4G13350.2 | Symbols: NIG | NSP (nuclear shuttle protein)-interacting GTPase | chr4:7770170-7773321 REVERSE LENGTH=602	64.9	143	33	4	2
b31	b31.a4	b31.a4.a1	AT4G13350.1 | Symbols: NIG | NSP (nuclear shuttle protein)-interacting GTPase | chr4:7770170-7773321 REVERSE LENGTH=602	64.9	259 261 262 264	26	1	2
b31	b31.a4	b31.a4.a2	AT4G13350.2 | Symbols: NIG | NSP (nuclear shuttle protein)-interacting GTPase | chr4:7770170-7773321 REVERSE LENGTH=602	64.9	259 261 262 264	26	1	2
b31	b31.a5	b31.a5.a1	AT4G13350.1 | Symbols: NIG | NSP (nuclear shuttle protein)-interacting GTPase | chr4:7770170-7773321 REVERSE LENGTH=602	64.9	158 164	11	2	2
b31	b31.a5	b31.a5.a2	AT4G13350.2 | Symbols: NIG | NSP (nuclear shuttle protein)-interacting GTPase | chr4:7770170-7773321 REVERSE LENGTH=602	64.9	158 164	11	2	2
b31	b31.a6	b31.a6.a1	AT4G13350.1 | Symbols: NIG | NSP (nuclear shuttle protein)-interacting GTPase | chr4:7770170-7773321 REVERSE LENGTH=602	64.9	180	3	1	2
b31	b31.a6	b31.a6.a2	AT4G13350.2 | Symbols: NIG | NSP (nuclear shuttle protein)-interacting GTPase | chr4:7770170-7773321 REVERSE LENGTH=602	64.9	180	3	1	2
b31	b31.a7	b31.a7.a1	AT4G13350.1 | Symbols: NIG | NSP (nuclear shuttle protein)-interacting GTPase | chr4:7770170-7773321 REVERSE LENGTH=602	64.9	131	1	1	2
b31	b31.a7	b31.a7.a2	AT4G13350.2 | Symbols: NIG | NSP (nuclear shuttle protein)-interacting GTPase | chr4:7770170-7773321 REVERSE LENGTH=602	64.9	131	1	1	2
b31	b31.a8	b31.a8.a1	AT4G13350.1 | Symbols: NIG | NSP (nuclear shuttle protein)-interacting GTPase | chr4:7770170-7773321 REVERSE LENGTH=602	64.9	219	1	1	2
b31	b31.a8	b31.a8.a2	AT4G13350.2 | Symbols: NIG | NSP (nuclear shuttle protein)-interacting GTPase | chr4:7770170-7773321 REVERSE LENGTH=602	64.9	219	1	1	2
b32	b32.a1	b32.a1.a1	AT5G40420.1 | Symbols: OLEO2, OLE2 | oleosin 2 | chr5:16173622-16174740 REVERSE LENGTH=199	21.2	18 20	124	1	1
b32	b32.a2	b32.a2.a1	AT5G40420.1 | Symbols: OLEO2, OLE2 | oleosin 2 | chr5:16173622-16174740 REVERSE LENGTH=199	21.2	137 144	73	3	1
b32	b32.a3	b32.a3.a1	AT5G40420.1 | Symbols: OLEO2, OLE2 | oleosin 2 | chr5:16173622-16174740 REVERSE LENGTH=199	21.2	29 35 40	29	1	1
b32	b32.a4	b32.a4.a1	AT5G40420.1 | Symbols: OLEO2, OLE2 | oleosin 2 | chr5:16173622-16174740 REVERSE LENGTH=199	21.2	155	29	1	1
b32	b32.a5	b32.a5.a1	AT5G40420.1 | Symbols: OLEO2, OLE2 | oleosin 2 | chr5:16173622-16174740 REVERSE LENGTH=199	21.2	177 180	26	1	1
b33	b33.a1	b33.a1.a1	AT5G20280.1 | Symbols: ATSPS1F, SPS1F | sucrose phosphate synthase 1F | chr5:6844994-6849997 REVERSE LENGTH=1043	117.1	152 155	223	1	1
b33	b33.a2	b33.a2.a1	AT5G20280.1 | Symbols: ATSPS1F, SPS1F | sucrose phosphate synthase 1F | chr5:6844994-6849997 REVERSE LENGTH=1043	117.1	684 688	27	1	1
b33	b33.a3	b33.a3.a1	AT5G20280.1 | Symbols: ATSPS1F, SPS1F | sucrose phosphate synthase 1F | chr5:6844994-6849997 REVERSE LENGTH=1043	117.1	26 27	15	1	1
b33	b33.a4	b33.a4.a1	AT5G20280.1 | Symbols: ATSPS1F, SPS1F | sucrose phosphate synthase 1F | chr5:6844994-6849997 REVERSE LENGTH=1043	117.1	706 710 715 721 722	14	2	1
b33	b33.a5	b33.a5.a1	AT5G20280.1 | Symbols: ATSPS1F, SPS1F | sucrose phosphate synthase 1F | chr5:6844994-6849997 REVERSE LENGTH=1043	117.1	700	2	1	1
b34	b34.a1	b34.a1.a1	AT3G15280.1 | Symbols: | unknown protein; FUNCTIONS IN: molecular_function unknown; LOCATED IN: mitochondrion; EXPRESSED IN: 8 plant structures; EXPRESSED DURING: L mature pollen stage, 4 anthesis, petal differentiation and expansion stage; Has 36 Blast hits to 36 proteins in 15 species: Archae - 0; Bacteria - 0; Metazoa - 1; Fungi - 2; Plants - 33; Viruses - 0; Other Eukaryotes - 0 (source: NCBI…	16	143 149	261	1	1
b34	b34.a2	b34.a2.a1	AT3G15280.1 | Symbols: | unknown protein; FUNCTIONS IN: molecular_function unknown; LOCATED IN: mitochondrion; EXPRESSED IN: 8 plant structures; EXPRESSED DURING: L mature pollen stage, 4 anthesis, petal differentiation and expansion stage; Has 36 Blast hits to 36 proteins in 15 species: Archae - 0; Bacteria - 0; Metazoa - 1; Fungi - 2; Plants - 33; Viruses - 0; Other Eukaryotes - 0 (source: NCBI…	16	100 104	12	2	1
b34	b34.a3	b34.a3.a1	AT3G15280.1 | Symbols: | unknown protein; FUNCTIONS IN: molecular_function unknown; LOCATED IN: mitochondrion; EXPRESSED IN: 8 plant structures; EXPRESSED DURING: L mature pollen stage, 4 anthesis, petal differentiation and expansion stage; Has 36 Blast hits to 36 proteins in 15 species: Archae - 0; Bacteria - 0; Metazoa - 1; Fungi - 2; Plants - 33; Viruses - 0; Other Eukaryotes - 0 (source: NCBI…	16	45 48 54	5	1	1
b35	b35.a1	b35.a1.a1	AT4G37870.1 | Symbols: PCK1, PEPCK | phosphoenolpyruvate carboxykinase 1 | chr4:17802974-17806332 REVERSE LENGTH=671	73.3	62 65 66	258	3	1
b35	b35.a2	b35.a2.a1	AT4G37870.1 | Symbols: PCK1, PEPCK | phosphoenolpyruvate carboxykinase 1 | chr4:17802974-17806332 REVERSE LENGTH=671	73.3	121 122	9	2	1
b35	b35.a3	b35.a3.a1	AT4G37870.1 | Symbols: PCK1, PEPCK | phosphoenolpyruvate carboxykinase 1 | chr4:17802974-17806332 REVERSE LENGTH=671	73.3	35 42 45	8	2	1
b36	b36.a1	b36.a1.a1	AT3G17520.1 | Symbols: | Late embryogenesis abundant protein (LEA) family protein | chr3:5999462-6000358 REVERSE LENGTH=298	32.5	144 146	167	2	1
b36	b36.a2	b36.a2.a1	AT3G17520.1 | Symbols: | Late embryogenesis abundant protein (LEA) family protein | chr3:5999462-6000358 REVERSE LENGTH=298	32.5	171 177	60	2	1
b36	b36.a3	b36.a3.a1	AT3G17520.1 | Symbols: | Late embryogenesis abundant protein (LEA) family protein | chr3:5999462-6000358 REVERSE LENGTH=298	32.5	121 123 124 126	45	3	1
b36	b36.a4	b36.a4.a1	AT3G17520.1 | Symbols: | Late embryogenesis abundant protein (LEA) family protein | chr3:5999462-6000358 REVERSE LENGTH=298	32.5	263	1	1	1
b37	b37.a1	b37.a1.a1	AT1G11360.1 | Symbols: | Adenine nucleotide alpha hydrolases-like superfamily protein | chr1:3822171-3822899 REVERSE LENGTH=242	26.4	10 14 19 23 24	216	4	4
b37	b37.a1	b37.a1.a2	AT1G11360.2 | Symbols: | Adenine nucleotide alpha hydrolases-like superfamily protein | chr1:3822171-3822899 REVERSE LENGTH=242	26.4	10 14 19 23 24	216	4	4
b37	b37.a1	b37.a1.a3	AT1G11360.3 | Symbols: | Adenine nucleotide alpha hydrolases-like superfamily protein | chr1:3822171-3822899 REVERSE LENGTH=242	26.4	10 14 19 23 24	216	4	4
b37	b37.a1	b37.a1.a4	AT1G11360.4 | Symbols: | Adenine nucleotide alpha hydrolases-like superfamily protein | chr1:3822171-3822899 REVERSE LENGTH=242	26.4	10 14 19 23 24	216	4	4
b37	b37.a2	b37.a2.a1	AT1G11360.1 | Symbols: | Adenine nucleotide alpha hydrolases-like superfamily protein | chr1:3822171-3822899 REVERSE LENGTH=242	26.4	205 208	49	2	4
b37	b37.a2	b37.a2.a2	AT1G11360.2 | Symbols: | Adenine nucleotide alpha hydrolases-like superfamily protein | chr1:3822171-3822899 REVERSE LENGTH=242	26.4	205 208	49	2	4
b37	b37.a2	b37.a2.a3	AT1G11360.3 | Symbols: | Adenine nucleotide alpha hydrolases-like superfamily protein | chr1:3822171-3822899 REVERSE LENGTH=242	26.4	205 208	49	2	4
b37	b37.a2	b37.a2.a4	AT1G11360.4 | Symbols: | Adenine nucleotide alpha hydrolases-like superfamily protein | chr1:3822171-3822899 REVERSE LENGTH=242	26.4	205 208	49	2	4
b38	b38.a1	b38.a1.a1	AT2G32730.1 | Symbols: | 26S proteasome regulatory complex, non-ATPase subcomplex, Rpn2/Psmd1 subunit | chr2:13880189-13885464 FORWARD LENGTH=1004	108.8	896	261	3	1
b38	b38.a2	b38.a2.a1	AT2G32730.1 | Symbols: | 26S proteasome regulatory complex, non-ATPase subcomplex, Rpn2/Psmd1 subunit | chr2:13880189-13885464 FORWARD LENGTH=1004	108.8	867	1	1	1
b39	b39.a1	b39.a1.a1	AT4G11740.1 | Symbols: SAY1 | Ubiquitin-like superfamily protein | chr4:7071955-7075256 FORWARD LENGTH=564	62.2	313 315 324 326 328	202	5	1
b39	b39.a2	b39.a2.a1	AT4G11740.1 | Symbols: SAY1 | Ubiquitin-like superfamily protein | chr4:7071955-7075256 FORWARD LENGTH=564	62.2	394	40	1	1
b39	b39.a3	b39.a3.a1	AT4G11740.1 | Symbols: SAY1 | Ubiquitin-like superfamily protein | chr4:7071955-7075256 FORWARD LENGTH=564	62.2	289 295	12	1	1
b39	b39.a4	b39.a4.a1	AT4G11740.1 | Symbols: SAY1 | Ubiquitin-like superfamily protein | chr4:7071955-7075256 FORWARD LENGTH=564	62.2	72	1	1	1
b40	b40.a1	b40.a1.a1	AT4G15802.1 | Symbols: HSBP, AtHSBP | heat shock factor binding protein | chr4:8986864-8988339 REVERSE LENGTH=86	9.3	68 73 75 81	252	3	1
b41	b41.a1	b41.a1.a1	AT3G20250.1 | Symbols: APUM5, PUM5 | pumilio 5 | chr3:7059098-7062660 REVERSE LENGTH=961	106.8	60 62 66	132	1	1
b41	b41.a2	b41.a2.a1	AT3G20250.1 | Symbols: APUM5, PUM5 | pumilio 5 | chr3:7059098-7062660 REVERSE LENGTH=961	106.8	49	35	2	1
b41	b41.a3	b41.a3.a1	AT3G20250.1 | Symbols: APUM5, PUM5 | pumilio 5 | chr3:7059098-7062660 REVERSE LENGTH=961	106.8	303	24	1	1
b41	b41.a4	b41.a4.a1	AT3G20250.1 | Symbols: APUM5, PUM5 | pumilio 5 | chr3:7059098-7062660 REVERSE LENGTH=961	106.8	144 146 147 148	22	1	1
b41	b41.a5	b41.a5.a1	AT3G20250.1 | Symbols: APUM5, PUM5 | pumilio 5 | chr3:7059098-7062660 REVERSE LENGTH=961	106.8	96 98	12	1	1
b41	b41.a6	b41.a6.a1	AT3G20250.1 | Symbols: APUM5, PUM5 | pumilio 5 | chr3:7059098-7062660 REVERSE LENGTH=961	106.8	517 520 527	8	1	1
b41	b41.a7	b41.a7.a1	AT3G20250.1 | Symbols: APUM5, PUM5 | pumilio 5 | chr3:7059098-7062660 REVERSE LENGTH=961	106.8	618	6	1	1
b41	b41.a8	b41.a8.a1	AT3G20250.1 | Symbols: APUM5, PUM5 | pumilio 5 | chr3:7059098-7062660 REVERSE LENGTH=961	106.8	550 560	5	1	1
b41	b41.a9	b41.a9.a1	AT3G20250.1 | Symbols: APUM5, PUM5 | pumilio 5 | chr3:7059098-7062660 REVERSE LENGTH=961	106.8	163 166 167	1	1	1
b42	b42.a1	b42.a1.a1	AT4G39680.1 | Symbols: | SAP domain-containing protein | chr4:18414604-18416938 REVERSE LENGTH=633	69.3	434 436 437 439	56	2	2
b42	b42.a1	b42.a1.a2	AT4G39680.2 | Symbols: | SAP domain-containing protein | chr4:18414604-18416938 REVERSE LENGTH=633	69.3	434 436 437 439	56	2	2
b42	b42.a2	b42.a2.a1	AT4G39680.1 | Symbols: | SAP domain-containing protein | chr4:18414604-18416938 REVERSE LENGTH=633	69.3	417 421	49	1	2
b42	b42.a2	b42.a2.a2	AT4G39680.2 | Symbols: | SAP domain-containing protein | chr4:18414604-18416938 REVERSE LENGTH=633	69.3	417 421	49	1	2
b42	b42.a3	b42.a3.a1	AT4G39680.1 | Symbols: | SAP domain-containing protein | chr4:18414604-18416938 REVERSE LENGTH=633	69.3	177 178	44	1	2
b42	b42.a3	b42.a3.a2	AT4G39680.2 | Symbols: | SAP domain-containing protein | chr4:18414604-18416938 REVERSE LENGTH=633	69.3	177 178	44	1	2
b42	b42.a4	b42.a4.a1	AT4G39680.1 | Symbols: | SAP domain-containing protein | chr4:18414604-18416938 REVERSE LENGTH=633	69.3	319 320	35	1	2
b42	b42.a4	b42.a4.a2	AT4G39680.2 | Symbols: | SAP domain-containing protein | chr4:18414604-18416938 REVERSE LENGTH=633	69.3	319 320	35	1	2
b42	b42.a5	b42.a5.a1	AT4G39680.1 | Symbols: | SAP domain-containing protein | chr4:18414604-18416938 REVERSE LENGTH=633	69.3	90 97 108	19	2	2
b42	b42.a5	b42.a5.a2	AT4G39680.2 | Symbols: | SAP domain-containing protein | chr4:18414604-18416938 REVERSE LENGTH=633	69.3	90 97 108	19	2	2
b42	b42.a6	b42.a6.a1	AT4G39680.1 | Symbols: | SAP domain-containing protein | chr4:18414604-18416938 REVERSE LENGTH=633	69.3	292	14	1	2
b42	b42.a6	b42.a6.a2	AT4G39680.2 | Symbols: | SAP domain-containing protein | chr4:18414604-18416938 REVERSE LENGTH=633	69.3	292	14	1	2
b42	b42.a7	b42.a7.a1	AT4G39680.1 | Symbols: | SAP domain-containing protein | chr4:18414604-18416938 REVERSE LENGTH=633	69.3	338 339	9	1	2
b42	b42.a7	b42.a7.a2	AT4G39680.2 | Symbols: | SAP domain-containing protein | chr4:18414604-18416938 REVERSE LENGTH=633	69.3	338 339	9	1	2
b42	b42.a8	b42.a8.a1	AT4G39680.1 | Symbols: | SAP domain-containing protein | chr4:18414604-18416938 REVERSE LENGTH=633	69.3	231	1	1	2
b42	b42.a8	b42.a8.a2	AT4G39680.2 | Symbols: | SAP domain-containing protein | chr4:18414604-18416938 REVERSE LENGTH=633	69.3	231	1	1	2
b43	b43.a1	b43.a1.a1	AT4G32285.1 | Symbols: | ENTH/ANTH/VHS superfamily protein | chr4:15586003-15587910 FORWARD LENGTH=635	70.4	205 207	172	2	2
b43	b43.a1	b43.a1.a2	AT4G32285.2 | Symbols: | ENTH/ANTH/VHS superfamily protein | chr4:15586003-15587910 FORWARD LENGTH=635	70.4	205 207	172	2	2
b43	b43.a2	b43.a2.a1	AT2G25430.1 | Symbols: | epsin N-terminal homology (ENTH) domain-containing protein / clathrin assembly protein-related | chr2:10822716-10824677 FORWARD LENGTH=653	71.9	219 221 222	36	3	1
b43	b43.a3	b43.a3.a1	AT2G25430.1 | Symbols: | epsin N-terminal homology (ENTH) domain-containing protein / clathrin assembly protein-related | chr2:10822716-10824677 FORWARD LENGTH=653	71.9	164 168 169	3	1	1
b43	b43.a4	b43.a4.a1	AT2G25430.1 | Symbols: | epsin N-terminal homology (ENTH) domain-containing protein / clathrin assembly protein-related | chr2:10822716-10824677 FORWARD LENGTH=653	71.9	25	3	1	3
b43	b43.a4	b43.a4.a1	AT4G32285.1 | Symbols: | ENTH/ANTH/VHS superfamily protein | chr4:15586003-15587910 FORWARD LENGTH=635	70.4	25	3	1	3
b43	b43.a4	b43.a4.a2	AT4G32285.2 | Symbols: | ENTH/ANTH/VHS superfamily protein | chr4:15586003-15587910 FORWARD LENGTH=635	70.4	25	3	1	3
b43	b43.a5	b43.a5.a1	AT2G25430.1 | Symbols: | epsin N-terminal homology (ENTH) domain-containing protein / clathrin assembly protein-related | chr2:10822716-10824677 FORWARD LENGTH=653	71.9	17	1	1	3
b43	b43.a5	b43.a5.a1	AT4G32285.1 | Symbols: | ENTH/ANTH/VHS superfamily protein | chr4:15586003-15587910 FORWARD LENGTH=635	70.4	17	1	1	3
b43	b43.a5	b43.a5.a2	AT4G32285.2 | Symbols: | ENTH/ANTH/VHS superfamily protein | chr4:15586003-15587910 FORWARD LENGTH=635	70.4	17	1	1	3
b43	b43.a6	b43.a6.a1	AT2G25430.1 | Symbols: | epsin N-terminal homology (ENTH) domain-containing protein / clathrin assembly protein-related | chr2:10822716-10824677 FORWARD LENGTH=653	71.9	129	1	1	3
b43	b43.a6	b43.a6.a1	AT4G32285.1 | Symbols: | ENTH/ANTH/VHS superfamily protein | chr4:15586003-15587910 FORWARD LENGTH=635	70.4	129	1	1	3
b43	b43.a6	b43.a6.a2	AT4G32285.2 | Symbols: | ENTH/ANTH/VHS superfamily protein | chr4:15586003-15587910 FORWARD LENGTH=635	70.4	129	1	1	3
b44	b44.a1	b44.a1.a1	AT4G25140.1 | Symbols: OLEO1, OLE1 | oleosin 1 | chr4:12900498-12901259 FORWARD LENGTH=173	18.5	151 152 157 166	109	3	1
b44	b44.a2	b44.a2.a1	AT4G25140.1 | Symbols: OLEO1, OLE1 | oleosin 1 | chr4:12900498-12901259 FORWARD LENGTH=173	18.5	18	44	1	1
b44	b44.a3	b44.a3.a1	AT4G25140.1 | Symbols: OLEO1, OLE1 | oleosin 1 | chr4:12900498-12901259 FORWARD LENGTH=173	18.5	28 31	26	1	1
b44	b44.a4	b44.a4.a1	AT4G25140.1 | Symbols: OLEO1, OLE1 | oleosin 1 | chr4:12900498-12901259 FORWARD LENGTH=173	18.5	8	25	2	1
b44	b44.a5	b44.a5.a1	AT4G25140.1 | Symbols: OLEO1, OLE1 | oleosin 1 | chr4:12900498-12901259 FORWARD LENGTH=173	18.5	128 133	11	1	1
b45	b45.a1	b45.a1.a1	AT4G17330.1 | Symbols: ATG2484-1, G2484-1 | G2484-1 protein | chr4:9689263-9697172 REVERSE LENGTH=2037	217.8	795	48	1	1
b45	b45.a2	b45.a2.a1	AT4G17330.1 | Symbols: ATG2484-1, G2484-1 | G2484-1 protein | chr4:9689263-9697172 REVERSE LENGTH=2037	217.8	1492 1494 1495 1496	39	1	1
b45	b45.a3	b45.a3.a1	AT4G17330.1 | Symbols: ATG2484-1, G2484-1 | G2484-1 protein | chr4:9689263-9697172 REVERSE LENGTH=2037	217.8	191	32	1	1
b45	b45.a4	b45.a4.a1	AT4G17330.1 | Symbols: ATG2484-1, G2484-1 | G2484-1 protein | chr4:9689263-9697172 REVERSE LENGTH=2037	217.8	1751	32	1	1
b45	b45.a5	b45.a5.a1	AT4G17330.1 | Symbols: ATG2484-1, G2484-1 | G2484-1 protein | chr4:9689263-9697172 REVERSE LENGTH=2037	217.8	1945 1946 1947 1948 1949	19	1	1
b45	b45.a6	b45.a6.a1	AT4G17330.1 | Symbols: ATG2484-1, G2484-1 | G2484-1 protein | chr4:9689263-9697172 REVERSE LENGTH=2037	217.8	568 569 570 573 577 578	10	1	1
b45	b45.a7	b45.a7.a1	AT4G17330.1 | Symbols: ATG2484-1, G2484-1 | G2484-1 protein | chr4:9689263-9697172 REVERSE LENGTH=2037	217.8	1864	10	1	1
b45	b45.a8	b45.a8.a1	AT4G17330.1 | Symbols: ATG2484-1, G2484-1 | G2484-1 protein | chr4:9689263-9697172 REVERSE LENGTH=2037	217.8	1732 1734 1735 1741	7	2	1
b45	b45.a9	b45.a9.a1	AT4G17330.1 | Symbols: ATG2484-1, G2484-1 | G2484-1 protein | chr4:9689263-9697172 REVERSE LENGTH=2037	217.8	804 805 806	7	1	1
b45	b45.b10	b45.b10.a1	AT4G17330.1 | Symbols: ATG2484-1, G2484-1 | G2484-1 protein | chr4:9689263-9697172 REVERSE LENGTH=2037	217.8	309 311	3	1	1
b45	b45.b11	b45.b11.a1	AT4G17330.1 | Symbols: ATG2484-1, G2484-1 | G2484-1 protein | chr4:9689263-9697172 REVERSE LENGTH=2037	217.8	1140 1141	2	1	1
b45	b45.b12	b45.b12.a1	AT4G17330.1 | Symbols: ATG2484-1, G2484-1 | G2484-1 protein | chr4:9689263-9697172 REVERSE LENGTH=2037	217.8	715	1	1	1
b45	b45.b13	b45.b13.a1	AT4G17330.1 | Symbols: ATG2484-1, G2484-1 | G2484-1 protein | chr4:9689263-9697172 REVERSE LENGTH=2037	217.8	883	1	1	1
b46	b46.a1	b46.a1.a1	AT5G38640.1 | Symbols: | NagB/RpiA/CoA transferase-like superfamily protein | chr5:15468020-15470674 REVERSE LENGTH=642	69.3	85 88 90 91 93	82	1	1
b46	b46.a2	b46.a2.a1	AT5G38640.1 | Symbols: | NagB/RpiA/CoA transferase-like superfamily protein | chr5:15468020-15470674 REVERSE LENGTH=642	69.3	108	68	2	1
b46	b46.a3	b46.a3.a1	AT5G38640.1 | Symbols: | NagB/RpiA/CoA transferase-like superfamily protein | chr5:15468020-15470674 REVERSE LENGTH=642	69.3	126 127	46	1	1
b46	b46.a4	b46.a4.a1	AT5G38640.1 | Symbols: | NagB/RpiA/CoA transferase-like superfamily protein | chr5:15468020-15470674 REVERSE LENGTH=642	69.3	69	7	1	1
b46	b46.a5	b46.a5.a1	AT5G38640.1 | Symbols: | NagB/RpiA/CoA transferase-like superfamily protein | chr5:15468020-15470674 REVERSE LENGTH=642	69.3	218 219 220	3	1	1
b46	b46.a6	b46.a6.a1	AT5G38640.1 | Symbols: | NagB/RpiA/CoA transferase-like superfamily protein | chr5:15468020-15470674 REVERSE LENGTH=642	69.3	230 231	2	1	1
b46	b46.a7	b46.a7.a1	AT5G38640.1 | Symbols: | NagB/RpiA/CoA transferase-like superfamily protein | chr5:15468020-15470674 REVERSE LENGTH=642	69.3	141 142 143	2	1	1
b46	b46.a8	b46.a8.a1	AT5G38640.1 | Symbols: | NagB/RpiA/CoA transferase-like superfamily protein | chr5:15468020-15470674 REVERSE LENGTH=642	69.3	166	1	1	1
b47	b47.a1	b47.a1.a1	AT1G23190.1 | Symbols: PGM3 | Phosphoglucomutase/phosphomannomutase family protein | chr1:8219946-8224186 FORWARD LENGTH=583	63	121 123	201	1	4
b47	b47.a1	b47.a1.a2	AT1G70730.1 | Symbols: PGM2 | Phosphoglucomutase/phosphomannomutase family protein | chr1:26669020-26672726 REVERSE LENGTH=585	63.3	122 124	201	1	4
b47	b47.a1	b47.a1.a3	AT1G70730.2 | Symbols: PGM2 | Phosphoglucomutase/phosphomannomutase family protein | chr1:26669020-26673166 REVERSE LENGTH=605	65.4	142 144	201	1	4
b47	b47.a1	b47.a1.a4	AT1G70730.3 | Symbols: PGM2 | Phosphoglucomutase/phosphomannomutase family protein | chr1:26669020-26673166 REVERSE LENGTH=662	72.4	199 201	201	1	4
b47	b47.a2	b47.a2.a1	AT1G23190.1 | Symbols: PGM3 | Phosphoglucomutase/phosphomannomutase family protein | chr1:8219946-8224186 FORWARD LENGTH=583	63	488 491	8	1	1
b48	b48.a1	b48.a1.a1	AT1G24180.1 | Symbols: IAR4 | Thiamin diphosphate-binding fold (THDP-binding) superfamily protein | chr1:8560777-8563382 REVERSE LENGTH=393	43.2	292 296 298	203	1	2
b48	b48.a1	b48.a1.a2	AT1G59900.1 | Symbols: AT-E1 ALPHA, E1 ALPHA | pyruvate dehydrogenase complex E1 alpha subunit | chr1:22051368-22053660 FORWARD LENGTH=389	42.9	288 292 294	203	1	2
b49	b49.a1	b49.a1.a1	AT3G15260.1 | Symbols: | Protein phosphatase 2C family protein | chr3:5138842-5140242 FORWARD LENGTH=289	31.5	23 25 26 29	195	3	2
b49	b49.a1	b49.a1.a2	AT3G15260.2 | Symbols: | Protein phosphatase 2C family protein | chr3:5138842-5140242 FORWARD LENGTH=289	31.5	23 25 26 29	195	3	2
b49	b49.a2	b49.a2.a1	AT3G15260.1 | Symbols: | Protein phosphatase 2C family protein | chr3:5138842-5140242 FORWARD LENGTH=289	31.5	277	6	1	2
b49	b49.a2	b49.a2.a2	AT3G15260.2 | Symbols: | Protein phosphatase 2C family protein | chr3:5138842-5140242 FORWARD LENGTH=289	31.5	277	6	1	2
b50	b50.a1	b50.a1.a1	AT5G52040.1 | Symbols: ATRSP41, RS41, At-RS41 | RNA-binding (RRM/RBD/RNP motifs) family protein | chr5:21131081-21133318 FORWARD LENGTH=356	41.2	284 286	74	2	4
b50	b50.a1	b50.a1.a2	AT5G52040.2 | Symbols: ATRSP41, RS41, At-RS41 | RNA-binding (RRM/RBD/RNP motifs) family protein | chr5:21131081-21133318 FORWARD LENGTH=357	41.3	284 286	74	2	4
b50	b50.a1	b50.a1.a3	AT5G52040.3 | Symbols: RS41, At-RS41 | RNA-binding (RRM/RBD/RNP motifs) family protein | chr5:21131791-21133318 FORWARD LENGTH=329	38.1	269 271	74	2	4
b50	b50.a1	b50.a1.a4	AT5G52040.4 | Symbols: RS41, At-RS41 | RNA-binding (RRM/RBD/RNP motifs) family protein | chr5:21131881-21133318 FORWARD LENGTH=324	37.3	263 265	74	2	4
b50	b50.a2	b50.a2.a1	AT5G52040.1 | Symbols: ATRSP41, RS41, At-RS41 | RNA-binding (RRM/RBD/RNP motifs) family protein | chr5:21131081-21133318 FORWARD LENGTH=356	41.2	272 274	70	2	4
b50	b50.a2	b50.a2.a2	AT5G52040.2 | Symbols: ATRSP41, RS41, At-RS41 | RNA-binding (RRM/RBD/RNP motifs) family protein | chr5:21131081-21133318 FORWARD LENGTH=357	41.3	272 274	70	2	4
b50	b50.a2	b50.a2.a3	AT5G52040.3 | Symbols: RS41, At-RS41 | RNA-binding (RRM/RBD/RNP motifs) family protein | chr5:21131791-21133318 FORWARD LENGTH=329	38.1	245 247	70	2	4
b50	b50.a2	b50.a2.a4	AT5G52040.4 | Symbols: RS41, At-RS41 | RNA-binding (RRM/RBD/RNP motifs) family protein | chr5:21131881-21133318 FORWARD LENGTH=324	37.3	239 241	70	2	4
b50	b50.a3	b50.a3.a1	AT4G25500.1 | Symbols: ATRSP35, ATRSP40, AT-SRP40, RSP35, RS40, At-RS40 | arginine/serine-rich splicing factor 35 | chr4:13025168-13027243 FORWARD LENGTH=350	40.2	309 317	23	2	4
b50	b50.a3	b50.a3.a2	AT4G25500.2 | Symbols: ATRSP35, ATRSP40, AT-SRP40, RSP35, RS40, At-RS40 | arginine/serine-rich splicing factor 35 | chr4:13026073-13027243 FORWARD LENGTH=309	35.3	268 276	23	2	4
b50	b50.a3	b50.a3.a3	AT4G25500.3 | Symbols: ATRSP35, ATRSP40, AT-SRP40, RSP35, RS40, At-RS40 | arginine/serine-rich splicing factor 35 | chr4:13025850-13027243 FORWARD LENGTH=317	36.3	276 284	23	2	4
b50	b50.a3	b50.a3.a4	AT4G25500.4 | Symbols: RSP35, RS40, At-RS40 | arginine/serine-rich splicing factor 35 | chr4:13025168-13027243 FORWARD LENGTH=350	40.2	309 317	23	2	4
b50	b50.a4	b50.a4.a1	AT4G25500.1 | Symbols: ATRSP35, ATRSP40, AT-SRP40, RSP35, RS40, At-RS40 | arginine/serine-rich splicing factor 35 | chr4:13025168-13027243 FORWARD LENGTH=350	40.2	211	16	1	4
b50	b50.a4	b50.a4.a2	AT4G25500.2 | Symbols: ATRSP35, ATRSP40, AT-SRP40, RSP35, RS40, At-RS40 | arginine/serine-rich splicing factor 35 | chr4:13026073-13027243 FORWARD LENGTH=309	35.3	170	16	1	4
b50	b50.a4	b50.a4.a3	AT4G25500.3 | Symbols: ATRSP35, ATRSP40, AT-SRP40, RSP35, RS40, At-RS40 | arginine/serine-rich splicing factor 35 | chr4:13025850-13027243 FORWARD LENGTH=317	36.3	178	16	1	4
b50	b50.a4	b50.a4.a4	AT4G25500.4 | Symbols: RSP35, RS40, At-RS40 | arginine/serine-rich splicing factor 35 | chr4:13025168-13027243 FORWARD LENGTH=350	40.2	211	16	1	4
b50	b50.a5	b50.a5.a1	AT5G52040.1 | Symbols: ATRSP41, RS41, At-RS41 | RNA-binding (RRM/RBD/RNP motifs) family protein | chr5:21131081-21133318 FORWARD LENGTH=356	41.2	313 316 324	12	2	4
b50	b50.a5	b50.a5.a2	AT5G52040.2 | Symbols: ATRSP41, RS41, At-RS41 | RNA-binding (RRM/RBD/RNP motifs) family protein | chr5:21131081-21133318 FORWARD LENGTH=357	41.3	313 316 324	12	2	4
b50	b50.a5	b50.a5.a3	AT5G52040.3 | Symbols: RS41, At-RS41 | RNA-binding (RRM/RBD/RNP motifs) family protein | chr5:21131791-21133318 FORWARD LENGTH=329	38.1	286 289 297	12	2	4
b50	b50.a5	b50.a5.a4	AT5G52040.4 | Symbols: RS41, At-RS41 | RNA-binding (RRM/RBD/RNP motifs) family protein | chr5:21131881-21133318 FORWARD LENGTH=324	37.3	280 283 291	12	2	4
b50	b50.a6	b50.a6.a1	AT5G52040.1 | Symbols: ATRSP41, RS41, At-RS41 | RNA-binding (RRM/RBD/RNP motifs) family protein | chr5:21131081-21133318 FORWARD LENGTH=356	41.2	342 347	10	2	2
b50	b50.a6	b50.a6.a3	AT5G52040.3 | Symbols: RS41, At-RS41 | RNA-binding (RRM/RBD/RNP motifs) family protein | chr5:21131791-21133318 FORWARD LENGTH=329	38.1	315 320	10	2	2
b50	b50.a7	b50.a7.a1	AT4G25500.1 | Symbols: ATRSP35, ATRSP40, AT-SRP40, RSP35, RS40, At-RS40 | arginine/serine-rich splicing factor 35 | chr4:13025168-13027243 FORWARD LENGTH=350	40.2	335	9	1	4
b50	b50.a7	b50.a7.a2	AT4G25500.2 | Symbols: ATRSP35, ATRSP40, AT-SRP40, RSP35, RS40, At-RS40 | arginine/serine-rich splicing factor 35 | chr4:13026073-13027243 FORWARD LENGTH=309	35.3	294	9	1	4
b50	b50.a7	b50.a7.a3	AT4G25500.3 | Symbols: ATRSP35, ATRSP40, AT-SRP40, RSP35, RS40, At-RS40 | arginine/serine-rich splicing factor 35 | chr4:13025850-13027243 FORWARD LENGTH=317	36.3	302	9	1	4
b50	b50.a7	b50.a7.a4	AT4G25500.4 | Symbols: RSP35, RS40, At-RS40 | arginine/serine-rich splicing factor 35 | chr4:13025168-13027243 FORWARD LENGTH=350	40.2	335	9	1	4
b50	b50.a8	b50.a8.a1	AT4G25500.1 | Symbols: ATRSP35, ATRSP40, AT-SRP40, RSP35, RS40, At-RS40 | arginine/serine-rich splicing factor 35 | chr4:13025168-13027243 FORWARD LENGTH=350	40.2	298	4	1	4
b50	b50.a8	b50.a8.a2	AT4G25500.2 | Symbols: ATRSP35, ATRSP40, AT-SRP40, RSP35, RS40, At-RS40 | arginine/serine-rich splicing factor 35 | chr4:13026073-13027243 FORWARD LENGTH=309	35.3	257	4	1	4
b50	b50.a8	b50.a8.a3	AT4G25500.3 | Symbols: ATRSP35, ATRSP40, AT-SRP40, RSP35, RS40, At-RS40 | arginine/serine-rich splicing factor 35 | chr4:13025850-13027243 FORWARD LENGTH=317	36.3	265	4	1	4
b50	b50.a8	b50.a8.a4	AT4G25500.4 | Symbols: RSP35, RS40, At-RS40 | arginine/serine-rich splicing factor 35 | chr4:13025168-13027243 FORWARD LENGTH=350	40.2	298	4	1	4
b50	b50.a9	b50.a9.a1	AT4G25500.1 | Symbols: ATRSP35, ATRSP40, AT-SRP40, RSP35, RS40, At-RS40 | arginine/serine-rich splicing factor 35 | chr4:13025168-13027243 FORWARD LENGTH=350	40.2	278	2	1	4
b50	b50.a9	b50.a9.a2	AT4G25500.2 | Symbols: ATRSP35, ATRSP40, AT-SRP40, RSP35, RS40, At-RS40 | arginine/serine-rich splicing factor 35 | chr4:13026073-13027243 FORWARD LENGTH=309	35.3	237	2	1	4
b50	b50.a9	b50.a9.a3	AT4G25500.3 | Symbols: ATRSP35, ATRSP40, AT-SRP40, RSP35, RS40, At-RS40 | arginine/serine-rich splicing factor 35 | chr4:13025850-13027243 FORWARD LENGTH=317	36.3	245	2	1	4
b50	b50.a9	b50.a9.a4	AT4G25500.4 | Symbols: RSP35, RS40, At-RS40 | arginine/serine-rich splicing factor 35 | chr4:13025168-13027243 FORWARD LENGTH=350	40.2	278	2	1	4
b50	b50.b10	b50.b10.a1	AT4G25500.1 | Symbols: ATRSP35, ATRSP40, AT-SRP40, RSP35, RS40, At-RS40 | arginine/serine-rich splicing factor 35 | chr4:13025168-13027243 FORWARD LENGTH=350	40.2	221	1	1	8
b50	b50.b10	b50.b10.a2	AT4G25500.2 | Symbols: ATRSP35, ATRSP40, AT-SRP40, RSP35, RS40, At-RS40 | arginine/serine-rich splicing factor 35 | chr4:13026073-13027243 FORWARD LENGTH=309	35.3	180	1	1	8
b50	b50.b10	b50.b10.a3	AT4G25500.3 | Symbols: ATRSP35, ATRSP40, AT-SRP40, RSP35, RS40, At-RS40 | arginine/serine-rich splicing factor 35 | chr4:13025850-13027243 FORWARD LENGTH=317	36.3	188	1	1	8
b50	b50.b10	b50.b10.a4	AT4G25500.4 | Symbols: RSP35, RS40, At-RS40 | arginine/serine-rich splicing factor 35 | chr4:13025168-13027243 FORWARD LENGTH=350	40.2	221	1	1	8
b50	b50.b10	b50.b10.a1	AT5G52040.1 | Symbols: ATRSP41, RS41, At-RS41 | RNA-binding (RRM/RBD/RNP motifs) family protein | chr5:21131081-21133318 FORWARD LENGTH=356	41.2	219	1	1	8
b50	b50.b10	b50.b10.a2	AT5G52040.2 | Symbols: ATRSP41, RS41, At-RS41 | RNA-binding (RRM/RBD/RNP motifs) family protein | chr5:21131081-21133318 FORWARD LENGTH=357	41.3	219	1	1	8
b50	b50.b10	b50.b10.a3	AT5G52040.3 | Symbols: RS41, At-RS41 | RNA-binding (RRM/RBD/RNP motifs) family protein | chr5:21131791-21133318 FORWARD LENGTH=329	38.1	192	1	1	8
b50	b50.b10	b50.b10.a4	AT5G52040.4 | Symbols: RS41, At-RS41 | RNA-binding (RRM/RBD/RNP motifs) family protein | chr5:21131881-21133318 FORWARD LENGTH=324	37.3	186	1	1	8
b50	b50.b11	b50.b11.a1	AT5G52040.1 | Symbols: ATRSP41, RS41, At-RS41 | RNA-binding (RRM/RBD/RNP motifs) family protein | chr5:21131081-21133318 FORWARD LENGTH=356	41.2	254	1	1	4
b50	b50.b11	b50.b11.a2	AT5G52040.2 | Symbols: ATRSP41, RS41, At-RS41 | RNA-binding (RRM/RBD/RNP motifs) family protein | chr5:21131081-21133318 FORWARD LENGTH=357	41.3	254	1	1	4
b50	b50.b11	b50.b11.a3	AT5G52040.3 | Symbols: RS41, At-RS41 | RNA-binding (RRM/RBD/RNP motifs) family protein | chr5:21131791-21133318 FORWARD LENGTH=329	38.1	227	1	1	4
b50	b50.b11	b50.b11.a4	AT5G52040.4 | Symbols: RS41, At-RS41 | RNA-binding (RRM/RBD/RNP motifs) family protein | chr5:21131881-21133318 FORWARD LENGTH=324	37.3	221	1	1	4
b51	b51.a1	b51.a1.a1	AT1G78880.1 | Symbols: | Ubiquitin-specific protease family C19-related protein | chr1:29653068-29654819 REVERSE LENGTH=468	50	74 78	49	1	1
b51	b51.a2	b51.a2.a1	AT1G16860.1 | Symbols: | Ubiquitin-specific protease family C19-related protein | chr1:5768280-5770183 FORWARD LENGTH=474	50.5	74 76 80	47	1	1
b51	b51.a3	b51.a3.a1	AT1G78880.1 | Symbols: | Ubiquitin-specific protease family C19-related protein | chr1:29653068-29654819 REVERSE LENGTH=468	50	89 94 97 99	43	2	1
b51	b51.a4	b51.a4.a1	AT1G78880.1 | Symbols: | Ubiquitin-specific protease family C19-related protein | chr1:29653068-29654819 REVERSE LENGTH=468	50	163	21	1	1
b51	b51.a5	b51.a5.a1	AT1G16860.1 | Symbols: | Ubiquitin-specific protease family C19-related protein | chr1:5768280-5770183 FORWARD LENGTH=474	50.5	95 97	12	1	1
b51	b51.a6	b51.a6.a1	AT1G78880.1 | Symbols: | Ubiquitin-specific protease family C19-related protein | chr1:29653068-29654819 REVERSE LENGTH=468	50	368 381	10	1	1
b51	b51.a7	b51.a7.a1	AT1G16860.1 | Symbols: | Ubiquitin-specific protease family C19-related protein | chr1:5768280-5770183 FORWARD LENGTH=474	50.5	64	7	1	1
b51	b51.a8	b51.a8.a1	AT1G16860.1 | Symbols: | Ubiquitin-specific protease family C19-related protein | chr1:5768280-5770183 FORWARD LENGTH=474	50.5	169	7	1	1
b51	b51.a9	b51.a9.a1	AT1G16860.1 | Symbols: | Ubiquitin-specific protease family C19-related protein | chr1:5768280-5770183 FORWARD LENGTH=474	50.5	125	1	1	2
b51	b51.a9	b51.a9.a1	AT1G78880.1 | Symbols: | Ubiquitin-specific protease family C19-related protein | chr1:29653068-29654819 REVERSE LENGTH=468	50	119	1	1	2
b51	b51.b10	b51.b10.a1	AT1G16860.1 | Symbols: | Ubiquitin-specific protease family C19-related protein | chr1:5768280-5770183 FORWARD LENGTH=474	50.5	111	1	1	2
b51	b51.b10	b51.b10.a1	AT1G78880.1 | Symbols: | Ubiquitin-specific protease family C19-related protein | chr1:29653068-29654819 REVERSE LENGTH=468	50	105	1	1	2
b52	b52.a1	b52.a1.a1	AT1G43690.1 | Symbols: | ubiquitin interaction motif-containing protein | chr1:16478519-16482589 FORWARD LENGTH=599	65.3	36 38 40 42 46	190	1	1
b52	b52.a2	b52.a2.a1	AT1G43690.1 | Symbols: | ubiquitin interaction motif-containing protein | chr1:16478519-16482589 FORWARD LENGTH=599	65.3	179	1	1	1
b53	b53.a1	b53.a1.a1	AT5G65410.1 | Symbols: ATHB25, ZFHD2, HB25, ZHD1 | homeobox protein 25 | chr5:26136179-26137018 FORWARD LENGTH=279	31	175 181 182 183	187	2	1
b53	b53.a2	b53.a2.a1	AT5G65410.1 | Symbols: ATHB25, ZFHD2, HB25, ZHD1 | homeobox protein 25 | chr5:26136179-26137018 FORWARD LENGTH=279	31	54 55	1	1	1
b54	b54.a1	b54.a1.a1	AT2G04410.1 | Symbols: | RPM1-interacting protein 4 (RIN4) family protein | chr2:1534012-1535040 REVERSE LENGTH=73	8	42 44	186	1	1
b55	b55.a1	b55.a1.a1	AT3G25070.1 | Symbols: RIN4 | RPM1 interacting protein 4 | chr3:9132458-9133747 FORWARD LENGTH=211	23.3	141	92	1	1
b55	b55.a2	b55.a2.a1	AT3G25070.1 | Symbols: RIN4 | RPM1 interacting protein 4 | chr3:9132458-9133747 FORWARD LENGTH=211	23.3	116	43	1	1
b55	b55.a3	b55.a3.a1	AT3G25070.1 | Symbols: RIN4 | RPM1 interacting protein 4 | chr3:9132458-9133747 FORWARD LENGTH=211	23.3	183 185 186 188	24	1	1
b55	b55.a4	b55.a4.a1	AT3G25070.1 | Symbols: RIN4 | RPM1 interacting protein 4 | chr3:9132458-9133747 FORWARD LENGTH=211	23.3	45 47 49	24	1	1
b55	b55.a5	b55.a5.a1	AT3G25070.1 | Symbols: RIN4 | RPM1 interacting protein 4 | chr3:9132458-9133747 FORWARD LENGTH=211	23.3	165 166	2	1	1
b55	b55.a6	b55.a6.a1	AT3G25070.1 | Symbols: RIN4 | RPM1 interacting protein 4 | chr3:9132458-9133747 FORWARD LENGTH=211	23.3	94 95	1	1	1
b56	b56.a1	b56.a1.a1	AT3G52930.1 | Symbols: | Aldolase superfamily protein | chr3:19627383-19628874 REVERSE LENGTH=358	38.4	32 33 35 42	114	4	1
b56	b56.a2	b56.a2.a1	AT2G36460.1 | Symbols: | Aldolase superfamily protein | chr2:15296929-15298387 REVERSE LENGTH=358	38.3	32 33 35 42	74	4	1
b56	b56.a3	b56.a3.a1	AT3G52930.1 | Symbols: | Aldolase superfamily protein | chr3:19627383-19628874 REVERSE LENGTH=358	38.4	350	21	1	1
b56	b56.a4	b56.a4.a1	AT2G36460.1 | Symbols: | Aldolase superfamily protein | chr2:15296929-15298387 REVERSE LENGTH=358	38.3	266	15	1	3
b56	b56.a4	b56.a4.a2	AT2G36460.2 | Symbols: | Aldolase superfamily protein | chr2:15296929-15297732 REVERSE LENGTH=267	28.6	175	15	1	3
b56	b56.a4	b56.a4.a1	AT3G52930.1 | Symbols: | Aldolase superfamily protein | chr3:19627383-19628874 REVERSE LENGTH=358	38.4	266	15	1	3
b56	b56.a5	b56.a5.a1	AT2G36460.1 | Symbols: | Aldolase superfamily protein | chr2:15296929-15298387 REVERSE LENGTH=358	38.3	350	6	1	2
b56	b56.a5	b56.a5.a2	AT2G36460.2 | Symbols: | Aldolase superfamily protein | chr2:15296929-15297732 REVERSE LENGTH=267	28.6	259	6	1	2
b56	b56.a6	b56.a6.a1	AT2G36460.1 | Symbols: | Aldolase superfamily protein | chr2:15296929-15298387 REVERSE LENGTH=358	38.3	21	6	1	3
b56	b56.a6	b56.a6.a1	AT3G52930.1 | Symbols: | Aldolase superfamily protein | chr3:19627383-19628874 REVERSE LENGTH=358	38.4	21	6	1	3
b56	b56.a6	b56.a6.a3	AT5G03690.2 | Symbols: | Aldolase superfamily protein | chr5:963389-964982 REVERSE LENGTH=359	38.5	21	6	1	3
b56	b56.a7	b56.a7.a1	AT5G03690.1 | Symbols: | Aldolase superfamily protein | chr5:963389-964982 REVERSE LENGTH=393	42.8	189	2	1	2
b56	b56.a7	b56.a7.a3	AT5G03690.2 | Symbols: | Aldolase superfamily protein | chr5:963389-964982 REVERSE LENGTH=359	38.5	155	2	1	2
b57	b57.a1	b57.a1.a1	AT5G06140.1 | Symbols: SNX1, ATSNX1 | sorting nexin 1 | chr5:1856212-1858752 REVERSE LENGTH=402	46.4	16 19 21 22 25	178	3	1
b58	b58.a1	b58.a1.a1	AT5G47480.1 | Symbols: | RGPR-related | chr5:19257420-19263132 FORWARD LENGTH=1350	145.7	140	109	2	1
b58	b58.a2	b58.a2.a1	AT5G47480.1 | Symbols: | RGPR-related | chr5:19257420-19263132 FORWARD LENGTH=1350	145.7	1290 1292 1294	30	1	1
b58	b58.a3	b58.a3.a1	AT5G47480.1 | Symbols: | RGPR-related | chr5:19257420-19263132 FORWARD LENGTH=1350	145.7	1028	23	1	1
b58	b58.a4	b58.a4.a1	AT5G47480.1 | Symbols: | RGPR-related | chr5:19257420-19263132 FORWARD LENGTH=1350	145.7	27 31 32 33	7	1	1
b58	b58.a5	b58.a5.a1	AT5G47480.1 | Symbols: | RGPR-related | chr5:19257420-19263132 FORWARD LENGTH=1350	145.7	1134 1136	4	1	1
b58	b58.a6	b58.a6.a1	AT5G47480.1 | Symbols: | RGPR-related | chr5:19257420-19263132 FORWARD LENGTH=1350	145.7	1249	3	1	1
b59	b59.a1	b59.a1.a1	AT3G05420.1 | Symbols: ACBP4 | acyl-CoA binding protein 4 | chr3:1561880-1567047 FORWARD LENGTH=668	72.9	501 503 509	76	1	2
b59	b59.a1	b59.a1.a2	AT3G05420.2 | Symbols: ACBP4 | acyl-CoA binding protein 4 | chr3:1561880-1567047 FORWARD LENGTH=669	73.1	502 504 510	76	1	2
b59	b59.a2	b59.a2.a1	AT3G05420.1 | Symbols: ACBP4 | acyl-CoA binding protein 4 | chr3:1561880-1567047 FORWARD LENGTH=668	72.9	134 135 137	38	1	2
b59	b59.a2	b59.a2.a2	AT3G05420.2 | Symbols: ACBP4 | acyl-CoA binding protein 4 | chr3:1561880-1567047 FORWARD LENGTH=669	73.1	135 136 138	38	1	2
b59	b59.a3	b59.a3.a1	AT3G05420.1 | Symbols: ACBP4 | acyl-CoA binding protein 4 | chr3:1561880-1567047 FORWARD LENGTH=668	72.9	515 520	38	1	2
b59	b59.a3	b59.a3.a2	AT3G05420.2 | Symbols: ACBP4 | acyl-CoA binding protein 4 | chr3:1561880-1567047 FORWARD LENGTH=669	73.1	516 521	38	1	2
b59	b59.a4	b59.a4.a1	AT3G05420.1 | Symbols: ACBP4 | acyl-CoA binding protein 4 | chr3:1561880-1567047 FORWARD LENGTH=668	72.9	7 8	18	1	2
b59	b59.a4	b59.a4.a2	AT3G05420.2 | Symbols: ACBP4 | acyl-CoA binding protein 4 | chr3:1561880-1567047 FORWARD LENGTH=669	73.1	7 8	18	1	2
b60	b60.a1	b60.a1.a1	AT2G01470.1 | Symbols: STL2P, ATSEC12 | SEC12P-like 2 protein | chr2:212215-214435 REVERSE LENGTH=393	42.7	43 49 50	169	1	1
b61	b61.a1	b61.a1.a1	AT1G80490.1 | Symbols: TPR1 | TOPLESS-related 1 | chr1:30261094-30266446 REVERSE LENGTH=1119	123.8	285 288 290 294	112	2	2
b61	b61.a1	b61.a1.a2	AT1G80490.2 | Symbols: TPR1 | TOPLESS-related 1 | chr1:30261094-30266446 REVERSE LENGTH=1120	123.9	286 289 291 295	112	2	2
b61	b61.a2	b61.a2.a1	AT1G80490.1 | Symbols: TPR1 | TOPLESS-related 1 | chr1:30261094-30266446 REVERSE LENGTH=1119	123.8	214	57	1	2
b61	b61.a2	b61.a2.a2	AT1G80490.2 | Symbols: TPR1 | TOPLESS-related 1 | chr1:30261094-30266446 REVERSE LENGTH=1120	123.9	214	57	1	2
b62	b62.a1	b62.a1.a1	AT5G43830.1 | Symbols: | Aluminium induced protein with YGL and LRDR motifs | chr5:17622593-17624239 REVERSE LENGTH=251	27.4	216 217	90	1	1
b62	b62.a2	b62.a2.a1	AT5G43830.1 | Symbols: | Aluminium induced protein with YGL and LRDR motifs | chr5:17622593-17624239 REVERSE LENGTH=251	27.4	243 244	51	1	1
b62	b62.a3	b62.a3.a1	AT5G43830.1 | Symbols: | Aluminium induced protein with YGL and LRDR motifs | chr5:17622593-17624239 REVERSE LENGTH=251	27.4	18	28	1	1
b63	b63.a1	b63.a1.a1	AT2G29190.1 | Symbols: APUM2, PUM2 | pumilio 2 | chr2:12544260-12548071 REVERSE LENGTH=972	106.5	269	52	1	3
b63	b63.a1	b63.a1.a2	AT2G29190.2 | Symbols: PUM2 | pumilio 2 | chr2:12544260-12548071 REVERSE LENGTH=972	106.5	269	52	1	3
b63	b63.a1	b63.a1.a3	AT2G29200.1 | Symbols: APUM1, PUM1 | pumilio 1 | chr2:12549483-12553185 REVERSE LENGTH=968	106.4	261	52	1	3
b63	b63.a2	b63.a2.a1	AT2G29140.1 | Symbols: APUM3, PUM3 | pumilio 3 | chr2:12531392-12535060 FORWARD LENGTH=964	105.8	257	37	1	1
b63	b63.a3	b63.a3.a1	AT2G29140.1 | Symbols: APUM3, PUM3 | pumilio 3 | chr2:12531392-12535060 FORWARD LENGTH=964	105.8	54 56	28	1	1
b63	b63.a4	b63.a4.a3	AT2G29200.1 | Symbols: APUM1, PUM1 | pumilio 1 | chr2:12549483-12553185 REVERSE LENGTH=968	106.4	53 55	22	1	1
b63	b63.a5	b63.a5.a1	AT2G29190.1 | Symbols: APUM2, PUM2 | pumilio 2 | chr2:12544260-12548071 REVERSE LENGTH=972	106.5	53 55 59	16	1	2
b63	b63.a5	b63.a5.a2	AT2G29190.2 | Symbols: PUM2 | pumilio 2 | chr2:12544260-12548071 REVERSE LENGTH=972	106.5	53 55 59	16	1	2
b63	b63.a6	b63.a6.a3	AT2G29200.1 | Symbols: APUM1, PUM1 | pumilio 1 | chr2:12549483-12553185 REVERSE LENGTH=968	106.4	458	5	1	1
b63	b63.a7	b63.a7.a1	AT2G29140.1 | Symbols: APUM3, PUM3 | pumilio 3 | chr2:12531392-12535060 FORWARD LENGTH=964	105.8	450	3	1	1
b63	b63.a8	b63.a8.a1	AT2G29190.1 | Symbols: APUM2, PUM2 | pumilio 2 | chr2:12544260-12548071 REVERSE LENGTH=972	106.5	466	2	1	2
b63	b63.a8	b63.a8.a2	AT2G29190.2 | Symbols: PUM2 | pumilio 2 | chr2:12544260-12548071 REVERSE LENGTH=972	106.5	466	2	1	2
b63	b63.a9	b63.a9.a1	AT2G29140.1 | Symbols: APUM3, PUM3 | pumilio 3 | chr2:12531392-12535060 FORWARD LENGTH=964	105.8	210 214	2	1	1
b63	b63.b10	b63.b10.a1	AT2G29140.1 | Symbols: APUM3, PUM3 | pumilio 3 | chr2:12531392-12535060 FORWARD LENGTH=964	105.8	268	1	1	4
b63	b63.b10	b63.b10.a1	AT2G29190.1 | Symbols: APUM2, PUM2 | pumilio 2 | chr2:12544260-12548071 REVERSE LENGTH=972	106.5	280	1	1	4
b63	b63.b10	b63.b10.a2	AT2G29190.2 | Symbols: PUM2 | pumilio 2 | chr2:12544260-12548071 REVERSE LENGTH=972	106.5	280	1	1	4
b63	b63.b10	b63.b10.a3	AT2G29200.1 | Symbols: APUM1, PUM1 | pumilio 1 | chr2:12549483-12553185 REVERSE LENGTH=968	106.4	272	1	1	4
b64	b64.a1	b64.a1.a1	AT1G08420.1 | Symbols: BSL2 | BRI1 suppressor 1 (BSU1)-like 2 | chr1:2649959-2656564 FORWARD LENGTH=1018	108.4	974 975 978 979	55	1	2
b64	b64.a1	b64.a1.a2	AT1G08420.2 | Symbols: BSL2 | BRI1 suppressor 1 (BSU1)-like 2 | chr1:2649959-2656564 FORWARD LENGTH=1013	107.9	969 970 973 974	55	1	2
b64	b64.a2	b64.a2.a1	AT1G08420.1 | Symbols: BSL2 | BRI1 suppressor 1 (BSU1)-like 2 | chr1:2649959-2656564 FORWARD LENGTH=1018	108.4	627	43	1	4
b64	b64.a2	b64.a2.a2	AT1G08420.2 | Symbols: BSL2 | BRI1 suppressor 1 (BSU1)-like 2 | chr1:2649959-2656564 FORWARD LENGTH=1013	107.9	622	43	1	4
b64	b64.a2	b64.a2.a3	AT2G27210.1 | Symbols: BSL3 | BRI1 suppressor 1 (BSU1)-like 3 | chr2:11630188-11636182 FORWARD LENGTH=1006	107.3	616	43	1	4
b64	b64.a2	b64.a2.a4	AT2G27210.2 | Symbols: BSL3 | BRI1 suppressor 1 (BSU1)-like 3 | chr2:11630188-11636182 FORWARD LENGTH=1001	106.8	611	43	1	4
b64	b64.a3	b64.a3.a1	AT1G08420.1 | Symbols: BSL2 | BRI1 suppressor 1 (BSU1)-like 2 | chr1:2649959-2656564 FORWARD LENGTH=1018	108.4	658	38	1	4
b64	b64.a3	b64.a3.a2	AT1G08420.2 | Symbols: BSL2 | BRI1 suppressor 1 (BSU1)-like 2 | chr1:2649959-2656564 FORWARD LENGTH=1013	107.9	653	38	1	4
b64	b64.a3	b64.a3.a3	AT2G27210.1 | Symbols: BSL3 | BRI1 suppressor 1 (BSU1)-like 3 | chr2:11630188-11636182 FORWARD LENGTH=1006	107.3	647	38	1	4
b64	b64.a3	b64.a3.a4	AT2G27210.2 | Symbols: BSL3 | BRI1 suppressor 1 (BSU1)-like 3 | chr2:11630188-11636182 FORWARD LENGTH=1001	106.8	642	38	1	4
b64	b64.a4	b64.a4.a3	AT2G27210.1 | Symbols: BSL3 | BRI1 suppressor 1 (BSU1)-like 3 | chr2:11630188-11636182 FORWARD LENGTH=1006	107.3	964 968	19	1	2
b64	b64.a4	b64.a4.a4	AT2G27210.2 | Symbols: BSL3 | BRI1 suppressor 1 (BSU1)-like 3 | chr2:11630188-11636182 FORWARD LENGTH=1001	106.8	959 963	19	1	2
b64	b64.a5	b64.a5.a1	AT1G08420.1 | Symbols: BSL2 | BRI1 suppressor 1 (BSU1)-like 2 | chr1:2649959-2656564 FORWARD LENGTH=1018	108.4	999	7	1	2
b64	b64.a5	b64.a5.a2	AT1G08420.2 | Symbols: BSL2 | BRI1 suppressor 1 (BSU1)-like 2 | chr1:2649959-2656564 FORWARD LENGTH=1013	107.9	994	7	1	2
b64	b64.a6	b64.a6.a1	AT1G08420.1 | Symbols: BSL2 | BRI1 suppressor 1 (BSU1)-like 2 | chr1:2649959-2656564 FORWARD LENGTH=1018	108.4	147	2	1	2
b64	b64.a6	b64.a6.a2	AT1G08420.2 | Symbols: BSL2 | BRI1 suppressor 1 (BSU1)-like 2 | chr1:2649959-2656564 FORWARD LENGTH=1013	107.9	147	2	1	2
b64	b64.a7	b64.a7.a3	AT2G27210.1 | Symbols: BSL3 | BRI1 suppressor 1 (BSU1)-like 3 | chr2:11630188-11636182 FORWARD LENGTH=1006	107.3	988	1	1	2
b64	b64.a7	b64.a7.a4	AT2G27210.2 | Symbols: BSL3 | BRI1 suppressor 1 (BSU1)-like 3 | chr2:11630188-11636182 FORWARD LENGTH=1001	106.8	983	1	1	2
b64	b64.a8	b64.a8.a3	AT2G27210.1 | Symbols: BSL3 | BRI1 suppressor 1 (BSU1)-like 3 | chr2:11630188-11636182 FORWARD LENGTH=1006	107.3	136	1	1	2
b64	b64.a8	b64.a8.a4	AT2G27210.2 | Symbols: BSL3 | BRI1 suppressor 1 (BSU1)-like 3 | chr2:11630188-11636182 FORWARD LENGTH=1001	106.8	136	1	1	2
b65	b65.a1	b65.a1.a1	AT4G35240.1 | Symbols: | Protein of unknown function (DUF630 and DUF632) | chr4:16761334-16764324 REVERSE LENGTH=865	95.9	93	79	3	2
b65	b65.a1	b65.a1.a2	AT4G35240.2 | Symbols: | Protein of unknown function (DUF630 and DUF632) | chr4:16761334-16764324 REVERSE LENGTH=865	95.9	93	79	3	2
b65	b65.a2	b65.a2.a1	AT4G35240.1 | Symbols: | Protein of unknown function (DUF630 and DUF632) | chr4:16761334-16764324 REVERSE LENGTH=865	95.9	73	52	1	2
b65	b65.a2	b65.a2.a2	AT4G35240.2 | Symbols: | Protein of unknown function (DUF630 and DUF632) | chr4:16761334-16764324 REVERSE LENGTH=865	95.9	73	52	1	2
b65	b65.a3	b65.a3.a1	AT4G35240.1 | Symbols: | Protein of unknown function (DUF630 and DUF632) | chr4:16761334-16764324 REVERSE LENGTH=865	95.9	359 370 372 374 377	29	1	2
b65	b65.a3	b65.a3.a2	AT4G35240.2 | Symbols: | Protein of unknown function (DUF630 and DUF632) | chr4:16761334-16764324 REVERSE LENGTH=865	95.9	359 370 372 374 377	29	1	2
b65	b65.a4	b65.a4.a1	AT4G35240.1 | Symbols: | Protein of unknown function (DUF630 and DUF632) | chr4:16761334-16764324 REVERSE LENGTH=865	95.9	691	4	1	2
b65	b65.a4	b65.a4.a2	AT4G35240.2 | Symbols: | Protein of unknown function (DUF630 and DUF632) | chr4:16761334-16764324 REVERSE LENGTH=865	95.9	691	4	1	2
b65	b65.a5	b65.a5.a1	AT4G35240.1 | Symbols: | Protein of unknown function (DUF630 and DUF632) | chr4:16761334-16764324 REVERSE LENGTH=865	95.9	348	1	1	2
b65	b65.a5	b65.a5.a2	AT4G35240.2 | Symbols: | Protein of unknown function (DUF630 and DUF632) | chr4:16761334-16764324 REVERSE LENGTH=865	95.9	348	1	1	2
b66	b66.a1	b66.a1.a1	AT2G40980.1 | Symbols: | Protein kinase superfamily protein | chr2:17102090-17104443 FORWARD LENGTH=617	69	95	83	1	1
b66	b66.a2	b66.a2.a1	AT2G40980.1 | Symbols: | Protein kinase superfamily protein | chr2:17102090-17104443 FORWARD LENGTH=617	69	280 281 283	75	1	1
b66	b66.a3	b66.a3.a1	AT2G40980.1 | Symbols: | Protein kinase superfamily protein | chr2:17102090-17104443 FORWARD LENGTH=617	69	5 13	7	1	1
b67	b67.a1	b67.a1.a1	AT4G38710.1 | Symbols: | glycine-rich protein | chr4:18078141-18080002 REVERSE LENGTH=452	48.9	383 384 387	110	2	1
b67	b67.a2	b67.a2.a1	AT4G38710.1 | Symbols: | glycine-rich protein | chr4:18078141-18080002 REVERSE LENGTH=452	48.9	270	35	1	2
b67	b67.a2	b67.a2.a2	AT4G38710.2 | Symbols: | glycine-rich protein | chr4:18078141-18080002 REVERSE LENGTH=465	50.4	270	35	1	2
b67	b67.a3	b67.a3.a1	AT4G38710.1 | Symbols: | glycine-rich protein | chr4:18078141-18080002 REVERSE LENGTH=452	48.9	188	17	2	2
b67	b67.a3	b67.a3.a2	AT4G38710.2 | Symbols: | glycine-rich protein | chr4:18078141-18080002 REVERSE LENGTH=465	50.4	188	17	2	2
b67	b67.a4	b67.a4.a1	AT4G38710.1 | Symbols: | glycine-rich protein | chr4:18078141-18080002 REVERSE LENGTH=452	48.9	42 43	1	1	2
b67	b67.a4	b67.a4.a2	AT4G38710.2 | Symbols: | glycine-rich protein | chr4:18078141-18080002 REVERSE LENGTH=465	50.4	42 43	1	1	2
b68	b68.a1	b68.a1.a1	AT3G55460.1 | Symbols: SCL30, At-SCL30 | SC35-like splicing factor 30 | chr3:20561024-20563502 FORWARD LENGTH=262	29.5	22	108	2	1
b68	b68.a2	b68.a2.a1	AT3G55460.1 | Symbols: SCL30, At-SCL30 | SC35-like splicing factor 30 | chr3:20561024-20563502 FORWARD LENGTH=262	29.5	204 205 206	37	4	1
b68	b68.a3	b68.a3.a1	AT3G55460.1 | Symbols: SCL30, At-SCL30 | SC35-like splicing factor 30 | chr3:20561024-20563502 FORWARD LENGTH=262	29.5	5	11	1	1
b68	b68.a4	b68.a4.a1	AT3G55460.1 | Symbols: SCL30, At-SCL30 | SC35-like splicing factor 30 | chr3:20561024-20563502 FORWARD LENGTH=262	29.5	256	1	1	1
b69	b69.a1	b69.a1.a1	AT5G03280.1 | Symbols: EIN2, PIR2, CKR1, ERA3, ORE3, ORE2, ATEIN2 | NRAMP metal ion transporter family protein | chr5:788589-793066 FORWARD LENGTH=1294	140.7	922 923 924	79	2	1
b69	b69.a2	b69.a2.a1	AT5G03280.1 | Symbols: EIN2, PIR2, CKR1, ERA3, ORE3, ORE2, ATEIN2 | NRAMP metal ion transporter family protein | chr5:788589-793066 FORWARD LENGTH=1294	140.7	650 655 657 659	36	1	1
b69	b69.a3	b69.a3.a1	AT5G03280.1 | Symbols: EIN2, PIR2, CKR1, ERA3, ORE3, ORE2, ATEIN2 | NRAMP metal ion transporter family protein | chr5:788589-793066 FORWARD LENGTH=1294	140.7	757	14	1	1
b69	b69.a4	b69.a4.a1	AT5G03280.1 | Symbols: EIN2, PIR2, CKR1, ERA3, ORE3, ORE2, ATEIN2 | NRAMP metal ion transporter family protein | chr5:788589-793066 FORWARD LENGTH=1294	140.7	645	13	1	1
b69	b69.a5	b69.a5.a1	AT5G03280.1 | Symbols: EIN2, PIR2, CKR1, ERA3, ORE3, ORE2, ATEIN2 | NRAMP metal ion transporter family protein | chr5:788589-793066 FORWARD LENGTH=1294	140.7	731	11	1	1
b69	b69.a6	b69.a6.a1	AT5G03280.1 | Symbols: EIN2, PIR2, CKR1, ERA3, ORE3, ORE2, ATEIN2 | NRAMP metal ion transporter family protein | chr5:788589-793066 FORWARD LENGTH=1294	140.7	769	2	1	1
b69	b69.a7	b69.a7.a1	AT5G03280.1 | Symbols: EIN2, PIR2, CKR1, ERA3, ORE3, ORE2, ATEIN2 | NRAMP metal ion transporter family protein | chr5:788589-793066 FORWARD LENGTH=1294	140.7	968 969	1	1	1
b70	b70.a1	b70.a1.a1	AT4G34860.1 | Symbols: | Plant neutral invertase family protein | chr4:16609955-16612019 REVERSE LENGTH=571	64.9	83	115	1	2
b70	b70.a1	b70.a1.a2	AT4G34860.2 | Symbols: | Plant neutral invertase family protein | chr4:16609955-16612019 REVERSE LENGTH=571	64.9	83	115	1	2
b70	b70.a2	b70.a2.a1	AT4G34860.1 | Symbols: | Plant neutral invertase family protein | chr4:16609955-16612019 REVERSE LENGTH=571	64.9	62	25	1	2
b70	b70.a2	b70.a2.a2	AT4G34860.2 | Symbols: | Plant neutral invertase family protein | chr4:16609955-16612019 REVERSE LENGTH=571	64.9	62	25	1	2
b70	b70.a3	b70.a3.a1	AT4G34860.1 | Symbols: | Plant neutral invertase family protein | chr4:16609955-16612019 REVERSE LENGTH=571	64.9	97 103	15	2	2
b70	b70.a3	b70.a3.a2	AT4G34860.2 | Symbols: | Plant neutral invertase family protein | chr4:16609955-16612019 REVERSE LENGTH=571	64.9	97 103	15	2	2
b71	b71.a1	b71.a1.a1	AT4G28520.1 | Symbols: CRU3, CRC | cruciferin 3 | chr4:14087596-14089617 FORWARD LENGTH=524	58.1	259	49	1	4
b71	b71.a1	b71.a1.a2	AT4G28520.2 | Symbols: CRU3, CRC | cruciferin 3 | chr4:14087596-14089229 FORWARD LENGTH=394	43.6	259	49	1	4
b71	b71.a1	b71.a1.a3	AT4G28520.3 | Symbols: CRU3, CRC | cruciferin 3 | chr4:14087596-14089617 FORWARD LENGTH=453	49.9	259	49	1	4
b71	b71.a1	b71.a1.a4	AT4G28520.4 | Symbols: CRU3, CRC | cruciferin 3 | chr4:14087596-14089229 FORWARD LENGTH=396	43.8	259	49	1	4
b71	b71.a2	b71.a2.a1	AT4G28520.1 | Symbols: CRU3, CRC | cruciferin 3 | chr4:14087596-14089617 FORWARD LENGTH=524	58.1	365 366	33	1	4
b71	b71.a2	b71.a2.a2	AT4G28520.2 | Symbols: CRU3, CRC | cruciferin 3 | chr4:14087596-14089229 FORWARD LENGTH=394	43.6	365 366	33	1	4
b71	b71.a2	b71.a2.a3	AT4G28520.3 | Symbols: CRU3, CRC | cruciferin 3 | chr4:14087596-14089617 FORWARD LENGTH=453	49.9	294 295	33	1	4
b71	b71.a2	b71.a2.a4	AT4G28520.4 | Symbols: CRU3, CRC | cruciferin 3 | chr4:14087596-14089229 FORWARD LENGTH=396	43.8	365 366	33	1	4
b71	b71.a3	b71.a3.a1	AT4G28520.1 | Symbols: CRU3, CRC | cruciferin 3 | chr4:14087596-14089617 FORWARD LENGTH=524	58.1	97 98 103	30	1	4
b71	b71.a3	b71.a3.a2	AT4G28520.2 | Symbols: CRU3, CRC | cruciferin 3 | chr4:14087596-14089229 FORWARD LENGTH=394	43.6	97 98 103	30	1	4
b71	b71.a3	b71.a3.a3	AT4G28520.3 | Symbols: CRU3, CRC | cruciferin 3 | chr4:14087596-14089617 FORWARD LENGTH=453	49.9	97 98 103	30	1	4
b71	b71.a3	b71.a3.a4	AT4G28520.4 | Symbols: CRU3, CRC | cruciferin 3 | chr4:14087596-14089229 FORWARD LENGTH=396	43.8	97 98 103	30	1	4
b71	b71.a4	b71.a4.a1	AT4G28520.1 | Symbols: CRU3, CRC | cruciferin 3 | chr4:14087596-14089617 FORWARD LENGTH=524	58.1	329	14	1	3
b71	b71.a4	b71.a4.a2	AT4G28520.2 | Symbols: CRU3, CRC | cruciferin 3 | chr4:14087596-14089229 FORWARD LENGTH=394	43.6	329	14	1	3
b71	b71.a4	b71.a4.a4	AT4G28520.4 | Symbols: CRU3, CRC | cruciferin 3 | chr4:14087596-14089229 FORWARD LENGTH=396	43.8	329	14	1	3
b71	b71.a5	b71.a5.a1	AT4G28520.1 | Symbols: CRU3, CRC | cruciferin 3 | chr4:14087596-14089617 FORWARD LENGTH=524	58.1	344	7	1	3
b71	b71.a5	b71.a5.a2	AT4G28520.2 | Symbols: CRU3, CRC | cruciferin 3 | chr4:14087596-14089229 FORWARD LENGTH=394	43.6	344	7	1	3
b71	b71.a5	b71.a5.a4	AT4G28520.4 | Symbols: CRU3, CRC | cruciferin 3 | chr4:14087596-14089229 FORWARD LENGTH=396	43.8	344	7	1	3
b71	b71.a6	b71.a6.a1	AT4G28520.1 | Symbols: CRU3, CRC | cruciferin 3 | chr4:14087596-14089617 FORWARD LENGTH=524	58.1	26 48	7	3	4
b71	b71.a6	b71.a6.a2	AT4G28520.2 | Symbols: CRU3, CRC | cruciferin 3 | chr4:14087596-14089229 FORWARD LENGTH=394	43.6	26 48	7	3	4
b71	b71.a6	b71.a6.a3	AT4G28520.3 | Symbols: CRU3, CRC | cruciferin 3 | chr4:14087596-14089617 FORWARD LENGTH=453	49.9	26 48	7	3	4
b71	b71.a6	b71.a6.a4	AT4G28520.4 | Symbols: CRU3, CRC | cruciferin 3 | chr4:14087596-14089229 FORWARD LENGTH=396	43.8	26 48	7	3	4
b71	b71.a7	b71.a7.a1	AT4G28520.1 | Symbols: CRU3, CRC | cruciferin 3 | chr4:14087596-14089617 FORWARD LENGTH=524	58.1	53	5	1	4
b71	b71.a7	b71.a7.a2	AT4G28520.2 | Symbols: CRU3, CRC | cruciferin 3 | chr4:14087596-14089229 FORWARD LENGTH=394	43.6	53	5	1	4
b71	b71.a7	b71.a7.a3	AT4G28520.3 | Symbols: CRU3, CRC | cruciferin 3 | chr4:14087596-14089617 FORWARD LENGTH=453	49.9	53	5	1	4
b71	b71.a7	b71.a7.a4	AT4G28520.4 | Symbols: CRU3, CRC | cruciferin 3 | chr4:14087596-14089229 FORWARD LENGTH=396	43.8	53	5	1	4
b71	b71.a8	b71.a8.a1	AT4G28520.1 | Symbols: CRU3, CRC | cruciferin 3 | chr4:14087596-14089617 FORWARD LENGTH=524	58.1	116 120	5	1	4
b71	b71.a8	b71.a8.a2	AT4G28520.2 | Symbols: CRU3, CRC | cruciferin 3 | chr4:14087596-14089229 FORWARD LENGTH=394	43.6	116 120	5	1	4
b71	b71.a8	b71.a8.a3	AT4G28520.3 | Symbols: CRU3, CRC | cruciferin 3 | chr4:14087596-14089617 FORWARD LENGTH=453	49.9	116 120	5	1	4
b71	b71.a8	b71.a8.a4	AT4G28520.4 | Symbols: CRU3, CRC | cruciferin 3 | chr4:14087596-14089229 FORWARD LENGTH=396	43.8	116 120	5	1	4
b71	b71.a9	b71.a9.a1	AT4G28520.1 | Symbols: CRU3, CRC | cruciferin 3 | chr4:14087596-14089617 FORWARD LENGTH=524	58.1	270	4	1	4
b71	b71.a9	b71.a9.a2	AT4G28520.2 | Symbols: CRU3, CRC | cruciferin 3 | chr4:14087596-14089229 FORWARD LENGTH=394	43.6	270	4	1	4
b71	b71.a9	b71.a9.a3	AT4G28520.3 | Symbols: CRU3, CRC | cruciferin 3 | chr4:14087596-14089617 FORWARD LENGTH=453	49.9	270	4	1	4
b71	b71.a9	b71.a9.a4	AT4G28520.4 | Symbols: CRU3, CRC | cruciferin 3 | chr4:14087596-14089229 FORWARD LENGTH=396	43.8	270	4	1	4
b71	b71.b10	b71.b10.a1	AT4G28520.1 | Symbols: CRU3, CRC | cruciferin 3 | chr4:14087596-14089617 FORWARD LENGTH=524	58.1	360	1	1	3
b71	b71.b10	b71.b10.a2	AT4G28520.2 | Symbols: CRU3, CRC | cruciferin 3 | chr4:14087596-14089229 FORWARD LENGTH=394	43.6	360	1	1	3
b71	b71.b10	b71.b10.a4	AT4G28520.4 | Symbols: CRU3, CRC | cruciferin 3 | chr4:14087596-14089229 FORWARD LENGTH=396	43.8	360	1	1	3
b72	b72.a1	b72.a1.a1	AT5G36880.1 | Symbols: ACS | acetyl-CoA synthetase | chr5:14534961-14539084 REVERSE LENGTH=693	76.6	11 13	152	1	2
b72	b72.a1	b72.a1.a2	AT5G36880.2 | Symbols: ACS | acetyl-CoA synthetase | chr5:14534961-14540296 REVERSE LENGTH=743	81.7	61 63	152	1	2
b73	b73.a1	b73.a1.a1	AT3G12580.1 | Symbols: HSP70, ATHSP70 | heat shock protein 70 | chr3:3991487-3993689 REVERSE LENGTH=650	71	634 639	116	1	1
b73	b73.a2	b73.a2.a1	AT3G12580.1 | Symbols: HSP70, ATHSP70 | heat shock protein 70 | chr3:3991487-3993689 REVERSE LENGTH=650	71	335 336	21	1	1
b73	b73.a3	b73.a3.a1	AT3G12580.1 | Symbols: HSP70, ATHSP70 | heat shock protein 70 | chr3:3991487-3993689 REVERSE LENGTH=650	71	81 82	14	1	1
b74	b74.a1	b74.a1.a1	AT3G02880.1 | Symbols: | Leucine-rich repeat protein kinase family protein | chr3:634819-636982 FORWARD LENGTH=627	67.6	347	76	2	2
b74	b74.a1	b74.a1.a2	AT5G16590.1 | Symbols: LRR1 | Leucine-rich repeat protein kinase family protein | chr5:5431862-5433921 FORWARD LENGTH=625	67.3	345	76	2	2
b74	b74.a2	b74.a2.a1	AT3G02880.1 | Symbols: | Leucine-rich repeat protein kinase family protein | chr3:634819-636982 FORWARD LENGTH=627	67.6	619 621 626	75	1	1
b75	b75.a1	b75.a1.a1	AT1G05150.1 | Symbols: | Calcium-binding tetratricopeptide family protein | chr1:1484280-1486706 REVERSE LENGTH=808	90	135	68	1	2
b75	b75.a1	b75.a1.a2	AT2G32450.1 | Symbols: | Calcium-binding tetratricopeptide family protein | chr2:13778614-13781022 FORWARD LENGTH=802	90.1	132	68	1	2
b75	b75.a2	b75.a2.a1	AT1G05150.1 | Symbols: | Calcium-binding tetratricopeptide family protein | chr1:1484280-1486706 REVERSE LENGTH=808	90	565 566 567	67	1	1
b75	b75.a3	b75.a3.a2	AT2G32450.1 | Symbols: | Calcium-binding tetratricopeptide family protein | chr2:13778614-13781022 FORWARD LENGTH=802	90.1	560 561 562	6	1	1
b75	b75.a4	b75.a4.a2	AT2G32450.1 | Symbols: | Calcium-binding tetratricopeptide family protein | chr2:13778614-13781022 FORWARD LENGTH=802	90.1	177 182	6	2	1
b75	b75.a5	b75.a5.a1	AT1G05150.1 | Symbols: | Calcium-binding tetratricopeptide family protein | chr1:1484280-1486706 REVERSE LENGTH=808	90	193	2	1	1
b75	b75.a6	b75.a6.a1	AT1G05150.1 | Symbols: | Calcium-binding tetratricopeptide family protein | chr1:1484280-1486706 REVERSE LENGTH=808	90	187	2	1	1
b76	b76.a1	b76.a1.a1	AT5G60460.1 | Symbols: | Preprotein translocase Sec, Sec61-beta subunit protein | chr5:24317590-24317919 REVERSE LENGTH=109	10.8	48 49 53 57 59 60	135	2	1
b76	b76.a2	b76.a2.a1	AT5G60460.1 | Symbols: | Preprotein translocase Sec, Sec61-beta subunit protein | chr5:24317590-24317919 REVERSE LENGTH=109	10.8	6 11 12 13 14 16	11	1	1
b76	b76.a3	b76.a3.a1	AT5G60460.1 | Symbols: | Preprotein translocase Sec, Sec61-beta subunit protein | chr5:24317590-24317919 REVERSE LENGTH=109	10.8	29	4	1	1
b77	b77.a1	b77.a1.a1	AT1G15340.1 | Symbols: MBD10 | methyl-CPG-binding domain 10 | chr1:5275895-5277474 REVERSE LENGTH=384	42.2	88 89	75	1	1
b77	b77.a2	b77.a2.a1	AT1G15340.1 | Symbols: MBD10 | methyl-CPG-binding domain 10 | chr1:5275895-5277474 REVERSE LENGTH=384	42.2	228	58	4	1
b77	b77.a3	b77.a3.a1	AT1G15340.1 | Symbols: MBD10 | methyl-CPG-binding domain 10 | chr1:5275895-5277474 REVERSE LENGTH=384	42.2	355	13	1	2
b77	b77.a3	b77.a3.a2	AT1G15340.2 | Symbols: MBD10 | methyl-CPG-binding domain 10 | chr1:5275895-5277474 REVERSE LENGTH=332	36.4	303	13	1	2
b77	b77.a4	b77.a4.a1	AT1G15340.1 | Symbols: MBD10 | methyl-CPG-binding domain 10 | chr1:5275895-5277474 REVERSE LENGTH=384	42.2	74	2	1	1
b77	b77.a5	b77.a5.a1	AT1G15340.1 | Symbols: MBD10 | methyl-CPG-binding domain 10 | chr1:5275895-5277474 REVERSE LENGTH=384	42.2	214	1	1	2
b77	b77.a5	b77.a5.a2	AT1G15340.2 | Symbols: MBD10 | methyl-CPG-binding domain 10 | chr1:5275895-5277474 REVERSE LENGTH=332	36.4	162	1	1	2
b78	b78.a1	b78.a1.a1	AT4G00238.1 | Symbols: | DNA-binding storekeeper protein-related transcriptional regulator | chr4:104092-105129 REVERSE LENGTH=345	38.1	96 105	73	1	1
b78	b78.a2	b78.a2.a1	AT4G00238.1 | Symbols: | DNA-binding storekeeper protein-related transcriptional regulator | chr4:104092-105129 REVERSE LENGTH=345	38.1	45 47 53 56 58	50	3	1
b78	b78.a3	b78.a3.a1	AT4G00238.1 | Symbols: | DNA-binding storekeeper protein-related transcriptional regulator | chr4:104092-105129 REVERSE LENGTH=345	38.1	77	22	1	2
b78	b78.a3	b78.a3.a2	AT4G00250.1 | Symbols: | DNA-binding storekeeper protein-related transcriptional regulator | chr4:112951-113910 REVERSE LENGTH=319	35.4	80	22	1	2
b78	b78.a4	b78.a4.a2	AT4G00250.1 | Symbols: | DNA-binding storekeeper protein-related transcriptional regulator | chr4:112951-113910 REVERSE LENGTH=319	35.4	27 30	1	1	1
b78	b78.a5	b78.a5.a2	AT4G00250.1 | Symbols: | DNA-binding storekeeper protein-related transcriptional regulator | chr4:112951-113910 REVERSE LENGTH=319	35.4	61	1	1	1
b79	b79.a1	b79.a1.a1	AT3G56150.1 | Symbols: EIF3C, ATEIF3C-1, EIF3C-1, ATTIF3C1, TIF3C1 | eukaryotic translation initiation factor 3C | chr3:20833790-20836820 REVERSE LENGTH=900	102.8	35 38 40	145	2	2
b79	b79.a1	b79.a1.a2	AT3G56150.2 | Symbols: EIF3C | eukaryotic translation initiation factor 3C | chr3:20833790-20836820 REVERSE LENGTH=900	102.8	35 38 40	145	2	2
b80	b80.a1	b80.a1.a1	AT5G19050.1 | Symbols: | alpha/beta-Hydrolases superfamily protein | chr5:6369307-6371726 FORWARD LENGTH=361	38.3	56 57 58 64 66	144	1	1
b81	b81.a1	b81.a1.a1	AT3G61050.1 | Symbols: NTMC2TYPE4, NTMC2T4 | Calcium-dependent lipid-binding (CaLB domain) family protein | chr3:22597485-22600932 FORWARD LENGTH=510	55	492 494 495 496	143	2	2
b81	b81.a1	b81.a1.a2	AT3G61050.2 | Symbols: NTMC2TYPE4, NTMC2T4 | Calcium-dependent lipid-binding (CaLB domain) family protein | chr3:22597485-22600932 FORWARD LENGTH=510	55	492 494 495 496	143	2	2
b82	b82.a1	b82.a1.a1	AT5G10360.1 | Symbols: EMB3010, RPS6B | Ribosomal protein S6e | chr5:3258734-3260142 REVERSE LENGTH=249	28.1	237 240 241	76	2	2
b82	b82.a1	b82.a1.a2	AT5G10360.2 | Symbols: EMB3010 | Ribosomal protein S6e | chr5:3258734-3260142 REVERSE LENGTH=197	22	185 188 189	76	2	2
b82	b82.a2	b82.a2.a1	AT4G31700.1 | Symbols: RPS6, RPS6A | ribosomal protein S6 | chr4:15346306-15347714 REVERSE LENGTH=250	28.3	237 240 241	63	2	2
b82	b82.a2	b82.a2.a2	AT4G31700.2 | Symbols: RPS6, RPS6A | ribosomal protein S6 | chr4:15346306-15347075 REVERSE LENGTH=188	21.3	175 178 179	63	2	2
b82	b82.a3	b82.a3.a1	AT4G31700.1 | Symbols: RPS6, RPS6A | ribosomal protein S6 | chr4:15346306-15347714 REVERSE LENGTH=250	28.3	127	2	1	2
b82	b82.a3	b82.a3.a2	AT4G31700.2 | Symbols: RPS6, RPS6A | ribosomal protein S6 | chr4:15346306-15347075 REVERSE LENGTH=188	21.3	65	2	1	2
b82	b82.a4	b82.a4.a1	AT4G31700.1 | Symbols: RPS6, RPS6A | ribosomal protein S6 | chr4:15346306-15347714 REVERSE LENGTH=250	28.3	208	1	1	4
b82	b82.a4	b82.a4.a2	AT4G31700.2 | Symbols: RPS6, RPS6A | ribosomal protein S6 | chr4:15346306-15347075 REVERSE LENGTH=188	21.3	146	1	1	4
b82	b82.a4	b82.a4.a1	AT5G10360.1 | Symbols: EMB3010, RPS6B | Ribosomal protein S6e | chr5:3258734-3260142 REVERSE LENGTH=249	28.1	208	1	1	4
b82	b82.a4	b82.a4.a2	AT5G10360.2 | Symbols: EMB3010 | Ribosomal protein S6e | chr5:3258734-3260142 REVERSE LENGTH=197	22	156	1	1	4
b83	b83.a1	b83.a1.a1	AT2G32080.1 | Symbols: PUR ALPHA-1 | purin-rich alpha 1 | chr2:13642716-13644036 REVERSE LENGTH=296	32.1	204 207	120	1	2
b83	b83.a1	b83.a1.a2	AT2G32080.2 | Symbols: PUR ALPHA-1 | purin-rich alpha 1 | chr2:13642716-13644036 REVERSE LENGTH=295	32	203 206	120	1	2
b83	b83.a2	b83.a2.a1	AT2G32080.1 | Symbols: PUR ALPHA-1 | purin-rich alpha 1 | chr2:13642716-13644036 REVERSE LENGTH=296	32.1	27	22	1	2
b83	b83.a2	b83.a2.a2	AT2G32080.2 | Symbols: PUR ALPHA-1 | purin-rich alpha 1 | chr2:13642716-13644036 REVERSE LENGTH=295	32	27	22	1	2
b84	b84.a1	b84.a1.a1	AT5G42570.1 | Symbols: | B-cell receptor-associated 31-like | chr5:17021459-17022497 REVERSE LENGTH=218	24.5	211	140	1	1
b85	b85.a1	b85.a1.a1	AT3G07810.1 | Symbols: | RNA-binding (RRM/RBD/RNP motifs) family protein | chr3:2492875-2495052 FORWARD LENGTH=494	51.7	472 473 474	83	2	2
b85	b85.a1	b85.a1.a2	AT3G07810.2 | Symbols: | RNA-binding (RRM/RBD/RNP motifs) family protein | chr3:2492875-2495102 FORWARD LENGTH=495	51.9	472 473 474	83	2	2
b85	b85.a2	b85.a2.a1	AT3G07810.1 | Symbols: | RNA-binding (RRM/RBD/RNP motifs) family protein | chr3:2492875-2495052 FORWARD LENGTH=494	51.7	92 94 95 100	28	1	2
b85	b85.a2	b85.a2.a2	AT3G07810.2 | Symbols: | RNA-binding (RRM/RBD/RNP motifs) family protein | chr3:2492875-2495102 FORWARD LENGTH=495	51.9	92 94 95 100	28	1	2
b85	b85.a3	b85.a3.a1	AT3G07810.1 | Symbols: | RNA-binding (RRM/RBD/RNP motifs) family protein | chr3:2492875-2495052 FORWARD LENGTH=494	51.7	193 195	15	1	2
b85	b85.a3	b85.a3.a2	AT3G07810.2 | Symbols: | RNA-binding (RRM/RBD/RNP motifs) family protein | chr3:2492875-2495102 FORWARD LENGTH=495	51.9	193 195	15	1	2
b85	b85.a4	b85.a4.a1	AT3G07810.1 | Symbols: | RNA-binding (RRM/RBD/RNP motifs) family protein | chr3:2492875-2495052 FORWARD LENGTH=494	51.7	236	10	1	2
b85	b85.a4	b85.a4.a2	AT3G07810.2 | Symbols: | RNA-binding (RRM/RBD/RNP motifs) family protein | chr3:2492875-2495102 FORWARD LENGTH=495	51.9	236	10	1	2
b85	b85.a5	b85.a5.a1	AT3G07810.1 | Symbols: | RNA-binding (RRM/RBD/RNP motifs) family protein | chr3:2492875-2495052 FORWARD LENGTH=494	51.7	283	3	1	2
b85	b85.a5	b85.a5.a2	AT3G07810.2 | Symbols: | RNA-binding (RRM/RBD/RNP motifs) family protein | chr3:2492875-2495102 FORWARD LENGTH=495	51.9	283	3	1	2
b86	b86.a1	b86.a1.a1	AT1G60200.1 | Symbols: | splicing factor PWI domain-containing protein / RNA recognition motif (RRM)-containing protein | chr1:22200882-22205241 REVERSE LENGTH=899	101.3	591 596 597	92	1	1
b86	b86.a2	b86.a2.a1	AT1G60200.1 | Symbols: | splicing factor PWI domain-containing protein / RNA recognition motif (RRM)-containing protein | chr1:22200882-22205241 REVERSE LENGTH=899	101.3	416 417 425 426 427	47	1	1
b87	b87.a1	b87.a1.a1	AT3G49490.1 | Symbols: | unknown protein; Has 722 Blast hits to 186 proteins in 64 species: Archae - 0; Bacteria - 30; Metazoa - 72; Fungi - 48; Plants - 38; Viruses - 0; Other Eukaryotes - 534 (source: NCBI BLink). | chr3:18344926-18348648 REVERSE LENGTH=953	105.2	500	54	1	1
b87	b87.a2	b87.a2.a1	AT3G49490.1 | Symbols: | unknown protein; Has 722 Blast hits to 186 proteins in 64 species: Archae - 0; Bacteria - 30; Metazoa - 72; Fungi - 48; Plants - 38; Viruses - 0; Other Eukaryotes - 534 (source: NCBI BLink). | chr3:18344926-18348648 REVERSE LENGTH=953	105.2	694	30	1	1
b87	b87.a3	b87.a3.a1	AT3G49490.1 | Symbols: | unknown protein; Has 722 Blast hits to 186 proteins in 64 species: Archae - 0; Bacteria - 30; Metazoa - 72; Fungi - 48; Plants - 38; Viruses - 0; Other Eukaryotes - 534 (source: NCBI BLink). | chr3:18344926-18348648 REVERSE LENGTH=953	105.2	941	19	1	1
b87	b87.a4	b87.a4.a1	AT3G49490.1 | Symbols: | unknown protein; Has 722 Blast hits to 186 proteins in 64 species: Archae - 0; Bacteria - 30; Metazoa - 72; Fungi - 48; Plants - 38; Viruses - 0; Other Eukaryotes - 534 (source: NCBI BLink). | chr3:18344926-18348648 REVERSE LENGTH=953	105.2	896	17	1	1
b87	b87.a5	b87.a5.a1	AT3G49490.1 | Symbols: | unknown protein; Has 722 Blast hits to 186 proteins in 64 species: Archae - 0; Bacteria - 30; Metazoa - 72; Fungi - 48; Plants - 38; Viruses - 0; Other Eukaryotes - 534 (source: NCBI BLink). | chr3:18344926-18348648 REVERSE LENGTH=953	105.2	465 467 474	7	2	1
b87	b87.a6	b87.a6.a1	AT3G49490.1 | Symbols: | unknown protein; Has 722 Blast hits to 186 proteins in 64 species: Archae - 0; Bacteria - 30; Metazoa - 72; Fungi - 48; Plants - 38; Viruses - 0; Other Eukaryotes - 534 (source: NCBI BLink). | chr3:18344926-18348648 REVERSE LENGTH=953	105.2	113	3	1	1
b87	b87.a7	b87.a7.a1	AT3G49490.1 | Symbols: | unknown protein; Has 722 Blast hits to 186 proteins in 64 species: Archae - 0; Bacteria - 30; Metazoa - 72; Fungi - 48; Plants - 38; Viruses - 0; Other Eukaryotes - 534 (source: NCBI BLink). | chr3:18344926-18348648 REVERSE LENGTH=953	105.2	723 725	2	1	1
b87	b87.a8	b87.a8.a1	AT3G49490.1 | Symbols: | unknown protein; Has 722 Blast hits to 186 proteins in 64 species: Archae - 0; Bacteria - 30; Metazoa - 72; Fungi - 48; Plants - 38; Viruses - 0; Other Eukaryotes - 534 (source: NCBI BLink). | chr3:18344926-18348648 REVERSE LENGTH=953	105.2	487	2	1	1
b87	b87.a9	b87.a9.a1	AT3G49490.1 | Symbols: | unknown protein; Has 722 Blast hits to 186 proteins in 64 species: Archae - 0; Bacteria - 30; Metazoa - 72; Fungi - 48; Plants - 38; Viruses - 0; Other Eukaryotes - 534 (source: NCBI BLink). | chr3:18344926-18348648 REVERSE LENGTH=953	105.2	751	2	1	1
b87	b87.b10	b87.b10.a1	AT3G49490.1 | Symbols: | unknown protein; Has 722 Blast hits to 186 proteins in 64 species: Archae - 0; Bacteria - 30; Metazoa - 72; Fungi - 48; Plants - 38; Viruses - 0; Other Eukaryotes - 534 (source: NCBI BLink). | chr3:18344926-18348648 REVERSE LENGTH=953	105.2	682	2	1	1
b87	b87.b11	b87.b11.a1	AT3G49490.1 | Symbols: | unknown protein; Has 722 Blast hits to 186 proteins in 64 species: Archae - 0; Bacteria - 30; Metazoa - 72; Fungi - 48; Plants - 38; Viruses - 0; Other Eukaryotes - 534 (source: NCBI BLink). | chr3:18344926-18348648 REVERSE LENGTH=953	105.2	921 925	1	1	1
b88	b88.a1	b88.a1.a1	AT1G16730.1 | Symbols: UP6 | unknown protein 6 | chr1:5726617-5727312 REVERSE LENGTH=202	21.6	49 50	97	1	1
b88	b88.a2	b88.a2.a1	AT1G16730.1 | Symbols: UP6 | unknown protein 6 | chr1:5726617-5727312 REVERSE LENGTH=202	21.6	63 66 67 68	39	2	1
b88	b88.a3	b88.a3.a1	AT1G16730.1 | Symbols: UP6 | unknown protein 6 | chr1:5726617-5727312 REVERSE LENGTH=202	21.6	27 28	2	1	1
b89	b89.a1	b89.a1.a1	AT3G05090.1 | Symbols: LRS1 | Transducin/WD40 repeat-like superfamily protein | chr3:1418573-1422723 REVERSE LENGTH=753	82	187 190 191 195 198 199	95	1	2
b89	b89.a1	b89.a1.a2	AT3G05090.2 | Symbols: LRS1 | Transducin/WD40 repeat-like superfamily protein | chr3:1418573-1422723 REVERSE LENGTH=753	82	187 190 191 195 198 199	95	1	2
b89	b89.a2	b89.a2.a1	AT3G05090.1 | Symbols: LRS1 | Transducin/WD40 repeat-like superfamily protein | chr3:1418573-1422723 REVERSE LENGTH=753	82	379 386	26	1	2
b89	b89.a2	b89.a2.a2	AT3G05090.2 | Symbols: LRS1 | Transducin/WD40 repeat-like superfamily protein | chr3:1418573-1422723 REVERSE LENGTH=753	82	379 386	26	1	2
b89	b89.a3	b89.a3.a1	AT3G05090.1 | Symbols: LRS1 | Transducin/WD40 repeat-like superfamily protein | chr3:1418573-1422723 REVERSE LENGTH=753	82	393	17	1	2
b89	b89.a3	b89.a3.a2	AT3G05090.2 | Symbols: LRS1 | Transducin/WD40 repeat-like superfamily protein | chr3:1418573-1422723 REVERSE LENGTH=753	82	393	17	1	2
b90	b90.a1	b90.a1.a1	AT3G53230.1 | Symbols: | ATPase, AAA-type, CDC48 protein | chr3:19723416-19726489 FORWARD LENGTH=815	90.2	720	136	3	1
b90	b90.a2	b90.a2.a1	AT3G53230.1 | Symbols: | ATPase, AAA-type, CDC48 protein | chr3:19723416-19726489 FORWARD LENGTH=815	90.2	18	2	1	1
b91	b91.a1	b91.a1.a1	AT1G01100.1 | Symbols: | 60S acidic ribosomal protein family | chr1:50284-50954 REVERSE LENGTH=112	11.1	102	132	2	4
b91	b91.a1	b91.a1.a2	AT1G01100.2 | Symbols: | 60S acidic ribosomal protein family | chr1:50284-50954 REVERSE LENGTH=112	11.1	102	132	2	4
b91	b91.a1	b91.a1.a3	AT1G01100.3 | Symbols: | 60S acidic ribosomal protein family | chr1:50284-50954 REVERSE LENGTH=96	9.9	86	132	2	4
b91	b91.a1	b91.a1.a4	AT1G01100.4 | Symbols: | 60S acidic ribosomal protein family | chr1:50284-50954 REVERSE LENGTH=112	11.1	102	132	2	4
b91	b91.a2	b91.a2.a1	AT1G01100.1 | Symbols: | 60S acidic ribosomal protein family | chr1:50284-50954 REVERSE LENGTH=112	11.1	38	6	1	4
b91	b91.a2	b91.a2.a2	AT1G01100.2 | Symbols: | 60S acidic ribosomal protein family | chr1:50284-50954 REVERSE LENGTH=112	11.1	38	6	1	4
b91	b91.a2	b91.a2.a3	AT1G01100.3 | Symbols: | 60S acidic ribosomal protein family | chr1:50284-50954 REVERSE LENGTH=96	9.9	38	6	1	4
b91	b91.a2	b91.a2.a4	AT1G01100.4 | Symbols: | 60S acidic ribosomal protein family | chr1:50284-50954 REVERSE LENGTH=112	11.1	38	6	1	4
b92	b92.a1	b92.a1.a1	AT1G21630.1 | Symbols: | Calcium-binding EF hand family protein | chr1:7581457-7587796 FORWARD LENGTH=1218	131.6	894 896 900 902	37	2	2
b92	b92.a1	b92.a1.a2	AT1G21630.2 | Symbols: | Calcium-binding EF hand family protein | chr1:7581457-7587796 FORWARD LENGTH=1247	135.2	923 925 929 931	37	2	2
b92	b92.a2	b92.a2.a1	AT1G21630.1 | Symbols: | Calcium-binding EF hand family protein | chr1:7581457-7587796 FORWARD LENGTH=1218	131.6	1143 1145 1151 1153 1154 1155 1160 1162	28	1	2
b92	b92.a2	b92.a2.a2	AT1G21630.2 | Symbols: | Calcium-binding EF hand family protein | chr1:7581457-7587796 FORWARD LENGTH=1247	135.2	1172 1174 1180 1182 1183 1184 1189 1191	28	1	2
b92	b92.a3	b92.a3.a1	AT1G21630.1 | Symbols: | Calcium-binding EF hand family protein | chr1:7581457-7587796 FORWARD LENGTH=1218	131.6	1105 1108	28	1	2
b92	b92.a3	b92.a3.a2	AT1G21630.2 | Symbols: | Calcium-binding EF hand family protein | chr1:7581457-7587796 FORWARD LENGTH=1247	135.2	1134 1137	28	1	2
b92	b92.a4	b92.a4.a1	AT1G21630.1 | Symbols: | Calcium-binding EF hand family protein | chr1:7581457-7587796 FORWARD LENGTH=1218	131.6	873 875	26	2	2
b92	b92.a4	b92.a4.a2	AT1G21630.2 | Symbols: | Calcium-binding EF hand family protein | chr1:7581457-7587796 FORWARD LENGTH=1247	135.2	902 904	26	2	2
b92	b92.a5	b92.a5.a1	AT1G21630.1 | Symbols: | Calcium-binding EF hand family protein | chr1:7581457-7587796 FORWARD LENGTH=1218	131.6	1172	6	1	2
b92	b92.a5	b92.a5.a2	AT1G21630.2 | Symbols: | Calcium-binding EF hand family protein | chr1:7581457-7587796 FORWARD LENGTH=1247	135.2	1201	6	1	2
b92	b92.a6	b92.a6.a1	AT1G21630.1 | Symbols: | Calcium-binding EF hand family protein | chr1:7581457-7587796 FORWARD LENGTH=1218	131.6	866	3	1	2
b92	b92.a6	b92.a6.a2	AT1G21630.2 | Symbols: | Calcium-binding EF hand family protein | chr1:7581457-7587796 FORWARD LENGTH=1247	135.2	895	3	1	2
b92	b92.a7	b92.a7.a1	AT1G21630.1 | Symbols: | Calcium-binding EF hand family protein | chr1:7581457-7587796 FORWARD LENGTH=1218	131.6	1084 1088	3	1	2
b92	b92.a7	b92.a7.a2	AT1G21630.2 | Symbols: | Calcium-binding EF hand family protein | chr1:7581457-7587796 FORWARD LENGTH=1247	135.2	1113 1117	3	1	2
b92	b92.a8	b92.a8.a1	AT1G21630.1 | Symbols: | Calcium-binding EF hand family protein | chr1:7581457-7587796 FORWARD LENGTH=1218	131.6	1126	2	1	2
b92	b92.a8	b92.a8.a2	AT1G21630.2 | Symbols: | Calcium-binding EF hand family protein | chr1:7581457-7587796 FORWARD LENGTH=1247	135.2	1155	2	1	2
b92	b92.a9	b92.a9.a1	AT1G21630.1 | Symbols: | Calcium-binding EF hand family protein | chr1:7581457-7587796 FORWARD LENGTH=1218	131.6	941	2	1	2
b92	b92.a9	b92.a9.a2	AT1G21630.2 | Symbols: | Calcium-binding EF hand family protein | chr1:7581457-7587796 FORWARD LENGTH=1247	135.2	970	2	1	2
b92	b92.b10	b92.b10.a1	AT1G21630.1 | Symbols: | Calcium-binding EF hand family protein | chr1:7581457-7587796 FORWARD LENGTH=1218	131.6	1067	2	1	2
b92	b92.b10	b92.b10.a2	AT1G21630.2 | Symbols: | Calcium-binding EF hand family protein | chr1:7581457-7587796 FORWARD LENGTH=1247	135.2	1096	2	1	2
b93	b93.a1	b93.a1.a1	AT3G19770.1 | Symbols: ATVPS9A, VPS9A, VPS9 | Vacuolar sorting protein 9 (VPS9) domain | chr3:6866916-6869114 FORWARD LENGTH=520	57.8	306 307 309 311 313	77	2	2
b93	b93.a1	b93.a1.a2	AT3G19770.2 | Symbols: ATVPS9A, VPS9A, VPS9 | Vacuolar sorting protein 9 (VPS9) domain | chr3:6867742-6869114 FORWARD LENGTH=384	42.2	170 171 173 175 177	77	2	2
b93	b93.a2	b93.a2.a1	AT3G19770.1 | Symbols: ATVPS9A, VPS9A, VPS9 | Vacuolar sorting protein 9 (VPS9) domain | chr3:6866916-6869114 FORWARD LENGTH=520	57.8	421 422 423	32	1	2
b93	b93.a2	b93.a2.a2	AT3G19770.2 | Symbols: ATVPS9A, VPS9A, VPS9 | Vacuolar sorting protein 9 (VPS9) domain | chr3:6867742-6869114 FORWARD LENGTH=384	42.2	285 286 287	32	1	2
b93	b93.a3	b93.a3.a1	AT3G19770.1 | Symbols: ATVPS9A, VPS9A, VPS9 | Vacuolar sorting protein 9 (VPS9) domain | chr3:6866916-6869114 FORWARD LENGTH=520	57.8	330	21	1	2
b93	b93.a3	b93.a3.a2	AT3G19770.2 | Symbols: ATVPS9A, VPS9A, VPS9 | Vacuolar sorting protein 9 (VPS9) domain | chr3:6867742-6869114 FORWARD LENGTH=384	42.2	194	21	1	2
b93	b93.a4	b93.a4.a1	AT3G19770.1 | Symbols: ATVPS9A, VPS9A, VPS9 | Vacuolar sorting protein 9 (VPS9) domain | chr3:6866916-6869114 FORWARD LENGTH=520	57.8	401 407	5	1	2
b93	b93.a4	b93.a4.a2	AT3G19770.2 | Symbols: ATVPS9A, VPS9A, VPS9 | Vacuolar sorting protein 9 (VPS9) domain | chr3:6867742-6869114 FORWARD LENGTH=384	42.2	265 271	5	1	2
b93	b93.a5	b93.a5.a1	AT3G19770.1 | Symbols: ATVPS9A, VPS9A, VPS9 | Vacuolar sorting protein 9 (VPS9) domain | chr3:6866916-6869114 FORWARD LENGTH=520	57.8	434	2	1	2
b93	b93.a5	b93.a5.a2	AT3G19770.2 | Symbols: ATVPS9A, VPS9A, VPS9 | Vacuolar sorting protein 9 (VPS9) domain | chr3:6867742-6869114 FORWARD LENGTH=384	42.2	298	2	1	2
b94	b94.a1	b94.a1.a1	AT3G48050.1 | Symbols: | BAH domain ;TFIIS helical bundle-like domain | chr3:17734270-17739412 REVERSE LENGTH=1613	171.7	478 481	53	1	3
b94	b94.a1	b94.a1.a2	AT3G48050.2 | Symbols: | BAH domain ;TFIIS helical bundle-like domain | chr3:17734270-17739412 REVERSE LENGTH=1613	171.7	478 481	53	1	3
b94	b94.a1	b94.a1.a3	AT3G48060.1 | Symbols: | BAH domain ;TFIIS helical bundle-like domain | chr3:17743234-17748372 REVERSE LENGTH=1611	172	478 481	53	1	3
b94	b94.a2	b94.a2.a1	AT3G48050.1 | Symbols: | BAH domain ;TFIIS helical bundle-like domain | chr3:17734270-17739412 REVERSE LENGTH=1613	171.7	200 203	25	1	3
b94	b94.a2	b94.a2.a2	AT3G48050.2 | Symbols: | BAH domain ;TFIIS helical bundle-like domain | chr3:17734270-17739412 REVERSE LENGTH=1613	171.7	200 203	25	1	3
b94	b94.a2	b94.a2.a3	AT3G48060.1 | Symbols: | BAH domain ;TFIIS helical bundle-like domain | chr3:17743234-17748372 REVERSE LENGTH=1611	172	200 203	25	1	3
b94	b94.a3	b94.a3.a1	AT3G48050.1 | Symbols: | BAH domain ;TFIIS helical bundle-like domain | chr3:17734270-17739412 REVERSE LENGTH=1613	171.7	572 573 574 575 577	25	2	3
b94	b94.a3	b94.a3.a2	AT3G48050.2 | Symbols: | BAH domain ;TFIIS helical bundle-like domain | chr3:17734270-17739412 REVERSE LENGTH=1613	171.7	572 573 574 575 577	25	2	3
b94	b94.a3	b94.a3.a3	AT3G48060.1 | Symbols: | BAH domain ;TFIIS helical bundle-like domain | chr3:17743234-17748372 REVERSE LENGTH=1611	172	572 573 574 575 577	25	2	3
b94	b94.a4	b94.a4.a1	AT3G48050.1 | Symbols: | BAH domain ;TFIIS helical bundle-like domain | chr3:17734270-17739412 REVERSE LENGTH=1613	171.7	631 649	22	2	3
b94	b94.a4	b94.a4.a2	AT3G48050.2 | Symbols: | BAH domain ;TFIIS helical bundle-like domain | chr3:17734270-17739412 REVERSE LENGTH=1613	171.7	631 649	22	2	3
b94	b94.a4	b94.a4.a3	AT3G48060.1 | Symbols: | BAH domain ;TFIIS helical bundle-like domain | chr3:17743234-17748372 REVERSE LENGTH=1611	172	630 648	22	2	3
b94	b94.a5	b94.a5.a1	AT3G48050.1 | Symbols: | BAH domain ;TFIIS helical bundle-like domain | chr3:17734270-17739412 REVERSE LENGTH=1613	171.7	910 912	3	1	2
b94	b94.a5	b94.a5.a2	AT3G48050.2 | Symbols: | BAH domain ;TFIIS helical bundle-like domain | chr3:17734270-17739412 REVERSE LENGTH=1613	171.7	910 912	3	1	2
b94	b94.a6	b94.a6.a1	AT3G48050.1 | Symbols: | BAH domain ;TFIIS helical bundle-like domain | chr3:17734270-17739412 REVERSE LENGTH=1613	171.7	869	2	1	3
b94	b94.a6	b94.a6.a2	AT3G48050.2 | Symbols: | BAH domain ;TFIIS helical bundle-like domain | chr3:17734270-17739412 REVERSE LENGTH=1613	171.7	869	2	1	3
b94	b94.a6	b94.a6.a3	AT3G48060.1 | Symbols: | BAH domain ;TFIIS helical bundle-like domain | chr3:17743234-17748372 REVERSE LENGTH=1611	172	869	2	1	3
b94	b94.a7	b94.a7.a1	AT3G48050.1 | Symbols: | BAH domain ;TFIIS helical bundle-like domain | chr3:17734270-17739412 REVERSE LENGTH=1613	171.7	705	2	1	2
b94	b94.a7	b94.a7.a2	AT3G48050.2 | Symbols: | BAH domain ;TFIIS helical bundle-like domain | chr3:17734270-17739412 REVERSE LENGTH=1613	171.7	705	2	1	2
b94	b94.a8	b94.a8.a1	AT3G48050.1 | Symbols: | BAH domain ;TFIIS helical bundle-like domain | chr3:17734270-17739412 REVERSE LENGTH=1613	171.7	888	2	1	2
b94	b94.a8	b94.a8.a2	AT3G48050.2 | Symbols: | BAH domain ;TFIIS helical bundle-like domain | chr3:17734270-17739412 REVERSE LENGTH=1613	171.7	888	2	1	2
b94	b94.a9	b94.a9.a3	AT3G48060.1 | Symbols: | BAH domain ;TFIIS helical bundle-like domain | chr3:17743234-17748372 REVERSE LENGTH=1611	172	652	1	1	1
b94	b94.b10	b94.b10.a1	AT3G48050.1 | Symbols: | BAH domain ;TFIIS helical bundle-like domain | chr3:17734270-17739412 REVERSE LENGTH=1613	171.7	258	1	1	2
b94	b94.b10	b94.b10.a2	AT3G48050.2 | Symbols: | BAH domain ;TFIIS helical bundle-like domain | chr3:17734270-17739412 REVERSE LENGTH=1613	171.7	258	1	1	2
b95	b95.a1	b95.a1.a1	AT4G14200.1 | Symbols: | Pentatricopeptide repeat (PPR) superfamily protein | chr4:8185524-8188667 REVERSE LENGTH=784	84.5	118 120	55	1	1
b95	b95.a2	b95.a2.a1	AT4G14200.1 | Symbols: | Pentatricopeptide repeat (PPR) superfamily protein | chr4:8185524-8188667 REVERSE LENGTH=784	84.5	748 753	41	2	1
b95	b95.a3	b95.a3.a1	AT4G14200.1 | Symbols: | Pentatricopeptide repeat (PPR) superfamily protein | chr4:8185524-8188667 REVERSE LENGTH=784	84.5	735	38	2	1
b95	b95.a4	b95.a4.a1	AT4G14200.1 | Symbols: | Pentatricopeptide repeat (PPR) superfamily protein | chr4:8185524-8188667 REVERSE LENGTH=784	84.5	643	1	1	1
b96	b96.a1	b96.a1.a1	AT2G19520.1 | Symbols: FVE, ACG1, MSI4, NFC4, NFC04, ATMSI4 | Transducin family protein / WD-40 repeat family protein | chr2:8456006-8459235 FORWARD LENGTH=507	55.6	38 40 42 43	104	1	1
b96	b96.a2	b96.a2.a1	AT2G19520.1 | Symbols: FVE, ACG1, MSI4, NFC4, NFC04, ATMSI4 | Transducin family protein / WD-40 repeat family protein | chr2:8456006-8459235 FORWARD LENGTH=507	55.6	58 61	30	1	1
b97	b97.a1	b97.a1.a1	AT5G22470.1 | Symbols: | NAD+ ADP-ribosyltransferases;NAD+ ADP-ribosyltransferases | chr5:7447045-7450743 FORWARD LENGTH=814	91.2	49 58 60	41	2	1
b97	b97.a2	b97.a2.a1	AT5G22470.1 | Symbols: | NAD+ ADP-ribosyltransferases;NAD+ ADP-ribosyltransferases | chr5:7447045-7450743 FORWARD LENGTH=814	91.2	293	41	2	1
b97	b97.a3	b97.a3.a1	AT5G22470.1 | Symbols: | NAD+ ADP-ribosyltransferases;NAD+ ADP-ribosyltransferases | chr5:7447045-7450743 FORWARD LENGTH=814	91.2	276 279	38	1	1
b97	b97.a4	b97.a4.a1	AT5G22470.1 | Symbols: | NAD+ ADP-ribosyltransferases;NAD+ ADP-ribosyltransferases | chr5:7447045-7450743 FORWARD LENGTH=814	91.2	229	13	1	1
b97	b97.a5	b97.a5.a1	AT5G22470.1 | Symbols: | NAD+ ADP-ribosyltransferases;NAD+ ADP-ribosyltransferases | chr5:7447045-7450743 FORWARD LENGTH=814	91.2	806	1	1	1
b98	b98.a1	b98.a1.a1	AT1G48610.1 | Symbols: | AT hook motif-containing protein | chr1:17971027-17972798 REVERSE LENGTH=212	21.6	20	59	1	2
b98	b98.a1	b98.a1.a2	AT1G48610.2 | Symbols: | AT hook motif-containing protein | chr1:17971322-17972798 REVERSE LENGTH=198	20.1	20	59	1	2
b98	b98.a2	b98.a2.a1	AT1G48610.1 | Symbols: | AT hook motif-containing protein | chr1:17971027-17972798 REVERSE LENGTH=212	21.6	56 58 59	36	2	2
b98	b98.a2	b98.a2.a2	AT1G48610.2 | Symbols: | AT hook motif-containing protein | chr1:17971322-17972798 REVERSE LENGTH=198	20.1	56 58 59	36	2	2
b98	b98.a3	b98.a3.a1	AT1G48610.1 | Symbols: | AT hook motif-containing protein | chr1:17971027-17972798 REVERSE LENGTH=212	21.6	7 11	36	1	2
b98	b98.a3	b98.a3.a2	AT1G48610.2 | Symbols: | AT hook motif-containing protein | chr1:17971322-17972798 REVERSE LENGTH=198	20.1	7 11	36	1	2
b99	b99.a1	b99.a1.a1	AT1G27430.1 | Symbols: | GYF domain-containing protein | chr1:9521045-9526928 REVERSE LENGTH=1492	165.2	423 426	28	1	1
b99	b99.a2	b99.a2.a1	AT1G24300.1 | Symbols: | GYF domain-containing protein | chr1:8614515-8620420 REVERSE LENGTH=1495	166	1261	27	1	2
b99	b99.a2	b99.a2.a2	AT1G24300.2 | Symbols: | GYF domain-containing protein | chr1:8614515-8620420 REVERSE LENGTH=1490	165.4	1256	27	1	2
b99	b99.a3	b99.a3.a1	AT1G27430.1 | Symbols: | GYF domain-containing protein | chr1:9521045-9526928 REVERSE LENGTH=1492	165.2	863 865	23	1	1
b99	b99.a4	b99.a4.a1	AT1G27430.1 | Symbols: | GYF domain-containing protein | chr1:9521045-9526928 REVERSE LENGTH=1492	165.2	582 584 586	8	1	1
b99	b99.a5	b99.a5.a1	AT1G24300.1 | Symbols: | GYF domain-containing protein | chr1:8614515-8620420 REVERSE LENGTH=1495	166	426	7	1	2
b99	b99.a5	b99.a5.a2	AT1G24300.2 | Symbols: | GYF domain-containing protein | chr1:8614515-8620420 REVERSE LENGTH=1490	165.4	426	7	1	2
b99	b99.a6	b99.a6.a1	AT1G27430.1 | Symbols: | GYF domain-containing protein | chr1:9521045-9526928 REVERSE LENGTH=1492	165.2	1233 1235	5	1	1
b99	b99.a7	b99.a7.a1	AT1G24300.1 | Symbols: | GYF domain-containing protein | chr1:8614515-8620420 REVERSE LENGTH=1495	166	33	5	1	3
b99	b99.a7	b99.a7.a2	AT1G24300.2 | Symbols: | GYF domain-containing protein | chr1:8614515-8620420 REVERSE LENGTH=1490	165.4	33	5	1	3
b99	b99.a7	b99.a7.a1	AT1G27430.1 | Symbols: | GYF domain-containing protein | chr1:9521045-9526928 REVERSE LENGTH=1492	165.2	33	5	1	3
b99	b99.a8	b99.a8.a1	AT1G27430.1 | Symbols: | GYF domain-containing protein | chr1:9521045-9526928 REVERSE LENGTH=1492	165.2	214	4	1	1
b99	b99.a9	b99.a9.a1	AT1G24300.1 | Symbols: | GYF domain-containing protein | chr1:8614515-8620420 REVERSE LENGTH=1495	166	1239	4	1	2
b99	b99.a9	b99.a9.a2	AT1G24300.2 | Symbols: | GYF domain-containing protein | chr1:8614515-8620420 REVERSE LENGTH=1490	165.4	1234	4	1	2
b99	b99.b10	b99.b10.a1	AT1G27430.1 | Symbols: | GYF domain-containing protein | chr1:9521045-9526928 REVERSE LENGTH=1492	165.2	1091	3	1	1
b99	b99.b11	b99.b11.a1	AT1G24300.1 | Symbols: | GYF domain-containing protein | chr1:8614515-8620420 REVERSE LENGTH=1495	166	214 216	3	1	2
b99	b99.b11	b99.b11.a2	AT1G24300.2 | Symbols: | GYF domain-containing protein | chr1:8614515-8620420 REVERSE LENGTH=1490	165.4	214 216	3	1	2
b99	b99.b12	b99.b12.a1	AT1G27430.1 | Symbols: | GYF domain-containing protein | chr1:9521045-9526928 REVERSE LENGTH=1492	165.2	634	2	1	1
b99	b99.b13	b99.b13.a1	AT1G27430.1 | Symbols: | GYF domain-containing protein | chr1:9521045-9526928 REVERSE LENGTH=1492	165.2	1307	2	1	1
b99	b99.b14	b99.b14.a1	AT1G27430.1 | Symbols: | GYF domain-containing protein | chr1:9521045-9526928 REVERSE LENGTH=1492	165.2	50 52	2	1	1
b99	b99.b15	b99.b15.a1	AT1G24300.1 | Symbols: | GYF domain-containing protein | chr1:8614515-8620420 REVERSE LENGTH=1495	166	50 52	2	1	2
b99	b99.b15	b99.b15.a2	AT1G24300.2 | Symbols: | GYF domain-containing protein | chr1:8614515-8620420 REVERSE LENGTH=1490	165.4	50 52	2	1	2
b99	b99.b16	b99.b16.a1	AT1G27430.1 | Symbols: | GYF domain-containing protein | chr1:9521045-9526928 REVERSE LENGTH=1492	165.2	722	2	1	1
b99	b99.b17	b99.b17.a1	AT1G27430.1 | Symbols: | GYF domain-containing protein | chr1:9521045-9526928 REVERSE LENGTH=1492	165.2	1401	1	1	1
b99	b99.b18	b99.b18.a1	AT1G27430.1 | Symbols: | GYF domain-containing protein | chr1:9521045-9526928 REVERSE LENGTH=1492	165.2	558	1	1	1
b99	b99.b19	b99.b19.a1	AT1G27430.1 | Symbols: | GYF domain-containing protein | chr1:9521045-9526928 REVERSE LENGTH=1492	165.2	342 343	1	1	1
b99	b99.b20	b99.b20.a1	AT1G24300.1 | Symbols: | GYF domain-containing protein | chr1:8614515-8620420 REVERSE LENGTH=1495	166	437	1	1	2
b99	b99.b20	b99.b20.a2	AT1G24300.2 | Symbols: | GYF domain-containing protein | chr1:8614515-8620420 REVERSE LENGTH=1490	165.4	437	1	1	2
c100	c100.a1	c100.a1.a1	AT1G19870.1 | Symbols: iqd32 | IQ-domain 32 | chr1:6895400-6898539 REVERSE LENGTH=794	86.7	73 78 80	46	2	1
c100	c100.a2	c100.a2.a1	AT1G19870.1 | Symbols: iqd32 | IQ-domain 32 | chr1:6895400-6898539 REVERSE LENGTH=794	86.7	193	30	1	1
c100	c100.a3	c100.a3.a1	AT1G19870.1 | Symbols: iqd32 | IQ-domain 32 | chr1:6895400-6898539 REVERSE LENGTH=794	86.7	459	20	1	1
c100	c100.a4	c100.a4.a1	AT1G19870.1 | Symbols: iqd32 | IQ-domain 32 | chr1:6895400-6898539 REVERSE LENGTH=794	86.7	179 180	18	1	1
c100	c100.a5	c100.a5.a1	AT1G19870.1 | Symbols: iqd32 | IQ-domain 32 | chr1:6895400-6898539 REVERSE LENGTH=794	86.7	745 746	4	1	1
c100	c100.a6	c100.a6.a1	AT1G19870.1 | Symbols: iqd32 | IQ-domain 32 | chr1:6895400-6898539 REVERSE LENGTH=794	86.7	705 706	4	1	1
c100	c100.a7	c100.a7.a1	AT1G19870.1 | Symbols: iqd32 | IQ-domain 32 | chr1:6895400-6898539 REVERSE LENGTH=794	86.7	680	3	2	1
c100	c100.a8	c100.a8.a1	AT1G19870.1 | Symbols: iqd32 | IQ-domain 32 | chr1:6895400-6898539 REVERSE LENGTH=794	86.7	142	2	1	1
c100	c100.a9	c100.a9.a1	AT1G19870.1 | Symbols: iqd32 | IQ-domain 32 | chr1:6895400-6898539 REVERSE LENGTH=794	86.7	151 153	2	1	1
c100	c100.b10	c100.b10.a1	AT1G19870.1 | Symbols: iqd32 | IQ-domain 32 | chr1:6895400-6898539 REVERSE LENGTH=794	86.7	502	1	1	1
c101	c101.a1	c101.a1.a1	AT5G09250.1 | Symbols: KIWI | ssDNA-binding transcriptional regulator | chr5:2875421-2876368 REVERSE LENGTH=107	12	15 19	67	3	2
c101	c101.a1	c101.a1.a2	AT5G09250.2 | Symbols: KIWI | ssDNA-binding transcriptional regulator | chr5:2875959-2876368 REVERSE LENGTH=85	9.6	15 19	67	3	2
c101	c101.a2	c101.a2.a1	AT5G09250.1 | Symbols: KIWI | ssDNA-binding transcriptional regulator | chr5:2875421-2876368 REVERSE LENGTH=107	12	35 38	62	1	2
c101	c101.a2	c101.a2.a2	AT5G09250.2 | Symbols: KIWI | ssDNA-binding transcriptional regulator | chr5:2875959-2876368 REVERSE LENGTH=85	9.6	35 38	62	1	2
c102	c102.a1	c102.a1.a1	AT4G27500.1 | Symbols: PPI1 | proton pump interactor 1 | chr4:13743614-13745900 FORWARD LENGTH=612	68.7	529 531 533 540	75	1	1
c102	c102.a2	c102.a2.a1	AT4G27500.1 | Symbols: PPI1 | proton pump interactor 1 | chr4:13743614-13745900 FORWARD LENGTH=612	68.7	42	30	2	1
c102	c102.a3	c102.a3.a1	AT4G27500.1 | Symbols: PPI1 | proton pump interactor 1 | chr4:13743614-13745900 FORWARD LENGTH=612	68.7	8	15	2	1
c102	c102.a4	c102.a4.a1	AT4G27500.1 | Symbols: PPI1 | proton pump interactor 1 | chr4:13743614-13745900 FORWARD LENGTH=612	68.7	421	3	1	1
c102	c102.a5	c102.a5.a1	AT4G27500.1 | Symbols: PPI1 | proton pump interactor 1 | chr4:13743614-13745900 FORWARD LENGTH=612	68.7	401	3	1	1
c102	c102.a6	c102.a6.a1	AT4G27500.1 | Symbols: PPI1 | proton pump interactor 1 | chr4:13743614-13745900 FORWARD LENGTH=612	68.7	197	2	1	1
c103	c103.a1	c103.a1.a1	AT3G19420.1 | Symbols: ATPEN2, PEN2 | PTEN 2 | chr3:6731824-6735354 FORWARD LENGTH=611	66.3	583 584 585 586	46	1	1
c103	c103.a2	c103.a2.a1	AT3G19420.1 | Symbols: ATPEN2, PEN2 | PTEN 2 | chr3:6731824-6735354 FORWARD LENGTH=611	66.3	509	24	1	1
c103	c103.a3	c103.a3.a1	AT3G19420.1 | Symbols: ATPEN2, PEN2 | PTEN 2 | chr3:6731824-6735354 FORWARD LENGTH=611	66.3	557 558	22	1	1
c103	c103.a4	c103.a4.a1	AT3G19420.1 | Symbols: ATPEN2, PEN2 | PTEN 2 | chr3:6731824-6735354 FORWARD LENGTH=611	66.3	94 97 100 101 102 105 106	20	2	1
c103	c103.a5	c103.a5.a1	AT3G19420.1 | Symbols: ATPEN2, PEN2 | PTEN 2 | chr3:6731824-6735354 FORWARD LENGTH=611	66.3	521 522 523 524	14	1	1
c103	c103.a6	c103.a6.a1	AT3G19420.1 | Symbols: ATPEN2, PEN2 | PTEN 2 | chr3:6731824-6735354 FORWARD LENGTH=611	66.3	535	1	1	1
c104	c104.a1	c104.a1.a1	AT2G43160.1 | Symbols: | ENTH/VHS family protein | chr2:17948884-17953267 FORWARD LENGTH=895	95.3	282 301	115	2	4
c104	c104.a1	c104.a1.a2	AT2G43160.2 | Symbols: | ENTH/VHS family protein | chr2:17948884-17953267 FORWARD LENGTH=895	95.3	282 301	115	2	4
c104	c104.a1	c104.a1.a3	AT2G43160.3 | Symbols: | ENTH/VHS family protein | chr2:17948884-17953267 FORWARD LENGTH=895	95.3	282 301	115	2	4
c104	c104.a1	c104.a1.a4	AT2G43160.4 | Symbols: | ENTH/VHS family protein | chr2:17948884-17952920 FORWARD LENGTH=646	69.4	282 301	115	2	4
c104	c104.a2	c104.a2.a1	AT2G43160.1 | Symbols: | ENTH/VHS family protein | chr2:17948884-17953267 FORWARD LENGTH=895	95.3	234 236	12	1	4
c104	c104.a2	c104.a2.a2	AT2G43160.2 | Symbols: | ENTH/VHS family protein | chr2:17948884-17953267 FORWARD LENGTH=895	95.3	234 236	12	1	4
c104	c104.a2	c104.a2.a3	AT2G43160.3 | Symbols: | ENTH/VHS family protein | chr2:17948884-17953267 FORWARD LENGTH=895	95.3	234 236	12	1	4
c104	c104.a2	c104.a2.a4	AT2G43160.4 | Symbols: | ENTH/VHS family protein | chr2:17948884-17952920 FORWARD LENGTH=646	69.4	234 236	12	1	4
c105	c105.a1	c105.a1.a1	AT3G18240.1 | Symbols: | Ribosomal protein S24/S35, mitochondrial | chr3:6255810-6257695 FORWARD LENGTH=419	47.9	117	126	2	2
c105	c105.a1	c105.a1.a2	AT3G18240.2 | Symbols: | Ribosomal protein S24/S35, mitochondrial | chr3:6255810-6257695 FORWARD LENGTH=419	47.9	117	126	2	2
c106	c106.a1	c106.a1.a1	AT4G01290.1 | Symbols: | unknown protein; FUNCTIONS IN: molecular_function unknown; INVOLVED IN: biological_process unknown; LOCATED IN: cellular_component unknown; EXPRESSED IN: 24 plant structures; EXPRESSED DURING: 15 growth stages; Has 1744 Blast hits to 1308 proteins in 219 species: Archae - 0; Bacteria - 241; Metazoa - 793; Fungi - 253; Plants - 108; Viruses - 0; Other Eukaryotes - 349 (sou…	108.4	602 603	37	1	2
c106	c106.a1	c106.a1.a2	AT4G01290.2 | Symbols: | unknown protein; FUNCTIONS IN: molecular_function unknown; INVOLVED IN: biological_process unknown; LOCATED IN: cellular_component unknown; EXPRESSED IN: 24 plant structures; EXPRESSED DURING: 15 growth stages; Has 1797 Blast hits to 1352 proteins in 216 species: Archae - 0; Bacteria - 202; Metazoa - 850; Fungi - 267; Plants - 109; Viruses - 0; Other Eukaryotes - 369 (sou…	108.3	601 602	37	1	2
c106	c106.a2	c106.a2.a1	AT4G01290.1 | Symbols: | unknown protein; FUNCTIONS IN: molecular_function unknown; INVOLVED IN: biological_process unknown; LOCATED IN: cellular_component unknown; EXPRESSED IN: 24 plant structures; EXPRESSED DURING: 15 growth stages; Has 1744 Blast hits to 1308 proteins in 219 species: Archae - 0; Bacteria - 241; Metazoa - 793; Fungi - 253; Plants - 108; Viruses - 0; Other Eukaryotes - 349 (sou…	108.4	360	24	1	2
c106	c106.a2	c106.a2.a2	AT4G01290.2 | Symbols: | unknown protein; FUNCTIONS IN: molecular_function unknown; INVOLVED IN: biological_process unknown; LOCATED IN: cellular_component unknown; EXPRESSED IN: 24 plant structures; EXPRESSED DURING: 15 growth stages; Has 1797 Blast hits to 1352 proteins in 216 species: Archae - 0; Bacteria - 202; Metazoa - 850; Fungi - 267; Plants - 109; Viruses - 0; Other Eukaryotes - 369 (sou…	108.3	359	24	1	2
c106	c106.a3	c106.a3.a1	AT4G01290.1 | Symbols: | unknown protein; FUNCTIONS IN: molecular_function unknown; INVOLVED IN: biological_process unknown; LOCATED IN: cellular_component unknown; EXPRESSED IN: 24 plant structures; EXPRESSED DURING: 15 growth stages; Has 1744 Blast hits to 1308 proteins in 219 species: Archae - 0; Bacteria - 241; Metazoa - 793; Fungi - 253; Plants - 108; Viruses - 0; Other Eukaryotes - 349 (sou…	108.4	473	16	2	2
c106	c106.a3	c106.a3.a2	AT4G01290.2 | Symbols: | unknown protein; FUNCTIONS IN: molecular_function unknown; INVOLVED IN: biological_process unknown; LOCATED IN: cellular_component unknown; EXPRESSED IN: 24 plant structures; EXPRESSED DURING: 15 growth stages; Has 1797 Blast hits to 1352 proteins in 216 species: Archae - 0; Bacteria - 202; Metazoa - 850; Fungi - 267; Plants - 109; Viruses - 0; Other Eukaryotes - 369 (sou…	108.3	472	16	2	2
c106	c106.a4	c106.a4.a1	AT4G01290.1 | Symbols: | unknown protein; FUNCTIONS IN: molecular_function unknown; INVOLVED IN: biological_process unknown; LOCATED IN: cellular_component unknown; EXPRESSED IN: 24 plant structures; EXPRESSED DURING: 15 growth stages; Has 1744 Blast hits to 1308 proteins in 219 species: Archae - 0; Bacteria - 241; Metazoa - 793; Fungi - 253; Plants - 108; Viruses - 0; Other Eukaryotes - 349 (sou…	108.4	141	11	1	2
c106	c106.a4	c106.a4.a2	AT4G01290.2 | Symbols: | unknown protein; FUNCTIONS IN: molecular_function unknown; INVOLVED IN: biological_process unknown; LOCATED IN: cellular_component unknown; EXPRESSED IN: 24 plant structures; EXPRESSED DURING: 15 growth stages; Has 1797 Blast hits to 1352 proteins in 216 species: Archae - 0; Bacteria - 202; Metazoa - 850; Fungi - 267; Plants - 109; Viruses - 0; Other Eukaryotes - 369 (sou…	108.3	140	11	1	2
c106	c106.a5	c106.a5.a1	AT4G01290.1 | Symbols: | unknown protein; FUNCTIONS IN: molecular_function unknown; INVOLVED IN: biological_process unknown; LOCATED IN: cellular_component unknown; EXPRESSED IN: 24 plant structures; EXPRESSED DURING: 15 growth stages; Has 1744 Blast hits to 1308 proteins in 219 species: Archae - 0; Bacteria - 241; Metazoa - 793; Fungi - 253; Plants - 108; Viruses - 0; Other Eukaryotes - 349 (sou…	108.4	979	10	1	2
c106	c106.a5	c106.a5.a2	AT4G01290.2 | Symbols: | unknown protein; FUNCTIONS IN: molecular_function unknown; INVOLVED IN: biological_process unknown; LOCATED IN: cellular_component unknown; EXPRESSED IN: 24 plant structures; EXPRESSED DURING: 15 growth stages; Has 1797 Blast hits to 1352 proteins in 216 species: Archae - 0; Bacteria - 202; Metazoa - 850; Fungi - 267; Plants - 109; Viruses - 0; Other Eukaryotes - 369 (sou…	108.3	978	10	1	2
c106	c106.a6	c106.a6.a1	AT4G01290.1 | Symbols: | unknown protein; FUNCTIONS IN: molecular_function unknown; INVOLVED IN: biological_process unknown; LOCATED IN: cellular_component unknown; EXPRESSED IN: 24 plant structures; EXPRESSED DURING: 15 growth stages; Has 1744 Blast hits to 1308 proteins in 219 species: Archae - 0; Bacteria - 241; Metazoa - 793; Fungi - 253; Plants - 108; Viruses - 0; Other Eukaryotes - 349 (sou…	108.4	88 89	8	2	2
c106	c106.a6	c106.a6.a2	AT4G01290.2 | Symbols: | unknown protein; FUNCTIONS IN: molecular_function unknown; INVOLVED IN: biological_process unknown; LOCATED IN: cellular_component unknown; EXPRESSED IN: 24 plant structures; EXPRESSED DURING: 15 growth stages; Has 1797 Blast hits to 1352 proteins in 216 species: Archae - 0; Bacteria - 202; Metazoa - 850; Fungi - 267; Plants - 109; Viruses - 0; Other Eukaryotes - 369 (sou…	108.3	88 89	8	2	2
c106	c106.a7	c106.a7.a1	AT4G01290.1 | Symbols: | unknown protein; FUNCTIONS IN: molecular_function unknown; INVOLVED IN: biological_process unknown; LOCATED IN: cellular_component unknown; EXPRESSED IN: 24 plant structures; EXPRESSED DURING: 15 growth stages; Has 1744 Blast hits to 1308 proteins in 219 species: Archae - 0; Bacteria - 241; Metazoa - 793; Fungi - 253; Plants - 108; Viruses - 0; Other Eukaryotes - 349 (sou…	108.4	73	7	2	2
c106	c106.a7	c106.a7.a2	AT4G01290.2 | Symbols: | unknown protein; FUNCTIONS IN: molecular_function unknown; INVOLVED IN: biological_process unknown; LOCATED IN: cellular_component unknown; EXPRESSED IN: 24 plant structures; EXPRESSED DURING: 15 growth stages; Has 1797 Blast hits to 1352 proteins in 216 species: Archae - 0; Bacteria - 202; Metazoa - 850; Fungi - 267; Plants - 109; Viruses - 0; Other Eukaryotes - 369 (sou…	108.3	73	7	2	2
c106	c106.a8	c106.a8.a1	AT4G01290.1 | Symbols: | unknown protein; FUNCTIONS IN: molecular_function unknown; INVOLVED IN: biological_process unknown; LOCATED IN: cellular_component unknown; EXPRESSED IN: 24 plant structures; EXPRESSED DURING: 15 growth stages; Has 1744 Blast hits to 1308 proteins in 219 species: Archae - 0; Bacteria - 241; Metazoa - 793; Fungi - 253; Plants - 108; Viruses - 0; Other Eukaryotes - 349 (sou…	108.4	409	4	1	2
c106	c106.a8	c106.a8.a2	AT4G01290.2 | Symbols: | unknown protein; FUNCTIONS IN: molecular_function unknown; INVOLVED IN: biological_process unknown; LOCATED IN: cellular_component unknown; EXPRESSED IN: 24 plant structures; EXPRESSED DURING: 15 growth stages; Has 1797 Blast hits to 1352 proteins in 216 species: Archae - 0; Bacteria - 202; Metazoa - 850; Fungi - 267; Plants - 109; Viruses - 0; Other Eukaryotes - 369 (sou…	108.3	408	4	1	2
c106	c106.a9	c106.a9.a1	AT4G01290.1 | Symbols: | unknown protein; FUNCTIONS IN: molecular_function unknown; INVOLVED IN: biological_process unknown; LOCATED IN: cellular_component unknown; EXPRESSED IN: 24 plant structures; EXPRESSED DURING: 15 growth stages; Has 1744 Blast hits to 1308 proteins in 219 species: Archae - 0; Bacteria - 241; Metazoa - 793; Fungi - 253; Plants - 108; Viruses - 0; Other Eukaryotes - 349 (sou…	108.4	645 646	2	1	2
c106	c106.a9	c106.a9.a2	AT4G01290.2 | Symbols: | unknown protein; FUNCTIONS IN: molecular_function unknown; INVOLVED IN: biological_process unknown; LOCATED IN: cellular_component unknown; EXPRESSED IN: 24 plant structures; EXPRESSED DURING: 15 growth stages; Has 1797 Blast hits to 1352 proteins in 216 species: Archae - 0; Bacteria - 202; Metazoa - 850; Fungi - 267; Plants - 109; Viruses - 0; Other Eukaryotes - 369 (sou…	108.3	644 645	2	1	2
c106	c106.b10	c106.b10.a1	AT4G01290.1 | Symbols: | unknown protein; FUNCTIONS IN: molecular_function unknown; INVOLVED IN: biological_process unknown; LOCATED IN: cellular_component unknown; EXPRESSED IN: 24 plant structures; EXPRESSED DURING: 15 growth stages; Has 1744 Blast hits to 1308 proteins in 219 species: Archae - 0; Bacteria - 241; Metazoa - 793; Fungi - 253; Plants - 108; Viruses - 0; Other Eukaryotes - 349 (sou…	108.4	457	2	1	2
c106	c106.b10	c106.b10.a2	AT4G01290.2 | Symbols: | unknown protein; FUNCTIONS IN: molecular_function unknown; INVOLVED IN: biological_process unknown; LOCATED IN: cellular_component unknown; EXPRESSED IN: 24 plant structures; EXPRESSED DURING: 15 growth stages; Has 1797 Blast hits to 1352 proteins in 216 species: Archae - 0; Bacteria - 202; Metazoa - 850; Fungi - 267; Plants - 109; Viruses - 0; Other Eukaryotes - 369 (sou…	108.3	456	2	1	2
c106	c106.b11	c106.b11.a1	AT4G01290.1 | Symbols: | unknown protein; FUNCTIONS IN: molecular_function unknown; INVOLVED IN: biological_process unknown; LOCATED IN: cellular_component unknown; EXPRESSED IN: 24 plant structures; EXPRESSED DURING: 15 growth stages; Has 1744 Blast hits to 1308 proteins in 219 species: Archae - 0; Bacteria - 241; Metazoa - 793; Fungi - 253; Plants - 108; Viruses - 0; Other Eukaryotes - 349 (sou…	108.4	509	2	1	2
c106	c106.b11	c106.b11.a2	AT4G01290.2 | Symbols: | unknown protein; FUNCTIONS IN: molecular_function unknown; INVOLVED IN: biological_process unknown; LOCATED IN: cellular_component unknown; EXPRESSED IN: 24 plant structures; EXPRESSED DURING: 15 growth stages; Has 1797 Blast hits to 1352 proteins in 216 species: Archae - 0; Bacteria - 202; Metazoa - 850; Fungi - 267; Plants - 109; Viruses - 0; Other Eukaryotes - 369 (sou…	108.3	508	2	1	2
c106	c106.b12	c106.b12.a1	AT4G01290.1 | Symbols: | unknown protein; FUNCTIONS IN: molecular_function unknown; INVOLVED IN: biological_process unknown; LOCATED IN: cellular_component unknown; EXPRESSED IN: 24 plant structures; EXPRESSED DURING: 15 growth stages; Has 1744 Blast hits to 1308 proteins in 219 species: Archae - 0; Bacteria - 241; Metazoa - 793; Fungi - 253; Plants - 108; Viruses - 0; Other Eukaryotes - 349 (sou…	108.4	121	1	1	1
c106	c106.b13	c106.b13.a1	AT4G01290.1 | Symbols: | unknown protein; FUNCTIONS IN: molecular_function unknown; INVOLVED IN: biological_process unknown; LOCATED IN: cellular_component unknown; EXPRESSED IN: 24 plant structures; EXPRESSED DURING: 15 growth stages; Has 1744 Blast hits to 1308 proteins in 219 species: Archae - 0; Bacteria - 241; Metazoa - 793; Fungi - 253; Plants - 108; Viruses - 0; Other Eukaryotes - 349 (sou…	108.4	432	1	1	2
c106	c106.b13	c106.b13.a2	AT4G01290.2 | Symbols: | unknown protein; FUNCTIONS IN: molecular_function unknown; INVOLVED IN: biological_process unknown; LOCATED IN: cellular_component unknown; EXPRESSED IN: 24 plant structures; EXPRESSED DURING: 15 growth stages; Has 1797 Blast hits to 1352 proteins in 216 species: Archae - 0; Bacteria - 202; Metazoa - 850; Fungi - 267; Plants - 109; Viruses - 0; Other Eukaryotes - 369 (sou…	108.3	431	1	1	2
c107	c107.a1	c107.a1.a1	AT2G28290.1 | Symbols: SYD, CHR3 | P-loop containing nucleoside triphosphate hydrolases superfamily protein | chr2:12056771-12072950 FORWARD LENGTH=3574	389.4	3125 3127	45	1	3
c107	c107.a1	c107.a1.a2	AT2G28290.2 | Symbols: SYD, CHR3 | P-loop containing nucleoside triphosphate hydrolases superfamily protein | chr2:12056771-12072950 FORWARD LENGTH=3529	384.3	3125 3127	45	1	3
c107	c107.a1	c107.a1.a3	AT2G28290.3 | Symbols: SYD, CHR3 | P-loop containing nucleoside triphosphate hydrolases superfamily protein | chr2:12056771-12072950 FORWARD LENGTH=3543	385.9	3125 3127	45	1	3
c107	c107.a2	c107.a2.a1	AT2G28290.1 | Symbols: SYD, CHR3 | P-loop containing nucleoside triphosphate hydrolases superfamily protein | chr2:12056771-12072950 FORWARD LENGTH=3574	389.4	1906	33	1	3
c107	c107.a2	c107.a2.a2	AT2G28290.2 | Symbols: SYD, CHR3 | P-loop containing nucleoside triphosphate hydrolases superfamily protein | chr2:12056771-12072950 FORWARD LENGTH=3529	384.3	1906	33	1	3
c107	c107.a2	c107.a2.a3	AT2G28290.3 | Symbols: SYD, CHR3 | P-loop containing nucleoside triphosphate hydrolases superfamily protein | chr2:12056771-12072950 FORWARD LENGTH=3543	385.9	1906	33	1	3
c107	c107.a3	c107.a3.a1	AT2G28290.1 | Symbols: SYD, CHR3 | P-loop containing nucleoside triphosphate hydrolases superfamily protein | chr2:12056771-12072950 FORWARD LENGTH=3574	389.4	1385 1388	23	1	3
c107	c107.a3	c107.a3.a2	AT2G28290.2 | Symbols: SYD, CHR3 | P-loop containing nucleoside triphosphate hydrolases superfamily protein | chr2:12056771-12072950 FORWARD LENGTH=3529	384.3	1385 1388	23	1	3
c107	c107.a3	c107.a3.a3	AT2G28290.3 | Symbols: SYD, CHR3 | P-loop containing nucleoside triphosphate hydrolases superfamily protein | chr2:12056771-12072950 FORWARD LENGTH=3543	385.9	1385 1388	23	1	3
c107	c107.a4	c107.a4.a1	AT2G28290.1 | Symbols: SYD, CHR3 | P-loop containing nucleoside triphosphate hydrolases superfamily protein | chr2:12056771-12072950 FORWARD LENGTH=3574	389.4	1556 1558	7	2	3
c107	c107.a4	c107.a4.a2	AT2G28290.2 | Symbols: SYD, CHR3 | P-loop containing nucleoside triphosphate hydrolases superfamily protein | chr2:12056771-12072950 FORWARD LENGTH=3529	384.3	1556 1558	7	2	3
c107	c107.a4	c107.a4.a3	AT2G28290.3 | Symbols: SYD, CHR3 | P-loop containing nucleoside triphosphate hydrolases superfamily protein | chr2:12056771-12072950 FORWARD LENGTH=3543	385.9	1556 1558	7	2	3
c107	c107.a5	c107.a5.a1	AT2G28290.1 | Symbols: SYD, CHR3 | P-loop containing nucleoside triphosphate hydrolases superfamily protein | chr2:12056771-12072950 FORWARD LENGTH=3574	389.4	1607	7	1	3
c107	c107.a5	c107.a5.a2	AT2G28290.2 | Symbols: SYD, CHR3 | P-loop containing nucleoside triphosphate hydrolases superfamily protein | chr2:12056771-12072950 FORWARD LENGTH=3529	384.3	1607	7	1	3
c107	c107.a5	c107.a5.a3	AT2G28290.3 | Symbols: SYD, CHR3 | P-loop containing nucleoside triphosphate hydrolases superfamily protein | chr2:12056771-12072950 FORWARD LENGTH=3543	385.9	1607	7	1	3
c107	c107.a6	c107.a6.a1	AT2G28290.1 | Symbols: SYD, CHR3 | P-loop containing nucleoside triphosphate hydrolases superfamily protein | chr2:12056771-12072950 FORWARD LENGTH=3574	389.4	154	5	1	3
c107	c107.a6	c107.a6.a2	AT2G28290.2 | Symbols: SYD, CHR3 | P-loop containing nucleoside triphosphate hydrolases superfamily protein | chr2:12056771-12072950 FORWARD LENGTH=3529	384.3	154	5	1	3
c107	c107.a6	c107.a6.a3	AT2G28290.3 | Symbols: SYD, CHR3 | P-loop containing nucleoside triphosphate hydrolases superfamily protein | chr2:12056771-12072950 FORWARD LENGTH=3543	385.9	154	5	1	3
c107	c107.a7	c107.a7.a1	AT2G28290.1 | Symbols: SYD, CHR3 | P-loop containing nucleoside triphosphate hydrolases superfamily protein | chr2:12056771-12072950 FORWARD LENGTH=3574	389.4	449 450	2	1	3
c107	c107.a7	c107.a7.a2	AT2G28290.2 | Symbols: SYD, CHR3 | P-loop containing nucleoside triphosphate hydrolases superfamily protein | chr2:12056771-12072950 FORWARD LENGTH=3529	384.3	449 450	2	1	3
c107	c107.a7	c107.a7.a3	AT2G28290.3 | Symbols: SYD, CHR3 | P-loop containing nucleoside triphosphate hydrolases superfamily protein | chr2:12056771-12072950 FORWARD LENGTH=3543	385.9	449 450	2	1	3
c107	c107.a8	c107.a8.a1	AT2G28290.1 | Symbols: SYD, CHR3 | P-loop containing nucleoside triphosphate hydrolases superfamily protein | chr2:12056771-12072950 FORWARD LENGTH=3574	389.4	1584	1	1	3
c107	c107.a8	c107.a8.a2	AT2G28290.2 | Symbols: SYD, CHR3 | P-loop containing nucleoside triphosphate hydrolases superfamily protein | chr2:12056771-12072950 FORWARD LENGTH=3529	384.3	1584	1	1	3
c107	c107.a8	c107.a8.a3	AT2G28290.3 | Symbols: SYD, CHR3 | P-loop containing nucleoside triphosphate hydrolases superfamily protein | chr2:12056771-12072950 FORWARD LENGTH=3543	385.9	1584	1	1	3
c108	c108.a1	c108.a1.a1	AT1G64790.1 | Symbols: ILA | ILITYHIA | chr1:24065232-24081908 REVERSE LENGTH=2610	284.4	1801	123	1	2
c108	c108.a1	c108.a1.a2	AT1G64790.2 | Symbols: ILA | ILITYHIA | chr1:24065232-24083403 REVERSE LENGTH=2696	293.7	1887	123	1	2
c109	c109.a1	c109.a1.a1	AT2G17700.1 | Symbols: | ACT-like protein tyrosine kinase family protein | chr2:7685778-7689278 REVERSE LENGTH=546	61.4	439	90	1	1
c109	c109.a2	c109.a2.a1	AT2G17700.1 | Symbols: | ACT-like protein tyrosine kinase family protein | chr2:7685778-7689278 REVERSE LENGTH=546	61.4	18 20	33	1	1
c110	c110.a1	c110.a1.a1	AT3G50980.1 | Symbols: XERO1 | dehydrin xero 1 | chr3:18942034-18942721 FORWARD LENGTH=128	13.4	93 94 95 98 99 100 101 103 105	68	1	1
c110	c110.a2	c110.a2.a1	AT3G50980.1 | Symbols: XERO1 | dehydrin xero 1 | chr3:18942034-18942721 FORWARD LENGTH=128	13.4	53 55 56 57 58 59 60 61	48	1	1
c110	c110.a3	c110.a3.a1	AT3G50980.1 | Symbols: XERO1 | dehydrin xero 1 | chr3:18942034-18942721 FORWARD LENGTH=128	13.4	47	5	3	1
c111	c111.a1	c111.a1.a1	AT5G52310.1 | Symbols: COR78, LTI78, RD29A, LTI140 | low-temperature-responsive protein 78 (LTI78) / desiccation-responsive protein 29A (RD29A) | chr5:21240929-21243326 FORWARD LENGTH=710	77.7	688 691 695 698	42	1	1
c111	c111.a2	c111.a2.a1	AT5G52310.1 | Symbols: COR78, LTI78, RD29A, LTI140 | low-temperature-responsive protein 78 (LTI78) / desiccation-responsive protein 29A (RD29A) | chr5:21240929-21243326 FORWARD LENGTH=710	77.7	662	26	1	1
c111	c111.a3	c111.a3.a1	AT5G52310.1 | Symbols: COR78, LTI78, RD29A, LTI140 | low-temperature-responsive protein 78 (LTI78) / desiccation-responsive protein 29A (RD29A) | chr5:21240929-21243326 FORWARD LENGTH=710	77.7	471	25	1	1
c111	c111.a4	c111.a4.a1	AT5G52310.1 | Symbols: COR78, LTI78, RD29A, LTI140 | low-temperature-responsive protein 78 (LTI78) / desiccation-responsive protein 29A (RD29A) | chr5:21240929-21243326 FORWARD LENGTH=710	77.7	335 337 339 341	13	2	1
c111	c111.a5	c111.a5.a1	AT5G52310.1 | Symbols: COR78, LTI78, RD29A, LTI140 | low-temperature-responsive protein 78 (LTI78) / desiccation-responsive protein 29A (RD29A) | chr5:21240929-21243326 FORWARD LENGTH=710	77.7	626	10	1	1
c111	c111.a6	c111.a6.a1	AT5G52310.1 | Symbols: COR78, LTI78, RD29A, LTI140 | low-temperature-responsive protein 78 (LTI78) / desiccation-responsive protein 29A (RD29A) | chr5:21240929-21243326 FORWARD LENGTH=710	77.7	517	2	1	1
c111	c111.a7	c111.a7.a1	AT5G52310.1 | Symbols: COR78, LTI78, RD29A, LTI140 | low-temperature-responsive protein 78 (LTI78) / desiccation-responsive protein 29A (RD29A) | chr5:21240929-21243326 FORWARD LENGTH=710	77.7	557 561	1	1	1
c111	c111.a8	c111.a8.a1	AT5G52310.1 | Symbols: COR78, LTI78, RD29A, LTI140 | low-temperature-responsive protein 78 (LTI78) / desiccation-responsive protein 29A (RD29A) | chr5:21240929-21243326 FORWARD LENGTH=710	77.7	290	1	1	1
c111	c111.a9	c111.a9.a1	AT5G52310.1 | Symbols: COR78, LTI78, RD29A, LTI140 | low-temperature-responsive protein 78 (LTI78) / desiccation-responsive protein 29A (RD29A) | chr5:21240929-21243326 FORWARD LENGTH=710	77.7	378	1	1	1
c112	c112.a1	c112.a1.a1	AT5G03180.1 | Symbols: | RING/U-box superfamily protein | chr5:754201-756411 REVERSE LENGTH=462	52.1	189 191	49	2	2
c112	c112.a1	c112.a1.a2	AT5G03180.2 | Symbols: | RING/U-box superfamily protein | chr5:754201-756411 REVERSE LENGTH=466	52.6	189 191	49	2	2
c112	c112.a2	c112.a2.a1	AT5G03180.1 | Symbols: | RING/U-box superfamily protein | chr5:754201-756411 REVERSE LENGTH=462	52.1	123	38	1	2
c112	c112.a2	c112.a2.a2	AT5G03180.2 | Symbols: | RING/U-box superfamily protein | chr5:754201-756411 REVERSE LENGTH=466	52.6	123	38	1	2
c112	c112.a3	c112.a3.a1	AT5G03180.1 | Symbols: | RING/U-box superfamily protein | chr5:754201-756411 REVERSE LENGTH=462	52.1	137 139	30	1	2
c112	c112.a3	c112.a3.a2	AT5G03180.2 | Symbols: | RING/U-box superfamily protein | chr5:754201-756411 REVERSE LENGTH=466	52.6	137 139	30	1	2
c112	c112.a4	c112.a4.a1	AT5G03180.1 | Symbols: | RING/U-box superfamily protein | chr5:754201-756411 REVERSE LENGTH=462	52.1	71	3	1	2
c112	c112.a4	c112.a4.a2	AT5G03180.2 | Symbols: | RING/U-box superfamily protein | chr5:754201-756411 REVERSE LENGTH=466	52.6	71	3	1	2
c112	c112.a5	c112.a5.a1	AT5G03180.1 | Symbols: | RING/U-box superfamily protein | chr5:754201-756411 REVERSE LENGTH=462	52.1	159	1	1	2
c112	c112.a5	c112.a5.a2	AT5G03180.2 | Symbols: | RING/U-box superfamily protein | chr5:754201-756411 REVERSE LENGTH=466	52.6	159	1	1	2
c113	c113.a1	c113.a1.a1	AT3G14590.1 | Symbols: NTMC2TYPE6.2, NTMC2T6.2 | Calcium-dependent lipid-binding (CaLB domain) family protein | chr3:4904448-4907506 REVERSE LENGTH=692	77.9	452 453 455 456 457	62	2	3
c113	c113.a1	c113.a1.a2	AT3G14590.2 | Symbols: NTMC2TYPE6.2, NTMC2T6.2 | Calcium-dependent lipid-binding (CaLB domain) family protein | chr3:4904448-4907741 REVERSE LENGTH=737	83.3	497 498 500 501 502	62	2	3
c113	c113.a1	c113.a1.a3	AT3G14590.3 | Symbols: NTMC2T6.2 | Calcium-dependent lipid-binding (CaLB domain) family protein | chr3:4904448-4907881 REVERSE LENGTH=706	79.7	466 467 469 470 471	62	2	3
c113	c113.a2	c113.a2.a1	AT3G14590.1 | Symbols: NTMC2TYPE6.2, NTMC2T6.2 | Calcium-dependent lipid-binding (CaLB domain) family protein | chr3:4904448-4907506 REVERSE LENGTH=692	77.9	394 397	41	1	3
c113	c113.a2	c113.a2.a2	AT3G14590.2 | Symbols: NTMC2TYPE6.2, NTMC2T6.2 | Calcium-dependent lipid-binding (CaLB domain) family protein | chr3:4904448-4907741 REVERSE LENGTH=737	83.3	439 442	41	1	3
c113	c113.a2	c113.a2.a3	AT3G14590.3 | Symbols: NTMC2T6.2 | Calcium-dependent lipid-binding (CaLB domain) family protein | chr3:4904448-4907881 REVERSE LENGTH=706	79.7	408 411	41	1	3
c113	c113.a3	c113.a3.a1	AT3G14590.1 | Symbols: NTMC2TYPE6.2, NTMC2T6.2 | Calcium-dependent lipid-binding (CaLB domain) family protein | chr3:4904448-4907506 REVERSE LENGTH=692	77.9	546 549 552	12	1	3
c113	c113.a3	c113.a3.a2	AT3G14590.2 | Symbols: NTMC2TYPE6.2, NTMC2T6.2 | Calcium-dependent lipid-binding (CaLB domain) family protein | chr3:4904448-4907741 REVERSE LENGTH=737	83.3	591 594 597	12	1	3
c113	c113.a3	c113.a3.a3	AT3G14590.3 | Symbols: NTMC2T6.2 | Calcium-dependent lipid-binding (CaLB domain) family protein | chr3:4904448-4907881 REVERSE LENGTH=706	79.7	560 563 566	12	1	3
c113	c113.a4	c113.a4.a1	AT3G14590.1 | Symbols: NTMC2TYPE6.2, NTMC2T6.2 | Calcium-dependent lipid-binding (CaLB domain) family protein | chr3:4904448-4907506 REVERSE LENGTH=692	77.9	668	4	1	3
c113	c113.a4	c113.a4.a2	AT3G14590.2 | Symbols: NTMC2TYPE6.2, NTMC2T6.2 | Calcium-dependent lipid-binding (CaLB domain) family protein | chr3:4904448-4907741 REVERSE LENGTH=737	83.3	713	4	1	3
c113	c113.a4	c113.a4.a3	AT3G14590.3 | Symbols: NTMC2T6.2 | Calcium-dependent lipid-binding (CaLB domain) family protein | chr3:4904448-4907881 REVERSE LENGTH=706	79.7	682	4	1	3
c113	c113.a5	c113.a5.a1	AT3G14590.1 | Symbols: NTMC2TYPE6.2, NTMC2T6.2 | Calcium-dependent lipid-binding (CaLB domain) family protein | chr3:4904448-4907506 REVERSE LENGTH=692	77.9	673	1	1	3
c113	c113.a5	c113.a5.a2	AT3G14590.2 | Symbols: NTMC2TYPE6.2, NTMC2T6.2 | Calcium-dependent lipid-binding (CaLB domain) family protein | chr3:4904448-4907741 REVERSE LENGTH=737	83.3	718	1	1	3
c113	c113.a5	c113.a5.a3	AT3G14590.3 | Symbols: NTMC2T6.2 | Calcium-dependent lipid-binding (CaLB domain) family protein | chr3:4904448-4907881 REVERSE LENGTH=706	79.7	687	1	1	3
c114	c114.a1	c114.a1.a1	AT1G51140.1 | Symbols: | basic helix-loop-helix (bHLH) DNA-binding superfamily protein | chr1:18943802-18945613 REVERSE LENGTH=379	41.6	257 259	37	1	1
c114	c114.a2	c114.a2.a1	AT1G51140.1 | Symbols: | basic helix-loop-helix (bHLH) DNA-binding superfamily protein | chr1:18943802-18945613 REVERSE LENGTH=379	41.6	157 158	36	1	1
c114	c114.a3	c114.a3.a1	AT1G51140.1 | Symbols: | basic helix-loop-helix (bHLH) DNA-binding superfamily protein | chr1:18943802-18945613 REVERSE LENGTH=379	41.6	213	26	1	1
c114	c114.a4	c114.a4.a1	AT1G51140.1 | Symbols: | basic helix-loop-helix (bHLH) DNA-binding superfamily protein | chr1:18943802-18945613 REVERSE LENGTH=379	41.6	288 290	15	1	1
c114	c114.a5	c114.a5.a1	AT1G51140.1 | Symbols: | basic helix-loop-helix (bHLH) DNA-binding superfamily protein | chr1:18943802-18945613 REVERSE LENGTH=379	41.6	240	6	1	1
c115	c115.a1	c115.a1.a1	AT1G18190.1 | Symbols: GC2 | golgin candidate 2 | chr1:6257963-6261325 REVERSE LENGTH=668	74.6	42 43	101	1	1
c115	c115.a2	c115.a2.a1	AT1G18190.1 | Symbols: GC2 | golgin candidate 2 | chr1:6257963-6261325 REVERSE LENGTH=668	74.6	46 49	18	2	1
c116	c116.a1	c116.a1.a1	AT5G07290.1 | Symbols: AML4, ML4 | MEI2-like 4 | chr5:2294248-2298491 FORWARD LENGTH=907	99.7	423 426	49	1	1
c116	c116.a2	c116.a2.a1	AT5G07290.1 | Symbols: AML4, ML4 | MEI2-like 4 | chr5:2294248-2298491 FORWARD LENGTH=907	99.7	695 697 699	32	1	1
c116	c116.a3	c116.a3.a1	AT5G07290.1 | Symbols: AML4, ML4 | MEI2-like 4 | chr5:2294248-2298491 FORWARD LENGTH=907	99.7	536	29	1	1
c116	c116.a4	c116.a4.a1	AT5G07290.1 | Symbols: AML4, ML4 | MEI2-like 4 | chr5:2294248-2298491 FORWARD LENGTH=907	99.7	94	4	1	1
c116	c116.a5	c116.a5.a1	AT5G07290.1 | Symbols: AML4, ML4 | MEI2-like 4 | chr5:2294248-2298491 FORWARD LENGTH=907	99.7	437	3	1	1
c116	c116.a6	c116.a6.a1	AT5G07290.1 | Symbols: AML4, ML4 | MEI2-like 4 | chr5:2294248-2298491 FORWARD LENGTH=907	99.7	569	1	1	1
c116	c116.a7	c116.a7.a1	AT5G07290.1 | Symbols: AML4, ML4 | MEI2-like 4 | chr5:2294248-2298491 FORWARD LENGTH=907	99.7	475 494	1	1	1
c117	c117.a1	c117.a1.a1	AT1G17210.1 | Symbols: ATILP1, ILP1 | IAP-like protein 1 | chr1:5880502-5884657 REVERSE LENGTH=958	102.9	322 325	68	1	1
c117	c117.a2	c117.a2.a1	AT1G17210.1 | Symbols: ATILP1, ILP1 | IAP-like protein 1 | chr1:5880502-5884657 REVERSE LENGTH=958	102.9	552 554	20	2	1
c117	c117.a3	c117.a3.a1	AT1G17210.1 | Symbols: ATILP1, ILP1 | IAP-like protein 1 | chr1:5880502-5884657 REVERSE LENGTH=958	102.9	505	11	2	1
c117	c117.a4	c117.a4.a1	AT1G17210.1 | Symbols: ATILP1, ILP1 | IAP-like protein 1 | chr1:5880502-5884657 REVERSE LENGTH=958	102.9	8	7	1	1
c117	c117.a5	c117.a5.a1	AT1G17210.1 | Symbols: ATILP1, ILP1 | IAP-like protein 1 | chr1:5880502-5884657 REVERSE LENGTH=958	102.9	22 24 26 30	7	1	1
c117	c117.a6	c117.a6.a1	AT1G17210.1 | Symbols: ATILP1, ILP1 | IAP-like protein 1 | chr1:5880502-5884657 REVERSE LENGTH=958	102.9	570	4	1	1
c117	c117.a7	c117.a7.a1	AT1G17210.1 | Symbols: ATILP1, ILP1 | IAP-like protein 1 | chr1:5880502-5884657 REVERSE LENGTH=958	102.9	463	1	1	1
c118	c118.a1	c118.a1.a1	AT3G12960.1 | Symbols: | unknown protein; Has 44 Blast hits to 44 proteins in 14 species: Archae - 0; Bacteria - 0; Metazoa - 0; Fungi - 0; Plants - 44; Viruses - 0; Other Eukaryotes - 0 (source: NCBI BLink). | chr3:4136546-4136806 FORWARD LENGTH=86	9.4	60 63	92	2	1
c118	c118.a2	c118.a2.a1	AT3G12960.1 | Symbols: | unknown protein; Has 44 Blast hits to 44 proteins in 14 species: Archae - 0; Bacteria - 0; Metazoa - 0; Fungi - 0; Plants - 44; Viruses - 0; Other Eukaryotes - 0 (source: NCBI BLink). | chr3:4136546-4136806 FORWARD LENGTH=86	9.4	18	14	2	1
c118	c118.a3	c118.a3.a1	AT3G12960.1 | Symbols: | unknown protein; Has 44 Blast hits to 44 proteins in 14 species: Archae - 0; Bacteria - 0; Metazoa - 0; Fungi - 0; Plants - 44; Viruses - 0; Other Eukaryotes - 0 (source: NCBI BLink). | chr3:4136546-4136806 FORWARD LENGTH=86	9.4	41 48	11	1	1
c119	c119.a1	c119.a1.a1	AT3G01090.1 | Symbols: AKIN10, SNRK1.1, KIN10 | SNF1 kinase homolog 10 | chr3:31437-33977 REVERSE LENGTH=512	58.2	175 176 179	101	2	6
c119	c119.a1	c119.a1.a2	AT3G01090.2 | Symbols: AKIN10, KIN10 | SNF1 kinase homolog 10 | chr3:31437-34143 REVERSE LENGTH=535	61	198 199 202	101	2	6
c119	c119.a1	c119.a1.a3	AT3G01090.3 | Symbols: AKIN10, KIN10 | SNF1 kinase homolog 10 | chr3:31437-33977 REVERSE LENGTH=512	58.2	175 176 179	101	2	6
c119	c119.a1	c119.a1.a4	AT3G29160.1 | Symbols: AKIN11, SNRK1.2, KIN11, ATKIN11 | SNF1 kinase homolog 11 | chr3:11128893-11131510 REVERSE LENGTH=512	58.6	176 177 180	101	2	6
c119	c119.a1	c119.a1.a5	AT3G29160.2 | Symbols: AKIN11, KIN11 | SNF1 kinase homolog 11 | chr3:11128893-11131510 REVERSE LENGTH=512	58.6	176 177 180	101	2	6
c119	c119.a1	c119.a1.a6	AT3G29160.3 | Symbols: AKIN11, KIN11 | SNF1 kinase homolog 11 | chr3:11129768-11131510 REVERSE LENGTH=359	41.3	176 177 180	101	2	6
c119	c119.a2	c119.a2.a1	AT3G01090.1 | Symbols: AKIN10, SNRK1.1, KIN10 | SNF1 kinase homolog 10 | chr3:31437-33977 REVERSE LENGTH=512	58.2	364	12	1	3
c119	c119.a2	c119.a2.a2	AT3G01090.2 | Symbols: AKIN10, KIN10 | SNF1 kinase homolog 10 | chr3:31437-34143 REVERSE LENGTH=535	61	387	12	1	3
c119	c119.a2	c119.a2.a3	AT3G01090.3 | Symbols: AKIN10, KIN10 | SNF1 kinase homolog 10 | chr3:31437-33977 REVERSE LENGTH=512	58.2	364	12	1	3
c119	c119.a3	c119.a3.a1	AT3G01090.1 | Symbols: AKIN10, SNRK1.1, KIN10 | SNF1 kinase homolog 10 | chr3:31437-33977 REVERSE LENGTH=512	58.2	353	4	1	3
c119	c119.a3	c119.a3.a2	AT3G01090.2 | Symbols: AKIN10, KIN10 | SNF1 kinase homolog 10 | chr3:31437-34143 REVERSE LENGTH=535	61	376	4	1	3
c119	c119.a3	c119.a3.a3	AT3G01090.3 | Symbols: AKIN10, KIN10 | SNF1 kinase homolog 10 | chr3:31437-33977 REVERSE LENGTH=512	58.2	353	4	1	3
c120	c120.a1	c120.a1.a1	AT2G18960.1 | Symbols: AHA1, PMA, OST2, HA1 | H(+)-ATPase 1 | chr2:8221858-8227268 FORWARD LENGTH=949	104	947 948	99	1	1
c120	c120.a2	c120.a2.a1	AT2G18960.1 | Symbols: AHA1, PMA, OST2, HA1 | H(+)-ATPase 1 | chr2:8221858-8227268 FORWARD LENGTH=949	104	881	12	1	3
c120	c120.a2	c120.a2.a2	AT4G30190.1 | Symbols: AHA2, PMA2, HA2 | H(+)-ATPase 2 | chr4:14770820-14775920 REVERSE LENGTH=948	104.2	881	12	1	3
c120	c120.a2	c120.a2.a3	AT4G30190.2 | Symbols: HA2 | H(+)-ATPase 2 | chr4:14770820-14775920 REVERSE LENGTH=981	108.1	914	12	1	3
c120	c120.a3	c120.a3.a2	AT4G30190.1 | Symbols: AHA2, PMA2, HA2 | H(+)-ATPase 2 | chr4:14770820-14775920 REVERSE LENGTH=948	104.2	946 947	6	1	2
c120	c120.a3	c120.a3.a3	AT4G30190.2 | Symbols: HA2 | H(+)-ATPase 2 | chr4:14770820-14775920 REVERSE LENGTH=981	108.1	979 980	6	1	2
c121	c121.a1	c121.a1.a1	AT5G14720.1 | Symbols: | Protein kinase superfamily protein | chr5:4748212-4752642 REVERSE LENGTH=674	75.2	479 481 491	32	2	1
c121	c121.a2	c121.a2.a1	AT5G14720.1 | Symbols: | Protein kinase superfamily protein | chr5:4748212-4752642 REVERSE LENGTH=674	75.2	333	32	1	1
c121	c121.a3	c121.a3.a1	AT5G14720.1 | Symbols: | Protein kinase superfamily protein | chr5:4748212-4752642 REVERSE LENGTH=674	75.2	350 354 355	19	1	1
c121	c121.a4	c121.a4.a1	AT5G14720.1 | Symbols: | Protein kinase superfamily protein | chr5:4748212-4752642 REVERSE LENGTH=674	75.2	439	14	1	1
c121	c121.a5	c121.a5.a1	AT5G14720.1 | Symbols: | Protein kinase superfamily protein | chr5:4748212-4752642 REVERSE LENGTH=674	75.2	613 616	9	1	1
c121	c121.a6	c121.a6.a1	AT5G14720.1 | Symbols: | Protein kinase superfamily protein | chr5:4748212-4752642 REVERSE LENGTH=674	75.2	448 466 467	4	2	1
c121	c121.a7	c121.a7.a1	AT5G14720.1 | Symbols: | Protein kinase superfamily protein | chr5:4748212-4752642 REVERSE LENGTH=674	75.2	421 429	3	1	1
c121	c121.a8	c121.a8.a1	AT5G14720.1 | Symbols: | Protein kinase superfamily protein | chr5:4748212-4752642 REVERSE LENGTH=674	75.2	515	1	1	1
c121	c121.a9	c121.a9.a1	AT5G14720.1 | Symbols: | Protein kinase superfamily protein | chr5:4748212-4752642 REVERSE LENGTH=674	75.2	317	1	1	1
c122	c122.a1	c122.a1.a1	AT1G65090.1 | Symbols: | unknown protein; BEST Arabidopsis thaliana protein match is: unknown protein (TAIR:AT5G36100.1); Has 1435 Blast hits to 1033 proteins in 192 species: Archae - 0; Bacteria - 61; Metazoa - 511; Fungi - 123; Plants - 100; Viruses - 42; Other Eukaryotes - 598 (source: NCBI BLink). | chr1:24181187-24182668 REVERSE LENGTH=246	26.7	169 174	66	3	3
c122	c122.a1	c122.a1.a2	AT1G65090.2 | Symbols: | unknown protein; FUNCTIONS IN: molecular_function unknown; INVOLVED IN: biological_process unknown; LOCATED IN: cellular_component unknown; BEST Arabidopsis thaliana protein match is: unknown protein (TAIR:AT5G36100.1); Has 1234 Blast hits to 904 proteins in 178 species: Archae - 0; Bacteria - 58; Metazoa - 431; Fungi - 95; Plants - 83; Viruses - 38; Other Eukaryotes - 52…	41.8	169 174	66	3	3
c122	c122.a1	c122.a1.a3	AT1G65090.3 | Symbols: | unknown protein; FUNCTIONS IN: molecular_function unknown; INVOLVED IN: biological_process unknown; LOCATED IN: cellular_component unknown; BEST Arabidopsis thaliana protein match is: unknown protein (TAIR:AT5G36100.1). | chr1:24180973-24182668 REVERSE LENGTH=288	31.7	169 174	66	3	3
c122	c122.a2	c122.a2.a1	AT1G65090.1 | Symbols: | unknown protein; BEST Arabidopsis thaliana protein match is: unknown protein (TAIR:AT5G36100.1); Has 1435 Blast hits to 1033 proteins in 192 species: Archae - 0; Bacteria - 61; Metazoa - 511; Fungi - 123; Plants - 100; Viruses - 42; Other Eukaryotes - 598 (source: NCBI BLink). | chr1:24181187-24182668 REVERSE LENGTH=246	26.7	202 203 204 212 213 221	30	1	2
c122	c122.a2	c122.a2.a2	AT1G65090.2 | Symbols: | unknown protein; FUNCTIONS IN: molecular_function unknown; INVOLVED IN: biological_process unknown; LOCATED IN: cellular_component unknown; BEST Arabidopsis thaliana protein match is: unknown protein (TAIR:AT5G36100.1); Has 1234 Blast hits to 904 proteins in 178 species: Archae - 0; Bacteria - 58; Metazoa - 431; Fungi - 95; Plants - 83; Viruses - 38; Other Eukaryotes - 52…	41.8	202 203 204 212 213 221	30	1	2
c122	c122.a3	c122.a3.a1	AT1G65090.1 | Symbols: | unknown protein; BEST Arabidopsis thaliana protein match is: unknown protein (TAIR:AT5G36100.1); Has 1435 Blast hits to 1033 proteins in 192 species: Archae - 0; Bacteria - 61; Metazoa - 511; Fungi - 123; Plants - 100; Viruses - 42; Other Eukaryotes - 598 (source: NCBI BLink). | chr1:24181187-24182668 REVERSE LENGTH=246	26.7	141	12	1	3
c122	c122.a3	c122.a3.a2	AT1G65090.2 | Symbols: | unknown protein; FUNCTIONS IN: molecular_function unknown; INVOLVED IN: biological_process unknown; LOCATED IN: cellular_component unknown; BEST Arabidopsis thaliana protein match is: unknown protein (TAIR:AT5G36100.1); Has 1234 Blast hits to 904 proteins in 178 species: Archae - 0; Bacteria - 58; Metazoa - 431; Fungi - 95; Plants - 83; Viruses - 38; Other Eukaryotes - 52…	41.8	141	12	1	3
c122	c122.a3	c122.a3.a3	AT1G65090.3 | Symbols: | unknown protein; FUNCTIONS IN: molecular_function unknown; INVOLVED IN: biological_process unknown; LOCATED IN: cellular_component unknown; BEST Arabidopsis thaliana protein match is: unknown protein (TAIR:AT5G36100.1). | chr1:24180973-24182668 REVERSE LENGTH=288	31.7	141	12	1	3
c122	c122.a4	c122.a4.a1	AT1G65090.1 | Symbols: | unknown protein; BEST Arabidopsis thaliana protein match is: unknown protein (TAIR:AT5G36100.1); Has 1435 Blast hits to 1033 proteins in 192 species: Archae - 0; Bacteria - 61; Metazoa - 511; Fungi - 123; Plants - 100; Viruses - 42; Other Eukaryotes - 598 (source: NCBI BLink). | chr1:24181187-24182668 REVERSE LENGTH=246	26.7	83 86 97	5	1	3
c122	c122.a4	c122.a4.a2	AT1G65090.2 | Symbols: | unknown protein; FUNCTIONS IN: molecular_function unknown; INVOLVED IN: biological_process unknown; LOCATED IN: cellular_component unknown; BEST Arabidopsis thaliana protein match is: unknown protein (TAIR:AT5G36100.1); Has 1234 Blast hits to 904 proteins in 178 species: Archae - 0; Bacteria - 58; Metazoa - 431; Fungi - 95; Plants - 83; Viruses - 38; Other Eukaryotes - 52…	41.8	83 86 97	5	1	3
c122	c122.a4	c122.a4.a3	AT1G65090.3 | Symbols: | unknown protein; FUNCTIONS IN: molecular_function unknown; INVOLVED IN: biological_process unknown; LOCATED IN: cellular_component unknown; BEST Arabidopsis thaliana protein match is: unknown protein (TAIR:AT5G36100.1). | chr1:24180973-24182668 REVERSE LENGTH=288	31.7	83 86 97	5	1	3
c123	c123.a1	c123.a1.a1	AT1G69260.1 | Symbols: AFP1 | ABI five binding protein | chr1:26039314-26040570 FORWARD LENGTH=345	37.4	113 114 115 120	68	2	1
c123	c123.a2	c123.a2.a1	AT1G69260.1 | Symbols: AFP1 | ABI five binding protein | chr1:26039314-26040570 FORWARD LENGTH=345	37.4	70 71	22	1	1
c123	c123.a3	c123.a3.a1	AT1G69260.1 | Symbols: AFP1 | ABI five binding protein | chr1:26039314-26040570 FORWARD LENGTH=345	37.4	256 257	11	1	1
c123	c123.a4	c123.a4.a1	AT1G69260.1 | Symbols: AFP1 | ABI five binding protein | chr1:26039314-26040570 FORWARD LENGTH=345	37.4	194	6	1	1
c123	c123.a5	c123.a5.a1	AT1G69260.1 | Symbols: AFP1 | ABI five binding protein | chr1:26039314-26040570 FORWARD LENGTH=345	37.4	215 217 218	5	1	1
c123	c123.a6	c123.a6.a1	AT1G69260.1 | Symbols: AFP1 | ABI five binding protein | chr1:26039314-26040570 FORWARD LENGTH=345	37.4	14	1	1	1
c124	c124.a1	c124.a1.a1	AT1G15750.1 | Symbols: WSIP1, TPL | Transducin family protein / WD-40 repeat family protein | chr1:5415086-5420359 REVERSE LENGTH=1131	124.1	214	87	1	4
c124	c124.a1	c124.a1.a2	AT1G15750.2 | Symbols: WSIP1, TPL | Transducin family protein / WD-40 repeat family protein | chr1:5415086-5420359 REVERSE LENGTH=1131	124.1	214	87	1	4
c124	c124.a1	c124.a1.a3	AT1G15750.3 | Symbols: WSIP1, TPL | Transducin family protein / WD-40 repeat family protein | chr1:5415086-5420359 REVERSE LENGTH=1131	124.1	214	87	1	4
c124	c124.a1	c124.a1.a4	AT1G15750.4 | Symbols: WSIP1, TPL | Transducin family protein / WD-40 repeat family protein | chr1:5415086-5420359 REVERSE LENGTH=1131	124.1	214	87	1	4
c124	c124.a2	c124.a2.a1	AT1G15750.1 | Symbols: WSIP1, TPL | Transducin family protein / WD-40 repeat family protein | chr1:5415086-5420359 REVERSE LENGTH=1131	124.1	286 289	26	2	4
c124	c124.a2	c124.a2.a2	AT1G15750.2 | Symbols: WSIP1, TPL | Transducin family protein / WD-40 repeat family protein | chr1:5415086-5420359 REVERSE LENGTH=1131	124.1	286 289	26	2	4
c124	c124.a2	c124.a2.a3	AT1G15750.3 | Symbols: WSIP1, TPL | Transducin family protein / WD-40 repeat family protein | chr1:5415086-5420359 REVERSE LENGTH=1131	124.1	286 289	26	2	4
c124	c124.a2	c124.a2.a4	AT1G15750.4 | Symbols: WSIP1, TPL | Transducin family protein / WD-40 repeat family protein | chr1:5415086-5420359 REVERSE LENGTH=1131	124.1	286 289	26	2	4
c125	c125.a1	c125.a1.a1	AT2G47330.1 | Symbols: | P-loop containing nucleoside triphosphate hydrolases superfamily protein | chr2:19429083-19431617 REVERSE LENGTH=760	82.9	158 160	91	2	1
c125	c125.a2	c125.a2.a1	AT2G47330.1 | Symbols: | P-loop containing nucleoside triphosphate hydrolases superfamily protein | chr2:19429083-19431617 REVERSE LENGTH=760	82.9	140	22	2	1
c126	c126.a1	c126.a1.a1	AT5G66400.1 | Symbols: RAB18, ATDI8 | Dehydrin family protein | chr5:26518511-26519153 REVERSE LENGTH=186	18.4	98	102	2	2
c126	c126.a1	c126.a1.a2	AT5G66400.2 | Symbols: RAB18, ATDI8 | Dehydrin family protein | chr5:26518511-26519153 REVERSE LENGTH=185	18.2	98	102	2	2
c126	c126.a2	c126.a2.a1	AT5G66400.1 | Symbols: RAB18, ATDI8 | Dehydrin family protein | chr5:26518511-26519153 REVERSE LENGTH=186	18.4	113 114 115 116 117	5	2	1
c126	c126.a3	c126.a3.a1	AT5G66400.1 | Symbols: RAB18, ATDI8 | Dehydrin family protein | chr5:26518511-26519153 REVERSE LENGTH=186	18.4	145 156	5	1	2
c126	c126.a3	c126.a3.a2	AT5G66400.2 | Symbols: RAB18, ATDI8 | Dehydrin family protein | chr5:26518511-26519153 REVERSE LENGTH=185	18.2	144 155	5	1	2
c127	c127.a1	c127.a1.a1	AT1G30480.1 | Symbols: DRT111 | D111/G-patch domain-containing protein | chr1:10790315-10792423 FORWARD LENGTH=387	42.2	189	111	1	1
c127	c127.a2	c127.a2.a1	AT1G30480.1 | Symbols: DRT111 | D111/G-patch domain-containing protein | chr1:10790315-10792423 FORWARD LENGTH=387	42.2	157	1	1	1
c128	c128.a1	c128.a1.a1	AT2G36270.1 | Symbols: ABI5, GIA1 | Basic-leucine zipper (bZIP) transcription factor family protein | chr2:15204980-15206571 REVERSE LENGTH=442	46.9	201	81	1	1
c128	c128.a2	c128.a2.a1	AT2G36270.1 | Symbols: ABI5, GIA1 | Basic-leucine zipper (bZIP) transcription factor family protein | chr2:15204980-15206571 REVERSE LENGTH=442	46.9	145	30	1	1
c128	c128.a3	c128.a3.a1	AT2G36270.1 | Symbols: ABI5, GIA1 | Basic-leucine zipper (bZIP) transcription factor family protein | chr2:15204980-15206571 REVERSE LENGTH=442	46.9	139	1	1	1
c129	c129.a1	c129.a1.a1	AT4G11790.1 | Symbols: | Pleckstrin homology (PH) domain superfamily protein | chr4:7090456-7093208 FORWARD LENGTH=443	47.3	308 311 312	107	2	1
c129	c129.a2	c129.a2.a1	AT4G11790.1 | Symbols: | Pleckstrin homology (PH) domain superfamily protein | chr4:7090456-7093208 FORWARD LENGTH=443	47.3	15	4	1	1
c130	c130.a1	c130.a1.a1	AT1G14170.1 | Symbols: | RNA-binding KH domain-containing protein | chr1:4843463-4845253 REVERSE LENGTH=454	49.6	109	111	1	3
c130	c130.a1	c130.a1.a2	AT1G14170.2 | Symbols: | RNA-binding KH domain-containing protein | chr1:4843463-4845253 REVERSE LENGTH=446	48.8	101	111	1	3
c130	c130.a1	c130.a1.a3	AT1G14170.3 | Symbols: | RNA-binding KH domain-containing protein | chr1:4843463-4845253 REVERSE LENGTH=479	52.4	134	111	1	3
c131	c131.a1	c131.a1.a1	AT3G08710.1 | Symbols: ATH9, TRX H9, TH9 | thioredoxin H-type 9 | chr3:2645590-2646304 FORWARD LENGTH=140	15.2	136	91	2	2
c131	c131.a1	c131.a1.a2	AT3G08710.2 | Symbols: ATH9, TRX H9, TH9 | thioredoxin H-type 9 | chr3:2645590-2646304 FORWARD LENGTH=140	15.2	136	91	2	2
c131	c131.a2	c131.a2.a1	AT3G08710.1 | Symbols: ATH9, TRX H9, TH9 | thioredoxin H-type 9 | chr3:2645590-2646304 FORWARD LENGTH=140	15.2	14	20	1	2
c131	c131.a2	c131.a2.a2	AT3G08710.2 | Symbols: ATH9, TRX H9, TH9 | thioredoxin H-type 9 | chr3:2645590-2646304 FORWARD LENGTH=140	15.2	14	20	1	2
c132	c132.a1	c132.a1.a1	AT5G57290.1 | Symbols: | 60S acidic ribosomal protein family | chr5:23207049-23207835 REVERSE LENGTH=120	11.8	107	111	2	2
c132	c132.a1	c132.a1.a2	AT5G57290.3 | Symbols: | 60S acidic ribosomal protein family | chr5:23207049-23207835 REVERSE LENGTH=119	11.7	106	111	2	2
c133	c133.a1	c133.a1.a1	AT5G46070.1 | Symbols: | Guanylate-binding family protein | chr5:18683468-18688397 FORWARD LENGTH=1082	122.6	12 16 18 20	105	3	1
c133	c133.a2	c133.a2.a1	AT5G46070.1 | Symbols: | Guanylate-binding family protein | chr5:18683468-18688397 FORWARD LENGTH=1082	122.6	1008	2	1	1
c133	c133.a3	c133.a3.a1	AT5G46070.1 | Symbols: | Guanylate-binding family protein | chr5:18683468-18688397 FORWARD LENGTH=1082	122.6	978	2	1	1
c133	c133.a4	c133.a4.a1	AT5G46070.1 | Symbols: | Guanylate-binding family protein | chr5:18683468-18688397 FORWARD LENGTH=1082	122.6	26	1	1	1
c134	c134.a1	c134.a1.a1	AT2G25720.1 | Symbols: | unknown protein; Has 38 Blast hits to 38 proteins in 18 species: Archae - 0; Bacteria - 0; Metazoa - 0; Fungi - 0; Plants - 38; Viruses - 0; Other Eukaryotes - 0 (source: NCBI BLink). | chr2:10955664-10956017 REVERSE LENGTH=117	12.9	55	110	2	1
c135	c135.a1	c135.a1.a1	AT3G22500.1 | Symbols: ATECP31 | Seed maturation protein | chr3:7971920-7972865 REVERSE LENGTH=256	26.7	22	110	1	1
c136	c136.a1	c136.a1.a1	AT2G40170.1 | Symbols: ATEM6, GEA6, EM6 | Stress induced protein | chr2:16779792-16780167 REVERSE LENGTH=92	9.9	25 29	75	2	1
c136	c136.a2	c136.a2.a1	AT2G40170.1 | Symbols: ATEM6, GEA6, EM6 | Stress induced protein | chr2:16779792-16780167 REVERSE LENGTH=92	9.9	66 67	30	2	1
c136	c136.a3	c136.a3.a1	AT2G40170.1 | Symbols: ATEM6, GEA6, EM6 | Stress induced protein | chr2:16779792-16780167 REVERSE LENGTH=92	9.9	53 56	4	2	1
c137	c137.a1	c137.a1.a1	AT5G27030.1 | Symbols: TPR3 | TOPLESS-related 3 | chr5:9508913-9515263 REVERSE LENGTH=1108	122.4	288 292	107	1	2
c137	c137.a1	c137.a1.a2	AT5G27030.2 | Symbols: TPR3 | TOPLESS-related 3 | chr5:9508913-9515263 REVERSE LENGTH=1134	125.4	288 292	107	1	2
c137	c137.a2	c137.a2.a1	AT5G27030.1 | Symbols: TPR3 | TOPLESS-related 3 | chr5:9508913-9515263 REVERSE LENGTH=1108	122.4	314	2	1	2
c137	c137.a2	c137.a2.a2	AT5G27030.2 | Symbols: TPR3 | TOPLESS-related 3 | chr5:9508913-9515263 REVERSE LENGTH=1134	125.4	314	2	1	2
c138	c138.a1	c138.a1.a1	AT1G72160.1 | Symbols: | Sec14p-like phosphatidylinositol transfer family protein | chr1:27153823-27155609 REVERSE LENGTH=490	56	108	78	2	1
c138	c138.a2	c138.a2.a1	AT1G72160.1 | Symbols: | Sec14p-like phosphatidylinositol transfer family protein | chr1:27153823-27155609 REVERSE LENGTH=490	56	18	31	1	1
c139	c139.a1	c139.a1.a1	AT5G55300.1 | Symbols: MGO1, TOP1ALPHA, TOP1 | DNA topoisomerase I alpha | chr5:22424837-22429045 REVERSE LENGTH=916	102.6	170	68	1	3
c139	c139.a1	c139.a1.a2	AT5G55300.2 | Symbols: TOP1ALPHA | DNA topoisomerase I alpha | chr5:22424701-22429045 REVERSE LENGTH=933	104.5	170	68	1	3
c139	c139.a1	c139.a1.a3	AT5G55300.3 | Symbols: TOP1ALPHA | DNA topoisomerase I alpha | chr5:22424837-22429045 REVERSE LENGTH=564	62.4	170	68	1	3
c139	c139.a2	c139.a2.a1	AT5G55300.1 | Symbols: MGO1, TOP1ALPHA, TOP1 | DNA topoisomerase I alpha | chr5:22424837-22429045 REVERSE LENGTH=916	102.6	122	38	1	3
c139	c139.a2	c139.a2.a2	AT5G55300.2 | Symbols: TOP1ALPHA | DNA topoisomerase I alpha | chr5:22424701-22429045 REVERSE LENGTH=933	104.5	122	38	1	3
c139	c139.a2	c139.a2.a3	AT5G55300.3 | Symbols: TOP1ALPHA | DNA topoisomerase I alpha | chr5:22424837-22429045 REVERSE LENGTH=564	62.4	122	38	1	3
c139	c139.a3	c139.a3.a1	AT5G55300.1 | Symbols: MGO1, TOP1ALPHA, TOP1 | DNA topoisomerase I alpha | chr5:22424837-22429045 REVERSE LENGTH=916	102.6	286	2	1	2
c139	c139.a3	c139.a3.a2	AT5G55300.2 | Symbols: TOP1ALPHA | DNA topoisomerase I alpha | chr5:22424701-22429045 REVERSE LENGTH=933	104.5	286	2	1	2
c140	c140.a1	c140.a1.a1	AT4G30890.1 | Symbols: UBP24 | ubiquitin-specific protease 24 | chr4:15036383-15038825 REVERSE LENGTH=551	60.3	141 143	66	1	3
c140	c140.a1	c140.a1.a2	AT4G30890.2 | Symbols: UBP24 | ubiquitin-specific protease 24 | chr4:15036383-15038825 REVERSE LENGTH=551	60.3	141 143	66	1	3
c140	c140.a1	c140.a1.a3	AT4G30890.3 | Symbols: UBP24 | ubiquitin-specific protease 24 | chr4:15036383-15038825 REVERSE LENGTH=551	60.3	141 143	66	1	3
c140	c140.a2	c140.a2.a1	AT4G30890.1 | Symbols: UBP24 | ubiquitin-specific protease 24 | chr4:15036383-15038825 REVERSE LENGTH=551	60.3	358 360	39	1	3
c140	c140.a2	c140.a2.a2	AT4G30890.2 | Symbols: UBP24 | ubiquitin-specific protease 24 | chr4:15036383-15038825 REVERSE LENGTH=551	60.3	358 360	39	1	3
c140	c140.a2	c140.a2.a3	AT4G30890.3 | Symbols: UBP24 | ubiquitin-specific protease 24 | chr4:15036383-15038825 REVERSE LENGTH=551	60.3	358 360	39	1	3
c140	c140.a3	c140.a3.a1	AT4G30890.1 | Symbols: UBP24 | ubiquitin-specific protease 24 | chr4:15036383-15038825 REVERSE LENGTH=551	60.3	85	3	1	3
c140	c140.a3	c140.a3.a2	AT4G30890.2 | Symbols: UBP24 | ubiquitin-specific protease 24 | chr4:15036383-15038825 REVERSE LENGTH=551	60.3	85	3	1	3
c140	c140.a3	c140.a3.a3	AT4G30890.3 | Symbols: UBP24 | ubiquitin-specific protease 24 | chr4:15036383-15038825 REVERSE LENGTH=551	60.3	85	3	1	3
c141	c141.a1	c141.a1.a1	AT5G57320.1 | Symbols: VLN5 | villin, putative | chr5:23212690-23217549 FORWARD LENGTH=962	107.6	787	61	1	1
c141	c141.a2	c141.a2.a1	AT5G57320.1 | Symbols: VLN5 | villin, putative | chr5:23212690-23217549 FORWARD LENGTH=962	107.6	857	36	1	1
c141	c141.a3	c141.a3.a1	AT5G57320.1 | Symbols: VLN5 | villin, putative | chr5:23212690-23217549 FORWARD LENGTH=962	107.6	806 807	4	1	1
c141	c141.a4	c141.a4.a1	AT5G57320.1 | Symbols: VLN5 | villin, putative | chr5:23212690-23217549 FORWARD LENGTH=962	107.6	771 773	3	1	1
c141	c141.a5	c141.a5.a1	AT5G57320.1 | Symbols: VLN5 | villin, putative | chr5:23212690-23217549 FORWARD LENGTH=962	107.6	377 378 379 380 381 382	2	1	1
c142	c142.a1	c142.a1.a1	AT3G03170.1 | Symbols: | unknown protein; BEST Arabidopsis thaliana protein match is: unknown protein (TAIR:AT5G24890.1); Has 184 Blast hits to 184 proteins in 18 species: Archae - 0; Bacteria - 0; Metazoa - 0; Fungi - 0; Plants - 184; Viruses - 0; Other Eukaryotes - 0 (source: NCBI BLink). | chr3:732066-732729 FORWARD LENGTH=156	17.2	143 145	78	1	1
c142	c142.a2	c142.a2.a1	AT3G03170.1 | Symbols: | unknown protein; BEST Arabidopsis thaliana protein match is: unknown protein (TAIR:AT5G24890.1); Has 184 Blast hits to 184 proteins in 18 species: Archae - 0; Bacteria - 0; Metazoa - 0; Fungi - 0; Plants - 184; Viruses - 0; Other Eukaryotes - 0 (source: NCBI BLink). | chr3:732066-732729 FORWARD LENGTH=156	17.2	67 69	22	1	1
c142	c142.a3	c142.a3.a1	AT3G03170.1 | Symbols: | unknown protein; BEST Arabidopsis thaliana protein match is: unknown protein (TAIR:AT5G24890.1); Has 184 Blast hits to 184 proteins in 18 species: Archae - 0; Bacteria - 0; Metazoa - 0; Fungi - 0; Plants - 184; Viruses - 0; Other Eukaryotes - 0 (source: NCBI BLink). | chr3:732066-732729 FORWARD LENGTH=156	17.2	35 42	4	1	1
c142	c142.a4	c142.a4.a1	AT3G03170.1 | Symbols: | unknown protein; BEST Arabidopsis thaliana protein match is: unknown protein (TAIR:AT5G24890.1); Has 184 Blast hits to 184 proteins in 18 species: Archae - 0; Bacteria - 0; Metazoa - 0; Fungi - 0; Plants - 184; Viruses - 0; Other Eukaryotes - 0 (source: NCBI BLink). | chr3:732066-732729 FORWARD LENGTH=156	17.2	117	2	1	1
c143	c143.a1	c143.a1.a1	AT5G55230.1 | Symbols: ATMAP65-1, MAP65-1 | microtubule-associated proteins 65-1 | chr5:22402716-22405182 FORWARD LENGTH=587	65.6	576 586	91	1	2
c143	c143.a1	c143.a1.a2	AT5G55230.2 | Symbols: MAP65-1 | microtubule-associated proteins 65-1 | chr5:22402716-22405182 FORWARD LENGTH=616	68.9	605 615	91	1	2
c143	c143.a2	c143.a2.a1	AT5G55230.1 | Symbols: ATMAP65-1, MAP65-1 | microtubule-associated proteins 65-1 | chr5:22402716-22405182 FORWARD LENGTH=587	65.6	8	12	1	2
c143	c143.a2	c143.a2.a2	AT5G55230.2 | Symbols: MAP65-1 | microtubule-associated proteins 65-1 | chr5:22402716-22405182 FORWARD LENGTH=616	68.9	8	12	1	2
c143	c143.a3	c143.a3.a1	AT5G55230.1 | Symbols: ATMAP65-1, MAP65-1 | microtubule-associated proteins 65-1 | chr5:22402716-22405182 FORWARD LENGTH=587	65.6	532	2	1	2
c143	c143.a3	c143.a3.a2	AT5G55230.2 | Symbols: MAP65-1 | microtubule-associated proteins 65-1 | chr5:22402716-22405182 FORWARD LENGTH=616	68.9	561	2	1	2
c144	c144.a1	c144.a1.a1	AT3G15450.1 | Symbols: | Aluminium induced protein with YGL and LRDR motifs | chr3:5213050-5213998 FORWARD LENGTH=253	27.6	243	52	1	1
c144	c144.a2	c144.a2.a1	AT3G15450.1 | Symbols: | Aluminium induced protein with YGL and LRDR motifs | chr3:5213050-5213998 FORWARD LENGTH=253	27.6	218	52	1	1
c145	c145.a1	c145.a1.a1	AT1G20200.1 | Symbols: EMB2719, HAP15 | PAM domain (PCI/PINT associated module) protein | chr1:7001409-7004154 REVERSE LENGTH=488	55.5	2 12 14 16 19	104	3	1
c146	c146.a1	c146.a1.a1	AT3G13224.2 | Symbols: | RNA-binding (RRM/RBD/RNP motifs) family protein | chr3:4254848-4256621 FORWARD LENGTH=358	37.8	190 194	103	2	1
c147	c147.a1	c147.a1.a1	AT5G47430.1 | Symbols: | DWNN domain, a CCHC-type zinc finger | chr5:19235819-19240596 REVERSE LENGTH=892	98.9	866	39	2	3
c147	c147.a1	c147.a1.a2	AT5G47430.2 | Symbols: | DWNN domain, a CCHC-type zinc finger | chr5:19235819-19240147 REVERSE LENGTH=831	92	805	39	2	3
c147	c147.a1	c147.a1.a3	AT5G47430.3 | Symbols: | DWNN domain, a CCHC-type zinc finger | chr5:19235819-19240596 REVERSE LENGTH=889	98.6	863	39	2	3
c147	c147.a2	c147.a2.a1	AT5G47430.1 | Symbols: | DWNN domain, a CCHC-type zinc finger | chr5:19235819-19240596 REVERSE LENGTH=892	98.9	404	19	1	3
c147	c147.a2	c147.a2.a2	AT5G47430.2 | Symbols: | DWNN domain, a CCHC-type zinc finger | chr5:19235819-19240147 REVERSE LENGTH=831	92	343	19	1	3
c147	c147.a2	c147.a2.a3	AT5G47430.3 | Symbols: | DWNN domain, a CCHC-type zinc finger | chr5:19235819-19240596 REVERSE LENGTH=889	98.6	401	19	1	3
c147	c147.a3	c147.a3.a1	AT5G47430.1 | Symbols: | DWNN domain, a CCHC-type zinc finger | chr5:19235819-19240596 REVERSE LENGTH=892	98.9	687	14	1	3
c147	c147.a3	c147.a3.a2	AT5G47430.2 | Symbols: | DWNN domain, a CCHC-type zinc finger | chr5:19235819-19240147 REVERSE LENGTH=831	92	626	14	1	3
c147	c147.a3	c147.a3.a3	AT5G47430.3 | Symbols: | DWNN domain, a CCHC-type zinc finger | chr5:19235819-19240596 REVERSE LENGTH=889	98.6	684	14	1	3
c147	c147.a4	c147.a4.a1	AT5G47430.1 | Symbols: | DWNN domain, a CCHC-type zinc finger | chr5:19235819-19240596 REVERSE LENGTH=892	98.9	388	13	1	3
c147	c147.a4	c147.a4.a2	AT5G47430.2 | Symbols: | DWNN domain, a CCHC-type zinc finger | chr5:19235819-19240147 REVERSE LENGTH=831	92	327	13	1	3
c147	c147.a4	c147.a4.a3	AT5G47430.3 | Symbols: | DWNN domain, a CCHC-type zinc finger | chr5:19235819-19240596 REVERSE LENGTH=889	98.6	385	13	1	3
c147	c147.a5	c147.a5.a1	AT5G47430.1 | Symbols: | DWNN domain, a CCHC-type zinc finger | chr5:19235819-19240596 REVERSE LENGTH=892	98.9	285	10	1	3
c147	c147.a5	c147.a5.a2	AT5G47430.2 | Symbols: | DWNN domain, a CCHC-type zinc finger | chr5:19235819-19240147 REVERSE LENGTH=831	92	224	10	1	3
c147	c147.a5	c147.a5.a3	AT5G47430.3 | Symbols: | DWNN domain, a CCHC-type zinc finger | chr5:19235819-19240596 REVERSE LENGTH=889	98.6	282	10	1	3
c147	c147.a6	c147.a6.a1	AT5G47430.1 | Symbols: | DWNN domain, a CCHC-type zinc finger | chr5:19235819-19240596 REVERSE LENGTH=892	98.9	363 364 369	6	1	3
c147	c147.a6	c147.a6.a2	AT5G47430.2 | Symbols: | DWNN domain, a CCHC-type zinc finger | chr5:19235819-19240147 REVERSE LENGTH=831	92	302 303 308	6	1	3
c147	c147.a6	c147.a6.a3	AT5G47430.3 | Symbols: | DWNN domain, a CCHC-type zinc finger | chr5:19235819-19240596 REVERSE LENGTH=889	98.6	360 361 366	6	1	3
c147	c147.a7	c147.a7.a1	AT5G47430.1 | Symbols: | DWNN domain, a CCHC-type zinc finger | chr5:19235819-19240596 REVERSE LENGTH=892	98.9	765	1	1	3
c147	c147.a7	c147.a7.a2	AT5G47430.2 | Symbols: | DWNN domain, a CCHC-type zinc finger | chr5:19235819-19240147 REVERSE LENGTH=831	92	704	1	1	3
c147	c147.a7	c147.a7.a3	AT5G47430.3 | Symbols: | DWNN domain, a CCHC-type zinc finger | chr5:19235819-19240596 REVERSE LENGTH=889	98.6	762	1	1	3
c148	c148.a1	c148.a1.a1	AT3G09670.1 | Symbols: | Tudor/PWWP/MBT superfamily protein | chr3:2966637-2968817 FORWARD LENGTH=726	79.1	606 608 609 610 613	80	1	2
c148	c148.a1	c148.a1.a2	AT3G09670.2 | Symbols: | Tudor/PWWP/MBT superfamily protein | chr3:2966637-2968817 FORWARD LENGTH=726	79.1	606 608 609 610 613	80	1	2
c148	c148.a2	c148.a2.a1	AT3G09670.1 | Symbols: | Tudor/PWWP/MBT superfamily protein | chr3:2966637-2968817 FORWARD LENGTH=726	79.1	522 525	12	1	2
c148	c148.a2	c148.a2.a2	AT3G09670.2 | Symbols: | Tudor/PWWP/MBT superfamily protein | chr3:2966637-2968817 FORWARD LENGTH=726	79.1	522 525	12	1	2
c148	c148.a3	c148.a3.a1	AT3G09670.1 | Symbols: | Tudor/PWWP/MBT superfamily protein | chr3:2966637-2968817 FORWARD LENGTH=726	79.1	408	7	1	2
c148	c148.a3	c148.a3.a2	AT3G09670.2 | Symbols: | Tudor/PWWP/MBT superfamily protein | chr3:2966637-2968817 FORWARD LENGTH=726	79.1	408	7	1	2
c148	c148.a4	c148.a4.a1	AT3G09670.1 | Symbols: | Tudor/PWWP/MBT superfamily protein | chr3:2966637-2968817 FORWARD LENGTH=726	79.1	637	2	1	2
c148	c148.a4	c148.a4.a2	AT3G09670.2 | Symbols: | Tudor/PWWP/MBT superfamily protein | chr3:2966637-2968817 FORWARD LENGTH=726	79.1	637	2	1	2
c149	c149.a1	c149.a1.a1	AT2G07360.1 | Symbols: | SH3 domain-containing protein | chr2:3047623-3057099 REVERSE LENGTH=1196	129.9	1122 1123 1125 1133 1134 1136	57	2	2
c149	c149.a1	c149.a1.a2	AT2G07360.2 | Symbols: | SH3 domain-containing protein | chr2:3047623-3057099 REVERSE LENGTH=1198	130.1	1124 1125 1127 1135 1136 1138	57	2	2
c149	c149.a2	c149.a2.a1	AT2G07360.1 | Symbols: | SH3 domain-containing protein | chr2:3047623-3057099 REVERSE LENGTH=1196	129.9	539 540 541	28	1	2
c149	c149.a2	c149.a2.a2	AT2G07360.2 | Symbols: | SH3 domain-containing protein | chr2:3047623-3057099 REVERSE LENGTH=1198	130.1	541 542 543	28	1	2
c149	c149.a3	c149.a3.a1	AT2G07360.1 | Symbols: | SH3 domain-containing protein | chr2:3047623-3057099 REVERSE LENGTH=1196	129.9	1110 1118	13	1	2
c149	c149.a3	c149.a3.a2	AT2G07360.2 | Symbols: | SH3 domain-containing protein | chr2:3047623-3057099 REVERSE LENGTH=1198	130.1	1112 1120	13	1	2
c149	c149.a4	c149.a4.a1	AT2G07360.1 | Symbols: | SH3 domain-containing protein | chr2:3047623-3057099 REVERSE LENGTH=1196	129.9	1090	2	1	2
c149	c149.a4	c149.a4.a2	AT2G07360.2 | Symbols: | SH3 domain-containing protein | chr2:3047623-3057099 REVERSE LENGTH=1198	130.1	1092	2	1	2
c150	c150.a1	c150.a1.a1	AT2G46020.1 | Symbols: CHR2, ATBRM, BRM, CHA2 | transcription regulatory protein SNF2, putative | chr2:18923304-18931769 FORWARD LENGTH=2192	245.1	2051 2055	45	1	2
c150	c150.a1	c150.a1.a2	AT2G46020.2 | Symbols: CHR2, ATBRM, BRM, CHA2 | transcription regulatory protein SNF2, putative | chr2:18923304-18931769 FORWARD LENGTH=2193	245.1	2052 2056	45	1	2
c150	c150.a2	c150.a2.a1	AT2G46020.1 | Symbols: CHR2, ATBRM, BRM, CHA2 | transcription regulatory protein SNF2, putative | chr2:18923304-18931769 FORWARD LENGTH=2192	245.1	1640	16	1	2
c150	c150.a2	c150.a2.a2	AT2G46020.2 | Symbols: CHR2, ATBRM, BRM, CHA2 | transcription regulatory protein SNF2, putative | chr2:18923304-18931769 FORWARD LENGTH=2193	245.1	1641	16	1	2
c150	c150.a3	c150.a3.a1	AT2G46020.1 | Symbols: CHR2, ATBRM, BRM, CHA2 | transcription regulatory protein SNF2, putative | chr2:18923304-18931769 FORWARD LENGTH=2192	245.1	1760 1762	13	1	2
c150	c150.a3	c150.a3.a2	AT2G46020.2 | Symbols: CHR2, ATBRM, BRM, CHA2 | transcription regulatory protein SNF2, putative | chr2:18923304-18931769 FORWARD LENGTH=2193	245.1	1761 1763	13	1	2
c150	c150.a4	c150.a4.a1	AT2G46020.1 | Symbols: CHR2, ATBRM, BRM, CHA2 | transcription regulatory protein SNF2, putative | chr2:18923304-18931769 FORWARD LENGTH=2192	245.1	1884	11	1	2
c150	c150.a4	c150.a4.a2	AT2G46020.2 | Symbols: CHR2, ATBRM, BRM, CHA2 | transcription regulatory protein SNF2, putative | chr2:18923304-18931769 FORWARD LENGTH=2193	245.1	1885	11	1	2
c150	c150.a5	c150.a5.a1	AT2G46020.1 | Symbols: CHR2, ATBRM, BRM, CHA2 | transcription regulatory protein SNF2, putative | chr2:18923304-18931769 FORWARD LENGTH=2192	245.1	355 356	5	1	2
c150	c150.a5	c150.a5.a2	AT2G46020.2 | Symbols: CHR2, ATBRM, BRM, CHA2 | transcription regulatory protein SNF2, putative | chr2:18923304-18931769 FORWARD LENGTH=2193	245.1	355 356	5	1	2
c150	c150.a6	c150.a6.a1	AT2G46020.1 | Symbols: CHR2, ATBRM, BRM, CHA2 | transcription regulatory protein SNF2, putative | chr2:18923304-18931769 FORWARD LENGTH=2192	245.1	1714	3	1	2
c150	c150.a6	c150.a6.a2	AT2G46020.2 | Symbols: CHR2, ATBRM, BRM, CHA2 | transcription regulatory protein SNF2, putative | chr2:18923304-18931769 FORWARD LENGTH=2193	245.1	1715	3	1	2
c150	c150.a7	c150.a7.a1	AT2G46020.1 | Symbols: CHR2, ATBRM, BRM, CHA2 | transcription regulatory protein SNF2, putative | chr2:18923304-18931769 FORWARD LENGTH=2192	245.1	2121	3	1	2
c150	c150.a7	c150.a7.a2	AT2G46020.2 | Symbols: CHR2, ATBRM, BRM, CHA2 | transcription regulatory protein SNF2, putative | chr2:18923304-18931769 FORWARD LENGTH=2193	245.1	2122	3	1	2
c150	c150.a8	c150.a8.a1	AT2G46020.1 | Symbols: CHR2, ATBRM, BRM, CHA2 | transcription regulatory protein SNF2, putative | chr2:18923304-18931769 FORWARD LENGTH=2192	245.1	2136	2	1	2
c150	c150.a8	c150.a8.a2	AT2G46020.2 | Symbols: CHR2, ATBRM, BRM, CHA2 | transcription regulatory protein SNF2, putative | chr2:18923304-18931769 FORWARD LENGTH=2193	245.1	2137	2	1	2
c150	c150.a9	c150.a9.a1	AT2G46020.1 | Symbols: CHR2, ATBRM, BRM, CHA2 | transcription regulatory protein SNF2, putative | chr2:18923304-18931769 FORWARD LENGTH=2192	245.1	2088	2	1	2
c150	c150.a9	c150.a9.a2	AT2G46020.2 | Symbols: CHR2, ATBRM, BRM, CHA2 | transcription regulatory protein SNF2, putative | chr2:18923304-18931769 FORWARD LENGTH=2193	245.1	2089	2	1	2
c151	c151.a1	c151.a1.a1	AT3G61690.1 | Symbols: | nucleotidyltransferases | chr3:22828349-22833477 FORWARD LENGTH=1303	144.6	496 498 499	45	2	1
c151	c151.a2	c151.a2.a1	AT3G61690.1 | Symbols: | nucleotidyltransferases | chr3:22828349-22833477 FORWARD LENGTH=1303	144.6	773	25	1	1
c151	c151.a3	c151.a3.a1	AT3G61690.1 | Symbols: | nucleotidyltransferases | chr3:22828349-22833477 FORWARD LENGTH=1303	144.6	1290 1295 1296	15	1	1
c151	c151.a4	c151.a4.a1	AT3G61690.1 | Symbols: | nucleotidyltransferases | chr3:22828349-22833477 FORWARD LENGTH=1303	144.6	429 432	14	1	1
c151	c151.a5	c151.a5.a1	AT3G61690.1 | Symbols: | nucleotidyltransferases | chr3:22828349-22833477 FORWARD LENGTH=1303	144.6	713	1	1	1
c152	c152.a1	c152.a1.a1	AT2G21230.1 | Symbols: | Basic-leucine zipper (bZIP) transcription factor family protein | chr2:9093920-9096059 REVERSE LENGTH=519	56.2	174 176	35	1	3
c152	c152.a1	c152.a1.a2	AT2G21230.2 | Symbols: | Basic-leucine zipper (bZIP) transcription factor family protein | chr2:9094521-9096059 REVERSE LENGTH=460	49.5	174 176	35	1	3
c152	c152.a1	c152.a1.a3	AT2G21230.3 | Symbols: | Basic-leucine zipper (bZIP) transcription factor family protein | chr2:9093920-9096059 REVERSE LENGTH=525	56.9	174 176	35	1	3
c152	c152.a2	c152.a2.a1	AT2G21230.1 | Symbols: | Basic-leucine zipper (bZIP) transcription factor family protein | chr2:9093920-9096059 REVERSE LENGTH=519	56.2	298 300	32	1	3
c152	c152.a2	c152.a2.a2	AT2G21230.2 | Symbols: | Basic-leucine zipper (bZIP) transcription factor family protein | chr2:9094521-9096059 REVERSE LENGTH=460	49.5	298 300	32	1	3
c152	c152.a2	c152.a2.a3	AT2G21230.3 | Symbols: | Basic-leucine zipper (bZIP) transcription factor family protein | chr2:9093920-9096059 REVERSE LENGTH=525	56.9	298 300	32	1	3
c152	c152.a3	c152.a3.a1	AT2G21230.1 | Symbols: | Basic-leucine zipper (bZIP) transcription factor family protein | chr2:9093920-9096059 REVERSE LENGTH=519	56.2	147 149	16	1	3
c152	c152.a3	c152.a3.a2	AT2G21230.2 | Symbols: | Basic-leucine zipper (bZIP) transcription factor family protein | chr2:9094521-9096059 REVERSE LENGTH=460	49.5	147 149	16	1	3
c152	c152.a3	c152.a3.a3	AT2G21230.3 | Symbols: | Basic-leucine zipper (bZIP) transcription factor family protein | chr2:9093920-9096059 REVERSE LENGTH=525	56.9	147 149	16	1	3
c152	c152.a4	c152.a4.a1	AT2G21230.1 | Symbols: | Basic-leucine zipper (bZIP) transcription factor family protein | chr2:9093920-9096059 REVERSE LENGTH=519	56.2	77 79 82	9	1	3
c152	c152.a4	c152.a4.a2	AT2G21230.2 | Symbols: | Basic-leucine zipper (bZIP) transcription factor family protein | chr2:9094521-9096059 REVERSE LENGTH=460	49.5	77 79 82	9	1	3
c152	c152.a4	c152.a4.a3	AT2G21230.3 | Symbols: | Basic-leucine zipper (bZIP) transcription factor family protein | chr2:9093920-9096059 REVERSE LENGTH=525	56.9	77 79 82	9	1	3
c152	c152.a5	c152.a5.a1	AT2G21230.1 | Symbols: | Basic-leucine zipper (bZIP) transcription factor family protein | chr2:9093920-9096059 REVERSE LENGTH=519	56.2	18	7	1	3
c152	c152.a5	c152.a5.a2	AT2G21230.2 | Symbols: | Basic-leucine zipper (bZIP) transcription factor family protein | chr2:9094521-9096059 REVERSE LENGTH=460	49.5	18	7	1	3
c152	c152.a5	c152.a5.a3	AT2G21230.3 | Symbols: | Basic-leucine zipper (bZIP) transcription factor family protein | chr2:9093920-9096059 REVERSE LENGTH=525	56.9	18	7	1	3
c152	c152.a6	c152.a6.a1	AT2G21230.1 | Symbols: | Basic-leucine zipper (bZIP) transcription factor family protein | chr2:9093920-9096059 REVERSE LENGTH=519	56.2	328	1	1	3
c152	c152.a6	c152.a6.a2	AT2G21230.2 | Symbols: | Basic-leucine zipper (bZIP) transcription factor family protein | chr2:9094521-9096059 REVERSE LENGTH=460	49.5	328	1	1	3
c152	c152.a6	c152.a6.a3	AT2G21230.3 | Symbols: | Basic-leucine zipper (bZIP) transcription factor family protein | chr2:9093920-9096059 REVERSE LENGTH=525	56.9	328	1	1	3
c153	c153.a1	c153.a1.a1	AT4G15410.1 | Symbols: PUX5 | serine/threonine protein phosphatase 2A 55 kDa regulatory subunit B prime gamma | chr4:8814868-8816596 FORWARD LENGTH=421	44.9	144 151 153	50	2	1
c153	c153.a2	c153.a2.a1	AT4G15410.1 | Symbols: PUX5 | serine/threonine protein phosphatase 2A 55 kDa regulatory subunit B prime gamma | chr4:8814868-8816596 FORWARD LENGTH=421	44.9	213 220	23	1	1
c153	c153.a3	c153.a3.a1	AT4G15410.1 | Symbols: PUX5 | serine/threonine protein phosphatase 2A 55 kDa regulatory subunit B prime gamma | chr4:8814868-8816596 FORWARD LENGTH=421	44.9	200 202	15	1	1
c153	c153.a4	c153.a4.a1	AT4G15410.1 | Symbols: PUX5 | serine/threonine protein phosphatase 2A 55 kDa regulatory subunit B prime gamma | chr4:8814868-8816596 FORWARD LENGTH=421	44.9	310 314 316 318 319 320	11	1	1
c154	c154.a1	c154.a1.a1	AT1G20760.1 | Symbols: | Calcium-binding EF hand family protein | chr1:7209515-7214773 FORWARD LENGTH=1019	109.6	788	72	1	1
c154	c154.a2	c154.a2.a1	AT1G20760.1 | Symbols: | Calcium-binding EF hand family protein | chr1:7209515-7214773 FORWARD LENGTH=1019	109.6	900 903 904	9	1	1
c154	c154.a3	c154.a3.a1	AT1G20760.1 | Symbols: | Calcium-binding EF hand family protein | chr1:7209515-7214773 FORWARD LENGTH=1019	109.6	974	8	1	1
c154	c154.a4	c154.a4.a1	AT1G20760.1 | Symbols: | Calcium-binding EF hand family protein | chr1:7209515-7214773 FORWARD LENGTH=1019	109.6	741	3	1	1
c154	c154.a5	c154.a5.a1	AT1G20760.1 | Symbols: | Calcium-binding EF hand family protein | chr1:7209515-7214773 FORWARD LENGTH=1019	109.6	982 984 987 988	3	1	1
c154	c154.a6	c154.a6.a1	AT1G20760.1 | Symbols: | Calcium-binding EF hand family protein | chr1:7209515-7214773 FORWARD LENGTH=1019	109.6	957	1	1	1
c154	c154.a7	c154.a7.a1	AT1G20760.1 | Symbols: | Calcium-binding EF hand family protein | chr1:7209515-7214773 FORWARD LENGTH=1019	109.6	939	1	1	1
c154	c154.a8	c154.a8.a1	AT1G20760.1 | Symbols: | Calcium-binding EF hand family protein | chr1:7209515-7214773 FORWARD LENGTH=1019	109.6	834	1	1	1
c154	c154.a9	c154.a9.a1	AT1G20760.1 | Symbols: | Calcium-binding EF hand family protein | chr1:7209515-7214773 FORWARD LENGTH=1019	109.6	866 870	1	1	1
c155	c155.a1	c155.a1.a1	AT2G37970.1 | Symbols: SOUL-1 | SOUL heme-binding family protein | chr2:15891027-15891704 FORWARD LENGTH=225	24.8	114 115	99	2	1
c156	c156.a1	c156.a1.a1	AT1G21000.1 | Symbols: | PLATZ transcription factor family protein | chr1:7337919-7339088 FORWARD LENGTH=246	27.5	168 170 175	58	1	2
c156	c156.a1	c156.a1.a2	AT1G21000.2 | Symbols: | PLATZ transcription factor family protein | chr1:7338013-7339088 FORWARD LENGTH=243	27.2	165 167 172	58	1	2
c156	c156.a2	c156.a2.a1	AT1G21000.1 | Symbols: | PLATZ transcription factor family protein | chr1:7337919-7339088 FORWARD LENGTH=246	27.5	210 211 212 213 220 222 225	35	1	2
c156	c156.a2	c156.a2.a2	AT1G21000.2 | Symbols: | PLATZ transcription factor family protein | chr1:7338013-7339088 FORWARD LENGTH=243	27.2	207 208 209 210 217 219 222	35	1	2
c156	c156.a3	c156.a3.a1	AT1G21000.1 | Symbols: | PLATZ transcription factor family protein | chr1:7337919-7339088 FORWARD LENGTH=246	27.5	190	6	1	2
c156	c156.a3	c156.a3.a2	AT1G21000.2 | Symbols: | PLATZ transcription factor family protein | chr1:7338013-7339088 FORWARD LENGTH=243	27.2	187	6	1	2
c157	c157.a1	c157.a1.a1	AT3G19920.1 | Symbols: | unknown protein; BEST Arabidopsis thaliana protein match is: unknown protein (TAIR:AT5G64230.1); Has 217 Blast hits to 217 proteins in 16 species: Archae - 0; Bacteria - 2; Metazoa - 0; Fungi - 0; Plants - 215; Viruses - 0; Other Eukaryotes - 0 (source: NCBI BLink). | chr3:6929840-6931771 REVERSE LENGTH=416	45.1	44 45 47 57 59 63 66	44	4	1
c157	c157.a2	c157.a2.a1	AT3G19920.1 | Symbols: | unknown protein; BEST Arabidopsis thaliana protein match is: unknown protein (TAIR:AT5G64230.1); Has 217 Blast hits to 217 proteins in 16 species: Archae - 0; Bacteria - 2; Metazoa - 0; Fungi - 0; Plants - 215; Viruses - 0; Other Eukaryotes - 0 (source: NCBI BLink). | chr3:6929840-6931771 REVERSE LENGTH=416	45.1	83 84 85 86 87 88 89 90	43	1	1
c157	c157.a3	c157.a3.a1	AT3G19920.1 | Symbols: | unknown protein; BEST Arabidopsis thaliana protein match is: unknown protein (TAIR:AT5G64230.1); Has 217 Blast hits to 217 proteins in 16 species: Archae - 0; Bacteria - 2; Metazoa - 0; Fungi - 0; Plants - 215; Viruses - 0; Other Eukaryotes - 0 (source: NCBI BLink). | chr3:6929840-6931771 REVERSE LENGTH=416	45.1	96 97 99 100	7	1	1
c157	c157.a4	c157.a4.a1	AT3G19920.1 | Symbols: | unknown protein; BEST Arabidopsis thaliana protein match is: unknown protein (TAIR:AT5G64230.1); Has 217 Blast hits to 217 proteins in 16 species: Archae - 0; Bacteria - 2; Metazoa - 0; Fungi - 0; Plants - 215; Viruses - 0; Other Eukaryotes - 0 (source: NCBI BLink). | chr3:6929840-6931771 REVERSE LENGTH=416	45.1	227	5	1	1
c158	c158.a1	c158.a1.a1	AT4G02510.1 | Symbols: TOC159, TOC86, PPI2, TOC160, ATTOC159 | translocon at the outer envelope membrane of chloroplasts 159 | chr4:1104766-1109360 FORWARD LENGTH=1503	160.6	281	29	1	1
c158	c158.a2	c158.a2.a1	AT4G02510.1 | Symbols: TOC159, TOC86, PPI2, TOC160, ATTOC159 | translocon at the outer envelope membrane of chloroplasts 159 | chr4:1104766-1109360 FORWARD LENGTH=1503	160.6	589	28	2	1
c158	c158.a3	c158.a3.a1	AT4G02510.1 | Symbols: TOC159, TOC86, PPI2, TOC160, ATTOC159 | translocon at the outer envelope membrane of chloroplasts 159 | chr4:1104766-1109360 FORWARD LENGTH=1503	160.6	59 62 71	23	2	1
c158	c158.a4	c158.a4.a1	AT4G02510.1 | Symbols: TOC159, TOC86, PPI2, TOC160, ATTOC159 | translocon at the outer envelope membrane of chloroplasts 159 | chr4:1104766-1109360 FORWARD LENGTH=1503	160.6	659 665	14	1	1
c158	c158.a5	c158.a5.a1	AT4G02510.1 | Symbols: TOC159, TOC86, PPI2, TOC160, ATTOC159 | translocon at the outer envelope membrane of chloroplasts 159 | chr4:1104766-1109360 FORWARD LENGTH=1503	160.6	300 301 305	3	1	1
c158	c158.a6	c158.a6.a1	AT4G02510.1 | Symbols: TOC159, TOC86, PPI2, TOC160, ATTOC159 | translocon at the outer envelope membrane of chloroplasts 159 | chr4:1104766-1109360 FORWARD LENGTH=1503	160.6	571	2	1	1
c159	c159.a1	c159.a1.a1	AT3G16310.1 | Symbols: | mitotic phosphoprotein N' end (MPPN) family protein | chr3:5526593-5528106 REVERSE LENGTH=329	35.3	69 80	98	1	1
c160	c160.a1	c160.a1.a1	AT5G47210.1 | Symbols: | Hyaluronan / mRNA binding family | chr5:19169222-19171012 REVERSE LENGTH=357	37.9	194	72	1	3
c160	c160.a1	c160.a1.a2	AT5G47210.2 | Symbols: | Hyaluronan / mRNA binding family | chr5:19169155-19171012 REVERSE LENGTH=305	32.7	194	72	1	3
c160	c160.a1	c160.a1.a3	AT5G47210.3 | Symbols: | Hyaluronan / mRNA binding family | chr5:19169388-19171012 REVERSE LENGTH=301	32.3	194	72	1	3
c160	c160.a2	c160.a2.a1	AT5G47210.1 | Symbols: | Hyaluronan / mRNA binding family | chr5:19169222-19171012 REVERSE LENGTH=357	37.9	299 301	24	2	1
c160	c160.a3	c160.a3.a1	AT5G47210.1 | Symbols: | Hyaluronan / mRNA binding family | chr5:19169222-19171012 REVERSE LENGTH=357	37.9	141	2	1	3
c160	c160.a3	c160.a3.a2	AT5G47210.2 | Symbols: | Hyaluronan / mRNA binding family | chr5:19169155-19171012 REVERSE LENGTH=305	32.7	141	2	1	3
c160	c160.a3	c160.a3.a3	AT5G47210.3 | Symbols: | Hyaluronan / mRNA binding family | chr5:19169388-19171012 REVERSE LENGTH=301	32.3	141	2	1	3
c161	c161.a1	c161.a1.a1	AT5G57790.1 | Symbols: | unknown protein; Has 13 Blast hits to 11 proteins in 5 species: Archae - 0; Bacteria - 0; Metazoa - 0; Fungi - 0; Plants - 13; Viruses - 0; Other Eukaryotes - 0 (source: NCBI BLink). | chr5:23412596-23413442 REVERSE LENGTH=216	24.4	161	98	1	2
c161	c161.a1	c161.a1.a2	AT5G57790.2 | Symbols: | unknown protein; Has 13 Blast hits to 11 proteins in 5 species: Archae - 0; Bacteria - 0; Metazoa - 0; Fungi - 0; Plants - 13; Viruses - 0; Other Eukaryotes - 0 (source: NCBI BLink). | chr5:23412243-23413442 REVERSE LENGTH=192	21.4	161	98	1	2
c162	c162.a1	c162.a1.a1	AT3G45780.1 | Symbols: PHOT1, NPH1, JK224, RPT1 | phototropin 1 | chr3:16818557-16823960 FORWARD LENGTH=996	111.5	350 352 353	88	1	2
c162	c162.a1	c162.a1.a2	AT3G45780.2 | Symbols: PHOT1, NPH1, JK224, RPT1 | phototropin 1 | chr3:16818557-16823960 FORWARD LENGTH=996	111.5	350 352 353	88	1	2
c162	c162.a2	c162.a2.a1	AT3G45780.1 | Symbols: PHOT1, NPH1, JK224, RPT1 | phototropin 1 | chr3:16818557-16823960 FORWARD LENGTH=996	111.5	58	7	1	2
c162	c162.a2	c162.a2.a2	AT3G45780.2 | Symbols: PHOT1, NPH1, JK224, RPT1 | phototropin 1 | chr3:16818557-16823960 FORWARD LENGTH=996	111.5	58	7	1	2
c162	c162.a3	c162.a3.a1	AT3G45780.1 | Symbols: PHOT1, NPH1, JK224, RPT1 | phototropin 1 | chr3:16818557-16823960 FORWARD LENGTH=996	111.5	165 166	1	1	2
c162	c162.a3	c162.a3.a2	AT3G45780.2 | Symbols: PHOT1, NPH1, JK224, RPT1 | phototropin 1 | chr3:16818557-16823960 FORWARD LENGTH=996	111.5	165 166	1	1	2
c162	c162.a4	c162.a4.a1	AT3G45780.1 | Symbols: PHOT1, NPH1, JK224, RPT1 | phototropin 1 | chr3:16818557-16823960 FORWARD LENGTH=996	111.5	362	1	1	2
c162	c162.a4	c162.a4.a2	AT3G45780.2 | Symbols: PHOT1, NPH1, JK224, RPT1 | phototropin 1 | chr3:16818557-16823960 FORWARD LENGTH=996	111.5	362	1	1	2
c163	c163.a1	c163.a1.a1	AT1G30440.1 | Symbols: | Phototropic-responsive NPH3 family protein | chr1:10759475-10762199 FORWARD LENGTH=665	73.3	279	64	1	1
c163	c163.a2	c163.a2.a1	AT1G30440.1 | Symbols: | Phototropic-responsive NPH3 family protein | chr1:10759475-10762199 FORWARD LENGTH=665	73.3	532 535	15	1	1
c163	c163.a3	c163.a3.a1	AT1G30440.1 | Symbols: | Phototropic-responsive NPH3 family protein | chr1:10759475-10762199 FORWARD LENGTH=665	73.3	520 527	11	1	1
c163	c163.a4	c163.a4.a1	AT1G30440.1 | Symbols: | Phototropic-responsive NPH3 family protein | chr1:10759475-10762199 FORWARD LENGTH=665	73.3	621 631 633 635	7	3	1
c164	c164.a1	c164.a1.a1	AT1G04920.1 | Symbols: ATSPS3F, SPS3F | sucrose phosphate synthase 3F | chr1:1391674-1395756 REVERSE LENGTH=1062	119.3	156	76	1	1
c164	c164.a2	c164.a2.a1	AT1G04920.1 | Symbols: ATSPS3F, SPS3F | sucrose phosphate synthase 3F | chr1:1391674-1395756 REVERSE LENGTH=1062	119.3	130	11	1	1
c164	c164.a3	c164.a3.a1	AT1G04920.1 | Symbols: ATSPS3F, SPS3F | sucrose phosphate synthase 3F | chr1:1391674-1395756 REVERSE LENGTH=1062	119.3	714 725	9	1	1
c165	c165.a1	c165.a1.a1	AT1G27540.1 | Symbols: | Protein of unknown function (DUF295) | chr1:9566608-9567849 REVERSE LENGTH=413	47.7	39 40 41	59	1	2
c165	c165.a1	c165.a1.a2	AT1G27540.2 | Symbols: | Protein of unknown function (DUF295) | chr1:9566608-9567849 REVERSE LENGTH=383	44.5	9 10 11	59	1	2
c165	c165.a2	c165.a2.a1	AT1G27540.1 | Symbols: | Protein of unknown function (DUF295) | chr1:9566608-9567849 REVERSE LENGTH=413	47.7	9 10 11	37	1	1
c166	c166.a1	c166.a1.a1	AT4G24680.1 | Symbols: MOS1 | modifier of snc1 | chr4:12733425-12739737 FORWARD LENGTH=1427	155.1	69 70 71 73	37	1	1
c166	c166.a2	c166.a2.a1	AT4G24680.1 | Symbols: MOS1 | modifier of snc1 | chr4:12733425-12739737 FORWARD LENGTH=1427	155.1	896 898	29	2	1
c166	c166.a3	c166.a3.a1	AT4G24680.1 | Symbols: MOS1 | modifier of snc1 | chr4:12733425-12739737 FORWARD LENGTH=1427	155.1	1074 1076 1077	13	1	1
c166	c166.a4	c166.a4.a1	AT4G24680.1 | Symbols: MOS1 | modifier of snc1 | chr4:12733425-12739737 FORWARD LENGTH=1427	155.1	443	5	1	1
c166	c166.a5	c166.a5.a1	AT4G24680.1 | Symbols: MOS1 | modifier of snc1 | chr4:12733425-12739737 FORWARD LENGTH=1427	155.1	504	4	1	1
c166	c166.a6	c166.a6.a1	AT4G24680.1 | Symbols: MOS1 | modifier of snc1 | chr4:12733425-12739737 FORWARD LENGTH=1427	155.1	189 190	4	1	1
c166	c166.a7	c166.a7.a1	AT4G24680.1 | Symbols: MOS1 | modifier of snc1 | chr4:12733425-12739737 FORWARD LENGTH=1427	155.1	239	2	1	1
c166	c166.a8	c166.a8.a1	AT4G24680.1 | Symbols: MOS1 | modifier of snc1 | chr4:12733425-12739737 FORWARD LENGTH=1427	155.1	1290	1	1	1
c167	c167.a1	c167.a1.a1	AT3G18480.1 | Symbols: AtCASP, CASP | CCAAT-displacement protein alternatively spliced product | chr3:6336924-6341596 FORWARD LENGTH=689	79.5	585 588 589	95	2	1
c168	c168.a1	c168.a1.a1	AT3G12490.1 | Symbols: ATCYSB, ATCYS6, CYSB | cystatin B | chr3:3960523-3961777 REVERSE LENGTH=201	22.4	99 100 101	73	1	2
c168	c168.a1	c168.a1.a2	AT3G12490.2 | Symbols: ATCYSB, ATCYS6, CYSB | cystatin B | chr3:3960523-3961876 REVERSE LENGTH=234	26.2	132 133 134	73	1	2
c168	c168.a2	c168.a2.a1	AT3G12490.1 | Symbols: ATCYSB, ATCYS6, CYSB | cystatin B | chr3:3960523-3961777 REVERSE LENGTH=201	22.4	139 141	19	1	2
c168	c168.a2	c168.a2.a2	AT3G12490.2 | Symbols: ATCYSB, ATCYS6, CYSB | cystatin B | chr3:3960523-3961876 REVERSE LENGTH=234	26.2	172 174	19	1	2
c168	c168.a3	c168.a3.a1	AT3G12490.1 | Symbols: ATCYSB, ATCYS6, CYSB | cystatin B | chr3:3960523-3961777 REVERSE LENGTH=201	22.4	112	3	1	2
c168	c168.a3	c168.a3.a2	AT3G12490.2 | Symbols: ATCYSB, ATCYS6, CYSB | cystatin B | chr3:3960523-3961876 REVERSE LENGTH=234	26.2	145	3	1	2
c169	c169.a1	c169.a1.a1	AT3G01570.1 | Symbols: | Oleosin family protein | chr3:222152-222778 REVERSE LENGTH=183	19.7	6 8	77	2	1
c169	c169.a2	c169.a2.a1	AT3G01570.1 | Symbols: | Oleosin family protein | chr3:222152-222778 REVERSE LENGTH=183	19.7	138	16	1	1
c169	c169.a3	c169.a3.a1	AT3G01570.1 | Symbols: | Oleosin family protein | chr3:222152-222778 REVERSE LENGTH=183	19.7	149	1	1	1
c170	c170.a1	c170.a1.a1	AT4G35890.1 | Symbols: | winged-helix DNA-binding transcription factor family protein | chr4:16997433-17000410 FORWARD LENGTH=523	55.7	67	55	1	1
c170	c170.a2	c170.a2.a1	AT4G35890.1 | Symbols: | winged-helix DNA-binding transcription factor family protein | chr4:16997433-17000410 FORWARD LENGTH=523	55.7	20 25 29 33	30	2	1
c170	c170.a3	c170.a3.a1	AT4G35890.1 | Symbols: | winged-helix DNA-binding transcription factor family protein | chr4:16997433-17000410 FORWARD LENGTH=523	55.7	42	5	1	1
c170	c170.a4	c170.a4.a1	AT4G35890.1 | Symbols: | winged-helix DNA-binding transcription factor family protein | chr4:16997433-17000410 FORWARD LENGTH=523	55.7	456 458	4	2	1
c171	c171.a1	c171.a1.a1	AT2G38770.1 | Symbols: EMB2765 | P-loop containing nucleoside triphosphate hydrolases superfamily protein | chr2:16203185-16210253 REVERSE LENGTH=1509	172.8	1477	94	1	1
c172	c172.a1	c172.a1.a1	AT5G04430.1 | Symbols: BTR1, BTR1S | binding to TOMV RNA 1L (long form) | chr5:1250602-1253523 REVERSE LENGTH=313	33.7	19 25 26	93	2	2
c172	c172.a1	c172.a1.a2	AT5G04430.2 | Symbols: BTR1, BTR1L | binding to TOMV RNA 1L (long form) | chr5:1250602-1253523 REVERSE LENGTH=334	35.9	19 25 26	93	2	2
c173	c173.a1	c173.a1.a1	AT4G28080.1 | Symbols: | Tetratricopeptide repeat (TPR)-like superfamily protein | chr4:13948993-13957840 REVERSE LENGTH=1819	198.8	1542 1543	40	1	1
c173	c173.a2	c173.a2.a1	AT4G28080.1 | Symbols: | Tetratricopeptide repeat (TPR)-like superfamily protein | chr4:13948993-13957840 REVERSE LENGTH=1819	198.8	1244	29	1	1
c173	c173.a3	c173.a3.a1	AT4G28080.1 | Symbols: | Tetratricopeptide repeat (TPR)-like superfamily protein | chr4:13948993-13957840 REVERSE LENGTH=1819	198.8	1452 1453	9	1	1
c173	c173.a4	c173.a4.a1	AT4G28080.1 | Symbols: | Tetratricopeptide repeat (TPR)-like superfamily protein | chr4:13948993-13957840 REVERSE LENGTH=1819	198.8	165	4	1	1
c173	c173.a5	c173.a5.a1	AT4G28080.1 | Symbols: | Tetratricopeptide repeat (TPR)-like superfamily protein | chr4:13948993-13957840 REVERSE LENGTH=1819	198.8	1142	4	1	1
c173	c173.a6	c173.a6.a1	AT4G28080.1 | Symbols: | Tetratricopeptide repeat (TPR)-like superfamily protein | chr4:13948993-13957840 REVERSE LENGTH=1819	198.8	534 535	3	1	1
c173	c173.a7	c173.a7.a1	AT4G28080.1 | Symbols: | Tetratricopeptide repeat (TPR)-like superfamily protein | chr4:13948993-13957840 REVERSE LENGTH=1819	198.8	649 652 653	3	1	1
c173	c173.a8	c173.a8.a1	AT4G28080.1 | Symbols: | Tetratricopeptide repeat (TPR)-like superfamily protein | chr4:13948993-13957840 REVERSE LENGTH=1819	198.8	1484 1486	1	1	1
c174	c174.a1	c174.a1.a1	AT3G51810.1 | Symbols: ATEM1, GEA1, AT3, EM1 | Stress induced protein | chr3:19214818-19215461 FORWARD LENGTH=152	16.5	132 147	88	3	1
c174	c174.a2	c174.a2.a1	AT3G51810.1 | Symbols: ATEM1, GEA1, AT3, EM1 | Stress induced protein | chr3:19214818-19215461 FORWARD LENGTH=152	16.5	26 30	5	2	1
c175	c175.a1	c175.a1.a1	AT1G80680.1 | Symbols: SAR3, MOS3, PRE, NUP96 | SUPPRESSOR OF AUXIN RESISTANCE 3 | chr1:30324219-30328489 FORWARD LENGTH=1046	119	523	88	2	1
c175	c175.a2	c175.a2.a1	AT1G80680.1 | Symbols: SAR3, MOS3, PRE, NUP96 | SUPPRESSOR OF AUXIN RESISTANCE 3 | chr1:30324219-30328489 FORWARD LENGTH=1046	119	193	5	2	1
c176	c176.a1	c176.a1.a1	AT3G15790.1 | Symbols: MBD11, ATMBD11 | methyl-CPG-binding domain 11 | chr3:5343209-5344386 FORWARD LENGTH=254	27.5	116	44	1	1
c176	c176.a2	c176.a2.a1	AT3G15790.1 | Symbols: MBD11, ATMBD11 | methyl-CPG-binding domain 11 | chr3:5343209-5344386 FORWARD LENGTH=254	27.5	88 90	36	1	1
c176	c176.a3	c176.a3.a1	AT3G15790.1 | Symbols: MBD11, ATMBD11 | methyl-CPG-binding domain 11 | chr3:5343209-5344386 FORWARD LENGTH=254	27.5	74	11	1	1
c176	c176.a4	c176.a4.a1	AT3G15790.1 | Symbols: MBD11, ATMBD11 | methyl-CPG-binding domain 11 | chr3:5343209-5344386 FORWARD LENGTH=254	27.5	219	1	1	1
c177	c177.a1	c177.a1.a1	AT1G13020.1 | Symbols: EIF4B2 | eukaryotic initiation factor 4B2 | chr1:4440927-4443520 REVERSE LENGTH=549	59.2	281 283	64	1	1
c177	c177.a2	c177.a2.a1	AT1G13020.1 | Symbols: EIF4B2 | eukaryotic initiation factor 4B2 | chr1:4440927-4443520 REVERSE LENGTH=549	59.2	136	5	1	1
c177	c177.a3	c177.a3.a1	AT1G13020.1 | Symbols: EIF4B2 | eukaryotic initiation factor 4B2 | chr1:4440927-4443520 REVERSE LENGTH=549	59.2	508	4	1	1
c177	c177.a4	c177.a4.a1	AT1G13020.1 | Symbols: EIF4B2 | eukaryotic initiation factor 4B2 | chr1:4440927-4443520 REVERSE LENGTH=549	59.2	68 69	4	1	1
c177	c177.a5	c177.a5.a1	AT1G13020.1 | Symbols: EIF4B2 | eukaryotic initiation factor 4B2 | chr1:4440927-4443520 REVERSE LENGTH=549	59.2	88	3	1	1
c177	c177.a6	c177.a6.a1	AT1G13020.1 | Symbols: EIF4B2 | eukaryotic initiation factor 4B2 | chr1:4440927-4443520 REVERSE LENGTH=549	59.2	191	3	1	1
c177	c177.a7	c177.a7.a1	AT1G13020.1 | Symbols: EIF4B2 | eukaryotic initiation factor 4B2 | chr1:4440927-4443520 REVERSE LENGTH=549	59.2	172	3	1	1
c177	c177.a8	c177.a8.a1	AT1G13020.1 | Symbols: EIF4B2 | eukaryotic initiation factor 4B2 | chr1:4440927-4443520 REVERSE LENGTH=549	59.2	33 35	3	1	1
c177	c177.a9	c177.a9.a1	AT1G13020.1 | Symbols: EIF4B2 | eukaryotic initiation factor 4B2 | chr1:4440927-4443520 REVERSE LENGTH=549	59.2	434 436	2	1	1
c177	c177.b10	c177.b10.a1	AT1G13020.1 | Symbols: EIF4B2 | eukaryotic initiation factor 4B2 | chr1:4440927-4443520 REVERSE LENGTH=549	59.2	497 499	1	1	1
c178	c178.a1	c178.a1.a1	AT1G79280.1 | Symbols: NUA, AtTPR | nuclear pore anchor | chr1:29819176-29832809 REVERSE LENGTH=2093	236.7	1911 1928	47	1	3
c178	c178.a1	c178.a1.a2	AT1G79280.2 | Symbols: NUA | nuclear pore anchor | chr1:29819176-29832809 REVERSE LENGTH=2115	239	1933 1950	47	1	3
c178	c178.a1	c178.a1.a3	AT1G79280.3 | Symbols: NUA | nuclear pore anchor | chr1:29819176-29832809 REVERSE LENGTH=2094	236.9	1912 1929	47	1	3
c178	c178.a2	c178.a2.a1	AT1G79280.1 | Symbols: NUA, AtTPR | nuclear pore anchor | chr1:29819176-29832809 REVERSE LENGTH=2093	236.7	2022	36	1	3
c178	c178.a2	c178.a2.a2	AT1G79280.2 | Symbols: NUA | nuclear pore anchor | chr1:29819176-29832809 REVERSE LENGTH=2115	239	2044	36	1	3
c178	c178.a2	c178.a2.a3	AT1G79280.3 | Symbols: NUA | nuclear pore anchor | chr1:29819176-29832809 REVERSE LENGTH=2094	236.9	2023	36	1	3
c178	c178.a3	c178.a3.a1	AT1G79280.1 | Symbols: NUA, AtTPR | nuclear pore anchor | chr1:29819176-29832809 REVERSE LENGTH=2093	236.7	663	7	1	3
c178	c178.a3	c178.a3.a2	AT1G79280.2 | Symbols: NUA | nuclear pore anchor | chr1:29819176-29832809 REVERSE LENGTH=2115	239	663	7	1	3
c178	c178.a3	c178.a3.a3	AT1G79280.3 | Symbols: NUA | nuclear pore anchor | chr1:29819176-29832809 REVERSE LENGTH=2094	236.9	663	7	1	3
c178	c178.a4	c178.a4.a1	AT1G79280.1 | Symbols: NUA, AtTPR | nuclear pore anchor | chr1:29819176-29832809 REVERSE LENGTH=2093	236.7	1666	2	1	3
c178	c178.a4	c178.a4.a2	AT1G79280.2 | Symbols: NUA | nuclear pore anchor | chr1:29819176-29832809 REVERSE LENGTH=2115	239	1688	2	1	3
c178	c178.a4	c178.a4.a3	AT1G79280.3 | Symbols: NUA | nuclear pore anchor | chr1:29819176-29832809 REVERSE LENGTH=2094	236.9	1667	2	1	3
c179	c179.a1	c179.a1.a1	AT1G77680.1 | Symbols: | Ribonuclease II/R family protein | chr1:29192188-29195963 REVERSE LENGTH=1055	116.6	100 102	73	2	1
c179	c179.a2	c179.a2.a1	AT1G77680.1 | Symbols: | Ribonuclease II/R family protein | chr1:29192188-29195963 REVERSE LENGTH=1055	116.6	739 740	15	1	1
c179	c179.a3	c179.a3.a1	AT1G77680.1 | Symbols: | Ribonuclease II/R family protein | chr1:29192188-29195963 REVERSE LENGTH=1055	116.6	46 52	2	1	1
c179	c179.a4	c179.a4.a1	AT1G77680.1 | Symbols: | Ribonuclease II/R family protein | chr1:29192188-29195963 REVERSE LENGTH=1055	116.6	874 875	2	1	1
c180	c180.a1	c180.a1.a1	AT1G74910.1 | Symbols: | ADP-glucose pyrophosphorylase family protein | chr1:28135770-28138456 REVERSE LENGTH=415	45.4	217 218	92	2	3
c180	c180.a1	c180.a1.a2	AT1G74910.2 | Symbols: | ADP-glucose pyrophosphorylase family protein | chr1:28135770-28138456 REVERSE LENGTH=415	45.4	217 218	92	2	3
c180	c180.a1	c180.a1.a3	AT1G74910.3 | Symbols: | ADP-glucose pyrophosphorylase family protein | chr1:28135852-28138456 REVERSE LENGTH=387	42.8	217 218	92	2	3
c181	c181.a1	c181.a1.a1	AT3G13990.1 | Symbols: | Kinase-related protein of unknown function (DUF1296) | chr3:4625708-4630383 REVERSE LENGTH=848	92.1	494 496	55	1	2
c181	c181.a1	c181.a1.a2	AT3G13990.2 | Symbols: | Kinase-related protein of unknown function (DUF1296) | chr3:4625708-4630383 REVERSE LENGTH=847	92	494 496	55	1	2
c181	c181.a2	c181.a2.a1	AT3G13990.1 | Symbols: | Kinase-related protein of unknown function (DUF1296) | chr3:4625708-4630383 REVERSE LENGTH=848	92.1	246	17	1	2
c181	c181.a2	c181.a2.a2	AT3G13990.2 | Symbols: | Kinase-related protein of unknown function (DUF1296) | chr3:4625708-4630383 REVERSE LENGTH=847	92	246	17	1	2
c181	c181.a3	c181.a3.a1	AT3G13990.1 | Symbols: | Kinase-related protein of unknown function (DUF1296) | chr3:4625708-4630383 REVERSE LENGTH=848	92.1	377	6	1	2
c181	c181.a3	c181.a3.a2	AT3G13990.2 | Symbols: | Kinase-related protein of unknown function (DUF1296) | chr3:4625708-4630383 REVERSE LENGTH=847	92	377	6	1	2
c181	c181.a4	c181.a4.a1	AT3G13990.1 | Symbols: | Kinase-related protein of unknown function (DUF1296) | chr3:4625708-4630383 REVERSE LENGTH=848	92.1	446 455	6	1	2
c181	c181.a4	c181.a4.a2	AT3G13990.2 | Symbols: | Kinase-related protein of unknown function (DUF1296) | chr3:4625708-4630383 REVERSE LENGTH=847	92	446 455	6	1	2
c181	c181.a5	c181.a5.a1	AT3G13990.1 | Symbols: | Kinase-related protein of unknown function (DUF1296) | chr3:4625708-4630383 REVERSE LENGTH=848	92.1	186 187	3	2	2
c181	c181.a5	c181.a5.a2	AT3G13990.2 | Symbols: | Kinase-related protein of unknown function (DUF1296) | chr3:4625708-4630383 REVERSE LENGTH=847	92	186 187	3	2	2
c181	c181.a6	c181.a6.a1	AT3G13990.1 | Symbols: | Kinase-related protein of unknown function (DUF1296) | chr3:4625708-4630383 REVERSE LENGTH=848	92.1	301	1	1	2
c181	c181.a6	c181.a6.a2	AT3G13990.2 | Symbols: | Kinase-related protein of unknown function (DUF1296) | chr3:4625708-4630383 REVERSE LENGTH=847	92	301	1	1	2
c181	c181.a7	c181.a7.a1	AT3G13990.1 | Symbols: | Kinase-related protein of unknown function (DUF1296) | chr3:4625708-4630383 REVERSE LENGTH=848	92.1	252	1	1	2
c181	c181.a7	c181.a7.a2	AT3G13990.2 | Symbols: | Kinase-related protein of unknown function (DUF1296) | chr3:4625708-4630383 REVERSE LENGTH=847	92	252	1	1	2
c181	c181.a8	c181.a8.a1	AT3G13990.1 | Symbols: | Kinase-related protein of unknown function (DUF1296) | chr3:4625708-4630383 REVERSE LENGTH=848	92.1	466	1	1	2
c181	c181.a8	c181.a8.a2	AT3G13990.2 | Symbols: | Kinase-related protein of unknown function (DUF1296) | chr3:4625708-4630383 REVERSE LENGTH=847	92	466	1	1	2
c181	c181.a9	c181.a9.a1	AT3G13990.1 | Symbols: | Kinase-related protein of unknown function (DUF1296) | chr3:4625708-4630383 REVERSE LENGTH=848	92.1	515	1	1	2
c181	c181.a9	c181.a9.a2	AT3G13990.2 | Symbols: | Kinase-related protein of unknown function (DUF1296) | chr3:4625708-4630383 REVERSE LENGTH=847	92	515	1	1	2
c182	c182.a1	c182.a1.a1	AT5G25780.1 | Symbols: EIF3B-2, EIF3B, ATEIF3B-2 | eukaryotic translation initiation factor 3B-2 | chr5:8973420-8976758 REVERSE LENGTH=714	82	685	89	2	3
c182	c182.a1	c182.a1.a2	AT5G27640.1 | Symbols: TIF3B1, EIF3B, ATEIF3B-1, EIF3B-1, ATTIF3B1 | translation initiation factor 3B1 | chr5:9781207-9784759 REVERSE LENGTH=712	81.7	684	89	2	3
c182	c182.a1	c182.a1.a3	AT5G27640.2 | Symbols: TIF3B1, EIF3B, ATEIF3B-1, EIF3B-1, ATTIF3B1 | translation initiation factor 3B1 | chr5:9781207-9784759 REVERSE LENGTH=738	84.8	710	89	2	3
c182	c182.a2	c182.a2.a1	AT5G25780.1 | Symbols: EIF3B-2, EIF3B, ATEIF3B-2 | eukaryotic translation initiation factor 3B-2 | chr5:8973420-8976758 REVERSE LENGTH=714	82	241 243	2	1	3
c182	c182.a2	c182.a2.a2	AT5G27640.1 | Symbols: TIF3B1, EIF3B, ATEIF3B-1, EIF3B-1, ATTIF3B1 | translation initiation factor 3B1 | chr5:9781207-9784759 REVERSE LENGTH=712	81.7	240 242	2	1	3
c182	c182.a2	c182.a2.a3	AT5G27640.2 | Symbols: TIF3B1, EIF3B, ATEIF3B-1, EIF3B-1, ATTIF3B1 | translation initiation factor 3B1 | chr5:9781207-9784759 REVERSE LENGTH=738	84.8	266 268	2	1	3
c183	c183.a1	c183.a1.a1	AT5G36100.1 | Symbols: | unknown protein; BEST Arabidopsis thaliana protein match is: unknown protein (TAIR:AT1G65090.3); Has 57 Blast hits to 49 proteins in 15 species: Archae - 0; Bacteria - 4; Metazoa - 6; Fungi - 0; Plants - 39; Viruses - 0; Other Eukaryotes - 8 (source: NCBI BLink). | chr5:14191711-14193654 REVERSE LENGTH=295	33.1	95	50	1	2
c183	c183.a1	c183.a1.a2	AT5G36100.2 | Symbols: | unknown protein; FUNCTIONS IN: molecular_function unknown; INVOLVED IN: biological_process unknown; LOCATED IN: cellular_component unknown; BEST Arabidopsis thaliana protein match is: unknown protein (TAIR:AT1G65090.1); Has 30201 Blast hits to 17322 proteins in 780 species: Archae - 12; Bacteria - 1396; Metazoa - 17338; Fungi - 3422; Plants - 5037; Viruses - 0; Other Euka…	26.5	95	50	1	2
c183	c183.a2	c183.a2.a1	AT5G36100.1 | Symbols: | unknown protein; BEST Arabidopsis thaliana protein match is: unknown protein (TAIR:AT1G65090.3); Has 57 Blast hits to 49 proteins in 15 species: Archae - 0; Bacteria - 4; Metazoa - 6; Fungi - 0; Plants - 39; Viruses - 0; Other Eukaryotes - 8 (source: NCBI BLink). | chr5:14191711-14193654 REVERSE LENGTH=295	33.1	197 199 207 208 209 210	40	1	2
c183	c183.a2	c183.a2.a2	AT5G36100.2 | Symbols: | unknown protein; FUNCTIONS IN: molecular_function unknown; INVOLVED IN: biological_process unknown; LOCATED IN: cellular_component unknown; BEST Arabidopsis thaliana protein match is: unknown protein (TAIR:AT1G65090.1); Has 30201 Blast hits to 17322 proteins in 780 species: Archae - 12; Bacteria - 1396; Metazoa - 17338; Fungi - 3422; Plants - 5037; Viruses - 0; Other Euka…	26.5	197 199 207 208 209 210	40	1	2
c184	c184.a1	c184.a1.a1	AT5G41970.1 | Symbols: | Metal-dependent protein hydrolase | chr5:16791198-16792961 FORWARD LENGTH=373	42.2	41 42 44	90	1	1
c185	c185.a1	c185.a1.a1	AT4G17060.1 | Symbols: FIP2 | FRIGIDA interacting protein 2 | chr4:9593721-9594653 REVERSE LENGTH=310	34.3	73 77	59	1	1
c185	c185.a2	c185.a2.a1	AT4G17060.1 | Symbols: FIP2 | FRIGIDA interacting protein 2 | chr4:9593721-9594653 REVERSE LENGTH=310	34.3	105	31	1	1
c186	c186.a1	c186.a1.a1	AT4G11860.1 | Symbols: | Protein of unknown function (DUF544) | chr4:7134237-7138361 REVERSE LENGTH=682	74.3	232 234 238	79	2	1
c186	c186.a2	c186.a2.a1	AT4G11860.1 | Symbols: | Protein of unknown function (DUF544) | chr4:7134237-7138361 REVERSE LENGTH=682	74.3	350	5	2	1
c186	c186.a3	c186.a3.a1	AT4G11860.1 | Symbols: | Protein of unknown function (DUF544) | chr4:7134237-7138361 REVERSE LENGTH=682	74.3	389	2	1	1
c186	c186.a4	c186.a4.a1	AT4G11860.1 | Symbols: | Protein of unknown function (DUF544) | chr4:7134237-7138361 REVERSE LENGTH=682	74.3	576 577 581	2	1	1
c186	c186.a5	c186.a5.a1	AT4G11860.1 | Symbols: | Protein of unknown function (DUF544) | chr4:7134237-7138361 REVERSE LENGTH=682	74.3	470 471	1	1	1
c187	c187.a1	c187.a1.a1	AT3G10530.1 | Symbols: | Transducin/WD40 repeat-like superfamily protein | chr3:3286277-3288670 FORWARD LENGTH=536	60.1	22	89	1	1
c188	c188.a1	c188.a1.a1	AT5G14540.1 | Symbols: | Protein of unknown function (DUF1421) | chr5:4687333-4689624 REVERSE LENGTH=547	59	101 102 104	77	1	1
c188	c188.a2	c188.a2.a1	AT5G14540.1 | Symbols: | Protein of unknown function (DUF1421) | chr5:4687333-4689624 REVERSE LENGTH=547	59	121	8	1	1
c188	c188.a3	c188.a3.a1	AT5G14540.1 | Symbols: | Protein of unknown function (DUF1421) | chr5:4687333-4689624 REVERSE LENGTH=547	59	95	3	1	1
c189	c189.a1	c189.a1.a1	AT1G18210.1 | Symbols: | Calcium-binding EF-hand family protein | chr1:6268273-6268785 REVERSE LENGTH=170	18.3	53 54 55 56 58	66	1	2
c189	c189.a1	c189.a1.a2	AT1G18210.2 | Symbols: | Calcium-binding EF-hand family protein | chr1:6268273-6268785 REVERSE LENGTH=170	18.3	53 54 55 56 58	66	1	2
c189	c189.a2	c189.a2.a1	AT1G18210.1 | Symbols: | Calcium-binding EF-hand family protein | chr1:6268273-6268785 REVERSE LENGTH=170	18.3	86 87 88	17	1	2
c189	c189.a2	c189.a2.a2	AT1G18210.2 | Symbols: | Calcium-binding EF-hand family protein | chr1:6268273-6268785 REVERSE LENGTH=170	18.3	86 87 88	17	1	2
c189	c189.a3	c189.a3.a1	AT1G18210.1 | Symbols: | Calcium-binding EF-hand family protein | chr1:6268273-6268785 REVERSE LENGTH=170	18.3	123	4	1	2
c189	c189.a3	c189.a3.a2	AT1G18210.2 | Symbols: | Calcium-binding EF-hand family protein | chr1:6268273-6268785 REVERSE LENGTH=170	18.3	123	4	1	2
c190	c190.a1	c190.a1.a1	AT2G30530.1 | Symbols: | unknown protein; LOCATED IN: cellular_component unknown; EXPRESSED IN: 25 plant structures; EXPRESSED DURING: 15 growth stages; BEST Arabidopsis thaliana protein match is: unknown protein (TAIR:AT5G01970.1); Has 5513 Blast hits to 872 proteins in 154 species: Archae - 0; Bacteria - 30; Metazoa - 615; Fungi - 144; Plants - 149; Viruses - 12; Other Eukaryotes - 4563 (source…	41.1	131	87	2	1
c191	c191.a1	c191.a1.a1	AT2G45820.1 | Symbols: | Remorin family protein | chr2:18863147-18864576 REVERSE LENGTH=190	20.9	14	62	2	1
c191	c191.a2	c191.a2.a1	AT2G45820.1 | Symbols: | Remorin family protein | chr2:18863147-18864576 REVERSE LENGTH=190	20.9	63 64 66	25	2	1
c192	c192.a1	c192.a1.a1	AT1G34220.1 | Symbols: | Regulator of Vps4 activity in the MVB pathway protein | chr1:12463102-12465911 REVERSE LENGTH=649	72.4	383	51	1	2
c192	c192.a1	c192.a1.a2	AT1G34220.2 | Symbols: | Regulator of Vps4 activity in the MVB pathway protein | chr1:12463102-12465911 REVERSE LENGTH=619	68.8	353	51	1	2
c192	c192.a2	c192.a2.a1	AT1G34220.1 | Symbols: | Regulator of Vps4 activity in the MVB pathway protein | chr1:12463102-12465911 REVERSE LENGTH=649	72.4	499 500 508	18	1	2
c192	c192.a2	c192.a2.a2	AT1G34220.2 | Symbols: | Regulator of Vps4 activity in the MVB pathway protein | chr1:12463102-12465911 REVERSE LENGTH=619	68.8	469 470 478	18	1	2
c192	c192.a3	c192.a3.a1	AT1G34220.1 | Symbols: | Regulator of Vps4 activity in the MVB pathway protein | chr1:12463102-12465911 REVERSE LENGTH=649	72.4	357	8	1	2
c192	c192.a3	c192.a3.a2	AT1G34220.2 | Symbols: | Regulator of Vps4 activity in the MVB pathway protein | chr1:12463102-12465911 REVERSE LENGTH=619	68.8	327	8	1	2
c192	c192.a4	c192.a4.a1	AT1G34220.1 | Symbols: | Regulator of Vps4 activity in the MVB pathway protein | chr1:12463102-12465911 REVERSE LENGTH=649	72.4	344	7	1	2
c192	c192.a4	c192.a4.a2	AT1G34220.2 | Symbols: | Regulator of Vps4 activity in the MVB pathway protein | chr1:12463102-12465911 REVERSE LENGTH=619	68.8	314	7	1	2
c192	c192.a5	c192.a5.a1	AT1G34220.1 | Symbols: | Regulator of Vps4 activity in the MVB pathway protein | chr1:12463102-12465911 REVERSE LENGTH=649	72.4	306 307	2	1	2
c192	c192.a5	c192.a5.a2	AT1G34220.2 | Symbols: | Regulator of Vps4 activity in the MVB pathway protein | chr1:12463102-12465911 REVERSE LENGTH=619	68.8	276 277	2	1	2
c192	c192.a6	c192.a6.a1	AT1G34220.1 | Symbols: | Regulator of Vps4 activity in the MVB pathway protein | chr1:12463102-12465911 REVERSE LENGTH=649	72.4	638	1	1	2
c192	c192.a6	c192.a6.a2	AT1G34220.2 | Symbols: | Regulator of Vps4 activity in the MVB pathway protein | chr1:12463102-12465911 REVERSE LENGTH=619	68.8	608	1	1	2
c193	c193.a1	c193.a1.a1	AT4G17140.1 | Symbols: | pleckstrin homology (PH) domain-containing protein | chr4:9613617-9636618 REVERSE LENGTH=4216	470.4	1830	35	1	3
c193	c193.a1	c193.a1.a2	AT4G17140.2 | Symbols: | pleckstrin homology (PH) domain-containing protein | chr4:9613617-9636618 REVERSE LENGTH=4218	470.7	1820	35	1	3
c193	c193.a1	c193.a1.a3	AT4G17140.3 | Symbols: | pleckstrin homology (PH) domain-containing protein | chr4:9613617-9636618 REVERSE LENGTH=4219	470.6	1856	35	1	3
c193	c193.a2	c193.a2.a2	AT4G17140.2 | Symbols: | pleckstrin homology (PH) domain-containing protein | chr4:9613617-9636618 REVERSE LENGTH=4218	470.7	914 916 917 918	25	1	2
c193	c193.a2	c193.a2.a3	AT4G17140.3 | Symbols: | pleckstrin homology (PH) domain-containing protein | chr4:9613617-9636618 REVERSE LENGTH=4219	470.6	921 923 924 925	25	1	2
c193	c193.a3	c193.a3.a1	AT4G17140.1 | Symbols: | pleckstrin homology (PH) domain-containing protein | chr4:9613617-9636618 REVERSE LENGTH=4216	470.4	4005 4006 4007 4008 4009 4011	12	1	3
c193	c193.a3	c193.a3.a2	AT4G17140.2 | Symbols: | pleckstrin homology (PH) domain-containing protein | chr4:9613617-9636618 REVERSE LENGTH=4218	470.7	4007 4008 4009 4010 4011 4013	12	1	3
c193	c193.a3	c193.a3.a3	AT4G17140.3 | Symbols: | pleckstrin homology (PH) domain-containing protein | chr4:9613617-9636618 REVERSE LENGTH=4219	470.6	4008 4009 4010 4011 4012 4014	12	1	3
c193	c193.a4	c193.a4.a1	AT4G17140.1 | Symbols: | pleckstrin homology (PH) domain-containing protein | chr4:9613617-9636618 REVERSE LENGTH=4216	470.4	2618	7	1	3
c193	c193.a4	c193.a4.a2	AT4G17140.2 | Symbols: | pleckstrin homology (PH) domain-containing protein | chr4:9613617-9636618 REVERSE LENGTH=4218	470.7	2608	7	1	3
c193	c193.a4	c193.a4.a3	AT4G17140.3 | Symbols: | pleckstrin homology (PH) domain-containing protein | chr4:9613617-9636618 REVERSE LENGTH=4219	470.6	2644	7	1	3
c193	c193.a5	c193.a5.a1	AT4G17140.1 | Symbols: | pleckstrin homology (PH) domain-containing protein | chr4:9613617-9636618 REVERSE LENGTH=4216	470.4	1049	3	1	3
c193	c193.a5	c193.a5.a2	AT4G17140.2 | Symbols: | pleckstrin homology (PH) domain-containing protein | chr4:9613617-9636618 REVERSE LENGTH=4218	470.7	1039	3	1	3
c193	c193.a5	c193.a5.a3	AT4G17140.3 | Symbols: | pleckstrin homology (PH) domain-containing protein | chr4:9613617-9636618 REVERSE LENGTH=4219	470.6	1046	3	1	3
c193	c193.a6	c193.a6.a1	AT4G17140.1 | Symbols: | pleckstrin homology (PH) domain-containing protein | chr4:9613617-9636618 REVERSE LENGTH=4216	470.4	2176 2186	2	1	3
c193	c193.a6	c193.a6.a2	AT4G17140.2 | Symbols: | pleckstrin homology (PH) domain-containing protein | chr4:9613617-9636618 REVERSE LENGTH=4218	470.7	2166 2176	2	1	3
c193	c193.a6	c193.a6.a3	AT4G17140.3 | Symbols: | pleckstrin homology (PH) domain-containing protein | chr4:9613617-9636618 REVERSE LENGTH=4219	470.6	2202 2212	2	1	3
c193	c193.a7	c193.a7.a1	AT4G17140.1 | Symbols: | pleckstrin homology (PH) domain-containing protein | chr4:9613617-9636618 REVERSE LENGTH=4216	470.4	1058	1	1	3
c193	c193.a7	c193.a7.a2	AT4G17140.2 | Symbols: | pleckstrin homology (PH) domain-containing protein | chr4:9613617-9636618 REVERSE LENGTH=4218	470.7	1048	1	1	3
c193	c193.a7	c193.a7.a3	AT4G17140.3 | Symbols: | pleckstrin homology (PH) domain-containing protein | chr4:9613617-9636618 REVERSE LENGTH=4219	470.6	1055	1	1	3
c194	c194.a1	c194.a1.a1	AT4G22140.2 | Symbols: EBS | PHD finger family protein / bromo-adjacent homology (BAH) domain-containing protein | chr4:11728093-11730230 REVERSE LENGTH=224	25.4	209 210	85	2	1
c195	c195.a1	c195.a1.a1	AT3G44750.1 | Symbols: HD2A, ATHD2A, HDA3, HDT1 | histone deacetylase 3 | chr3:16298045-16299585 FORWARD LENGTH=245	26.3	102 103	85	1	1
c196	c196.a1	c196.a1.a1	AT1G48480.1 | Symbols: RKL1 | receptor-like kinase 1 | chr1:17918475-17920743 FORWARD LENGTH=655	71	373	55	2	2
c196	c196.a1	c196.a1.a2	AT3G17840.1 | Symbols: RLK902 | receptor-like kinase 902 | chr3:6106092-6108430 FORWARD LENGTH=647	70.3	367	55	2	2
c196	c196.a2	c196.a2.a2	AT3G17840.1 | Symbols: RLK902 | receptor-like kinase 902 | chr3:6106092-6108430 FORWARD LENGTH=647	70.3	331	28	1	1
c196	c196.a3	c196.a3.a2	AT3G17840.1 | Symbols: RLK902 | receptor-like kinase 902 | chr3:6106092-6108430 FORWARD LENGTH=647	70.3	521	1	1	1
c197	c197.a1	c197.a1.a1	AT4G25890.1 | Symbols: | 60S acidic ribosomal protein family | chr4:13159627-13160393 REVERSE LENGTH=119	11.8	106	84	2	1
c198	c198.a1	c198.a1.a1	AT5G52200.1 | Symbols: | phosphoprotein phosphatase inhibitors | chr5:21202818-21204719 REVERSE LENGTH=191	21	45 47	78	1	2
c198	c198.a1	c198.a1.a2	AT5G52200.2 | Symbols: | phosphoprotein phosphatase inhibitors | chr5:21202818-21204017 REVERSE LENGTH=211	23.3	65 67	78	1	2
c198	c198.a2	c198.a2.a1	AT5G52200.1 | Symbols: | phosphoprotein phosphatase inhibitors | chr5:21202818-21204719 REVERSE LENGTH=191	21	76 77 78	3	1	2
c198	c198.a2	c198.a2.a2	AT5G52200.2 | Symbols: | phosphoprotein phosphatase inhibitors | chr5:21202818-21204017 REVERSE LENGTH=211	23.3	96 97 98	3	1	2
c198	c198.a3	c198.a3.a1	AT5G52200.1 | Symbols: | phosphoprotein phosphatase inhibitors | chr5:21202818-21204719 REVERSE LENGTH=191	21	137 138 140	2	1	2
c198	c198.a3	c198.a3.a2	AT5G52200.2 | Symbols: | phosphoprotein phosphatase inhibitors | chr5:21202818-21204017 REVERSE LENGTH=211	23.3	157 158 160	2	1	2
c199	c199.a1	c199.a1.a1	AT3G42170.1 | Symbols: | BED zinc finger ;hAT family dimerisation domain | chr3:14321838-14323928 FORWARD LENGTH=696	78.7	560	49	1	1
c199	c199.a2	c199.a2.a1	AT3G42170.1 | Symbols: | BED zinc finger ;hAT family dimerisation domain | chr3:14321838-14323928 FORWARD LENGTH=696	78.7	148 150 155	31	2	1
c199	c199.a3	c199.a3.a1	AT3G42170.1 | Symbols: | BED zinc finger ;hAT family dimerisation domain | chr3:14321838-14323928 FORWARD LENGTH=696	78.7	34	3	1	1
c200	c200.a1	c200.a1.a1	AT2G37340.1 | Symbols: RSZ33, ATRSZ33, RS2Z33, AT-RS2Z33 | arginine/serine-rich zinc knuckle-containing protein 33 | chr2:15670372-15672331 REVERSE LENGTH=290	32.8	211 219	52	1	3
c200	c200.a1	c200.a1.a2	AT2G37340.2 | Symbols: RSZ33, RS2Z33, AT-RS2Z33 | arginine/serine-rich zinc knuckle-containing protein 33 | chr2:15670372-15671477 REVERSE LENGTH=260	29.1	181 189	52	1	3
c200	c200.a1	c200.a1.a3	AT2G37340.3 | Symbols: RSZ33, RS2Z33, AT-RS2Z33 | arginine/serine-rich zinc knuckle-containing protein 33 | chr2:15670372-15671584 REVERSE LENGTH=249	27.7	170 178	52	1	3
c200	c200.a2	c200.a2.a1	AT2G37340.1 | Symbols: RSZ33, ATRSZ33, RS2Z33, AT-RS2Z33 | arginine/serine-rich zinc knuckle-containing protein 33 | chr2:15670372-15672331 REVERSE LENGTH=290	32.8	256 265 271 282 283	21	5	3
c200	c200.a2	c200.a2.a2	AT2G37340.2 | Symbols: RSZ33, RS2Z33, AT-RS2Z33 | arginine/serine-rich zinc knuckle-containing protein 33 | chr2:15670372-15671477 REVERSE LENGTH=260	29.1	226 235 241 252 253	21	5	3
c200	c200.a2	c200.a2.a3	AT2G37340.3 | Symbols: RSZ33, RS2Z33, AT-RS2Z33 | arginine/serine-rich zinc knuckle-containing protein 33 | chr2:15670372-15671584 REVERSE LENGTH=249	27.7	215 224 230 241 242	21	5	3
c200	c200.a3	c200.a3.a1	AT2G37340.1 | Symbols: RSZ33, ATRSZ33, RS2Z33, AT-RS2Z33 | arginine/serine-rich zinc knuckle-containing protein 33 | chr2:15670372-15672331 REVERSE LENGTH=290	32.8	239 245	8	1	3
c200	c200.a3	c200.a3.a2	AT2G37340.2 | Symbols: RSZ33, RS2Z33, AT-RS2Z33 | arginine/serine-rich zinc knuckle-containing protein 33 | chr2:15670372-15671477 REVERSE LENGTH=260	29.1	209 215	8	1	3
c200	c200.a3	c200.a3.a3	AT2G37340.3 | Symbols: RSZ33, RS2Z33, AT-RS2Z33 | arginine/serine-rich zinc knuckle-containing protein 33 | chr2:15670372-15671584 REVERSE LENGTH=249	27.7	198 204	8	1	3
c200	c200.a4	c200.a4.a1	AT2G37340.1 | Symbols: RSZ33, ATRSZ33, RS2Z33, AT-RS2Z33 | arginine/serine-rich zinc knuckle-containing protein 33 | chr2:15670372-15672331 REVERSE LENGTH=290	32.8	226	1	1	3
c200	c200.a4	c200.a4.a2	AT2G37340.2 | Symbols: RSZ33, RS2Z33, AT-RS2Z33 | arginine/serine-rich zinc knuckle-containing protein 33 | chr2:15670372-15671477 REVERSE LENGTH=260	29.1	196	1	1	3
c200	c200.a4	c200.a4.a3	AT2G37340.3 | Symbols: RSZ33, RS2Z33, AT-RS2Z33 | arginine/serine-rich zinc knuckle-containing protein 33 | chr2:15670372-15671584 REVERSE LENGTH=249	27.7	185	1	1	3
c201	c201.a1	c201.a1.a1	AT1G76510.1 | Symbols: | ARID/BRIGHT DNA-binding domain-containing protein | chr1:28708927-28712498 REVERSE LENGTH=434	47.9	111 112	78	3	3
c201	c201.a1	c201.a1.a2	AT1G76510.2 | Symbols: | ARID/BRIGHT DNA-binding domain-containing protein | chr1:28708927-28712498 REVERSE LENGTH=434	47.9	111 112	78	3	3
c201	c201.a1	c201.a1.a3	AT1G76510.3 | Symbols: | ARID/BRIGHT DNA-binding domain-containing protein | chr1:28708681-28712498 REVERSE LENGTH=493	55	111 112	78	3	3
c201	c201.a2	c201.a2.a1	AT1G76510.1 | Symbols: | ARID/BRIGHT DNA-binding domain-containing protein | chr1:28708927-28712498 REVERSE LENGTH=434	47.9	286	4	1	3
c201	c201.a2	c201.a2.a2	AT1G76510.2 | Symbols: | ARID/BRIGHT DNA-binding domain-containing protein | chr1:28708927-28712498 REVERSE LENGTH=434	47.9	286	4	1	3
c201	c201.a2	c201.a2.a3	AT1G76510.3 | Symbols: | ARID/BRIGHT DNA-binding domain-containing protein | chr1:28708681-28712498 REVERSE LENGTH=493	55	309	4	1	3
c202	c202.a1	c202.a1.a1	AT2G01190.1 | Symbols: | Octicosapeptide/Phox/Bem1p family protein | chr2:115023-117296 FORWARD LENGTH=720	77.2	218	29	1	1
c202	c202.a2	c202.a2.a1	AT2G01190.1 | Symbols: | Octicosapeptide/Phox/Bem1p family protein | chr2:115023-117296 FORWARD LENGTH=720	77.2	403	23	1	1
c202	c202.a3	c202.a3.a1	AT2G01190.1 | Symbols: | Octicosapeptide/Phox/Bem1p family protein | chr2:115023-117296 FORWARD LENGTH=720	77.2	381 382 387	14	2	1
c202	c202.a4	c202.a4.a1	AT2G01190.1 | Symbols: | Octicosapeptide/Phox/Bem1p family protein | chr2:115023-117296 FORWARD LENGTH=720	77.2	186 188	14	1	1
c202	c202.a5	c202.a5.a1	AT2G01190.1 | Symbols: | Octicosapeptide/Phox/Bem1p family protein | chr2:115023-117296 FORWARD LENGTH=720	77.2	49 50	1	1	1
c202	c202.a6	c202.a6.a1	AT2G01190.1 | Symbols: | Octicosapeptide/Phox/Bem1p family protein | chr2:115023-117296 FORWARD LENGTH=720	77.2	199	1	1	1
c203	c203.a1	c203.a1.a1	AT5G64270.1 | Symbols: | splicing factor, putative | chr5:25706909-25710718 FORWARD LENGTH=1269	141.2	116 129	60	3	1
c203	c203.a2	c203.a2.a1	AT5G64270.1 | Symbols: | splicing factor, putative | chr5:25706909-25710718 FORWARD LENGTH=1269	141.2	230	7	1	1
c203	c203.a3	c203.a3.a1	AT5G64270.1 | Symbols: | splicing factor, putative | chr5:25706909-25710718 FORWARD LENGTH=1269	141.2	235 238	6	1	1
c203	c203.a4	c203.a4.a1	AT5G64270.1 | Symbols: | splicing factor, putative | chr5:25706909-25710718 FORWARD LENGTH=1269	141.2	175	4	1	1
c203	c203.a5	c203.a5.a1	AT5G64270.1 | Symbols: | splicing factor, putative | chr5:25706909-25710718 FORWARD LENGTH=1269	141.2	252	3	1	1
c203	c203.a6	c203.a6.a1	AT5G64270.1 | Symbols: | splicing factor, putative | chr5:25706909-25710718 FORWARD LENGTH=1269	141.2	342	2	1	1
c204	c204.a1	c204.a1.a1	AT2G27285.1 | Symbols: | Coiled-coil domain-containing protein 55 (DUF2040) | chr2:11676079-11677897 REVERSE LENGTH=323	38	251 253	81	1	1
c204	c204.a2	c204.a2.a1	AT2G27285.1 | Symbols: | Coiled-coil domain-containing protein 55 (DUF2040) | chr2:11676079-11677897 REVERSE LENGTH=323	38	234	1	1	1
c205	c205.a1	c205.a1.a1	AT1G67230.1 | Symbols: LINC1 | little nuclei1 | chr1:25151561-25156032 REVERSE LENGTH=1132	128.9	774	30	1	1
c205	c205.a2	c205.a2.a1	AT1G67230.1 | Symbols: LINC1 | little nuclei1 | chr1:25151561-25156032 REVERSE LENGTH=1132	128.9	932 933	23	1	1
c205	c205.a3	c205.a3.a1	AT1G67230.1 | Symbols: LINC1 | little nuclei1 | chr1:25151561-25156032 REVERSE LENGTH=1132	128.9	979 985	14	1	1
c205	c205.a4	c205.a4.a1	AT1G67230.1 | Symbols: LINC1 | little nuclei1 | chr1:25151561-25156032 REVERSE LENGTH=1132	128.9	1093 1099 1105	13	3	1
c205	c205.a5	c205.a5.a1	AT1G67230.1 | Symbols: LINC1 | little nuclei1 | chr1:25151561-25156032 REVERSE LENGTH=1132	128.9	865	2	1	1
c206	c206.a1	c206.a1.a1	AT3G46440.1 | Symbols: UXS5 | UDP-XYL synthase 5 | chr3:17089268-17091611 REVERSE LENGTH=341	38.3	8 9 15	81	1	2
c206	c206.a1	c206.a1.a2	AT3G46440.2 | Symbols: UXS5 | UDP-XYL synthase 5 | chr3:17089268-17091611 REVERSE LENGTH=341	38.3	8 9 15	81	1	2
c207	c207.a1	c207.a1.a1	AT1G32400.1 | Symbols: TOM2A | tobamovirus multiplication 2A | chr1:11689393-11690873 REVERSE LENGTH=280	31.5	194 196	33	1	3
c207	c207.a1	c207.a1.a2	AT1G32400.2 | Symbols: TOM2A | tobamovirus multiplication 2A | chr1:11689393-11690873 REVERSE LENGTH=280	31.5	194 196	33	1	3
c207	c207.a1	c207.a1.a3	AT1G32400.3 | Symbols: TOM2A | tobamovirus multiplication 2A | chr1:11689393-11690873 REVERSE LENGTH=280	31.5	194 196	33	1	3
c207	c207.a2	c207.a2.a1	AT1G32400.1 | Symbols: TOM2A | tobamovirus multiplication 2A | chr1:11689393-11690873 REVERSE LENGTH=280	31.5	258 260	30	2	3
c207	c207.a2	c207.a2.a2	AT1G32400.2 | Symbols: TOM2A | tobamovirus multiplication 2A | chr1:11689393-11690873 REVERSE LENGTH=280	31.5	258 260	30	2	3
c207	c207.a2	c207.a2.a3	AT1G32400.3 | Symbols: TOM2A | tobamovirus multiplication 2A | chr1:11689393-11690873 REVERSE LENGTH=280	31.5	258 260	30	2	3
c207	c207.a3	c207.a3.a1	AT1G32400.1 | Symbols: TOM2A | tobamovirus multiplication 2A | chr1:11689393-11690873 REVERSE LENGTH=280	31.5	227 233	17	1	3
c207	c207.a3	c207.a3.a2	AT1G32400.2 | Symbols: TOM2A | tobamovirus multiplication 2A | chr1:11689393-11690873 REVERSE LENGTH=280	31.5	227 233	17	1	3
c207	c207.a3	c207.a3.a3	AT1G32400.3 | Symbols: TOM2A | tobamovirus multiplication 2A | chr1:11689393-11690873 REVERSE LENGTH=280	31.5	227 233	17	1	3
c207	c207.a4	c207.a4.a1	AT1G32400.1 | Symbols: TOM2A | tobamovirus multiplication 2A | chr1:11689393-11690873 REVERSE LENGTH=280	31.5	235	1	1	3
c207	c207.a4	c207.a4.a2	AT1G32400.2 | Symbols: TOM2A | tobamovirus multiplication 2A | chr1:11689393-11690873 REVERSE LENGTH=280	31.5	235	1	1	3
c207	c207.a4	c207.a4.a3	AT1G32400.3 | Symbols: TOM2A | tobamovirus multiplication 2A | chr1:11689393-11690873 REVERSE LENGTH=280	31.5	235	1	1	3
c208	c208.a1	c208.a1.a1	AT1G31870.1 | Symbols: | unknown protein; FUNCTIONS IN: molecular_function unknown; INVOLVED IN: biological_process unknown; LOCATED IN: cytosol, nucleus; EXPRESSED IN: 25 plant structures; EXPRESSED DURING: 15 growth stages; CONTAINS InterPro DOMAIN/s: Protein of unknown function DUF2050, pre-mRNA-splicing factor (InterPro:IPR018609); Has 13303 Blast hits to 9618 proteins in 489 species: Archae …	64.5	244	28	1	2
c208	c208.a1	c208.a1.a2	AT1G31870.2 | Symbols: | unknown protein; FUNCTIONS IN: molecular_function unknown; INVOLVED IN: biological_process unknown; LOCATED IN: cytosol, nucleus; EXPRESSED IN: 25 plant structures; EXPRESSED DURING: 15 growth stages; CONTAINS InterPro DOMAIN/s: Protein of unknown function DUF2050, pre-mRNA-splicing factor (InterPro:IPR018609); Has 35333 Blast hits to 34131 proteins in 2444 species: Archa…	64.5	244	28	1	2
c208	c208.a2	c208.a2.a1	AT1G31870.1 | Symbols: | unknown protein; FUNCTIONS IN: molecular_function unknown; INVOLVED IN: biological_process unknown; LOCATED IN: cytosol, nucleus; EXPRESSED IN: 25 plant structures; EXPRESSED DURING: 15 growth stages; CONTAINS InterPro DOMAIN/s: Protein of unknown function DUF2050, pre-mRNA-splicing factor (InterPro:IPR018609); Has 13303 Blast hits to 9618 proteins in 489 species: Archae …	64.5	326 327	19	1	2
c208	c208.a2	c208.a2.a2	AT1G31870.2 | Symbols: | unknown protein; FUNCTIONS IN: molecular_function unknown; INVOLVED IN: biological_process unknown; LOCATED IN: cytosol, nucleus; EXPRESSED IN: 25 plant structures; EXPRESSED DURING: 15 growth stages; CONTAINS InterPro DOMAIN/s: Protein of unknown function DUF2050, pre-mRNA-splicing factor (InterPro:IPR018609); Has 35333 Blast hits to 34131 proteins in 2444 species: Archa…	64.5	326 327	19	1	2
c208	c208.a3	c208.a3.a1	AT1G31870.1 | Symbols: | unknown protein; FUNCTIONS IN: molecular_function unknown; INVOLVED IN: biological_process unknown; LOCATED IN: cytosol, nucleus; EXPRESSED IN: 25 plant structures; EXPRESSED DURING: 15 growth stages; CONTAINS InterPro DOMAIN/s: Protein of unknown function DUF2050, pre-mRNA-splicing factor (InterPro:IPR018609); Has 13303 Blast hits to 9618 proteins in 489 species: Archae …	64.5	337	14	2	2
c208	c208.a3	c208.a3.a2	AT1G31870.2 | Symbols: | unknown protein; FUNCTIONS IN: molecular_function unknown; INVOLVED IN: biological_process unknown; LOCATED IN: cytosol, nucleus; EXPRESSED IN: 25 plant structures; EXPRESSED DURING: 15 growth stages; CONTAINS InterPro DOMAIN/s: Protein of unknown function DUF2050, pre-mRNA-splicing factor (InterPro:IPR018609); Has 35333 Blast hits to 34131 proteins in 2444 species: Archa…	64.5	337	14	2	2
c208	c208.a4	c208.a4.a1	AT1G31870.1 | Symbols: | unknown protein; FUNCTIONS IN: molecular_function unknown; INVOLVED IN: biological_process unknown; LOCATED IN: cytosol, nucleus; EXPRESSED IN: 25 plant structures; EXPRESSED DURING: 15 growth stages; CONTAINS InterPro DOMAIN/s: Protein of unknown function DUF2050, pre-mRNA-splicing factor (InterPro:IPR018609); Has 13303 Blast hits to 9618 proteins in 489 species: Archae …	64.5	286	8	1	2
c208	c208.a4	c208.a4.a2	AT1G31870.2 | Symbols: | unknown protein; FUNCTIONS IN: molecular_function unknown; INVOLVED IN: biological_process unknown; LOCATED IN: cytosol, nucleus; EXPRESSED IN: 25 plant structures; EXPRESSED DURING: 15 growth stages; CONTAINS InterPro DOMAIN/s: Protein of unknown function DUF2050, pre-mRNA-splicing factor (InterPro:IPR018609); Has 35333 Blast hits to 34131 proteins in 2444 species: Archa…	64.5	286	8	1	2
c208	c208.a5	c208.a5.a1	AT1G31870.1 | Symbols: | unknown protein; FUNCTIONS IN: molecular_function unknown; INVOLVED IN: biological_process unknown; LOCATED IN: cytosol, nucleus; EXPRESSED IN: 25 plant structures; EXPRESSED DURING: 15 growth stages; CONTAINS InterPro DOMAIN/s: Protein of unknown function DUF2050, pre-mRNA-splicing factor (InterPro:IPR018609); Has 13303 Blast hits to 9618 proteins in 489 species: Archae …	64.5	128 130	3	1	2
c208	c208.a5	c208.a5.a2	AT1G31870.2 | Symbols: | unknown protein; FUNCTIONS IN: molecular_function unknown; INVOLVED IN: biological_process unknown; LOCATED IN: cytosol, nucleus; EXPRESSED IN: 25 plant structures; EXPRESSED DURING: 15 growth stages; CONTAINS InterPro DOMAIN/s: Protein of unknown function DUF2050, pre-mRNA-splicing factor (InterPro:IPR018609); Has 35333 Blast hits to 34131 proteins in 2444 species: Archa…	64.5	128 130	3	1	2
c208	c208.a6	c208.a6.a1	AT1G31870.1 | Symbols: | unknown protein; FUNCTIONS IN: molecular_function unknown; INVOLVED IN: biological_process unknown; LOCATED IN: cytosol, nucleus; EXPRESSED IN: 25 plant structures; EXPRESSED DURING: 15 growth stages; CONTAINS InterPro DOMAIN/s: Protein of unknown function DUF2050, pre-mRNA-splicing factor (InterPro:IPR018609); Has 13303 Blast hits to 9618 proteins in 489 species: Archae …	64.5	191	3	1	2
c208	c208.a6	c208.a6.a2	AT1G31870.2 | Symbols: | unknown protein; FUNCTIONS IN: molecular_function unknown; INVOLVED IN: biological_process unknown; LOCATED IN: cytosol, nucleus; EXPRESSED IN: 25 plant structures; EXPRESSED DURING: 15 growth stages; CONTAINS InterPro DOMAIN/s: Protein of unknown function DUF2050, pre-mRNA-splicing factor (InterPro:IPR018609); Has 35333 Blast hits to 34131 proteins in 2444 species: Archa…	64.5	191	3	1	2
c208	c208.a7	c208.a7.a1	AT1G31870.1 | Symbols: | unknown protein; FUNCTIONS IN: molecular_function unknown; INVOLVED IN: biological_process unknown; LOCATED IN: cytosol, nucleus; EXPRESSED IN: 25 plant structures; EXPRESSED DURING: 15 growth stages; CONTAINS InterPro DOMAIN/s: Protein of unknown function DUF2050, pre-mRNA-splicing factor (InterPro:IPR018609); Has 13303 Blast hits to 9618 proteins in 489 species: Archae …	64.5	266 268	2	1	2
c208	c208.a7	c208.a7.a2	AT1G31870.2 | Symbols: | unknown protein; FUNCTIONS IN: molecular_function unknown; INVOLVED IN: biological_process unknown; LOCATED IN: cytosol, nucleus; EXPRESSED IN: 25 plant structures; EXPRESSED DURING: 15 growth stages; CONTAINS InterPro DOMAIN/s: Protein of unknown function DUF2050, pre-mRNA-splicing factor (InterPro:IPR018609); Has 35333 Blast hits to 34131 proteins in 2444 species: Archa…	64.5	266 268	2	1	2
c208	c208.a8	c208.a8.a1	AT1G31870.1 | Symbols: | unknown protein; FUNCTIONS IN: molecular_function unknown; INVOLVED IN: biological_process unknown; LOCATED IN: cytosol, nucleus; EXPRESSED IN: 25 plant structures; EXPRESSED DURING: 15 growth stages; CONTAINS InterPro DOMAIN/s: Protein of unknown function DUF2050, pre-mRNA-splicing factor (InterPro:IPR018609); Has 13303 Blast hits to 9618 proteins in 489 species: Archae …	64.5	303	2	1	2
c208	c208.a8	c208.a8.a2	AT1G31870.2 | Symbols: | unknown protein; FUNCTIONS IN: molecular_function unknown; INVOLVED IN: biological_process unknown; LOCATED IN: cytosol, nucleus; EXPRESSED IN: 25 plant structures; EXPRESSED DURING: 15 growth stages; CONTAINS InterPro DOMAIN/s: Protein of unknown function DUF2050, pre-mRNA-splicing factor (InterPro:IPR018609); Has 35333 Blast hits to 34131 proteins in 2444 species: Archa…	64.5	303	2	1	2
c208	c208.a9	c208.a9.a1	AT1G31870.1 | Symbols: | unknown protein; FUNCTIONS IN: molecular_function unknown; INVOLVED IN: biological_process unknown; LOCATED IN: cytosol, nucleus; EXPRESSED IN: 25 plant structures; EXPRESSED DURING: 15 growth stages; CONTAINS InterPro DOMAIN/s: Protein of unknown function DUF2050, pre-mRNA-splicing factor (InterPro:IPR018609); Has 13303 Blast hits to 9618 proteins in 489 species: Archae …	64.5	233	1	1	2
c208	c208.a9	c208.a9.a2	AT1G31870.2 | Symbols: | unknown protein; FUNCTIONS IN: molecular_function unknown; INVOLVED IN: biological_process unknown; LOCATED IN: cytosol, nucleus; EXPRESSED IN: 25 plant structures; EXPRESSED DURING: 15 growth stages; CONTAINS InterPro DOMAIN/s: Protein of unknown function DUF2050, pre-mRNA-splicing factor (InterPro:IPR018609); Has 35333 Blast hits to 34131 proteins in 2444 species: Archa…	64.5	233	1	1	2
c209	c209.a1	c209.a1.a1	AT2G19385.1 | Symbols: | zinc ion binding | chr2:8387149-8388581 FORWARD LENGTH=275	30.6	184 185	80	2	1
c210	c210.a1	c210.a1.a1	AT3G10980.1 | Symbols: | PLAC8 family protein | chr3:3438810-3440501 FORWARD LENGTH=563	63.1	552 555	55	1	1
c210	c210.a2	c210.a2.a1	AT3G10980.1 | Symbols: | PLAC8 family protein | chr3:3438810-3440501 FORWARD LENGTH=563	63.1	533	22	1	1
c210	c210.a3	c210.a3.a1	AT3G10980.1 | Symbols: | PLAC8 family protein | chr3:3438810-3440501 FORWARD LENGTH=563	63.1	521 523	2	1	1
c210	c210.a4	c210.a4.a1	AT3G10980.1 | Symbols: | PLAC8 family protein | chr3:3438810-3440501 FORWARD LENGTH=563	63.1	489	1	1	1
c211	c211.a1	c211.a1.a1	AT5G64813.1 | Symbols: LIP1 | Ras-related small GTP-binding family protein | chr5:25910836-25912625 FORWARD LENGTH=342	37.6	170 173	58	2	1
c211	c211.a2	c211.a2.a1	AT5G64813.1 | Symbols: LIP1 | Ras-related small GTP-binding family protein | chr5:25910836-25912625 FORWARD LENGTH=342	37.6	68 71 72 73 74	17	1	1
c211	c211.a3	c211.a3.a1	AT5G64813.1 | Symbols: LIP1 | Ras-related small GTP-binding family protein | chr5:25910836-25912625 FORWARD LENGTH=342	37.6	264 265	4	2	1
c212	c212.a1	c212.a1.a1	AT5G57610.1 | Symbols: | Protein kinase superfamily protein with octicosapeptide/Phox/Bem1p domain | chr5:23325307-23329099 FORWARD LENGTH=1054	117.2	251 258 260	41	1	1
c212	c212.a2	c212.a2.a1	AT5G57610.1 | Symbols: | Protein kinase superfamily protein with octicosapeptide/Phox/Bem1p domain | chr5:23325307-23329099 FORWARD LENGTH=1054	117.2	239 240	17	1	1
c212	c212.a3	c212.a3.a1	AT5G57610.1 | Symbols: | Protein kinase superfamily protein with octicosapeptide/Phox/Bem1p domain | chr5:23325307-23329099 FORWARD LENGTH=1054	117.2	220	15	1	1
c212	c212.a4	c212.a4.a1	AT5G57610.1 | Symbols: | Protein kinase superfamily protein with octicosapeptide/Phox/Bem1p domain | chr5:23325307-23329099 FORWARD LENGTH=1054	117.2	557	2	1	1
c212	c212.a5	c212.a5.a1	AT5G57610.1 | Symbols: | Protein kinase superfamily protein with octicosapeptide/Phox/Bem1p domain | chr5:23325307-23329099 FORWARD LENGTH=1054	117.2	204 207 208	2	1	1
c212	c212.a6	c212.a6.a1	AT5G57610.1 | Symbols: | Protein kinase superfamily protein with octicosapeptide/Phox/Bem1p domain | chr5:23325307-23329099 FORWARD LENGTH=1054	117.2	568 569	1	1	1
c212	c212.a7	c212.a7.a1	AT5G57610.1 | Symbols: | Protein kinase superfamily protein with octicosapeptide/Phox/Bem1p domain | chr5:23325307-23329099 FORWARD LENGTH=1054	117.2	704	1	1	1
c213	c213.a1	c213.a1.a1	AT2G30710.1 | Symbols: | Ypt/Rab-GAP domain of gyp1p superfamily protein | chr2:13086147-13088991 REVERSE LENGTH=440	51.4	56 58	48	2	1
c213	c213.a2	c213.a2.a1	AT2G30710.1 | Symbols: | Ypt/Rab-GAP domain of gyp1p superfamily protein | chr2:13086147-13088991 REVERSE LENGTH=440	51.4	47 50	30	2	1
c214	c214.a1	c214.a1.a1	AT5G63260.1 | Symbols: | Zinc finger C-x8-C-x5-C-x3-H type family protein | chr5:25361900-25364453 FORWARD LENGTH=435	48.5	230	46	1	2
c214	c214.a1	c214.a1.a2	AT5G63260.2 | Symbols: | Zinc finger C-x8-C-x5-C-x3-H type family protein | chr5:25361900-25364453 FORWARD LENGTH=451	50.4	246	46	1	2
c214	c214.a2	c214.a2.a1	AT5G63260.1 | Symbols: | Zinc finger C-x8-C-x5-C-x3-H type family protein | chr5:25361900-25364453 FORWARD LENGTH=435	48.5	35 41	20	1	2
c214	c214.a2	c214.a2.a2	AT5G63260.2 | Symbols: | Zinc finger C-x8-C-x5-C-x3-H type family protein | chr5:25361900-25364453 FORWARD LENGTH=451	50.4	35 41	20	1	2
c214	c214.a3	c214.a3.a1	AT5G63260.1 | Symbols: | Zinc finger C-x8-C-x5-C-x3-H type family protein | chr5:25361900-25364453 FORWARD LENGTH=435	48.5	61	7	1	2
c214	c214.a3	c214.a3.a2	AT5G63260.2 | Symbols: | Zinc finger C-x8-C-x5-C-x3-H type family protein | chr5:25361900-25364453 FORWARD LENGTH=451	50.4	61	7	1	2
c214	c214.a4	c214.a4.a1	AT5G63260.1 | Symbols: | Zinc finger C-x8-C-x5-C-x3-H type family protein | chr5:25361900-25364453 FORWARD LENGTH=435	48.5	412	5	1	2
c214	c214.a4	c214.a4.a2	AT5G63260.2 | Symbols: | Zinc finger C-x8-C-x5-C-x3-H type family protein | chr5:25361900-25364453 FORWARD LENGTH=451	50.4	428	5	1	2
c215	c215.a1	c215.a1.a1	AT3G13437.1 | Symbols: | unknown protein; FUNCTIONS IN: molecular_function unknown; INVOLVED IN: biological_process unknown; LOCATED IN: endomembrane system; Has 4 Blast hits to 4 proteins in 2 species: Archae - 0; Bacteria - 0; Metazoa - 0; Fungi - 0; Plants - 4; Viruses - 0; Other Eukaryotes - 0 (source: NCBI BLink). | chr3:4376393-4376692 FORWARD LENGTH=70	7.9	33	77	1	1
c216	c216.a1	c216.a1.a1	AT4G09320.1 | Symbols: NDPK1 | Nucleoside diphosphate kinase family protein | chr4:5923424-5924366 FORWARD LENGTH=169	18.7	137 139	77	2	1
c217	c217.a1	c217.a1.a1	AT1G06410.1 | Symbols: ATTPS7, TPS7, ATTPSA | trehalose-phosphatase/synthase 7 | chr1:1955413-1958153 FORWARD LENGTH=851	96.5	5 6 7	67	1	1
c217	c217.a2	c217.a2.a1	AT1G06410.1 | Symbols: ATTPS7, TPS7, ATTPSA | trehalose-phosphatase/synthase 7 | chr1:1955413-1958153 FORWARD LENGTH=851	96.5	32 47	10	1	1
c218	c218.a1	c218.a1.a1	AT2G46270.1 | Symbols: GBF3 | G-box binding factor 3 | chr2:19000859-19002901 FORWARD LENGTH=382	41	4 5	53	1	2
c218	c218.a1	c218.a1.a2	AT2G46270.2 | Symbols: GBF3 | G-box binding factor 3 | chr2:19000859-19002901 FORWARD LENGTH=359	38.5	4 5	53	1	2
c218	c218.a2	c218.a2.a1	AT2G46270.1 | Symbols: GBF3 | G-box binding factor 3 | chr2:19000859-19002901 FORWARD LENGTH=382	41	205 206 209 211	23	1	2
c218	c218.a2	c218.a2.a2	AT2G46270.2 | Symbols: GBF3 | G-box binding factor 3 | chr2:19000859-19002901 FORWARD LENGTH=359	38.5	205 206 209 211	23	1	2
c219	c219.a1	c219.a1.a1	AT1G07110.1 | Symbols: F2KP, ATF2KP, FKFBP | fructose-2,6-bisphosphatase | chr1:2178363-2183980 REVERSE LENGTH=744	82.4	244	38	1	2
c219	c219.a1	c219.a1.a2	AT3G30200.1 | Symbols: | Plant transposase (Ptta/En/Spm family) | chr3:11827752-11834262 REVERSE LENGTH=510	57.5	154	38	1	2
c219	c219.a2	c219.a2.a1	AT1G07110.1 | Symbols: F2KP, ATF2KP, FKFBP | fructose-2,6-bisphosphatase | chr1:2178363-2183980 REVERSE LENGTH=744	82.4	301 303	37	1	1
c219	c219.a3	c219.a3.a1	AT1G07110.1 | Symbols: F2KP, ATF2KP, FKFBP | fructose-2,6-bisphosphatase | chr1:2178363-2183980 REVERSE LENGTH=744	82.4	274	1	1	1
c220	c220.a1	c220.a1.a1	AT3G58170.1 | Symbols: ATBS14A, ATBET11, BET11, BS14A | BET1P/SFT1P-like protein 14A | chr3:21542632-21543775 REVERSE LENGTH=122	13.9	56	59	1	1
c220	c220.a2	c220.a2.a1	AT3G58170.1 | Symbols: ATBS14A, ATBET11, BET11, BS14A | BET1P/SFT1P-like protein 14A | chr3:21542632-21543775 REVERSE LENGTH=122	13.9	27 28 29 30	16	1	1
c221	c221.a1	c221.a1.a1	AT5G61790.1 | Symbols: CNX1, ATCNX1 | calnexin 1 | chr5:24827394-24829642 REVERSE LENGTH=530	60.4	508	74	2	1
c222	c222.a1	c222.a1.a1	AT4G01410.1 | Symbols: | Late embryogenesis abundant (LEA) hydroxyproline-rich glycoprotein family | chr4:578308-578991 FORWARD LENGTH=227	24.4	21 23 24 25	74	1	1
c223	c223.a1	c223.a1.a1	AT3G10480.1 | Symbols: ANAC050, NAC050 | NAC domain containing protein 50 | chr3:3264410-3266781 FORWARD LENGTH=447	50.2	383	74	2	3
c223	c223.a1	c223.a1.a2	AT3G10480.2 | Symbols: ANAC050, NAC050 | NAC domain containing protein 50 | chr3:3264410-3266781 FORWARD LENGTH=446	50.1	382	74	2	3
c223	c223.a1	c223.a1.a3	AT3G10480.3 | Symbols: ANAC050, NAC050 | NAC domain containing protein 50 | chr3:3264410-3266781 FORWARD LENGTH=526	59.3	462	74	2	3
c224	c224.a1	c224.a1.a1	AT1G21580.1 | Symbols: | Zinc finger C-x8-C-x5-C-x3-H type family protein | chr1:7557822-7565655 REVERSE LENGTH=2166	238.4	378	42	1	1
c224	c224.a2	c224.a2.a1	AT1G21580.1 | Symbols: | Zinc finger C-x8-C-x5-C-x3-H type family protein | chr1:7557822-7565655 REVERSE LENGTH=2166	238.4	708	21	2	1
c224	c224.a3	c224.a3.a1	AT1G21580.1 | Symbols: | Zinc finger C-x8-C-x5-C-x3-H type family protein | chr1:7557822-7565655 REVERSE LENGTH=2166	238.4	47	9	1	1
c224	c224.a4	c224.a4.a1	AT1G21580.1 | Symbols: | Zinc finger C-x8-C-x5-C-x3-H type family protein | chr1:7557822-7565655 REVERSE LENGTH=2166	238.4	473 475	2	1	1
c225	c225.a1	c225.a1.a1	AT1G67580.1 | Symbols: | Protein kinase superfamily protein | chr1:25327727-25330965 REVERSE LENGTH=752	85.1	728	35	1	2
c225	c225.a1	c225.a1.a2	AT1G67580.2 | Symbols: | Protein kinase superfamily protein | chr1:25327727-25330965 REVERSE LENGTH=752	85.1	728	35	1	2
c225	c225.a2	c225.a2.a1	AT1G67580.1 | Symbols: | Protein kinase superfamily protein | chr1:25327727-25330965 REVERSE LENGTH=752	85.1	278	24	2	2
c225	c225.a2	c225.a2.a2	AT1G67580.2 | Symbols: | Protein kinase superfamily protein | chr1:25327727-25330965 REVERSE LENGTH=752	85.1	278	24	2	2
c225	c225.a3	c225.a3.a1	AT1G67580.1 | Symbols: | Protein kinase superfamily protein | chr1:25327727-25330965 REVERSE LENGTH=752	85.1	309 311	15	1	2
c225	c225.a3	c225.a3.a2	AT1G67580.2 | Symbols: | Protein kinase superfamily protein | chr1:25327727-25330965 REVERSE LENGTH=752	85.1	309 311	15	1	2
c226	c226.a1	c226.a1.a1	AT1G79570.1 | Symbols: | Protein kinase superfamily protein with octicosapeptide/Phox/Bem1p domain | chr1:29932856-29937540 REVERSE LENGTH=1248	137	154 155	44	1	1
c226	c226.a2	c226.a2.a1	AT1G79570.1 | Symbols: | Protein kinase superfamily protein with octicosapeptide/Phox/Bem1p domain | chr1:29932856-29937540 REVERSE LENGTH=1248	137	128 130	11	1	1
c226	c226.a3	c226.a3.a1	AT1G79570.1 | Symbols: | Protein kinase superfamily protein with octicosapeptide/Phox/Bem1p domain | chr1:29932856-29937540 REVERSE LENGTH=1248	137	144	10	1	1
c226	c226.a4	c226.a4.a1	AT1G79570.1 | Symbols: | Protein kinase superfamily protein with octicosapeptide/Phox/Bem1p domain | chr1:29932856-29937540 REVERSE LENGTH=1248	137	166 167 168	4	1	1
c226	c226.a5	c226.a5.a1	AT1G79570.1 | Symbols: | Protein kinase superfamily protein with octicosapeptide/Phox/Bem1p domain | chr1:29932856-29937540 REVERSE LENGTH=1248	137	653 655 658	3	1	1
c226	c226.a6	c226.a6.a1	AT1G79570.1 | Symbols: | Protein kinase superfamily protein with octicosapeptide/Phox/Bem1p domain | chr1:29932856-29937540 REVERSE LENGTH=1248	137	106	1	1	1
c227	c227.a1	c227.a1.a1	AT4G19490.1 | Symbols: ATVPS54, VPS54 | VPS54 | chr4:10616017-10622934 FORWARD LENGTH=1034	113.7	39 41 44	61	1	2
c227	c227.a1	c227.a1.a2	AT4G19490.2 | Symbols: ATVPS54, VPS54 | VPS54 | chr4:10616017-10622934 FORWARD LENGTH=1034	113.7	39 41 44	61	1	2
c227	c227.a2	c227.a2.a1	AT4G19490.1 | Symbols: ATVPS54, VPS54 | VPS54 | chr4:10616017-10622934 FORWARD LENGTH=1034	113.7	18 19	10	1	2
c227	c227.a2	c227.a2.a2	AT4G19490.2 | Symbols: ATVPS54, VPS54 | VPS54 | chr4:10616017-10622934 FORWARD LENGTH=1034	113.7	18 19	10	1	2
c227	c227.a3	c227.a3.a1	AT4G19490.1 | Symbols: ATVPS54, VPS54 | VPS54 | chr4:10616017-10622934 FORWARD LENGTH=1034	113.7	545	2	1	2
c227	c227.a3	c227.a3.a2	AT4G19490.2 | Symbols: ATVPS54, VPS54 | VPS54 | chr4:10616017-10622934 FORWARD LENGTH=1034	113.7	545	2	1	2
c228	c228.a1	c228.a1.a1	AT2G38610.1 | Symbols: | RNA-binding KH domain-containing protein | chr2:16147552-16149638 REVERSE LENGTH=286	31.6	263 273	39	2	2
c228	c228.a1	c228.a1.a2	AT2G38610.2 | Symbols: | RNA-binding KH domain-containing protein | chr2:16147552-16149638 REVERSE LENGTH=286	31.6	263 273	39	2	2
c228	c228.a2	c228.a2.a1	AT2G38610.1 | Symbols: | RNA-binding KH domain-containing protein | chr2:16147552-16149638 REVERSE LENGTH=286	31.6	128	33	1	2
c228	c228.a2	c228.a2.a2	AT2G38610.2 | Symbols: | RNA-binding KH domain-containing protein | chr2:16147552-16149638 REVERSE LENGTH=286	31.6	128	33	1	2
c228	c228.a3	c228.a3.a1	AT2G38610.1 | Symbols: | RNA-binding KH domain-containing protein | chr2:16147552-16149638 REVERSE LENGTH=286	31.6	24	1	1	2
c228	c228.a3	c228.a3.a2	AT2G38610.2 | Symbols: | RNA-binding KH domain-containing protein | chr2:16147552-16149638 REVERSE LENGTH=286	31.6	24	1	1	2
c229	c229.a1	c229.a1.a1	AT5G07350.1 | Symbols: Tudor1, AtTudor1, TSN1 | TUDOR-SN protein 1 | chr5:2320344-2324892 REVERSE LENGTH=991	108	975	49	1	2
c229	c229.a1	c229.a1.a2	AT5G07350.2 | Symbols: Tudor1, AtTudor1, TSN1 | TUDOR-SN protein 1 | chr5:2320021-2324892 REVERSE LENGTH=1007	109.9	975	49	1	2
c229	c229.a2	c229.a2.a1	AT5G07350.1 | Symbols: Tudor1, AtTudor1, TSN1 | TUDOR-SN protein 1 | chr5:2320344-2324892 REVERSE LENGTH=991	108	722	12	1	2
c229	c229.a2	c229.a2.a2	AT5G07350.2 | Symbols: Tudor1, AtTudor1, TSN1 | TUDOR-SN protein 1 | chr5:2320021-2324892 REVERSE LENGTH=1007	109.9	722	12	1	2
c229	c229.a3	c229.a3.a1	AT5G07350.1 | Symbols: Tudor1, AtTudor1, TSN1 | TUDOR-SN protein 1 | chr5:2320344-2324892 REVERSE LENGTH=991	108	461 468 469	11	1	2
c229	c229.a3	c229.a3.a2	AT5G07350.2 | Symbols: Tudor1, AtTudor1, TSN1 | TUDOR-SN protein 1 | chr5:2320021-2324892 REVERSE LENGTH=1007	109.9	461 468 469	11	1	2
c229	c229.a4	c229.a4.a1	AT5G07350.1 | Symbols: Tudor1, AtTudor1, TSN1 | TUDOR-SN protein 1 | chr5:2320344-2324892 REVERSE LENGTH=991	108	266	1	1	2
c229	c229.a4	c229.a4.a2	AT5G07350.2 | Symbols: Tudor1, AtTudor1, TSN1 | TUDOR-SN protein 1 | chr5:2320021-2324892 REVERSE LENGTH=1007	109.9	266	1	1	2
c230	c230.a1	c230.a1.a1	AT5G55470.1 | Symbols: ATNHX3, NHX3 | Na+/H+ (sodium hydrogen) exchanger 3 | chr5:22469553-22472585 REVERSE LENGTH=529	58.7	464	73	1	1
c231	c231.a1	c231.a1.a1	AT1G04080.1 | Symbols: PRP39 | Tetratricopeptide repeat (TPR)-like superfamily protein | chr1:1051803-1056550 FORWARD LENGTH=768	85.1	304	71	3	3
c231	c231.a1	c231.a1.a2	AT1G04080.2 | Symbols: PRP39 | Tetratricopeptide repeat (TPR)-like superfamily protein | chr1:1053171-1056550 FORWARD LENGTH=582	64.8	118	71	3	3
c231	c231.a1	c231.a1.a3	AT1G04080.3 | Symbols: PRP39 | Tetratricopeptide repeat (TPR)-like superfamily protein | chr1:1051803-1056550 FORWARD LENGTH=823	91	304	71	3	3
c231	c231.a2	c231.a2.a1	AT1G04080.1 | Symbols: PRP39 | Tetratricopeptide repeat (TPR)-like superfamily protein | chr1:1051803-1056550 FORWARD LENGTH=768	85.1	97	1	1	2
c231	c231.a2	c231.a2.a3	AT1G04080.3 | Symbols: PRP39 | Tetratricopeptide repeat (TPR)-like superfamily protein | chr1:1051803-1056550 FORWARD LENGTH=823	91	97	1	1	2
c232	c232.a1	c232.a1.a1	AT5G16260.1 | Symbols: ELF9 | RNA binding (RRM/RBD/RNP motifs) family protein | chr5:5311363-5315496 FORWARD LENGTH=519	57.8	156	72	2	1
c233	c233.a1	c233.a1.a1	AT3G07660.1 | Symbols: | Kinase-related protein of unknown function (DUF1296) | chr3:2445275-2450372 REVERSE LENGTH=841	89.9	225 226	28	1	1
c233	c233.a2	c233.a2.a1	AT3G07660.1 | Symbols: | Kinase-related protein of unknown function (DUF1296) | chr3:2445275-2450372 REVERSE LENGTH=841	89.9	549 554	25	1	1
c233	c233.a3	c233.a3.a1	AT3G07660.1 | Symbols: | Kinase-related protein of unknown function (DUF1296) | chr3:2445275-2450372 REVERSE LENGTH=841	89.9	127 128 129 130 131	9	1	1
c233	c233.a4	c233.a4.a1	AT3G07660.1 | Symbols: | Kinase-related protein of unknown function (DUF1296) | chr3:2445275-2450372 REVERSE LENGTH=841	89.9	346	4	1	1
c233	c233.a5	c233.a5.a1	AT3G07660.1 | Symbols: | Kinase-related protein of unknown function (DUF1296) | chr3:2445275-2450372 REVERSE LENGTH=841	89.9	417	3	1	1
c233	c233.a6	c233.a6.a1	AT3G07660.1 | Symbols: | Kinase-related protein of unknown function (DUF1296) | chr3:2445275-2450372 REVERSE LENGTH=841	89.9	181 182	2	1	1
c233	c233.a7	c233.a7.a1	AT3G07660.1 | Symbols: | Kinase-related protein of unknown function (DUF1296) | chr3:2445275-2450372 REVERSE LENGTH=841	89.9	173	1	1	1
c234	c234.a1	c234.a1.a1	AT3G15880.1 | Symbols: WSIP2, TPR4 | WUS-interacting protein 2 | chr3:5364792-5371869 REVERSE LENGTH=1135	123.9	288 291 293 295 298	72	2	3
c234	c234.a1	c234.a1.a2	AT3G15880.2 | Symbols: WSIP2, TPR4 | WUS-interacting protein 2 | chr3:5364454-5371869 REVERSE LENGTH=1137	124	288 291 293 295 298	72	2	3
c234	c234.a1	c234.a1.a3	AT3G15880.3 | Symbols: WSIP2 | WUS-interacting protein 2 | chr3:5364792-5371869 REVERSE LENGTH=1125	122.7	288 291 293 295 298	72	2	3
c235	c235.a1	c235.a1.a1	AT1G48410.1 | Symbols: AGO1 | Stabilizer of iron transporter SufD / Polynucleotidyl transferase | chr1:17886285-17891892 REVERSE LENGTH=1048	116	1000 1001 1003	68	1	3
c235	c235.a1	c235.a1.a2	AT1G48410.2 | Symbols: AGO1 | Stabilizer of iron transporter SufD / Polynucleotidyl transferase | chr1:17886285-17891892 REVERSE LENGTH=1050	116.3	1002 1003 1005	68	1	3
c235	c235.a1	c235.a1.a3	AT1G48410.3 | Symbols: AGO1 | Stabilizer of iron transporter SufD / Polynucleotidyl transferase | chr1:17886285-17891892 REVERSE LENGTH=1050	116.3	1002 1003 1005	68	1	3
c235	c235.a2	c235.a2.a1	AT1G48410.1 | Symbols: AGO1 | Stabilizer of iron transporter SufD / Polynucleotidyl transferase | chr1:17886285-17891892 REVERSE LENGTH=1048	116	11 17	4	2	3
c235	c235.a2	c235.a2.a2	AT1G48410.2 | Symbols: AGO1 | Stabilizer of iron transporter SufD / Polynucleotidyl transferase | chr1:17886285-17891892 REVERSE LENGTH=1050	116.3	11 17	4	2	3
c235	c235.a2	c235.a2.a3	AT1G48410.3 | Symbols: AGO1 | Stabilizer of iron transporter SufD / Polynucleotidyl transferase | chr1:17886285-17891892 REVERSE LENGTH=1050	116.3	11 17	4	2	3
c236	c236.a1	c236.a1.a1	AT3G17900.1 | Symbols: | unknown protein; FUNCTIONS IN: molecular_function unknown; INVOLVED IN: biological_process unknown; LOCATED IN: cellular_component unknown; EXPRESSED IN: 23 plant structures; EXPRESSED DURING: 13 growth stages; Has 45 Blast hits to 44 proteins in 14 species: Archae - 0; Bacteria - 0; Metazoa - 2; Fungi - 2; Plants - 39; Viruses - 0; Other Eukaryotes - 2 (source: NCBI BLin…	91.4	606 609	33	1	1
c236	c236.a2	c236.a2.a1	AT3G17900.1 | Symbols: | unknown protein; FUNCTIONS IN: molecular_function unknown; INVOLVED IN: biological_process unknown; LOCATED IN: cellular_component unknown; EXPRESSED IN: 23 plant structures; EXPRESSED DURING: 13 growth stages; Has 45 Blast hits to 44 proteins in 14 species: Archae - 0; Bacteria - 0; Metazoa - 2; Fungi - 2; Plants - 39; Viruses - 0; Other Eukaryotes - 2 (source: NCBI BLin…	91.4	400 401 402 404	29	1	1
c236	c236.a3	c236.a3.a1	AT3G17900.1 | Symbols: | unknown protein; FUNCTIONS IN: molecular_function unknown; INVOLVED IN: biological_process unknown; LOCATED IN: cellular_component unknown; EXPRESSED IN: 23 plant structures; EXPRESSED DURING: 13 growth stages; Has 45 Blast hits to 44 proteins in 14 species: Archae - 0; Bacteria - 0; Metazoa - 2; Fungi - 2; Plants - 39; Viruses - 0; Other Eukaryotes - 2 (source: NCBI BLin…	91.4	64	5	1	1
c236	c236.a4	c236.a4.a1	AT3G17900.1 | Symbols: | unknown protein; FUNCTIONS IN: molecular_function unknown; INVOLVED IN: biological_process unknown; LOCATED IN: cellular_component unknown; EXPRESSED IN: 23 plant structures; EXPRESSED DURING: 13 growth stages; Has 45 Blast hits to 44 proteins in 14 species: Archae - 0; Bacteria - 0; Metazoa - 2; Fungi - 2; Plants - 39; Viruses - 0; Other Eukaryotes - 2 (source: NCBI BLin…	91.4	593	5	1	1
c237	c237.a1	c237.a1.a1	AT3G45190.1 | Symbols: | SIT4 phosphatase-associated family protein | chr3:16541994-16548161 REVERSE LENGTH=789	87.5	712	62	1	1
c237	c237.a2	c237.a2.a1	AT3G45190.1 | Symbols: | SIT4 phosphatase-associated family protein | chr3:16541994-16548161 REVERSE LENGTH=789	87.5	678 679 680	10	1	1
c238	c238.a1	c238.a1.a1	AT2G36350.1 | Symbols: | Protein kinase superfamily protein | chr2:15238903-15241864 FORWARD LENGTH=949	104.3	795 797 801	67	1	4
c238	c238.a1	c238.a1.a2	AT3G52890.1 | Symbols: KIPK | KCBP-interacting protein kinase | chr3:19609150-19612032 FORWARD LENGTH=934	102.5	776 778 782	67	1	4
c238	c238.a1	c238.a1.a3	AT3G52890.2 | Symbols: KIPK | KCBP-interacting protein kinase | chr3:19609150-19612032 FORWARD LENGTH=934	102.5	776 778 782	67	1	4
c238	c238.a1	c238.a1.a4	AT5G03640.1 | Symbols: | Protein kinase superfamily protein | chr5:927915-930781 FORWARD LENGTH=926	102	775 777 781	67	1	4
c238	c238.a2	c238.a2.a1	AT2G36350.1 | Symbols: | Protein kinase superfamily protein | chr2:15238903-15241864 FORWARD LENGTH=949	104.3	437	4	1	1
c238	c238.a3	c238.a3.a1	AT2G36350.1 | Symbols: | Protein kinase superfamily protein | chr2:15238903-15241864 FORWARD LENGTH=949	104.3	407 408 409 410	1	1	1
c239	c239.a1	c239.a1.a1	AT5G54430.1 | Symbols: ATPHOS32, PHOS32 | Adenine nucleotide alpha hydrolases-like superfamily protein | chr5:22097563-22099693 REVERSE LENGTH=242	26.1	219 231 233	71	2	1
c240	c240.a1	c240.a1.a1	AT4G21020.1 | Symbols: | Late embryogenesis abundant protein (LEA) family protein | chr4:11228263-11229392 FORWARD LENGTH=266	29.3	161	38	1	1
c240	c240.a2	c240.a2.a1	AT4G21020.1 | Symbols: | Late embryogenesis abundant protein (LEA) family protein | chr4:11228263-11229392 FORWARD LENGTH=266	29.3	41 42 44	20	3	1
c240	c240.a3	c240.a3.a1	AT4G21020.1 | Symbols: | Late embryogenesis abundant protein (LEA) family protein | chr4:11228263-11229392 FORWARD LENGTH=266	29.3	73	13	2	1
c241	c241.a1	c241.a1.a1	AT1G80530.1 | Symbols: | Major facilitator superfamily protein | chr1:30278224-30280247 REVERSE LENGTH=561	60.6	271 272 276	71	1	1
c242	c242.a1	c242.a1.a1	AT2G41840.1 | Symbols: | Ribosomal protein S5 family protein | chr2:17460016-17461398 REVERSE LENGTH=285	30.8	273 274 275	58	1	1
c242	c242.a2	c242.a2.a1	AT2G41840.1 | Symbols: | Ribosomal protein S5 family protein | chr2:17460016-17461398 REVERSE LENGTH=285	30.8	258	12	1	1
c242	c242.a3	c242.a3.a1	AT2G41840.1 | Symbols: | Ribosomal protein S5 family protein | chr2:17460016-17461398 REVERSE LENGTH=285	30.8	49	1	1	1
c243	c243.a1	c243.a1.a1	AT3G23920.1 | Symbols: BAM1, BMY7, TR-BAMY | beta-amylase 1 | chr3:8641722-8644199 FORWARD LENGTH=575	63.6	31	56	1	1
c243	c243.a2	c243.a2.a1	AT3G23920.1 | Symbols: BAM1, BMY7, TR-BAMY | beta-amylase 1 | chr3:8641722-8644199 FORWARD LENGTH=575	63.6	55 59	15	1	1
c244	c244.a1	c244.a1.a1	AT3G63460.1 | Symbols: | transducin family protein / WD-40 repeat family protein | chr3:23431009-23437241 REVERSE LENGTH=1104	119.7	481 482	28	1	3
c244	c244.a1	c244.a1.a2	AT3G63460.2 | Symbols: | transducin family protein / WD-40 repeat family protein | chr3:23431009-23437241 REVERSE LENGTH=1102	119.5	479 480	28	1	3
c244	c244.a1	c244.a1.a3	AT3G63460.3 | Symbols: | transducin family protein / WD-40 repeat family protein | chr3:23431009-23437241 REVERSE LENGTH=1094	118.5	471 472	28	1	3
c244	c244.a2	c244.a2.a1	AT3G63460.1 | Symbols: | transducin family protein / WD-40 repeat family protein | chr3:23431009-23437241 REVERSE LENGTH=1104	119.7	538	23	1	3
c244	c244.a2	c244.a2.a2	AT3G63460.2 | Symbols: | transducin family protein / WD-40 repeat family protein | chr3:23431009-23437241 REVERSE LENGTH=1102	119.5	536	23	1	3
c244	c244.a2	c244.a2.a3	AT3G63460.3 | Symbols: | transducin family protein / WD-40 repeat family protein | chr3:23431009-23437241 REVERSE LENGTH=1094	118.5	528	23	1	3
c244	c244.a3	c244.a3.a1	AT3G63460.1 | Symbols: | transducin family protein / WD-40 repeat family protein | chr3:23431009-23437241 REVERSE LENGTH=1104	119.7	880 881	20	1	3
c244	c244.a3	c244.a3.a2	AT3G63460.2 | Symbols: | transducin family protein / WD-40 repeat family protein | chr3:23431009-23437241 REVERSE LENGTH=1102	119.5	878 879	20	1	3
c244	c244.a3	c244.a3.a3	AT3G63460.3 | Symbols: | transducin family protein / WD-40 repeat family protein | chr3:23431009-23437241 REVERSE LENGTH=1094	118.5	870 871	20	1	3
c245	c245.a1	c245.a1.a1	AT5G12370.1 | Symbols: SEC10 | exocyst complex component sec10 | chr5:4003002-4008445 REVERSE LENGTH=825	89.5	12 13 14	61	1	3
c245	c245.a1	c245.a1.a2	AT5G12370.2 | Symbols: SEC10 | exocyst complex component sec10 | chr5:4003002-4008445 REVERSE LENGTH=825	89.5	12 13 14	61	1	3
c245	c245.a1	c245.a1.a3	AT5G12370.3 | Symbols: SEC10 | exocyst complex component sec10 | chr5:4003002-4008445 REVERSE LENGTH=820	88.9	12 13 14	61	1	3
c245	c245.a2	c245.a2.a1	AT5G12370.1 | Symbols: SEC10 | exocyst complex component sec10 | chr5:4003002-4008445 REVERSE LENGTH=825	89.5	475 477 478 480	10	1	3
c245	c245.a2	c245.a2.a2	AT5G12370.2 | Symbols: SEC10 | exocyst complex component sec10 | chr5:4003002-4008445 REVERSE LENGTH=825	89.5	475 477 478 480	10	1	3
c245	c245.a2	c245.a2.a3	AT5G12370.3 | Symbols: SEC10 | exocyst complex component sec10 | chr5:4003002-4008445 REVERSE LENGTH=820	88.9	475 477 478 480	10	1	3
c246	c246.a1	c246.a1.a1	AT3G22380.1 | Symbols: TIC | time for coffee | chr3:7913181-7918879 FORWARD LENGTH=1550	164.2	32	26	1	2
c246	c246.a1	c246.a1.a2	AT3G22380.2 | Symbols: TIC | time for coffee | chr3:7913181-7918967 FORWARD LENGTH=1555	164.7	32	26	1	2
c246	c246.a2	c246.a2.a1	AT3G22380.1 | Symbols: TIC | time for coffee | chr3:7913181-7918879 FORWARD LENGTH=1550	164.2	246 247	11	1	2
c246	c246.a2	c246.a2.a2	AT3G22380.2 | Symbols: TIC | time for coffee | chr3:7913181-7918967 FORWARD LENGTH=1555	164.7	246 247	11	1	2
c246	c246.a3	c246.a3.a1	AT3G22380.1 | Symbols: TIC | time for coffee | chr3:7913181-7918879 FORWARD LENGTH=1550	164.2	350 351 354	9	1	2
c246	c246.a3	c246.a3.a2	AT3G22380.2 | Symbols: TIC | time for coffee | chr3:7913181-7918967 FORWARD LENGTH=1555	164.7	350 351 354	9	1	2
c246	c246.a4	c246.a4.a1	AT3G22380.1 | Symbols: TIC | time for coffee | chr3:7913181-7918879 FORWARD LENGTH=1550	164.2	962	8	1	2
c246	c246.a4	c246.a4.a2	AT3G22380.2 | Symbols: TIC | time for coffee | chr3:7913181-7918967 FORWARD LENGTH=1555	164.7	962	8	1	2
c246	c246.a5	c246.a5.a1	AT3G22380.1 | Symbols: TIC | time for coffee | chr3:7913181-7918879 FORWARD LENGTH=1550	164.2	1093 1095 1105	5	1	2
c246	c246.a5	c246.a5.a2	AT3G22380.2 | Symbols: TIC | time for coffee | chr3:7913181-7918967 FORWARD LENGTH=1555	164.7	1093 1095 1105	5	1	2
c246	c246.a6	c246.a6.a1	AT3G22380.1 | Symbols: TIC | time for coffee | chr3:7913181-7918879 FORWARD LENGTH=1550	164.2	1191 1193	4	1	2
c246	c246.a6	c246.a6.a2	AT3G22380.2 | Symbols: TIC | time for coffee | chr3:7913181-7918967 FORWARD LENGTH=1555	164.7	1191 1193	4	1	2
c246	c246.a7	c246.a7.a1	AT3G22380.1 | Symbols: TIC | time for coffee | chr3:7913181-7918879 FORWARD LENGTH=1550	164.2	268	2	1	2
c246	c246.a7	c246.a7.a2	AT3G22380.2 | Symbols: TIC | time for coffee | chr3:7913181-7918967 FORWARD LENGTH=1555	164.7	268	2	1	2
c246	c246.a8	c246.a8.a1	AT3G22380.1 | Symbols: TIC | time for coffee | chr3:7913181-7918879 FORWARD LENGTH=1550	164.2	424	2	1	2
c246	c246.a8	c246.a8.a2	AT3G22380.2 | Symbols: TIC | time for coffee | chr3:7913181-7918967 FORWARD LENGTH=1555	164.7	424	2	1	2
c246	c246.a9	c246.a9.a1	AT3G22380.1 | Symbols: TIC | time for coffee | chr3:7913181-7918879 FORWARD LENGTH=1550	164.2	1382 1383 1384 1385	1	1	2
c246	c246.a9	c246.a9.a2	AT3G22380.2 | Symbols: TIC | time for coffee | chr3:7913181-7918967 FORWARD LENGTH=1555	164.7	1382 1383 1384 1385	1	1	2
c246	c246.b10	c246.b10.a1	AT3G22380.1 | Symbols: TIC | time for coffee | chr3:7913181-7918879 FORWARD LENGTH=1550	164.2	536	1	1	2
c246	c246.b10	c246.b10.a2	AT3G22380.2 | Symbols: TIC | time for coffee | chr3:7913181-7918967 FORWARD LENGTH=1555	164.7	536	1	1	2
c246	c246.b11	c246.b11.a1	AT3G22380.1 | Symbols: TIC | time for coffee | chr3:7913181-7918879 FORWARD LENGTH=1550	164.2	190	1	1	2
c246	c246.b11	c246.b11.a2	AT3G22380.2 | Symbols: TIC | time for coffee | chr3:7913181-7918967 FORWARD LENGTH=1555	164.7	190	1	1	2
c247	c247.a1	c247.a1.a1	AT1G31440.1 | Symbols: | SH3 domain-containing protein | chr1:11256150-11258479 REVERSE LENGTH=439	49.1	263 264	35	1	1
c247	c247.a2	c247.a2.a1	AT1G31440.1 | Symbols: | SH3 domain-containing protein | chr1:11256150-11258479 REVERSE LENGTH=439	49.1	285 287 288	18	1	1
c247	c247.a3	c247.a3.a1	AT1G31440.1 | Symbols: | SH3 domain-containing protein | chr1:11256150-11258479 REVERSE LENGTH=439	49.1	315 318 326	7	2	1
c247	c247.a4	c247.a4.a1	AT1G31440.1 | Symbols: | SH3 domain-containing protein | chr1:11256150-11258479 REVERSE LENGTH=439	49.1	341	7	1	1
c247	c247.a5	c247.a5.a1	AT1G31440.1 | Symbols: | SH3 domain-containing protein | chr1:11256150-11258479 REVERSE LENGTH=439	49.1	101	3	1	1
c248	c248.a1	c248.a1.a1	AT2G04880.1 | Symbols: ZAP1, ATWRKY1, WRKY1 | zinc-dependent activator protein-1 | chr2:1718557-1720219 FORWARD LENGTH=487	53.9	65 68 70 76	39	1	2
c248	c248.a1	c248.a1.a2	AT2G04880.2 | Symbols: ZAP1, ATWRKY1, WRKY1 | zinc-dependent activator protein-1 | chr2:1718557-1720219 FORWARD LENGTH=463	51.1	65 68 70 76	39	1	2
c248	c248.a2	c248.a2.a1	AT2G04880.1 | Symbols: ZAP1, ATWRKY1, WRKY1 | zinc-dependent activator protein-1 | chr2:1718557-1720219 FORWARD LENGTH=487	53.9	17	13	1	2
c248	c248.a2	c248.a2.a2	AT2G04880.2 | Symbols: ZAP1, ATWRKY1, WRKY1 | zinc-dependent activator protein-1 | chr2:1718557-1720219 FORWARD LENGTH=463	51.1	17	13	1	2
c248	c248.a3	c248.a3.a1	AT2G04880.1 | Symbols: ZAP1, ATWRKY1, WRKY1 | zinc-dependent activator protein-1 | chr2:1718557-1720219 FORWARD LENGTH=487	53.9	88 93 96 102	7	1	2
c248	c248.a3	c248.a3.a2	AT2G04880.2 | Symbols: ZAP1, ATWRKY1, WRKY1 | zinc-dependent activator protein-1 | chr2:1718557-1720219 FORWARD LENGTH=463	51.1	88 93 96 102	7	1	2
c248	c248.a4	c248.a4.a1	AT2G04880.1 | Symbols: ZAP1, ATWRKY1, WRKY1 | zinc-dependent activator protein-1 | chr2:1718557-1720219 FORWARD LENGTH=487	53.9	284	6	1	2
c248	c248.a4	c248.a4.a2	AT2G04880.2 | Symbols: ZAP1, ATWRKY1, WRKY1 | zinc-dependent activator protein-1 | chr2:1718557-1720219 FORWARD LENGTH=463	51.1	260	6	1	2
c248	c248.a5	c248.a5.a1	AT2G04880.1 | Symbols: ZAP1, ATWRKY1, WRKY1 | zinc-dependent activator protein-1 | chr2:1718557-1720219 FORWARD LENGTH=487	53.9	267 269	5	1	2
c248	c248.a5	c248.a5.a2	AT2G04880.2 | Symbols: ZAP1, ATWRKY1, WRKY1 | zinc-dependent activator protein-1 | chr2:1718557-1720219 FORWARD LENGTH=463	51.1	243 245	5	1	2
c249	c249.a1	c249.a1.a1	AT5G54300.1 | Symbols: | Protein of unknown function (DUF761) | chr5:22054270-22055342 REVERSE LENGTH=326	36.3	152 155 156 158	29	2	1
c249	c249.a2	c249.a2.a1	AT5G54300.1 | Symbols: | Protein of unknown function (DUF761) | chr5:22054270-22055342 REVERSE LENGTH=326	36.3	284	24	2	1
c249	c249.a3	c249.a3.a1	AT5G54300.1 | Symbols: | Protein of unknown function (DUF761) | chr5:22054270-22055342 REVERSE LENGTH=326	36.3	261 263	14	1	1
c249	c249.a4	c249.a4.a1	AT5G54300.1 | Symbols: | Protein of unknown function (DUF761) | chr5:22054270-22055342 REVERSE LENGTH=326	36.3	243	2	1	1
c250	c250.a1	c250.a1.a1	AT5G44120.2 | Symbols: CRA1, ATCRA1, CRU1 | RmlC-like cupins superfamily protein | chr5:17756460-17757811 REVERSE LENGTH=368	40.9	11 15 16	35	4	1
c250	c250.a2	c250.a2.a1	AT5G44120.1 | Symbols: CRA1, ATCRA1, CRU1 | RmlC-like cupins superfamily protein | chr5:17756460-17757432 REVERSE LENGTH=285	31.5	107	20	1	3
c250	c250.a2	c250.a2.a1	AT5G44120.2 | Symbols: CRA1, ATCRA1, CRU1 | RmlC-like cupins superfamily protein | chr5:17756460-17757811 REVERSE LENGTH=368	40.9	190	20	1	3
c250	c250.a2	c250.a2.a3	AT5G44120.3 | Symbols: CRA1, ATCRA1, CRU1 | RmlC-like cupins superfamily protein | chr5:17756460-17758246 REVERSE LENGTH=472	52.5	294	20	1	3
c250	c250.a3	c250.a3.a3	AT5G44120.3 | Symbols: CRA1, ATCRA1, CRU1 | RmlC-like cupins superfamily protein | chr5:17756460-17758246 REVERSE LENGTH=472	52.5	115 119 120	17	2	1
c250	c250.a4	c250.a4.a1	AT5G44120.1 | Symbols: CRA1, ATCRA1, CRU1 | RmlC-like cupins superfamily protein | chr5:17756460-17757432 REVERSE LENGTH=285	31.5	5	9	2	1
c250	c250.a5	c250.a5.a1	AT5G44120.1 | Symbols: CRA1, ATCRA1, CRU1 | RmlC-like cupins superfamily protein | chr5:17756460-17757432 REVERSE LENGTH=285	31.5	119 125	2	1	3
c250	c250.a5	c250.a5.a1	AT5G44120.2 | Symbols: CRA1, ATCRA1, CRU1 | RmlC-like cupins superfamily protein | chr5:17756460-17757811 REVERSE LENGTH=368	40.9	202 208	2	1	3
c250	c250.a5	c250.a5.a3	AT5G44120.3 | Symbols: CRA1, ATCRA1, CRU1 | RmlC-like cupins superfamily protein | chr5:17756460-17758246 REVERSE LENGTH=472	52.5	306 312	2	1	3
c251	c251.a1	c251.a1.a1	AT5G10020.1 | Symbols: | Leucine-rich receptor-like protein kinase family protein | chr5:3133514-3136949 FORWARD LENGTH=1048	114.5	856 858 859	61	2	2
c251	c251.a1	c251.a1.a2	AT5G10020.2 | Symbols: | Leucine-rich receptor-like protein kinase family protein | chr5:3133514-3136949 FORWARD LENGTH=1000	109.2	808 810 811	61	2	2
c251	c251.a2	c251.a2.a1	AT5G10020.1 | Symbols: | Leucine-rich receptor-like protein kinase family protein | chr5:3133514-3136949 FORWARD LENGTH=1048	114.5	744	7	1	2
c251	c251.a2	c251.a2.a2	AT5G10020.2 | Symbols: | Leucine-rich receptor-like protein kinase family protein | chr5:3133514-3136949 FORWARD LENGTH=1000	109.2	696	7	1	2
c251	c251.a3	c251.a3.a1	AT5G10020.1 | Symbols: | Leucine-rich receptor-like protein kinase family protein | chr5:3133514-3136949 FORWARD LENGTH=1048	114.5	725	1	1	2
c251	c251.a3	c251.a3.a2	AT5G10020.2 | Symbols: | Leucine-rich receptor-like protein kinase family protein | chr5:3133514-3136949 FORWARD LENGTH=1000	109.2	677	1	1	2
c252	c252.a1	c252.a1.a1	AT1G13440.1 | Symbols: GAPC-2, GAPC2 | glyceraldehyde-3-phosphate dehydrogenase C2 | chr1:4608465-4610494 REVERSE LENGTH=338	36.8	207 213 214	48	1	3
c252	c252.a1	c252.a1.a2	AT1G13440.2 | Symbols: GAPC-2, GAPC2 | glyceraldehyde-3-phosphate dehydrogenase C2 | chr1:4608465-4610494 REVERSE LENGTH=310	33.8	179 185 186	48	1	3
c252	c252.a1	c252.a1.a3	AT3G04120.1 | Symbols: GAPC, GAPC-1, GAPC1 | glyceraldehyde-3-phosphate dehydrogenase C subunit 1 | chr3:1081077-1083131 FORWARD LENGTH=338	36.8	207 213 214	48	1	3
c252	c252.a2	c252.a2.a1	AT1G13440.1 | Symbols: GAPC-2, GAPC2 | glyceraldehyde-3-phosphate dehydrogenase C2 | chr1:4608465-4610494 REVERSE LENGTH=338	36.8	184 186 188	12	1	2
c252	c252.a2	c252.a2.a3	AT3G04120.1 | Symbols: GAPC, GAPC-1, GAPC1 | glyceraldehyde-3-phosphate dehydrogenase C subunit 1 | chr3:1081077-1083131 FORWARD LENGTH=338	36.8	184 186 188	12	1	2
c252	c252.a3	c252.a3.a1	AT1G13440.1 | Symbols: GAPC-2, GAPC2 | glyceraldehyde-3-phosphate dehydrogenase C2 | chr1:4608465-4610494 REVERSE LENGTH=338	36.8	233 236	9	1	3
c252	c252.a3	c252.a3.a2	AT1G13440.2 | Symbols: GAPC-2, GAPC2 | glyceraldehyde-3-phosphate dehydrogenase C2 | chr1:4608465-4610494 REVERSE LENGTH=310	33.8	205 208	9	1	3
c252	c252.a3	c252.a3.a3	AT3G04120.1 | Symbols: GAPC, GAPC-1, GAPC1 | glyceraldehyde-3-phosphate dehydrogenase C subunit 1 | chr3:1081077-1083131 FORWARD LENGTH=338	36.8	233 236	9	1	3
c253	c253.a1	c253.a1.a1	AT1G69410.1 | Symbols: ATELF5A-3, ELF5A-3 | eukaryotic elongation factor 5A-3 | chr1:26089301-26090194 FORWARD LENGTH=158	17.1	2	68	2	1
c254	c254.a1	c254.a1.a1	AT1G69200.1 | Symbols: FLN2 | fructokinase-like 2 | chr1:26016018-26018365 FORWARD LENGTH=616	69.1	132 133	68	2	1
c255	c255.a1	c255.a1.a1	AT1G12270.1 | Symbols: Hop1 | stress-inducible protein, putative | chr1:4172105-4174575 FORWARD LENGTH=572	64.4	507	68	1	4
c255	c255.a1	c255.a1.a2	AT1G62740.1 | Symbols: Hop2 | stress-inducible protein, putative | chr1:23231026-23233380 FORWARD LENGTH=571	64.4	506	68	1	4
c255	c255.a1	c255.a1.a3	AT4G12400.1 | Symbols: Hop3 | stress-inducible protein, putative | chr4:7339024-7341239 REVERSE LENGTH=530	60.3	493	68	1	4
c255	c255.a1	c255.a1.a4	AT4G12400.2 | Symbols: Hop3 | stress-inducible protein, putative | chr4:7338866-7341239 REVERSE LENGTH=558	63.6	493	68	1	4
c256	c256.a1	c256.a1.a1	AT2G36640.1 | Symbols: ATECP63, ECP63 | embryonic cell protein 63 | chr2:15357019-15358552 REVERSE LENGTH=448	48.4	28	43	2	1
c256	c256.a2	c256.a2.a1	AT2G36640.1 | Symbols: ATECP63, ECP63 | embryonic cell protein 63 | chr2:15357019-15358552 REVERSE LENGTH=448	48.4	77 83	8	1	1
c256	c256.a3	c256.a3.a1	AT2G36640.1 | Symbols: ATECP63, ECP63 | embryonic cell protein 63 | chr2:15357019-15358552 REVERSE LENGTH=448	48.4	381 384	6	1	1
c256	c256.a4	c256.a4.a1	AT2G36640.1 | Symbols: ATECP63, ECP63 | embryonic cell protein 63 | chr2:15357019-15358552 REVERSE LENGTH=448	48.4	208	5	1	1
c256	c256.a5	c256.a5.a1	AT2G36640.1 | Symbols: ATECP63, ECP63 | embryonic cell protein 63 | chr2:15357019-15358552 REVERSE LENGTH=448	48.4	241	2	1	1
c256	c256.a6	c256.a6.a1	AT2G36640.1 | Symbols: ATECP63, ECP63 | embryonic cell protein 63 | chr2:15357019-15358552 REVERSE LENGTH=448	48.4	418 419 423	2	1	1
c256	c256.a7	c256.a7.a1	AT2G36640.1 | Symbols: ATECP63, ECP63 | embryonic cell protein 63 | chr2:15357019-15358552 REVERSE LENGTH=448	48.4	342	1	1	1
c256	c256.a8	c256.a8.a1	AT2G36640.1 | Symbols: ATECP63, ECP63 | embryonic cell protein 63 | chr2:15357019-15358552 REVERSE LENGTH=448	48.4	164	1	1	1
c257	c257.a1	c257.a1.a1	AT4G13630.1 | Symbols: | Protein of unknown function, DUF593 | chr4:7934093-7936029 REVERSE LENGTH=569	63.9	544 551	28	1	2
c257	c257.a1	c257.a1.a2	AT4G13630.2 | Symbols: | Protein of unknown function, DUF593 | chr4:7934093-7936029 REVERSE LENGTH=569	63.9	544 551	28	1	2
c257	c257.a2	c257.a2.a1	AT4G13630.1 | Symbols: | Protein of unknown function, DUF593 | chr4:7934093-7936029 REVERSE LENGTH=569	63.9	459 461	22	1	2
c257	c257.a2	c257.a2.a2	AT4G13630.2 | Symbols: | Protein of unknown function, DUF593 | chr4:7934093-7936029 REVERSE LENGTH=569	63.9	459 461	22	1	2
c257	c257.a3	c257.a3.a1	AT4G13630.1 | Symbols: | Protein of unknown function, DUF593 | chr4:7934093-7936029 REVERSE LENGTH=569	63.9	561 568	8	1	2
c257	c257.a3	c257.a3.a2	AT4G13630.2 | Symbols: | Protein of unknown function, DUF593 | chr4:7934093-7936029 REVERSE LENGTH=569	63.9	561 568	8	1	2
c257	c257.a4	c257.a4.a1	AT4G13630.1 | Symbols: | Protein of unknown function, DUF593 | chr4:7934093-7936029 REVERSE LENGTH=569	63.9	484	4	1	2
c257	c257.a4	c257.a4.a2	AT4G13630.2 | Symbols: | Protein of unknown function, DUF593 | chr4:7934093-7936029 REVERSE LENGTH=569	63.9	484	4	1	2
c257	c257.a5	c257.a5.a1	AT4G13630.1 | Symbols: | Protein of unknown function, DUF593 | chr4:7934093-7936029 REVERSE LENGTH=569	63.9	387	4	1	2
c257	c257.a5	c257.a5.a2	AT4G13630.2 | Symbols: | Protein of unknown function, DUF593 | chr4:7934093-7936029 REVERSE LENGTH=569	63.9	387	4	1	2
c257	c257.a6	c257.a6.a1	AT4G13630.1 | Symbols: | Protein of unknown function, DUF593 | chr4:7934093-7936029 REVERSE LENGTH=569	63.9	197	2	1	2
c257	c257.a6	c257.a6.a2	AT4G13630.2 | Symbols: | Protein of unknown function, DUF593 | chr4:7934093-7936029 REVERSE LENGTH=569	63.9	197	2	1	2
c258	c258.a1	c258.a1.a1	AT2G17410.1 | Symbols: | ARID/BRIGHT DNA-binding domain-containing protein | chr2:7559869-7563474 FORWARD LENGTH=786	86.4	491	40	2	2
c258	c258.a1	c258.a1.a2	AT2G17410.2 | Symbols: | ARID/BRIGHT DNA-binding domain-containing protein | chr2:7559869-7563474 FORWARD LENGTH=780	85.9	491	40	2	2
c258	c258.a2	c258.a2.a1	AT2G17410.1 | Symbols: | ARID/BRIGHT DNA-binding domain-containing protein | chr2:7559869-7563474 FORWARD LENGTH=786	86.4	241	11	1	2
c258	c258.a2	c258.a2.a2	AT2G17410.2 | Symbols: | ARID/BRIGHT DNA-binding domain-containing protein | chr2:7559869-7563474 FORWARD LENGTH=780	85.9	241	11	1	2
c258	c258.a3	c258.a3.a1	AT2G17410.1 | Symbols: | ARID/BRIGHT DNA-binding domain-containing protein | chr2:7559869-7563474 FORWARD LENGTH=786	86.4	174 176	11	1	2
c258	c258.a3	c258.a3.a2	AT2G17410.2 | Symbols: | ARID/BRIGHT DNA-binding domain-containing protein | chr2:7559869-7563474 FORWARD LENGTH=780	85.9	174 176	11	1	2
c258	c258.a4	c258.a4.a1	AT2G17410.1 | Symbols: | ARID/BRIGHT DNA-binding domain-containing protein | chr2:7559869-7563474 FORWARD LENGTH=786	86.4	312	5	1	2
c258	c258.a4	c258.a4.a2	AT2G17410.2 | Symbols: | ARID/BRIGHT DNA-binding domain-containing protein | chr2:7559869-7563474 FORWARD LENGTH=780	85.9	312	5	1	2
c258	c258.a5	c258.a5.a1	AT2G17410.1 | Symbols: | ARID/BRIGHT DNA-binding domain-containing protein | chr2:7559869-7563474 FORWARD LENGTH=786	86.4	400	1	1	2
c258	c258.a5	c258.a5.a2	AT2G17410.2 | Symbols: | ARID/BRIGHT DNA-binding domain-containing protein | chr2:7559869-7563474 FORWARD LENGTH=780	85.9	400	1	1	2
c259	c259.a1	c259.a1.a1	AT5G41950.1 | Symbols: | Tetratricopeptide repeat (TPR)-like superfamily protein | chr5:16785825-16789360 FORWARD LENGTH=565	62.3	156 162 168	47	2	1
c259	c259.a2	c259.a2.a1	AT5G41950.1 | Symbols: | Tetratricopeptide repeat (TPR)-like superfamily protein | chr5:16785825-16789360 FORWARD LENGTH=565	62.3	479	15	1	1
c259	c259.a3	c259.a3.a1	AT5G41950.1 | Symbols: | Tetratricopeptide repeat (TPR)-like superfamily protein | chr5:16785825-16789360 FORWARD LENGTH=565	62.3	144	5	1	1
c260	c260.a1	c260.a1.a1	AT5G43560.1 | Symbols: | TRAF-like superfamily protein | chr5:17501043-17505526 FORWARD LENGTH=1055	117.3	803 805 807	67	1	2
c260	c260.a1	c260.a1.a2	AT5G43560.2 | Symbols: | TRAF-like superfamily protein | chr5:17501043-17505526 FORWARD LENGTH=1055	117.3	803 805 807	67	1	2
c261	c261.a1	c261.a1.a1	AT5G05010.1 | Symbols: | clathrin adaptor complexes medium subunit family protein | chr5:1477137-1479872 FORWARD LENGTH=527	57.6	184 187	48	1	2
c261	c261.a1	c261.a1.a2	AT5G05010.2 | Symbols: | clathrin adaptor complexes medium subunit family protein | chr5:1477137-1479872 FORWARD LENGTH=527	57.6	184 187	48	1	2
c261	c261.a2	c261.a2.a1	AT5G05010.1 | Symbols: | clathrin adaptor complexes medium subunit family protein | chr5:1477137-1479872 FORWARD LENGTH=527	57.6	201 207 209 211	13	1	2
c261	c261.a2	c261.a2.a2	AT5G05010.2 | Symbols: | clathrin adaptor complexes medium subunit family protein | chr5:1477137-1479872 FORWARD LENGTH=527	57.6	201 207 209 211	13	1	2
c261	c261.a3	c261.a3.a1	AT5G05010.1 | Symbols: | clathrin adaptor complexes medium subunit family protein | chr5:1477137-1479872 FORWARD LENGTH=527	57.6	232	6	1	2
c261	c261.a3	c261.a3.a2	AT5G05010.2 | Symbols: | clathrin adaptor complexes medium subunit family protein | chr5:1477137-1479872 FORWARD LENGTH=527	57.6	232	6	1	2
c262	c262.a1	c262.a1.a1	AT1G55860.1 | Symbols: UPL1 | ubiquitin-protein ligase 1 | chr1:20879900-20895393 REVERSE LENGTH=3930	432.1	1758	27	1	2
c262	c262.a1	c262.a1.a2	AT1G55860.2 | Symbols: UPL1 | ubiquitin-protein ligase 1 | chr1:20879900-20892910 REVERSE LENGTH=3681	404.5	1509	27	1	2
c262	c262.a2	c262.a2.a1	AT1G55860.1 | Symbols: UPL1 | ubiquitin-protein ligase 1 | chr1:20879900-20895393 REVERSE LENGTH=3930	432.1	1950 1952	16	1	3
c262	c262.a2	c262.a2.a2	AT1G55860.2 | Symbols: UPL1 | ubiquitin-protein ligase 1 | chr1:20879900-20892910 REVERSE LENGTH=3681	404.5	1701 1703	16	1	3
c262	c262.a2	c262.a2.a3	AT1G70320.1 | Symbols: UPL2 | ubiquitin-protein ligase 2 | chr1:26488745-26501281 REVERSE LENGTH=3658	403.1	1703 1705	16	1	3
c262	c262.a3	c262.a3.a1	AT1G55860.1 | Symbols: UPL1 | ubiquitin-protein ligase 1 | chr1:20879900-20895393 REVERSE LENGTH=3930	432.1	3022	11	1	2
c262	c262.a3	c262.a3.a2	AT1G55860.2 | Symbols: UPL1 | ubiquitin-protein ligase 1 | chr1:20879900-20892910 REVERSE LENGTH=3681	404.5	2773	11	1	2
c262	c262.a4	c262.a4.a1	AT1G55860.1 | Symbols: UPL1 | ubiquitin-protein ligase 1 | chr1:20879900-20895393 REVERSE LENGTH=3930	432.1	2847	3	1	2
c262	c262.a4	c262.a4.a2	AT1G55860.2 | Symbols: UPL1 | ubiquitin-protein ligase 1 | chr1:20879900-20892910 REVERSE LENGTH=3681	404.5	2598	3	1	2
c262	c262.a5	c262.a5.a1	AT1G55860.1 | Symbols: UPL1 | ubiquitin-protein ligase 1 | chr1:20879900-20895393 REVERSE LENGTH=3930	432.1	1236 1237	3	1	3
c262	c262.a5	c262.a5.a2	AT1G55860.2 | Symbols: UPL1 | ubiquitin-protein ligase 1 | chr1:20879900-20892910 REVERSE LENGTH=3681	404.5	987 988	3	1	3
c262	c262.a5	c262.a5.a3	AT1G70320.1 | Symbols: UPL2 | ubiquitin-protein ligase 2 | chr1:26488745-26501281 REVERSE LENGTH=3658	403.1	989 990	3	1	3
c262	c262.a6	c262.a6.a3	AT1G70320.1 | Symbols: UPL2 | ubiquitin-protein ligase 2 | chr1:26488745-26501281 REVERSE LENGTH=3658	403.1	2582	2	1	1
c262	c262.a7	c262.a7.a1	AT1G55860.1 | Symbols: UPL1 | ubiquitin-protein ligase 1 | chr1:20879900-20895393 REVERSE LENGTH=3930	432.1	1155	2	1	2
c262	c262.a7	c262.a7.a2	AT1G55860.2 | Symbols: UPL1 | ubiquitin-protein ligase 1 | chr1:20879900-20892910 REVERSE LENGTH=3681	404.5	906	2	1	2
c262	c262.a8	c262.a8.a3	AT1G70320.1 | Symbols: UPL2 | ubiquitin-protein ligase 2 | chr1:26488745-26501281 REVERSE LENGTH=3658	403.1	928 931	2	1	1
c262	c262.a9	c262.a9.a3	AT1G70320.1 | Symbols: UPL2 | ubiquitin-protein ligase 2 | chr1:26488745-26501281 REVERSE LENGTH=3658	403.1	908	1	1	1
c263	c263.a1	c263.a1.a1	AT2G03150.1 | Symbols: emb1579 | ATP/GTP-binding protein family | chr2:952313-959004 FORWARD LENGTH=1340	150.7	130 132	44	1	1
c263	c263.a2	c263.a2.a1	AT2G03150.1 | Symbols: emb1579 | ATP/GTP-binding protein family | chr2:952313-959004 FORWARD LENGTH=1340	150.7	734 741	21	2	1
c263	c263.a3	c263.a3.a1	AT2G03150.1 | Symbols: emb1579 | ATP/GTP-binding protein family | chr2:952313-959004 FORWARD LENGTH=1340	150.7	122	1	1	1
c264	c264.a1	c264.a1.a1	AT1G52380.1 | Symbols: | NUP50 (Nucleoporin 50 kDa) protein | chr1:19509979-19511301 FORWARD LENGTH=440	46.5	4	24	2	1
c264	c264.a2	c264.a2.a1	AT1G52380.1 | Symbols: | NUP50 (Nucleoporin 50 kDa) protein | chr1:19509979-19511301 FORWARD LENGTH=440	46.5	114	23	1	1
c264	c264.a3	c264.a3.a1	AT1G52380.1 | Symbols: | NUP50 (Nucleoporin 50 kDa) protein | chr1:19509979-19511301 FORWARD LENGTH=440	46.5	430 434	19	1	1
c265	c265.a1	c265.a1.a1	AT1G53310.1 | Symbols: ATPPC1, PEPC1, ATPEPC1, PPC1 | phosphoenolpyruvate carboxylase 1 | chr1:19884261-19888070 REVERSE LENGTH=967	110.1	11	66	1	3
c265	c265.a1	c265.a1.a2	AT1G53310.2 | Symbols: ATPPC1, PEPC1, ATPEPC1, PPC1 | phosphoenolpyruvate carboxylase 1 | chr1:19884261-19888070 REVERSE LENGTH=967	110.1	11	66	1	3
c265	c265.a1	c265.a1.a3	AT1G53310.3 | Symbols: ATPPC1, PEPC1, ATPEPC1, PPC1 | phosphoenolpyruvate carboxylase 1 | chr1:19884261-19888070 REVERSE LENGTH=967	110.1	11	66	1	3
c266	c266.a1	c266.a1.a1	AT3G10360.1 | Symbols: APUM4, PUM4 | pumilio 4 | chr3:3211276-3215144 REVERSE LENGTH=1003	111.4	58 60	37	1	1
c266	c266.a2	c266.a2.a1	AT3G10360.1 | Symbols: APUM4, PUM4 | pumilio 4 | chr3:3211276-3215144 REVERSE LENGTH=1003	111.4	440 441 442 443 445	23	2	1
c266	c266.a3	c266.a3.a1	AT3G10360.1 | Symbols: APUM4, PUM4 | pumilio 4 | chr3:3211276-3215144 REVERSE LENGTH=1003	111.4	225	3	1	1
c266	c266.a4	c266.a4.a1	AT3G10360.1 | Symbols: APUM4, PUM4 | pumilio 4 | chr3:3211276-3215144 REVERSE LENGTH=1003	111.4	457	2	1	1
c266	c266.a5	c266.a5.a1	AT3G10360.1 | Symbols: APUM4, PUM4 | pumilio 4 | chr3:3211276-3215144 REVERSE LENGTH=1003	111.4	605	1	1	1
c267	c267.a1	c267.a1.a1	AT1G26630.1 | Symbols: FBR12, ATELF5A-2, ELF5A-2 | Eukaryotic translation initiation factor 5A-1 (eIF-5A 1) protein | chr1:9205968-9207098 FORWARD LENGTH=159	17.1	2	65	2	2
c267	c267.a1	c267.a1.a2	AT1G26630.2 | Symbols: FBR12, ATELF5A-2, ELF5A-2 | Eukaryotic translation initiation factor 5A-1 (eIF-5A 1) protein | chr1:9205968-9207013 FORWARD LENGTH=138	15	2	65	2	2
c268	c268.a1	c268.a1.a1	AT5G57870.1 | Symbols: eIFiso4G1 | MIF4G domain-containing protein / MA3 domain-containing protein | chr5:23439755-23443433 FORWARD LENGTH=780	85.4	542	29	2	2
c268	c268.a1	c268.a1.a2	AT5G57870.2 | Symbols: eIFiso4G1 | MIF4G domain-containing protein / MA3 domain-containing protein | chr5:23439755-23443433 FORWARD LENGTH=776	85	538	29	2	2
c268	c268.a2	c268.a2.a1	AT5G57870.1 | Symbols: eIFiso4G1 | MIF4G domain-containing protein / MA3 domain-containing protein | chr5:23439755-23443433 FORWARD LENGTH=780	85.4	113 123 125	20	1	1
c268	c268.a3	c268.a3.a1	AT5G57870.1 | Symbols: eIFiso4G1 | MIF4G domain-containing protein / MA3 domain-containing protein | chr5:23439755-23443433 FORWARD LENGTH=780	85.4	137 139 140	9	1	2
c268	c268.a3	c268.a3.a2	AT5G57870.2 | Symbols: eIFiso4G1 | MIF4G domain-containing protein / MA3 domain-containing protein | chr5:23439755-23443433 FORWARD LENGTH=776	85	133 135 136	9	1	2
c268	c268.a4	c268.a4.a1	AT5G57870.1 | Symbols: eIFiso4G1 | MIF4G domain-containing protein / MA3 domain-containing protein | chr5:23439755-23443433 FORWARD LENGTH=780	85.4	560	7	1	2
c268	c268.a4	c268.a4.a2	AT5G57870.2 | Symbols: eIFiso4G1 | MIF4G domain-containing protein / MA3 domain-containing protein | chr5:23439755-23443433 FORWARD LENGTH=776	85	556	7	1	2
c269	c269.a1	c269.a1.a1	AT3G17850.1 | Symbols: | Protein kinase superfamily protein | chr3:6109854-6116245 REVERSE LENGTH=1296	143.6	682	32	1	1
c269	c269.a2	c269.a2.a1	AT3G17850.1 | Symbols: | Protein kinase superfamily protein | chr3:6109854-6116245 REVERSE LENGTH=1296	143.6	663	19	2	1
c269	c269.a3	c269.a3.a1	AT3G17850.1 | Symbols: | Protein kinase superfamily protein | chr3:6109854-6116245 REVERSE LENGTH=1296	143.6	217 219	8	1	1
c269	c269.a4	c269.a4.a1	AT3G17850.1 | Symbols: | Protein kinase superfamily protein | chr3:6109854-6116245 REVERSE LENGTH=1296	143.6	170 171 173	2	1	1
c269	c269.a5	c269.a5.a1	AT3G17850.1 | Symbols: | Protein kinase superfamily protein | chr3:6109854-6116245 REVERSE LENGTH=1296	143.6	97	2	1	1
c269	c269.a6	c269.a6.a1	AT3G17850.1 | Symbols: | Protein kinase superfamily protein | chr3:6109854-6116245 REVERSE LENGTH=1296	143.6	744	2	1	1
c270	c270.a1	c270.a1.a1	AT2G45200.1 | Symbols: GOS12, ATGOS12 | golgi snare 12 | chr2:18637689-18639640 REVERSE LENGTH=239	26.4	49 51	60	1	1
c270	c270.a2	c270.a2.a1	AT2G45200.1 | Symbols: GOS12, ATGOS12 | golgi snare 12 | chr2:18637689-18639640 REVERSE LENGTH=239	26.4	146	5	1	2
c270	c270.a2	c270.a2.a2	AT2G45200.2 | Symbols: GOS12 | golgi snare 12 | chr2:18637689-18639640 REVERSE LENGTH=257	28.4	164	5	1	2
c271	c271.a1	c271.a1.a1	AT2G32910.1 | Symbols: | DCD (Development and Cell Death) domain protein | chr2:13959685-13961989 FORWARD LENGTH=691	78.2	599	49	2	1
c271	c271.a2	c271.a2.a1	AT2G32910.1 | Symbols: | DCD (Development and Cell Death) domain protein | chr2:13959685-13961989 FORWARD LENGTH=691	78.2	237	13	1	1
c271	c271.a3	c271.a3.a1	AT2G32910.1 | Symbols: | DCD (Development and Cell Death) domain protein | chr2:13959685-13961989 FORWARD LENGTH=691	78.2	631 635	3	1	1
c272	c272.a1	c272.a1.a1	AT3G09200.1 | Symbols: | Ribosomal protein L10 family protein | chr3:2823364-2825020 REVERSE LENGTH=320	34	305	65	1	2
c272	c272.a1	c272.a1.a2	AT3G09200.2 | Symbols: | Ribosomal protein L10 family protein | chr3:2823364-2825020 REVERSE LENGTH=287	30.5	272	65	1	2
c273	c273.a1	c273.a1.a1	AT5G60980.1 | Symbols: | Nuclear transport factor 2 (NTF2) family protein with RNA binding (RRM-RBD-RNP motifs) domain | chr5:24543988-24546027 FORWARD LENGTH=459	49.3	239 240	64	2	2
c273	c273.a1	c273.a1.a2	AT5G60980.2 | Symbols: | Nuclear transport factor 2 (NTF2) family protein with RNA binding (RRM-RBD-RNP motifs) domain | chr5:24543988-24546027 FORWARD LENGTH=460	49.4	239 240	64	2	2
c274	c274.a1	c274.a1.a1	AT5G13200.1 | Symbols: | GRAM domain family protein | chr5:4207081-4208079 FORWARD LENGTH=272	30	30 31 32 33	64	2	1
c275	c275.a1	c275.a1.a1	AT2G45140.1 | Symbols: PVA12 | plant VAP homolog 12 | chr2:18611029-18612971 FORWARD LENGTH=239	26.3	147 149 155	35	1	1
c275	c275.a2	c275.a2.a1	AT2G45140.1 | Symbols: PVA12 | plant VAP homolog 12 | chr2:18611029-18612971 FORWARD LENGTH=239	26.3	164	25	1	1
c275	c275.a3	c275.a3.a1	AT2G45140.1 | Symbols: PVA12 | plant VAP homolog 12 | chr2:18611029-18612971 FORWARD LENGTH=239	26.3	132 142 143	4	1	1
c276	c276.a1	c276.a1.a1	AT4G39260.1 | Symbols: CCR1, ATGRP8, GR-RBP8, GRP8 | cold, circadian rhythm, and RNA binding 1 | chr4:18274166-18274958 REVERSE LENGTH=169	16.5	103 109 110 117 118	42	1	1
c276	c276.a2	c276.a2.a1	AT4G39260.1 | Symbols: CCR1, ATGRP8, GR-RBP8, GRP8 | cold, circadian rhythm, and RNA binding 1 | chr4:18274166-18274958 REVERSE LENGTH=169	16.5	25 27	22	1	4
c276	c276.a2	c276.a2.a2	AT4G39260.2 | Symbols: CCR1, ATGRP8, GR-RBP8, GRP8 | cold, circadian rhythm, and RNA binding 1 | chr4:18274166-18274958 REVERSE LENGTH=126	12.7	25 27	22	1	4
c276	c276.a2	c276.a2.a3	AT4G39260.3 | Symbols: CCR1, ATGRP8, GR-RBP8, GRP8 | cold, circadian rhythm, and RNA binding 1 | chr4:18274166-18274958 REVERSE LENGTH=92	10.2	25 27	22	1	4
c276	c276.a2	c276.a2.a4	AT4G39260.4 | Symbols: CCR1, ATGRP8, GR-RBP8, GRP8 | cold, circadian rhythm, and RNA binding 1 | chr4:18274166-18274958 REVERSE LENGTH=105	10.8	25 27	22	1	4
c277	c277.a1	c277.a1.a1	AT4G24100.1 | Symbols: | Protein kinase superfamily protein | chr4:12515223-12519336 FORWARD LENGTH=709	78.6	574 576	30	1	1
c277	c277.a2	c277.a2.a1	AT4G24100.1 | Symbols: | Protein kinase superfamily protein | chr4:12515223-12519336 FORWARD LENGTH=709	78.6	440	25	1	1
c277	c277.a3	c277.a3.a1	AT4G24100.1 | Symbols: | Protein kinase superfamily protein | chr4:12515223-12519336 FORWARD LENGTH=709	78.6	511 514 516	6	1	1
c277	c277.a4	c277.a4.a1	AT4G24100.1 | Symbols: | Protein kinase superfamily protein | chr4:12515223-12519336 FORWARD LENGTH=709	78.6	499 501	2	1	1
c277	c277.a5	c277.a5.a1	AT4G24100.1 | Symbols: | Protein kinase superfamily protein | chr4:12515223-12519336 FORWARD LENGTH=709	78.6	352	1	1	1
c278	c278.a1	c278.a1.a1	AT5G37710.1 | Symbols: | alpha/beta-Hydrolases superfamily protein | chr5:14979159-14981400 FORWARD LENGTH=436	49.3	421 423	64	1	1
c279	c279.a1	c279.a1.a1	AT2G33070.1 | Symbols: NSP2, ATNSP2 | nitrile specifier protein 2 | chr2:14029350-14030934 REVERSE LENGTH=471	51.1	144 147	55	1	3
c279	c279.a1	c279.a1.a2	AT2G33070.2 | Symbols: NSP2, ATNSP2 | nitrile specifier protein 2 | chr2:14029350-14030934 REVERSE LENGTH=471	51.1	144 147	55	1	3
c279	c279.a1	c279.a1.a3	AT2G33070.3 | Symbols: NSP2 | nitrile specifier protein 2 | chr2:14029350-14030934 REVERSE LENGTH=473	51.3	144 147	55	1	3
c279	c279.a2	c279.a2.a1	AT2G33070.1 | Symbols: NSP2, ATNSP2 | nitrile specifier protein 2 | chr2:14029350-14030934 REVERSE LENGTH=471	51.1	47	6	1	3
c279	c279.a2	c279.a2.a2	AT2G33070.2 | Symbols: NSP2, ATNSP2 | nitrile specifier protein 2 | chr2:14029350-14030934 REVERSE LENGTH=471	51.1	47	6	1	3
c279	c279.a2	c279.a2.a3	AT2G33070.3 | Symbols: NSP2 | nitrile specifier protein 2 | chr2:14029350-14030934 REVERSE LENGTH=473	51.3	47	6	1	3
c279	c279.a3	c279.a3.a1	AT2G33070.1 | Symbols: NSP2, ATNSP2 | nitrile specifier protein 2 | chr2:14029350-14030934 REVERSE LENGTH=471	51.1	312	3	1	3
c279	c279.a3	c279.a3.a2	AT2G33070.2 | Symbols: NSP2, ATNSP2 | nitrile specifier protein 2 | chr2:14029350-14030934 REVERSE LENGTH=471	51.1	312	3	1	3
c279	c279.a3	c279.a3.a3	AT2G33070.3 | Symbols: NSP2 | nitrile specifier protein 2 | chr2:14029350-14030934 REVERSE LENGTH=473	51.3	314	3	1	3
c280	c280.a1	c280.a1.a1	AT4G12770.1 | Symbols: | Chaperone DnaJ-domain superfamily protein | chr4:7506736-7511408 REVERSE LENGTH=891	98.2	149 151 152 153	46	1	4
c280	c280.a1	c280.a1.a2	AT4G12770.2 | Symbols: | Chaperone DnaJ-domain superfamily protein | chr4:7506736-7511408 REVERSE LENGTH=889	98	149 151 152 153	46	1	4
c280	c280.a1	c280.a1.a3	AT4G12780.1 | Symbols: | Chaperone DnaJ-domain superfamily protein | chr4:7512200-7516655 FORWARD LENGTH=904	99.7	151 153 154 155	46	1	4
c280	c280.a1	c280.a1.a4	AT4G12780.2 | Symbols: | Chaperone DnaJ-domain superfamily protein | chr4:7512200-7516655 FORWARD LENGTH=894	98.8	151 153 154 155	46	1	4
c280	c280.a2	c280.a2.a1	AT4G12770.1 | Symbols: | Chaperone DnaJ-domain superfamily protein | chr4:7506736-7511408 REVERSE LENGTH=891	98.2	409 412	16	1	4
c280	c280.a2	c280.a2.a2	AT4G12770.2 | Symbols: | Chaperone DnaJ-domain superfamily protein | chr4:7506736-7511408 REVERSE LENGTH=889	98	409 412	16	1	4
c280	c280.a2	c280.a2.a3	AT4G12780.1 | Symbols: | Chaperone DnaJ-domain superfamily protein | chr4:7512200-7516655 FORWARD LENGTH=904	99.7	411 414	16	1	4
c280	c280.a2	c280.a2.a4	AT4G12780.2 | Symbols: | Chaperone DnaJ-domain superfamily protein | chr4:7512200-7516655 FORWARD LENGTH=894	98.8	384 387	16	1	4
c280	c280.a3	c280.a3.a1	AT4G12770.1 | Symbols: | Chaperone DnaJ-domain superfamily protein | chr4:7506736-7511408 REVERSE LENGTH=891	98.2	206	1	1	2
c280	c280.a3	c280.a3.a2	AT4G12770.2 | Symbols: | Chaperone DnaJ-domain superfamily protein | chr4:7506736-7511408 REVERSE LENGTH=889	98	206	1	1	2
c280	c280.a4	c280.a4.a1	AT4G12770.1 | Symbols: | Chaperone DnaJ-domain superfamily protein | chr4:7506736-7511408 REVERSE LENGTH=891	98.2	163	1	1	4
c280	c280.a4	c280.a4.a2	AT4G12770.2 | Symbols: | Chaperone DnaJ-domain superfamily protein | chr4:7506736-7511408 REVERSE LENGTH=889	98	163	1	1	4
c280	c280.a4	c280.a4.a3	AT4G12780.1 | Symbols: | Chaperone DnaJ-domain superfamily protein | chr4:7512200-7516655 FORWARD LENGTH=904	99.7	165	1	1	4
c280	c280.a4	c280.a4.a4	AT4G12780.2 | Symbols: | Chaperone DnaJ-domain superfamily protein | chr4:7512200-7516655 FORWARD LENGTH=894	98.8	165	1	1	4
c281	c281.a1	c281.a1.a1	AT3G13920.1 | Symbols: EIF4A1, RH4, TIF4A1 | eukaryotic translation initiation factor 4A1 | chr3:4592635-4594128 REVERSE LENGTH=412	46.6	4	29	2	3
c281	c281.a1	c281.a1.a2	AT3G13920.2 | Symbols: EIF4A1, RH4, TIF4A1 | eukaryotic translation initiation factor 4A1 | chr3:4592586-4594128 REVERSE LENGTH=415	46.8	4	29	2	3
c281	c281.a1	c281.a1.a3	AT3G13920.4 | Symbols: EIF4A1 | eukaryotic translation initiation factor 4A1 | chr3:4592635-4594128 REVERSE LENGTH=407	46	4	29	2	3
c281	c281.a2	c281.a2.a1	AT1G54270.1 | Symbols: EIF4A-2 | eif4a-2 | chr1:20260495-20262018 FORWARD LENGTH=412	46.6	145	25	1	6
c281	c281.a2	c281.a2.a2	AT1G54270.2 | Symbols: EIF4A-2 | eif4a-2 | chr1:20260495-20262018 FORWARD LENGTH=407	46.1	140	25	1	6
c281	c281.a2	c281.a2.a1	AT3G13920.1 | Symbols: EIF4A1, RH4, TIF4A1 | eukaryotic translation initiation factor 4A1 | chr3:4592635-4594128 REVERSE LENGTH=412	46.6	145	25	1	6
c281	c281.a2	c281.a2.a2	AT3G13920.2 | Symbols: EIF4A1, RH4, TIF4A1 | eukaryotic translation initiation factor 4A1 | chr3:4592586-4594128 REVERSE LENGTH=415	46.8	145	25	1	6
c281	c281.a2	c281.a2.a5	AT3G13920.3 | Symbols: EIF4A1, RH4, TIF4A1 | eukaryotic translation initiation factor 4A1 | chr3:4592635-4594094 REVERSE LENGTH=402	45.6	135	25	1	6
c281	c281.a2	c281.a2.a3	AT3G13920.4 | Symbols: EIF4A1 | eukaryotic translation initiation factor 4A1 | chr3:4592635-4594128 REVERSE LENGTH=407	46	140	25	1	6
c281	c281.a3	c281.a3.a1	AT1G54270.1 | Symbols: EIF4A-2 | eif4a-2 | chr1:20260495-20262018 FORWARD LENGTH=412	46.6	4	9	2	2
c281	c281.a3	c281.a3.a2	AT1G54270.2 | Symbols: EIF4A-2 | eif4a-2 | chr1:20260495-20262018 FORWARD LENGTH=407	46.1	4	9	2	2
c282	c282.a1	c282.a1.a1	AT3G22270.1 | Symbols: | Topoisomerase II-associated protein PAT1 | chr3:7874480-7877857 FORWARD LENGTH=782	85.5	350 353 354	39	1	1
c282	c282.a2	c282.a2.a1	AT3G22270.1 | Symbols: | Topoisomerase II-associated protein PAT1 | chr3:7874480-7877857 FORWARD LENGTH=782	85.5	432 433	9	1	1
c282	c282.a3	c282.a3.a1	AT3G22270.1 | Symbols: | Topoisomerase II-associated protein PAT1 | chr3:7874480-7877857 FORWARD LENGTH=782	85.5	4 6	7	1	1
c282	c282.a4	c282.a4.a1	AT3G22270.1 | Symbols: | Topoisomerase II-associated protein PAT1 | chr3:7874480-7877857 FORWARD LENGTH=782	85.5	292	3	1	1
c282	c282.a5	c282.a5.a1	AT3G22270.1 | Symbols: | Topoisomerase II-associated protein PAT1 | chr3:7874480-7877857 FORWARD LENGTH=782	85.5	192	2	1	1
c282	c282.a6	c282.a6.a1	AT3G22270.1 | Symbols: | Topoisomerase II-associated protein PAT1 | chr3:7874480-7877857 FORWARD LENGTH=782	85.5	415	2	1	1
c282	c282.a7	c282.a7.a1	AT3G22270.1 | Symbols: | Topoisomerase II-associated protein PAT1 | chr3:7874480-7877857 FORWARD LENGTH=782	85.5	374	1	1	1
c283	c283.a1	c283.a1.a1	AT3G26400.1 | Symbols: EIF4B1 | eukaryotic translation initiation factor 4B1 | chr3:9666616-9669081 FORWARD LENGTH=532	57.6	264 267 269	42	1	1
c283	c283.a2	c283.a2.a1	AT3G26400.1 | Symbols: EIF4B1 | eukaryotic translation initiation factor 4B1 | chr3:9666616-9669081 FORWARD LENGTH=532	57.6	480 484 486	10	2	1
c283	c283.a3	c283.a3.a1	AT3G26400.1 | Symbols: EIF4B1 | eukaryotic translation initiation factor 4B1 | chr3:9666616-9669081 FORWARD LENGTH=532	57.6	61 63	5	1	1
c283	c283.a4	c283.a4.a1	AT3G26400.1 | Symbols: EIF4B1 | eukaryotic translation initiation factor 4B1 | chr3:9666616-9669081 FORWARD LENGTH=532	57.6	97	3	1	1
c283	c283.a5	c283.a5.a1	AT3G26400.1 | Symbols: EIF4B1 | eukaryotic translation initiation factor 4B1 | chr3:9666616-9669081 FORWARD LENGTH=532	57.6	192 193	2	1	1
c283	c283.a6	c283.a6.a1	AT3G26400.1 | Symbols: EIF4B1 | eukaryotic translation initiation factor 4B1 | chr3:9666616-9669081 FORWARD LENGTH=532	57.6	78	1	1	1
c284	c284.a1	c284.a1.a1	AT5G18230.1 | Symbols: | transcription regulator NOT2/NOT3/NOT5 family protein | chr5:6021610-6027031 REVERSE LENGTH=843	92.8	271 273	31	1	2
c284	c284.a1	c284.a1.a2	AT5G18230.2 | Symbols: | transcription regulator NOT2/NOT3/NOT5 family protein | chr5:6021610-6027031 REVERSE LENGTH=845	93.1	273 275	31	1	2
c284	c284.a2	c284.a2.a1	AT5G18230.1 | Symbols: | transcription regulator NOT2/NOT3/NOT5 family protein | chr5:6021610-6027031 REVERSE LENGTH=843	92.8	298	21	1	2
c284	c284.a2	c284.a2.a2	AT5G18230.2 | Symbols: | transcription regulator NOT2/NOT3/NOT5 family protein | chr5:6021610-6027031 REVERSE LENGTH=845	93.1	300	21	1	2
c284	c284.a3	c284.a3.a1	AT5G18230.1 | Symbols: | transcription regulator NOT2/NOT3/NOT5 family protein | chr5:6021610-6027031 REVERSE LENGTH=843	92.8	479	5	1	2
c284	c284.a3	c284.a3.a2	AT5G18230.2 | Symbols: | transcription regulator NOT2/NOT3/NOT5 family protein | chr5:6021610-6027031 REVERSE LENGTH=845	93.1	481	5	1	2
c284	c284.a4	c284.a4.a1	AT5G18230.1 | Symbols: | transcription regulator NOT2/NOT3/NOT5 family protein | chr5:6021610-6027031 REVERSE LENGTH=843	92.8	260 261 267	4	1	2
c284	c284.a4	c284.a4.a2	AT5G18230.2 | Symbols: | transcription regulator NOT2/NOT3/NOT5 family protein | chr5:6021610-6027031 REVERSE LENGTH=845	93.1	262 263 269	4	1	2
c284	c284.a5	c284.a5.a1	AT5G18230.1 | Symbols: | transcription regulator NOT2/NOT3/NOT5 family protein | chr5:6021610-6027031 REVERSE LENGTH=843	92.8	397	2	1	2
c284	c284.a5	c284.a5.a2	AT5G18230.2 | Symbols: | transcription regulator NOT2/NOT3/NOT5 family protein | chr5:6021610-6027031 REVERSE LENGTH=845	93.1	399	2	1	2
c285	c285.a1	c285.a1.a1	AT3G06290.1 | Symbols: | SAC3/GANP/Nin1/mts3/eIF-3 p25 family | chr3:1899123-1907297 REVERSE LENGTH=1697	189.7	194 195	45	1	1
c285	c285.a2	c285.a2.a1	AT3G06290.1 | Symbols: | SAC3/GANP/Nin1/mts3/eIF-3 p25 family | chr3:1899123-1907297 REVERSE LENGTH=1697	189.7	385	14	1	1
c285	c285.a3	c285.a3.a1	AT3G06290.1 | Symbols: | SAC3/GANP/Nin1/mts3/eIF-3 p25 family | chr3:1899123-1907297 REVERSE LENGTH=1697	189.7	925	3	1	1
c285	c285.a4	c285.a4.a1	AT3G06290.1 | Symbols: | SAC3/GANP/Nin1/mts3/eIF-3 p25 family | chr3:1899123-1907297 REVERSE LENGTH=1697	189.7	266	1	1	1
c286	c286.a1	c286.a1.a1	AT4G14990.1 | Symbols: | Topoisomerase II-associated protein PAT1 | chr4:8566259-8569511 REVERSE LENGTH=787	86.4	357 360 361 365 368	37	2	1
c286	c286.a2	c286.a2.a1	AT4G14990.1 | Symbols: | Topoisomerase II-associated protein PAT1 | chr4:8566259-8569511 REVERSE LENGTH=787	86.4	436 439 440	15	1	1
c286	c286.a3	c286.a3.a1	AT4G14990.1 | Symbols: | Topoisomerase II-associated protein PAT1 | chr4:8566259-8569511 REVERSE LENGTH=787	86.4	4 6	5	1	1
c286	c286.a4	c286.a4.a1	AT4G14990.1 | Symbols: | Topoisomerase II-associated protein PAT1 | chr4:8566259-8569511 REVERSE LENGTH=787	86.4	761 763	3	1	1
c286	c286.a5	c286.a5.a1	AT4G14990.1 | Symbols: | Topoisomerase II-associated protein PAT1 | chr4:8566259-8569511 REVERSE LENGTH=787	86.4	774 776	3	1	1
c287	c287.a1	c287.a1.a1	AT1G21080.1 | Symbols: | DNAJ heat shock N-terminal domain-containing protein | chr1:7378822-7382275 REVERSE LENGTH=391	43.8	361	63	1	2
c287	c287.a1	c287.a1.a2	AT1G21080.2 | Symbols: | DNAJ heat shock N-terminal domain-containing protein | chr1:7378822-7380927 REVERSE LENGTH=304	34.3	274	63	1	2
c288	c288.a1	c288.a1.a1	AT3G50370.1 | Symbols: | unknown protein; FUNCTIONS IN: molecular_function unknown; INVOLVED IN: biological_process unknown; LOCATED IN: cellular_component unknown; EXPRESSED IN: 26 plant structures; EXPRESSED DURING: 15 growth stages; Has 27734 Blast hits to 16708 proteins in 1259 species: Archae - 81; Bacteria - 3434; Metazoa - 10876; Fungi - 2514; Plants - 987; Viruses - 212; Other Eukaryotes …	235.9	1406	33	2	1
c288	c288.a2	c288.a2.a1	AT3G50370.1 | Symbols: | unknown protein; FUNCTIONS IN: molecular_function unknown; INVOLVED IN: biological_process unknown; LOCATED IN: cellular_component unknown; EXPRESSED IN: 26 plant structures; EXPRESSED DURING: 15 growth stages; Has 27734 Blast hits to 16708 proteins in 1259 species: Archae - 81; Bacteria - 3434; Metazoa - 10876; Fungi - 2514; Plants - 987; Viruses - 212; Other Eukaryotes …	235.9	1258	12	1	1
c288	c288.a3	c288.a3.a1	AT3G50370.1 | Symbols: | unknown protein; FUNCTIONS IN: molecular_function unknown; INVOLVED IN: biological_process unknown; LOCATED IN: cellular_component unknown; EXPRESSED IN: 26 plant structures; EXPRESSED DURING: 15 growth stages; Has 27734 Blast hits to 16708 proteins in 1259 species: Archae - 81; Bacteria - 3434; Metazoa - 10876; Fungi - 2514; Plants - 987; Viruses - 212; Other Eukaryotes …	235.9	1445	11	1	1
c288	c288.a4	c288.a4.a1	AT3G50370.1 | Symbols: | unknown protein; FUNCTIONS IN: molecular_function unknown; INVOLVED IN: biological_process unknown; LOCATED IN: cellular_component unknown; EXPRESSED IN: 26 plant structures; EXPRESSED DURING: 15 growth stages; Has 27734 Blast hits to 16708 proteins in 1259 species: Archae - 81; Bacteria - 3434; Metazoa - 10876; Fungi - 2514; Plants - 987; Viruses - 212; Other Eukaryotes …	235.9	1385 1387	3	1	1
c288	c288.a5	c288.a5.a1	AT3G50370.1 | Symbols: | unknown protein; FUNCTIONS IN: molecular_function unknown; INVOLVED IN: biological_process unknown; LOCATED IN: cellular_component unknown; EXPRESSED IN: 26 plant structures; EXPRESSED DURING: 15 growth stages; Has 27734 Blast hits to 16708 proteins in 1259 species: Archae - 81; Bacteria - 3434; Metazoa - 10876; Fungi - 2514; Plants - 987; Viruses - 212; Other Eukaryotes …	235.9	625	2	1	1
c288	c288.a6	c288.a6.a1	AT3G50370.1 | Symbols: | unknown protein; FUNCTIONS IN: molecular_function unknown; INVOLVED IN: biological_process unknown; LOCATED IN: cellular_component unknown; EXPRESSED IN: 26 plant structures; EXPRESSED DURING: 15 growth stages; Has 27734 Blast hits to 16708 proteins in 1259 species: Archae - 81; Bacteria - 3434; Metazoa - 10876; Fungi - 2514; Plants - 987; Viruses - 212; Other Eukaryotes …	235.9	736	1	1	1
c288	c288.a7	c288.a7.a1	AT3G50370.1 | Symbols: | unknown protein; FUNCTIONS IN: molecular_function unknown; INVOLVED IN: biological_process unknown; LOCATED IN: cellular_component unknown; EXPRESSED IN: 26 plant structures; EXPRESSED DURING: 15 growth stages; Has 27734 Blast hits to 16708 proteins in 1259 species: Archae - 81; Bacteria - 3434; Metazoa - 10876; Fungi - 2514; Plants - 987; Viruses - 212; Other Eukaryotes …	235.9	185	1	1	1
c289	c289.a1	c289.a1.a1	AT2G34357.1 | Symbols: | ARM repeat superfamily protein | chr2:14499236-14505555 FORWARD LENGTH=1280	141.6	1130	32	1	1
c289	c289.a2	c289.a2.a1	AT2G34357.1 | Symbols: | ARM repeat superfamily protein | chr2:14499236-14505555 FORWARD LENGTH=1280	141.6	1101	31	1	1
c290	c290.a1	c290.a1.a1	AT5G52580.1 | Symbols: | RabGAP/TBC domain-containing protein | chr5:21338052-21342848 FORWARD LENGTH=673	77.5	307 308	29	1	2
c290	c290.a1	c290.a1.a2	AT5G52580.2 | Symbols: | RabGAP/TBC domain-containing protein | chr5:21338052-21342848 FORWARD LENGTH=690	79.5	307 308	29	1	2
c290	c290.a2	c290.a2.a1	AT5G52580.1 | Symbols: | RabGAP/TBC domain-containing protein | chr5:21338052-21342848 FORWARD LENGTH=673	77.5	287	26	1	2
c290	c290.a2	c290.a2.a2	AT5G52580.2 | Symbols: | RabGAP/TBC domain-containing protein | chr5:21338052-21342848 FORWARD LENGTH=690	79.5	287	26	1	2
c290	c290.a3	c290.a3.a1	AT5G52580.1 | Symbols: | RabGAP/TBC domain-containing protein | chr5:21338052-21342848 FORWARD LENGTH=673	77.5	245	6	1	2
c290	c290.a3	c290.a3.a2	AT5G52580.2 | Symbols: | RabGAP/TBC domain-containing protein | chr5:21338052-21342848 FORWARD LENGTH=690	79.5	245	6	1	2
c290	c290.a4	c290.a4.a1	AT5G52580.1 | Symbols: | RabGAP/TBC domain-containing protein | chr5:21338052-21342848 FORWARD LENGTH=673	77.5	37	1	1	2
c290	c290.a4	c290.a4.a2	AT5G52580.2 | Symbols: | RabGAP/TBC domain-containing protein | chr5:21338052-21342848 FORWARD LENGTH=690	79.5	37	1	1	2
c290	c290.a5	c290.a5.a1	AT5G52580.1 | Symbols: | RabGAP/TBC domain-containing protein | chr5:21338052-21342848 FORWARD LENGTH=673	77.5	183 185	1	1	2
c290	c290.a5	c290.a5.a2	AT5G52580.2 | Symbols: | RabGAP/TBC domain-containing protein | chr5:21338052-21342848 FORWARD LENGTH=690	79.5	183 185	1	1	2
c291	c291.a1	c291.a1.a1	AT2G23350.1 | Symbols: PAB4, PABP4 | poly(A) binding protein 4 | chr2:9943209-9946041 FORWARD LENGTH=662	71.5	646 648 657	39	1	1
c291	c291.a2	c291.a2.a1	AT2G23350.1 | Symbols: PAB4, PABP4 | poly(A) binding protein 4 | chr2:9943209-9946041 FORWARD LENGTH=662	71.5	637 638 641	19	1	1
c291	c291.a3	c291.a3.a1	AT2G23350.1 | Symbols: PAB4, PABP4 | poly(A) binding protein 4 | chr2:9943209-9946041 FORWARD LENGTH=662	71.5	314 318 319	4	1	1
c291	c291.a4	c291.a4.a1	AT2G23350.1 | Symbols: PAB4, PABP4 | poly(A) binding protein 4 | chr2:9943209-9946041 FORWARD LENGTH=662	71.5	615	1	1	1
c292	c292.a1	c292.a1.a1	AT5G04420.1 | Symbols: | Galactose oxidase/kelch repeat superfamily protein | chr5:1246867-1249455 REVERSE LENGTH=514	56.5	79 82 83	59	1	3
c292	c292.a1	c292.a1.a2	AT5G04420.2 | Symbols: | Galactose oxidase/kelch repeat superfamily protein | chr5:1246867-1249455 REVERSE LENGTH=514	56.5	79 82 83	59	1	3
c292	c292.a1	c292.a1.a3	AT5G04420.3 | Symbols: | Galactose oxidase/kelch repeat superfamily protein | chr5:1246867-1249455 REVERSE LENGTH=514	56.5	79 82 83	59	1	3
c292	c292.a2	c292.a2.a1	AT5G04420.1 | Symbols: | Galactose oxidase/kelch repeat superfamily protein | chr5:1246867-1249455 REVERSE LENGTH=514	56.5	490	2	1	3
c292	c292.a2	c292.a2.a2	AT5G04420.2 | Symbols: | Galactose oxidase/kelch repeat superfamily protein | chr5:1246867-1249455 REVERSE LENGTH=514	56.5	490	2	1	3
c292	c292.a2	c292.a2.a3	AT5G04420.3 | Symbols: | Galactose oxidase/kelch repeat superfamily protein | chr5:1246867-1249455 REVERSE LENGTH=514	56.5	490	2	1	3
c292	c292.a3	c292.a3.a1	AT5G04420.1 | Symbols: | Galactose oxidase/kelch repeat superfamily protein | chr5:1246867-1249455 REVERSE LENGTH=514	56.5	505	1	1	3
c292	c292.a3	c292.a3.a2	AT5G04420.2 | Symbols: | Galactose oxidase/kelch repeat superfamily protein | chr5:1246867-1249455 REVERSE LENGTH=514	56.5	505	1	1	3
c292	c292.a3	c292.a3.a3	AT5G04420.3 | Symbols: | Galactose oxidase/kelch repeat superfamily protein | chr5:1246867-1249455 REVERSE LENGTH=514	56.5	505	1	1	3
c293	c293.a1	c293.a1.a1	AT3G43300.1 | Symbols: ATMIN7, BEN1 | HOPM interactor 7 | chr3:15234235-15245034 REVERSE LENGTH=1758	194.8	1523 1524 1529 1532 1533	47	2	2
c293	c293.a1	c293.a1.a2	AT3G43300.2 | Symbols: ATMIN7 | HOPM interactor 7 | chr3:15234235-15245034 REVERSE LENGTH=1727	191.2	1492 1493 1498 1501 1502	47	2	2
c293	c293.a2	c293.a2.a1	AT3G43300.1 | Symbols: ATMIN7, BEN1 | HOPM interactor 7 | chr3:15234235-15245034 REVERSE LENGTH=1758	194.8	573 575	14	1	2
c293	c293.a2	c293.a2.a2	AT3G43300.2 | Symbols: ATMIN7 | HOPM interactor 7 | chr3:15234235-15245034 REVERSE LENGTH=1727	191.2	554 556	14	1	2
c293	c293.a3	c293.a3.a1	AT3G43300.1 | Symbols: ATMIN7, BEN1 | HOPM interactor 7 | chr3:15234235-15245034 REVERSE LENGTH=1758	194.8	1437	1	1	2
c293	c293.a3	c293.a3.a2	AT3G43300.2 | Symbols: ATMIN7 | HOPM interactor 7 | chr3:15234235-15245034 REVERSE LENGTH=1727	191.2	1406	1	1	2
c294	c294.a1	c294.a1.a1	AT4G00270.1 | Symbols: | DNA-binding storekeeper protein-related transcriptional regulator | chr4:117477-118468 REVERSE LENGTH=302	34	181 184	59	2	1
c294	c294.a2	c294.a2.a1	AT4G00270.1 | Symbols: | DNA-binding storekeeper protein-related transcriptional regulator | chr4:117477-118468 REVERSE LENGTH=302	34	39	3	1	1
c295	c295.a1	c295.a1.a1	AT1G08680.1 | Symbols: ZIGA4, AGD14 | ARF GAP-like zinc finger-containing protein ZIGA4 | chr1:2762820-2768387 FORWARD LENGTH=649	71.2	236	25	1	4
c295	c295.a1	c295.a1.a2	AT1G08680.2 | Symbols: ZIGA4 | ARF GAP-like zinc finger-containing protein ZIGA4 | chr1:2762820-2768387 FORWARD LENGTH=648	71.1	236	25	1	4
c295	c295.a1	c295.a1.a3	AT1G08680.3 | Symbols: ZIGA4 | ARF GAP-like zinc finger-containing protein ZIGA4 | chr1:2762820-2768387 FORWARD LENGTH=607	66.6	194	25	1	4
c295	c295.a1	c295.a1.a4	AT1G08680.4 | Symbols: ZIGA4 | ARF GAP-like zinc finger-containing protein ZIGA4 | chr1:2762820-2768387 FORWARD LENGTH=651	71.4	236	25	1	4
c295	c295.a2	c295.a2.a1	AT1G08680.1 | Symbols: ZIGA4, AGD14 | ARF GAP-like zinc finger-containing protein ZIGA4 | chr1:2762820-2768387 FORWARD LENGTH=649	71.2	219 221 222 224 225	15	1	3
c295	c295.a2	c295.a2.a2	AT1G08680.2 | Symbols: ZIGA4 | ARF GAP-like zinc finger-containing protein ZIGA4 | chr1:2762820-2768387 FORWARD LENGTH=648	71.1	219 221 222 224 225	15	1	3
c295	c295.a2	c295.a2.a4	AT1G08680.4 | Symbols: ZIGA4 | ARF GAP-like zinc finger-containing protein ZIGA4 | chr1:2762820-2768387 FORWARD LENGTH=651	71.4	219 221 222 224 225	15	1	3
c295	c295.a3	c295.a3.a1	AT1G08680.1 | Symbols: ZIGA4, AGD14 | ARF GAP-like zinc finger-containing protein ZIGA4 | chr1:2762820-2768387 FORWARD LENGTH=649	71.2	157	9	1	4
c295	c295.a3	c295.a3.a2	AT1G08680.2 | Symbols: ZIGA4 | ARF GAP-like zinc finger-containing protein ZIGA4 | chr1:2762820-2768387 FORWARD LENGTH=648	71.1	157	9	1	4
c295	c295.a3	c295.a3.a3	AT1G08680.3 | Symbols: ZIGA4 | ARF GAP-like zinc finger-containing protein ZIGA4 | chr1:2762820-2768387 FORWARD LENGTH=607	66.6	157	9	1	4
c295	c295.a3	c295.a3.a4	AT1G08680.4 | Symbols: ZIGA4 | ARF GAP-like zinc finger-containing protein ZIGA4 | chr1:2762820-2768387 FORWARD LENGTH=651	71.4	157	9	1	4
c295	c295.a4	c295.a4.a1	AT1G08680.1 | Symbols: ZIGA4, AGD14 | ARF GAP-like zinc finger-containing protein ZIGA4 | chr1:2762820-2768387 FORWARD LENGTH=649	71.2	192 196	7	1	3
c295	c295.a4	c295.a4.a2	AT1G08680.2 | Symbols: ZIGA4 | ARF GAP-like zinc finger-containing protein ZIGA4 | chr1:2762820-2768387 FORWARD LENGTH=648	71.1	192 196	7	1	3
c295	c295.a4	c295.a4.a4	AT1G08680.4 | Symbols: ZIGA4 | ARF GAP-like zinc finger-containing protein ZIGA4 | chr1:2762820-2768387 FORWARD LENGTH=651	71.4	192 196	7	1	3
c295	c295.a5	c295.a5.a1	AT1G08680.1 | Symbols: ZIGA4, AGD14 | ARF GAP-like zinc finger-containing protein ZIGA4 | chr1:2762820-2768387 FORWARD LENGTH=649	71.2	291	4	1	4
c295	c295.a5	c295.a5.a2	AT1G08680.2 | Symbols: ZIGA4 | ARF GAP-like zinc finger-containing protein ZIGA4 | chr1:2762820-2768387 FORWARD LENGTH=648	71.1	291	4	1	4
c295	c295.a5	c295.a5.a3	AT1G08680.3 | Symbols: ZIGA4 | ARF GAP-like zinc finger-containing protein ZIGA4 | chr1:2762820-2768387 FORWARD LENGTH=607	66.6	249	4	1	4
c295	c295.a5	c295.a5.a4	AT1G08680.4 | Symbols: ZIGA4 | ARF GAP-like zinc finger-containing protein ZIGA4 | chr1:2762820-2768387 FORWARD LENGTH=651	71.4	291	4	1	4
c295	c295.a6	c295.a6.a1	AT1G08680.1 | Symbols: ZIGA4, AGD14 | ARF GAP-like zinc finger-containing protein ZIGA4 | chr1:2762820-2768387 FORWARD LENGTH=649	71.2	210	1	1	3
c295	c295.a6	c295.a6.a2	AT1G08680.2 | Symbols: ZIGA4 | ARF GAP-like zinc finger-containing protein ZIGA4 | chr1:2762820-2768387 FORWARD LENGTH=648	71.1	210	1	1	3
c295	c295.a6	c295.a6.a4	AT1G08680.4 | Symbols: ZIGA4 | ARF GAP-like zinc finger-containing protein ZIGA4 | chr1:2762820-2768387 FORWARD LENGTH=651	71.4	210	1	1	3
c295	c295.a7	c295.a7.a1	AT1G08680.1 | Symbols: ZIGA4, AGD14 | ARF GAP-like zinc finger-containing protein ZIGA4 | chr1:2762820-2768387 FORWARD LENGTH=649	71.2	281	1	1	4
c295	c295.a7	c295.a7.a2	AT1G08680.2 | Symbols: ZIGA4 | ARF GAP-like zinc finger-containing protein ZIGA4 | chr1:2762820-2768387 FORWARD LENGTH=648	71.1	281	1	1	4
c295	c295.a7	c295.a7.a3	AT1G08680.3 | Symbols: ZIGA4 | ARF GAP-like zinc finger-containing protein ZIGA4 | chr1:2762820-2768387 FORWARD LENGTH=607	66.6	239	1	1	4
c295	c295.a7	c295.a7.a4	AT1G08680.4 | Symbols: ZIGA4 | ARF GAP-like zinc finger-containing protein ZIGA4 | chr1:2762820-2768387 FORWARD LENGTH=651	71.4	281	1	1	4
c296	c296.a1	c296.a1.a1	AT2G38280.1 | Symbols: FAC1, ATAMPD | AMP deaminase, putative / myoadenylate deaminase, putative | chr2:16033767-16038793 REVERSE LENGTH=839	95	73 76 81	35	3	2
c296	c296.a1	c296.a1.a2	AT2G38280.2 | Symbols: FAC1, ATAMPD | AMP deaminase, putative / myoadenylate deaminase, putative | chr2:16033767-16038793 REVERSE LENGTH=839	95	73 76 81	35	3	2
c296	c296.a2	c296.a2.a1	AT2G38280.1 | Symbols: FAC1, ATAMPD | AMP deaminase, putative / myoadenylate deaminase, putative | chr2:16033767-16038793 REVERSE LENGTH=839	95	201 203 205	24	1	2
c296	c296.a2	c296.a2.a2	AT2G38280.2 | Symbols: FAC1, ATAMPD | AMP deaminase, putative / myoadenylate deaminase, putative | chr2:16033767-16038793 REVERSE LENGTH=839	95	201 203 205	24	1	2
c296	c296.a3	c296.a3.a1	AT2G38280.1 | Symbols: FAC1, ATAMPD | AMP deaminase, putative / myoadenylate deaminase, putative | chr2:16033767-16038793 REVERSE LENGTH=839	95	122 127 128	2	1	2
c296	c296.a3	c296.a3.a2	AT2G38280.2 | Symbols: FAC1, ATAMPD | AMP deaminase, putative / myoadenylate deaminase, putative | chr2:16033767-16038793 REVERSE LENGTH=839	95	122 127 128	2	1	2
c296	c296.a4	c296.a4.a1	AT2G38280.1 | Symbols: FAC1, ATAMPD | AMP deaminase, putative / myoadenylate deaminase, putative | chr2:16033767-16038793 REVERSE LENGTH=839	95	280	1	1	2
c296	c296.a4	c296.a4.a2	AT2G38280.2 | Symbols: FAC1, ATAMPD | AMP deaminase, putative / myoadenylate deaminase, putative | chr2:16033767-16038793 REVERSE LENGTH=839	95	280	1	1	2
c297	c297.a1	c297.a1.a1	AT3G04740.1 | Symbols: SWP, MED14, ATMED14 | RNA polymerase II transcription mediators | chr3:1294037-1300555 FORWARD LENGTH=1703	185.2	819	54	1	1
c297	c297.a2	c297.a2.a1	AT3G04740.1 | Symbols: SWP, MED14, ATMED14 | RNA polymerase II transcription mediators | chr3:1294037-1300555 FORWARD LENGTH=1703	185.2	799	7	1	1
c297	c297.a3	c297.a3.a1	AT3G04740.1 | Symbols: SWP, MED14, ATMED14 | RNA polymerase II transcription mediators | chr3:1294037-1300555 FORWARD LENGTH=1703	185.2	751	1	1	1
c298	c298.a1	c298.a1.a1	AT2G26890.1 | Symbols: GRV2, KAM2 | DNAJ heat shock N-terminal domain-containing protein | chr2:11462327-11473841 REVERSE LENGTH=2554	278.7	1507 1512	51	1	1
c298	c298.a2	c298.a2.a1	AT2G26890.1 | Symbols: GRV2, KAM2 | DNAJ heat shock N-terminal domain-containing protein | chr2:11462327-11473841 REVERSE LENGTH=2554	278.7	1900	9	1	1
c298	c298.a3	c298.a3.a1	AT2G26890.1 | Symbols: GRV2, KAM2 | DNAJ heat shock N-terminal domain-containing protein | chr2:11462327-11473841 REVERSE LENGTH=2554	278.7	2336	1	1	1
c298	c298.a4	c298.a4.a1	AT2G26890.1 | Symbols: GRV2, KAM2 | DNAJ heat shock N-terminal domain-containing protein | chr2:11462327-11473841 REVERSE LENGTH=2554	278.7	1521	1	1	1
c299	c299.a1	c299.a1.a1	AT3G10650.1 | Symbols: | BEST Arabidopsis thaliana protein match is: nucleoporin-related (TAIR:AT5G20200.1); Has 61042 Blast hits to 31782 proteins in 2093 species: Archae - 202; Bacteria - 16480; Metazoa - 16017; Fungi - 12552; Plants - 1653; Viruses - 629; Other Eukaryotes - 13509 (source: NCBI BLink). | chr3:3325562-3330819 REVERSE LENGTH=1309	135.7	477	40	1	1
c299	c299.a2	c299.a2.a1	AT3G10650.1 | Symbols: | BEST Arabidopsis thaliana protein match is: nucleoporin-related (TAIR:AT5G20200.1); Has 61042 Blast hits to 31782 proteins in 2093 species: Archae - 202; Bacteria - 16480; Metazoa - 16017; Fungi - 12552; Plants - 1653; Viruses - 629; Other Eukaryotes - 13509 (source: NCBI BLink). | chr3:3325562-3330819 REVERSE LENGTH=1309	135.7	88 95	8	2	1
c299	c299.a3	c299.a3.a1	AT3G10650.1 | Symbols: | BEST Arabidopsis thaliana protein match is: nucleoporin-related (TAIR:AT5G20200.1); Has 61042 Blast hits to 31782 proteins in 2093 species: Archae - 202; Bacteria - 16480; Metazoa - 16017; Fungi - 12552; Plants - 1653; Viruses - 629; Other Eukaryotes - 13509 (source: NCBI BLink). | chr3:3325562-3330819 REVERSE LENGTH=1309	135.7	10	3	1	1
c299	c299.a4	c299.a4.a1	AT3G10650.1 | Symbols: | BEST Arabidopsis thaliana protein match is: nucleoporin-related (TAIR:AT5G20200.1); Has 61042 Blast hits to 31782 proteins in 2093 species: Archae - 202; Bacteria - 16480; Metazoa - 16017; Fungi - 12552; Plants - 1653; Viruses - 629; Other Eukaryotes - 13509 (source: NCBI BLink). | chr3:3325562-3330819 REVERSE LENGTH=1309	135.7	531 533	3	1	1
c299	c299.a5	c299.a5.a1	AT3G10650.1 | Symbols: | BEST Arabidopsis thaliana protein match is: nucleoporin-related (TAIR:AT5G20200.1); Has 61042 Blast hits to 31782 proteins in 2093 species: Archae - 202; Bacteria - 16480; Metazoa - 16017; Fungi - 12552; Plants - 1653; Viruses - 629; Other Eukaryotes - 13509 (source: NCBI BLink). | chr3:3325562-3330819 REVERSE LENGTH=1309	135.7	351 352	2	2	1
c299	c299.a6	c299.a6.a1	AT3G10650.1 | Symbols: | BEST Arabidopsis thaliana protein match is: nucleoporin-related (TAIR:AT5G20200.1); Has 61042 Blast hits to 31782 proteins in 2093 species: Archae - 202; Bacteria - 16480; Metazoa - 16017; Fungi - 12552; Plants - 1653; Viruses - 629; Other Eukaryotes - 13509 (source: NCBI BLink). | chr3:3325562-3330819 REVERSE LENGTH=1309	135.7	327	2	1	1
c299	c299.a7	c299.a7.a1	AT3G10650.1 | Symbols: | BEST Arabidopsis thaliana protein match is: nucleoporin-related (TAIR:AT5G20200.1); Has 61042 Blast hits to 31782 proteins in 2093 species: Archae - 202; Bacteria - 16480; Metazoa - 16017; Fungi - 12552; Plants - 1653; Viruses - 629; Other Eukaryotes - 13509 (source: NCBI BLink). | chr3:3325562-3330819 REVERSE LENGTH=1309	135.7	385	2	1	1
c299	c299.a8	c299.a8.a1	AT3G10650.1 | Symbols: | BEST Arabidopsis thaliana protein match is: nucleoporin-related (TAIR:AT5G20200.1); Has 61042 Blast hits to 31782 proteins in 2093 species: Archae - 202; Bacteria - 16480; Metazoa - 16017; Fungi - 12552; Plants - 1653; Viruses - 629; Other Eukaryotes - 13509 (source: NCBI BLink). | chr3:3325562-3330819 REVERSE LENGTH=1309	135.7	404	1	1	1
c300	c300.a1	c300.a1.a1	AT3G26730.1 | Symbols: | RING/U-box superfamily protein | chr3:9823770-9827270 FORWARD LENGTH=772	85.1	464 468	26	1	1
c300	c300.a2	c300.a2.a1	AT3G26730.1 | Symbols: | RING/U-box superfamily protein | chr3:9823770-9827270 FORWARD LENGTH=772	85.1	430	23	1	1
c300	c300.a3	c300.a3.a1	AT3G26730.1 | Symbols: | RING/U-box superfamily protein | chr3:9823770-9827270 FORWARD LENGTH=772	85.1	98 100	12	1	1
c301	c301.a1	c301.a1.a1	AT1G03790.1 | Symbols: SOM | Zinc finger C-x8-C-x5-C-x3-H type family protein | chr1:954589-955770 FORWARD LENGTH=393	43.5	254 264	24	1	1
c301	c301.a2	c301.a2.a1	AT1G03790.1 | Symbols: SOM | Zinc finger C-x8-C-x5-C-x3-H type family protein | chr1:954589-955770 FORWARD LENGTH=393	43.5	28 38	15	2	1
c301	c301.a3	c301.a3.a1	AT1G03790.1 | Symbols: SOM | Zinc finger C-x8-C-x5-C-x3-H type family protein | chr1:954589-955770 FORWARD LENGTH=393	43.5	231 233	11	1	1
c301	c301.a4	c301.a4.a1	AT1G03790.1 | Symbols: SOM | Zinc finger C-x8-C-x5-C-x3-H type family protein | chr1:954589-955770 FORWARD LENGTH=393	43.5	51 52 72	7	4	1
c301	c301.a5	c301.a5.a1	AT1G03790.1 | Symbols: SOM | Zinc finger C-x8-C-x5-C-x3-H type family protein | chr1:954589-955770 FORWARD LENGTH=393	43.5	198	4	1	1
[truncated: 4,675 more rows]

## Sheet: phosphopeptides
Group ID	Sub-group ID	Phosphopeptide ID	SequenceLI	Modifs	Number of phosphorylations (phosphosites)	Best Position in sequence	All positions	Charges	MH+ theo	Number of proteins	Number of spectra
a1	a1.a1	pepa1a1b15	STIYPESIR	107.998	1	1	1	2	1173.56	2	13
a1	a1.a1	pepa1a1b16	STIYPESIR	112.023	1	1	1	2	1177.58	2	2
a1	a1.a1	pepa1a1b17	STIYPESIR	116.042	1	1	1 4	2	1181.6	2	15
a1	a1.a1	pepa1a1b18	STIYPESIRTPEIK	136.029	1	10	7 10	2 3	1769.91	2	63
a1	a1.a1	pepa1a1b19	STIYPESIRTPEIK	144.079	1	10	10	2 3	1777.96	2	74
a1	a1.a1	pepa1a1b20	STIYPESIRTPEIK	152.118	1	10	10	2 3	1786	2	79
a1	a1.a1	pepa1a1b21	STIYPESIRTPEIKSD	215.995	2	10 15	10 15	2	2051.93	2	71
a1	a1.a1	pepa1a1b22	STIYPESIRTPEIKSD	224.045	2	10 15	10 15	2 3	2059.98	2	62
a1	a1.a1	pepa1a1b23	STIYPESIRTPEIKSD	232.084	2	10 15	10 15	2	2068.02	2	50
a1	a1.a2	pepa1a2b25	YFSGEGEIIVNQDMR	107.998	1	3	1 3	2 3	1865.81	2	107
a1	a1.a2	pepa1a2b26	YFSGEGEIIVNQDMR	112.023	1	3	1 3	2 3	1869.84	2	109
a1	a1.a2	pepa1a2b27	YFSGEGEIIVNQDMR	116.042	1	3	1 3	2 3	1873.86	2	92
a1	a1.a2	pepa1a2b28	YFSGEGEIIVNQDMR	123.993	1	3	1 3	2 3	1881.81	2	36
a1	a1.a2	pepa1a2b29	YFSGEGEIIVNQDMR	128.018	1	3	1 3	2 3	1885.83	2	31
a1	a1.a2	pepa1a2b30	YFSGEGEIIVNQDMR	132.037	1	3	1 3	2 3	1889.85	2	35
a1	a1.a3	pepa1a3a3	IDHIVNNAGMTQISMFENIEDITR	107.998	1	23	11 14 23	3	2869.33	2	36
a1	a1.a3	pepa1a3a4	IDHIVNNAGMTQISMFENIEDITR	112.023	1	23	23	3	2873.35	2	3
a1	a1.a3	pepa1a3a5	IDHIVNNAGMTQISMFENIEDITR	116.042	1	23	14 23	3	2877.37	2	55
a1	a1.a3	pepa1a3a6	IDHIVNNAGMTQISMFENIEDITR	123.993	1	23	23	3	2885.32	2	20
a1	a1.a3	pepa1a3a7	IDHIVNNAGMTQISMFENIEDITR	128.018	1	23	23	3	2889.35	2	3
a1	a1.a3	pepa1a3a8	IDHIVNNAGMTQISMFENIEDITR	132.037	1	23	23	3	2893.37	2	12
a1	a1.a3	pepa1a3a9	IDHIVNNAGMTQISMFENIEDITR	139.987	1	23	23	3	2901.32	2	3
a1	a1.a3	pepa1a3b10	IDHIVNNAGMTQISMFENIEDITR	148.032	1	23	23	3	2909.36	2	1
a1	a1.a3	pepa1a3b11	IDHIVNNAGMTQISMFENIEDITRTK	136.029	1	23	23	3	3126.5	2	7
a1	a1.a4	pepa1a4b12	IVAMSSSAAWITAPR	107.998	1	6	5 6 7	2 3	1668.82	2	19
a1	a1.a4	pepa1a4b13	IVAMSSSAAWITAPR	112.023	1	6	6 7	2 3	1672.84	2	5
a1	a1.a4	pepa1a4b14	IVAMSSSAAWITAPR	116.042	1	6	5 6 7	2 3	1676.86	2	15
a1	a1.a5	pepa1a5a1	DVQVGPFPVASASGCAK	201.101	1	13	13	2	1833.91	2	1
a1	a1.a5	pepa1a5a2	DVQVGPFPVASASGCAK	209.139	1	11	11 13	2	1841.94	2	3
a1	a1.a6	pepa1a6b24	VVIITGASSGIGEQIAYEYACR	173.063	1	9	8 9	3	2473.22	2	4
a2	a2.a1	pepa2a1a3	AGSYISETGEAIK	136.029	1	4	3 4 6 8	2	1461.69	1	68
a2	a2.a1	pepa2a1a4	AGSYISETGEAIK	144.079	1	4	3 4 6 8	2 3	1469.74	1	60
a2	a2.a1	pepa2a1a5	AGSYISETGEAIK	152.118	1	4	3 4 6 8	2 3	1477.78	1	73
a2	a2.a1	pepa2a1a6	AGSYISETGEAIKNK	188.193	1	6	6	3	1755.99	1	1
a2	a2.a1	pepa2a1b13	DKAGSYISETGEAIK	164.06	1	6	5 6 8	2 3	1732.84	1	34
a2	a2.a1	pepa2a1b14	DKAGSYISETGEAIK	176.136	1	5	5 6 8	2 3	1744.92	1	20
a2	a2.a1	pepa2a1b15	DKAGSYISETGEAIK	188.193	1	6	5 6 8	2 3	1756.97	1	31
a2	a2.a2	pepa2a2b16	DKTGGFISQTGEHVK	164.06	1	3	3 8	3	1767.87	1	32
a2	a2.a2	pepa2a2b17	DKTGGFISQTGEHVK	176.136	1	3	3	2 3	1779.94	1	4
a2	a2.a2	pepa2a2b18	DKTGGFISQTGEHVK	188.193	1	3	3	2 3	1792	1	11
a2	a2.a2	pepa2a2b34	TGGFISQTGEHVK	136.029	1	6	1 6 8	2 3	1496.71	1	67
a2	a2.a2	pepa2a2b35	TGGFISQTGEHVK	144.079	1	1	1 6 8	2 3	1504.77	1	80
a2	a2.a2	pepa2a2b36	TGGFISQTGEHVK	152.118	1	1	1 6 8	2 3	1512.8	1	65
a2	a2.a3	pepa2a3a1	AEEGRDKTSQTAQTAQQK	176.136	1	8	8	3	2153.1	1	2
a2	a2.a3	pepa2a3a2	AEEGRDKTSQTAQTAQQK	188.193	1	8	8	3	2165.16	1	1
a2	a2.a3	pepa2a3b22	DKTSQTAQTAQQK	164.06	1	4	3 4 6	2 3	1598.78	1	59
a2	a2.a3	pepa2a3b23	DKTSQTAQTAQQK	176.136	1	4	3 4 6	2 3	1610.85	1	54
a2	a2.a3	pepa2a3b24	DKTSQTAQTAQQK	188.193	1	4	3 4 6	2 3	1622.91	1	94
a2	a2.a4	pepa2a4b19	DKTSQTAQAAQQK	164.06	1	4	3 4 6	2 3	1568.77	1	15
a2	a2.a4	pepa2a4b20	DKTSQTAQAAQQK	176.136	1	3	3 4 6	2 3	1580.84	1	34
a2	a2.a4	pepa2a4b21	DKTSQTAQAAQQK	188.193	1	3	3 4 6	2 3	1592.9	1	36
a2	a2.a5	pepa2a5b40	TTDPTHQTYQR	107.998	1	1	1 2 5 9	2 3	1455.63	1	12
a2	a2.a5	pepa2a5b41	TTDPTHQTYQR	112.023	1	8	1 2 5 8 9	2 3	1459.65	1	21
a2	a2.a5	pepa2a5b42	TTDPTHQTYQR	116.042	1	8	1 2 5 8 9	2 3	1463.67	1	20
a2	a2.a5	pepa2a5b43	TTDPTHQTYQRK	144.079	1	9	8 9	3	1619.8	1	4
a2	a2.a5	pepa2a5b44	TTDPTHQTYQRK	152.118	1	9	9	3	1627.84	1	3
a2	a2.a6	pepa2a6a9	AQEKTGQAMGTMR	136.029	1	5	5	3	1544.7	1	3
a2	a2.a6	pepa2a6b10	AQEKTGQAMGTMR	144.079	1	5	5	3	1552.75	1	2
a2	a2.a6	pepa2a6b11	AQEKTGQAMGTMR	152.118	1	5	5	2 3	1560.79	1	20
a2	a2.a6	pepa2a6b12	AQEKTGQAMGTMR	168.112	1	5	5	3	1576.78	1	1
a2	a2.a6	pepa2a6b37	TGQAMGTMR	107.998	1	1	1	2	1060.43	1	2
a2	a2.a6	pepa2a6b38	TGQAMGTMR	112.023	1	1	1	2	1064.46	1	1
a2	a2.a6	pepa2a6b39	TGQAMGTMR	116.042	1	1	1	2	1068.48	1	1
a2	a2.a7	pepa2a7b25	EKTSQTAQTAQQK	164.06	1	3	3 4 6	2 3	1612.79	1	13
a2	a2.a7	pepa2a7b26	EKTSQTAQTAQQK	176.136	1	4	3 4 6	2 3	1624.87	1	3
a2	a2.a7	pepa2a7b27	EKTSQTAQTAQQK	188.193	1	3	3 4 6	2 3	1636.93	1	8
a2	a2.a8	pepa2a8a7	AQDAAQYTKETAQGAAQYTK	176.136	1	11	11	3	2320.16	1	1
a2	a2.a8	pepa2a8a8	AQDAAQYTKETAQGAAQYTK	188.193	1	8	7 8 11	3	2332.22	1	4
a2	a2.a8	pepa2a8b28	ETAQGAAQYTK	144.079	1	9	9 10	2	1311.64	1	3
a2	a2.a8	pepa2a8b29	ETAQGAAQYTK	152.118	1	9	2 9 10	2	1319.68	1	4
a2	a2.a8	pepa2a8b30	ETAQGAAQYTKETAEAGR	152.118	1	10	9 10 13	3	2034.01	1	2
a2	a2.a9	pepa2a9b31	HTFGMATEEEDKEHYPGSTTTTTATTR	136.029	1	18	18	3	3135.36	1	1
a2	a2.a9	pepa2a9b32	HTFGMATEEEDKEHYPGSTTTTTATTR	144.079	1	18	7 15 18	3	3143.41	1	3
a2	a2.a9	pepa2a9b33	HTFGMATEEEDKEHYPGSTTTTTATTR	152.118	1	18	18	3	3151.45	1	2
a3	a3.a1	pepa3a1a1	GGMTSHAAVVAR	107.998	1	4	4 5	2 3	1264.59	6	202
a3	a3.a1	pepa3a1a2	GGMTSHAAVVAR	112.023	1	4	4 5	2 3	1268.61	6	76
a3	a3.a1	pepa3a1a3	GGMTSHAAVVAR	116.042	1	4	4 5	2 3	1272.63	6	163
a3	a3.a1	pepa3a1a4	GGMTSHAAVVAR	123.993	1	4	4	2 3	1280.58	6	195
a3	a3.a1	pepa3a1a5	GGMTSHAAVVAR	128.018	1	4	4 5	2 3	1284.61	6	82
a3	a3.a1	pepa3a1a6	GGMTSHAAVVAR	132.037	1	4	4	2 3	1288.63	6	149
a3	a3.a2	pepa3a2a7	TETSPDDVGGMHAAEGIITAR	112.023	1	3	3 4	3	2240.02	6	2
a3	a3.a2	pepa3a2a8	TETSPDDVGGMHAAEGIITAR	116.042	1	1	1 3	3	2244.04	6	1
a4	a4.a1	pepa4a1b12	YPASPPRYPASPPR	116.042	1	4	4	2	1671.84	1	1
a4	a4.a1	pepa4a1b13	YPASPPRYPASPPR	187.964	2	4 11	4 11	2	1743.77	1	3
a4	a4.a1	pepa4a1b14	YPASPPRYPASPPR	191.989	2	4 11	4 11	2	1747.79	1	4
a4	a4.a1	pepa4a1b15	YTASPPHYTASPPR	107.998	1	4	1 2 4 9 11	2 3	1652.75	1	216
a4	a4.a1	pepa4a1b16	YTASPPHYTASPPR	112.023	1	4	1 4 11	2 3	1656.77	1	204
a4	a4.a1	pepa4a1b17	YTASPPHYTASPPR	116.042	1	4	1 4 8 9 11	2 3	1660.79	1	170
a4	a4.a1	pepa4a1b18	YTASPPHYTASPPR	187.964	2	4 11	4 11	2	1732.71	1	1
a4	a4.a1	pepa4a1b19	YTASPPHYTASPPR	196.008	2	4 11	4 11	2	1740.76	1	3
a4	a4.a1	pepa4a1b20	YTASPPHYTASPPRYPASPPR	107.998	1	11	11	3	2421.14	1	1
a4	a4.a1	pepa4a1b21	YTASPPHYTASPPRYPASPPR	187.964	2	11 18	11 18	3	2501.11	1	1
a4	a4.a1	pepa4a1b22	YTASPPHYTASPPRYPASPPR	191.989	2	11 18	11 18	3	2505.13	1	3
a4	a4.a1	pepa4a1b23	YTASPPHYTASPPRYPASPPR	196.008	2	11 18	11 18	3	2509.15	1	1
a4	a4.a2	pepa4a2a1	RSSIVGVGSGMPVDESSSQMK	136.029	1	9	9	3	2274.05	1	11
a4	a4.a2	pepa4a2a2	RSSIVGVGSGMPVDESSSQMK	144.079	1	9	9	3	2282.1	1	5
a4	a4.a2	pepa4a2a3	RSSIVGVGSGMPVDESSSQMK	152.118	1	9	9	3	2290.14	1	5
a4	a4.a2	pepa4a2a4	SSIVGVGSGMPVDESSSQMK	136.029	1	8	8	2 3	2117.95	1	51
a4	a4.a2	pepa4a2a5	SSIVGVGSGMPVDESSSQMK	144.079	1	8	8 15 16	2 3	2126	1	45
a4	a4.a2	pepa4a2a6	SSIVGVGSGMPVDESSSQMK	152.024	1	8	8	2 3	2133.94	1	41
a4	a4.a2	pepa4a2a7	SSIVGVGSGMPVDESSSQMK	152.118	1	8	8 15 16	2 3	2134.04	1	34
a4	a4.a2	pepa4a2a8	SSIVGVGSGMPVDESSSQMK	160.074	1	8	8	2 3	2141.99	1	26
a4	a4.a2	pepa4a2a9	SSIVGVGSGMPVDESSSQMK	168.112	1	8	8	2 3	2150.03	1	23
a4	a4.a2	pepa4a2b10	SSIVGVGSGMPVDESSSQMK	176.069	1	8	8	3	2157.99	1	2
a4	a4.a2	pepa4a2b11	SSIVGVGSGMPVDESSSQMK	184.107	1	8	8	2 3	2166.03	1	3
a5	a5.a1	pepa5a1b38	SISHAGETNVPASEEIVPPGTK	136.029	1	1	1 3 8 13	3	2356.14	2	67
a5	a5.a1	pepa5a1b39	SISHAGETNVPASEEIVPPGTK	144.079	1	1	1 3 8 13	3	2364.19	2	62
a5	a5.a1	pepa5a1b40	SISHAGETNVPASEEIVPPGTK	152.118	1	1	1 3 8 13	2 3	2372.23	2	68
a5	a5.a2	pepa5a2b14	GAVTSWIGGKPKSPR	164.06	1	13	13	2 3	1704.92	2	49
a5	a5.a2	pepa5a2b15	GAVTSWIGGKPKSPR	176.136	1	13	13	3	1717	2	48
a5	a5.a2	pepa5a2b16	GAVTSWIGGKPKSPR	188.193	1	13	13	2 3	1729.05	2	52
a5	a5.a3	pepa5a3b22	IGYTGENGGGQSESPVKDETPR	136.029	1	14	4 14 20	2 3	2414.09	2	54
a5	a5.a3	pepa5a3b23	IGYTGENGGGQSESPVKDETPR	144.079	1	14	14 20	2 3	2422.14	2	41
a5	a5.a3	pepa5a3b24	IGYTGENGGGQSESPVKDETPR	152.118	1	20	12 14 20	2 3	2430.18	2	41
a5	a5.a3	pepa5a3b25	IGYTGENGGGQSESPVKDETPR	232.084	2	14 20	14 20	3	2510.14	2	1
a5	a5.a4	pepa5a4b41	SVEESPQSIGTTVGTMGFSDSGGSEIGGSGGGK	136.029	1	19	5 8 11 12 19 21	3	3195.4	2	32
a5	a5.a4	pepa5a4b42	SVEESPQSIGTTVGTMGFSDSGGSEIGGSGGGK	144.079	1	12	5 11 12 15 19 21 24 29	3	3203.45	2	23
a5	a5.a4	pepa5a4b43	SVEESPQSIGTTVGTMGFSDSGGSEIGGSGGGK	152.024	1	11	8 11 12 15	3	3211.4	2	12
a5	a5.a4	pepa5a4b44	SVEESPQSIGTTVGTMGFSDSGGSEIGGSGGGK	152.118	1	5	5 8 11 12 19 21 29	3	3211.49	2	13
a5	a5.a4	pepa5a4b45	SVEESPQSIGTTVGTMGFSDSGGSEIGGSGGGK	160.074	1	11	8 11 12 21	3	3219.45	2	6
a5	a5.a4	pepa5a4b46	SVEESPQSIGTTVGTMGFSDSGGSEIGGSGGGK	168.112	1	12	8 11 12 15	3	3227.49	2	2
a5	a5.a5	pepa5a5b11	EVEVTVEKIPSDQIAEGK	164.06	1	11	11	2 3	2135.09	2	18
a5	a5.a5	pepa5a5b12	EVEVTVEKIPSDQIAEGK	176.136	1	11	11	2 3	2147.16	2	21
a5	a5.a5	pepa5a5b13	EVEVTVEKIPSDQIAEGK	188.193	1	11	11	2 3	2159.22	2	24
a5	a5.a5	pepa5a5b29	IPSDQIAEGK	136.029	1	3	3	2	1193.58	2	2
a5	a5.a5	pepa5a5b30	IPSDQIAEGK	144.079	1	3	3	2	1201.63	2	2
a5	a5.a5	pepa5a5b31	IPSDQIAEGK	152.118	1	3	3	2	1209.67	2	1
a5	a5.a6	pepa5a6b20	IEEDPAAPGGGSDYISGVSNYQSK	144.079	1	12	12 14	3	2585.19	2	3
a5	a5.a6	pepa5a6b21	IEEDPAAPGGGSDYISGVSNYQSK	152.118	1	12	12	3	2593.23	2	1
a5	a5.a6	pepa5a6b35	RIEEDPAAPGGGSDYISGVSNYQSK	136.029	1	13	13 15 17	3	2733.24	2	26
a5	a5.a6	pepa5a6b36	RIEEDPAAPGGGSDYISGVSNYQSK	144.079	1	13	13 15 17 20	3	2741.29	2	17
a5	a5.a6	pepa5a6b37	RIEEDPAAPGGGSDYISGVSNYQSK	152.118	1	17	13 15 17 20 22 24	3	2749.33	2	16
a5	a5.a7	pepa5a7b26	IPISGGGSGVKETQQGEEK	164.06	1	4	4 8	2 3	2065.02	2	12
a5	a5.a7	pepa5a7b27	IPISGGGSGVKETQQGEEK	176.136	1	8	4 8	2 3	2077.1	2	10
a5	a5.a7	pepa5a7b28	IPISGGGSGVKETQQGEEK	188.193	1	4	4 8	2 3	2089.15	2	10
a5	a5.a8	pepa5a8a4	EAHQEPINTPVSIISATEDVTR	107.998	1	9	9 15	3	2515.21	2	19
a5	a5.a8	pepa5a8a5	EAHQEPINTPVSIISATEDVTR	112.023	1	9	9	2	2519.23	2	1
a5	a5.a8	pepa5a8a6	EAHQEPINTPVSIISATEDVTR	116.042	1	9	9 15	2 3	2523.25	2	5
a5	a5.a9	pepa5a9a1	DIPTGTHDQFSPEISRPK	136.029	1	11	11	3	2161.03	2	2
a5	a5.a9	pepa5a9a2	DIPTGTHDQFSPEISRPK	144.079	1	11	11	2 3	2169.08	2	6
a5	a5.a9	pepa5a9a3	DIPTGTHDQFSPEISRPK	152.118	1	4	4 6	3	2177.12	2	12
a5	a5.b10	pepa5b10b32	MKVTDESPDQK	164.06	1	7	7	2	1441.66	2	1
a5	a5.b10	pepa5b10b33	MKVTDESPDQK	176.136	1	7	7	2	1453.74	2	11
a5	a5.b10	pepa5b10b34	MKVTDESPDQK	188.193	1	7	7	2	1465.8	2	4
a5	a5.b11	pepa5b11b17	GGEAGVPEIAESIGR	107.998	1	12	12	2	1549.73	2	2
a5	a5.b11	pepa5b11b18	GGEAGVPEIAESIGR	112.023	1	12	12	2	1553.75	2	3
a5	a5.b11	pepa5b11b19	GGEAGVPEIAESIGR	116.042	1	12	12	2	1557.77	2	4
a5	a5.b12	pepa5b12a7	EAPTHYPIGVSEFSDR	107.998	1	11	11	3	1912.85	2	5
a5	a5.b12	pepa5b12a8	EAPTHYPIGVSEFSDR	116.042	1	11	11	3	1920.89	2	4
a5	a5.b13	pepa5b13a9	ESDINKNSPAR	136.029	1	8	8	2	1366.64	2	5
a5	a5.b13	pepa5b13b10	ESDINKNSPAR	144.079	1	8	8	2	1374.69	2	2
a5	a5.b14	pepa5b14b47	TFAPGGEDDYIGGQR	112.023	1	10	10	2	1694.74	2	3
a5	a5.b14	pepa5b14b48	TFAPGGEDDYIGGQR	116.042	1	10	10	2	1698.76	2	3
a5	a5.b15	pepa5b15b49	TTETSDWEAKR	152.118	1	1	1 5	2 3	1475.74	2	3
a5	a5.b16	pepa5b16b50	VAGTVAEKITPVYEK	176.136	1	10	10	2	1781.03	2	1
a6	a6.a1	pepa6a1b39	GSNMPVSDEGEGETK	136.029	1	7	7	2 3	1672.68	1	68
a6	a6.a1	pepa6a1b40	GSNMPVSDEGEGETK	144.079	1	7	7	2 3	1680.73	1	68
a6	a6.a1	pepa6a1b41	GSNMPVSDEGEGETK	152.024	1	7	7	2	1688.67	1	55
a6	a6.a1	pepa6a1b42	GSNMPVSDEGEGETK	152.118	1	7	7	2 3	1688.77	1	52
a6	a6.a1	pepa6a1b43	GSNMPVSDEGEGETK	160.074	1	7	7	2	1696.72	1	58
a6	a6.a1	pepa6a1b44	GSNMPVSDEGEGETK	168.112	1	7	7	2	1704.76	1	28
a6	a6.a1	pepa6a1b45	GSNMPVSDEGEGETKMK	164.06	1	7	7	3	1959.84	1	5
a6	a6.a1	pepa6a1b46	GSNMPVSDEGEGETKMK	176.136	1	7	7	3	1971.92	1	1
a6	a6.a1	pepa6a1b47	GSNMPVSDEGEGETKMK	188.193	1	7	7	3	1983.98	1	2
a6	a6.a1	pepa6a1b48	HQTEGGGTQFVSISDK	136.029	1	3	3 12	3	1826.83	1	4
a6	a6.a1	pepa6a1b49	HQTEGGGTQFVSISDK	144.079	1	3	3 8 12 14	2 3	1834.88	1	13
a6	a6.a1	pepa6a1b50	HQTEGGGTQFVSISDK	152.118	1	3	3 8 12 14	2 3	1842.92	1	27
a6	a6.a1	pepa6a1b51	HQTEGGGTQFVSISDKGSNMPVSDEGEGETK	164.06	1	14	14 18	3	3372.49	1	2
a6	a6.a1	pepa6a1b52	HQTEGGGTQFVSISDKGSNMPVSDEGEGETK	176.136	1	14	12 14	3	3384.57	1	3
a6	a6.a1	pepa6a1b53	HQTEGGGTQFVSISDKGSNMPVSDEGEGETK	188.193	1	14	14	3	3396.63	1	1
a6	a6.a2	pepa6a2b54	MTSHFESMAEK	136.029	1	3	2 3 7	2 3	1433.58	1	43
a6	a6.a2	pepa6a2b55	MTSHFESMAEK	144.079	1	3	2 3 7	2 3	1441.63	1	26
a6	a6.a2	pepa6a2b56	MTSHFESMAEK	152.118	1	7	2 3 7	2 3	1449.67	1	43
a6	a6.a2	pepa6a2b57	MTSHFESMAEK	160.074	1	3	2 3	2 3	1457.63	1	3
a6	a6.a2	pepa6a2b58	MTSHFESMAEK	168.112	1	2	2 3	2 3	1465.67	1	4
a6	a6.a3	pepa6a3b28	GDVGEAEYGR	112.023	1	8	8	2	1164.49	1	3
a6	a6.a3	pepa6a3b29	GDVGEAEYGR	116.042	1	8	8	2	1168.51	1	3
a6	a6.a3	pepa6a3b30	GDVGEAEYGRGSEK	144.079	1	8	8 12	2 3	1597.73	1	6
a6	a6.a3	pepa6a3b31	GDVGEAEYGRGSEK	152.118	1	8	8 12	2	1605.77	1	1
a6	a6.a3	pepa6a3b32	GDVGEAEYGRGSEKDVFGYGPK	164.06	1	8	8 12	3	2481.13	1	30
a6	a6.a3	pepa6a3b33	GDVGEAEYGRGSEKDVFGYGPK	176.136	1	12	8 12	2 3	2493.21	1	33
a6	a6.a3	pepa6a3b34	GDVGEAEYGRGSEKDVFGYGPK	188.193	1	12	8 12	3	2505.27	1	18
a6	a6.a3	pepa6a3b38	GSEKDVFGYGPK	188.193	1	2	2	2	1471.82	1	1
a6	a6.a4	pepa6a4a8	DFGEEYGEERGSEKDVYGYGAK	164.06	1	12	6 12	3	2649.14	1	17
a6	a6.a4	pepa6a4a9	DFGEEYGEERGSEKDVYGYGAK	176.136	1	12	6 12	3	2661.22	1	15
a6	a6.a4	pepa6a4b10	DFGEEYGEERGSEKDVYGYGAK	188.193	1	12	6 12	3	2673.27	1	12
a6	a6.a4	pepa6a4b59	RDFGEEYGEERGSEKDVYGYGAK	188.193	1	13	13	3	2829.37	1	1
a6	a6.a5	pepa6a5b14	DSGVRVSHVGAVGGGGGGEEK	136.029	1	7	2 7	3	2046.96	1	13
a6	a6.a5	pepa6a5b15	DSGVRVSHVGAVGGGGGGEEK	144.079	1	2	2	3	2055.01	1	8
a6	a6.a5	pepa6a5b16	DSGVRVSHVGAVGGGGGGEEK	152.118	1	7	2 7	3	2063.05	1	9
a6	a6.a5	pepa6a5b68	VSHVGAVGGGGGGEEK	144.079	1	2	2	3	1540.76	1	1
a6	a6.a5	pepa6a5b69	VSHVGAVGGGGGGEEK	152.118	1	2	2	2 3	1548.8	1	5
a6	a6.a5	pepa6a5b70	VSHVGAVGGGGGGEEKESGVHGFHGEK	176.136	1	18	18	3	2737.35	1	1
a6	a6.a5	pepa6a5b71	VSHVGAVGGGGGGEEKESGVHGFHGEK	188.193	1	18	18	3	2749.41	1	1
a6	a6.a6	pepa6a6a1	AKESISHSGQEAR	136.029	1	4	4	3	1535.72	1	1
a6	a6.a6	pepa6a6a2	AKESISHSGQEAR	152.118	1	6	6	3	1551.81	1	1
a6	a6.a6	pepa6a6b19	ESISHSGQEAR	107.998	1	6	2 4 6	2 3	1308.56	1	10
a6	a6.a6	pepa6a6b20	ESISHSGQEAR	112.023	1	6	2 4 6	2 3	1312.58	1	12
a6	a6.a6	pepa6a6b21	ESISHSGQEAR	116.042	1	4	2 4 6	2	1316.6	1	10
a6	a6.a7	pepa6a7b25	FVTSSDSGTGK	136.029	1	4	3 4 5	2	1221.54	1	18
a6	a6.a7	pepa6a7b26	FVTSSDSGTGK	152.118	1	3	3 4	2	1237.63	1	2
a6	a6.a7	pepa6a7b27	FVTSSDSGTGKK	164.06	1	7	7	2	1377.67	1	6
a6	a6.a8	pepa6a8b35	GQQAKESVGEGAQK	164.06	1	7	7	2	1580.77	1	2
a6	a6.a8	pepa6a8b36	GQQAKESVGEGAQK	176.136	1	7	7	2 3	1592.84	1	2
a6	a6.a8	pepa6a8b37	GQQAKESVGEGAQK	188.193	1	7	7	2 3	1604.9	1	11
a6	a6.a9	pepa6a9b22	ETGSTAAEQAAR	107.998	1	4	4	2	1299.56	1	5
a6	a6.a9	pepa6a9b23	ETGSTAAEQAAR	112.023	1	4	4	2	1303.58	1	2
a6	a6.a9	pepa6a9b24	ETGSTAAEQAAR	116.042	1	4	2 4	2	1307.6	1	5
a6	a6.b10	pepa6b10b60	SMDSIKAAEER	136.029	1	4	4	2	1372.62	1	4
a6	a6.b10	pepa6b10b61	SMDSIKAAEER	144.079	1	4	4	2	1380.67	1	2
a6	a6.b10	pepa6b10b62	SMDSIKAAEER	152.118	1	4	4	2	1388.71	1	3
a6	a6.b10	pepa6b10b63	SMDSIKAAEER	168.112	1	1	1	2	1404.7	1	1
a6	a6.b11	pepa6b11a3	ASEYMTETGK	136.029	1	2	2	2	1252.52	1	2
a6	a6.b11	pepa6b11a4	ASEYMTETGK	144.079	1	4	2 4	2	1260.57	1	2
a6	a6.b11	pepa6b11a5	ASEYMTETGK	152.118	1	2	2 4	2	1268.61	1	5
a6	a6.b12	pepa6b12a6	ASIEDIHGYR	112.023	1	9	9	2	1272.59	1	3
a6	a6.b12	pepa6b12a7	ASIEDIHGYR	116.042	1	9	9	2	1276.61	1	2
a6	a6.b13	pepa6b13b17	DVGEEYGGGR	112.023	1	6	6	2	1150.47	1	2
a6	a6.b13	pepa6b13b18	DVGEEYGGGRGSER	116.042	1	12	12	2	1583.69	1	1
a6	a6.b14	pepa6b14b64	THEHGTTDPDYMR	107.998	1	6	6	3	1667.65	1	1
a6	a6.b14	pepa6b14b65	THEHGTTDPDYMR	116.042	1	7	7	3	1675.7	1	2
a6	a6.b15	pepa6b15b11	DQEMHQGGEEEKQPGFVSGAR	136.029	1	18	18	3	2452.06	1	1
a6	a6.b15	pepa6b15b12	DQEMHQGGEEEKQPGFVSGAR	144.079	1	18	18	3	2460.11	1	1
a6	a6.b15	pepa6b15b13	DQEMHQGGEEEKQPGFVSGAR	152.118	1	18	18	3	2468.15	1	1
a6	a6.b16	pepa6b16b66	TQMPHSVGK	144.079	1	1	1	2	1128.57	1	1
a6	a6.b16	pepa6b16b67	TQMPHSVGK	152.118	1	1	1	2	1136.61	1	1
a7	a7.a1	pepa7a1a3	IVDKVVGSSSPTNIHSK	164.06	1	10	10	3	1932.02	1	3
a7	a7.a1	pepa7a1a4	IVDKVVGSSSPTNIHSK	176.136	1	10	10	3	1944.1	1	4
a7	a7.a1	pepa7a1a5	IVDKVVGSSSPTNIHSK	188.193	1	10	10	3	1956.15	1	2
a7	a7.a1	pepa7a1b19	VVGSSSPTNIHSK	136.029	1	6	4 5 6	2 3	1448.71	1	173
a7	a7.a1	pepa7a1b20	VVGSSSPTNIHSK	144.079	1	6	4 5 6	2 3	1456.77	1	221
a7	a7.a1	pepa7a1b21	VVGSSSPTNIHSK	152.118	1	6	4 5 6	2 3	1464.8	1	205
a7	a7.a2	pepa7a2a1	GSSPRSSSPSTPSSGTQPSSMDISSPR	187.964	2	3 8	3 8 11	3	2852.18	1	1
a7	a7.a2	pepa7a2a2	GSSPRSSSPSTPSSGTQPSSMDISSPR	191.989	2	3 8	3 8 11	3	2856.21	1	1
a7	a7.a2	pepa7a2a9	SPSTPSSGTQPSSMDISSPR	116.042	1	18	18	3	2121.96	1	1
a7	a7.a2	pepa7a2b10	SSSPSTPSSGTQPSSMDISSPR	107.998	1	5	1 2 3 5 6 8 9 11 20	2 3	2287.98	1	17
a7	a7.a2	pepa7a2b11	SSSPSTPSSGTQPSSMDISSPR	112.023	1	3	3 8 9 11 20	2 3	2292	1	5
a7	a7.a2	pepa7a2b12	SSSPSTPSSGTQPSSMDISSPR	116.042	1	5	3 5 6 8 9 11 19 20	2 3	2296.02	1	25
a7	a7.a2	pepa7a2b13	SSSPSTPSSGTQPSSMDISSPR	123.993	1	20	8 9 11 20	2 3	2303.97	1	11
a7	a7.a2	pepa7a2b14	SSSPSTPSSGTQPSSMDISSPR	128.018	1	20	3 8 9 11 19 20	2 3	2308	1	10
a7	a7.a2	pepa7a2b15	SSSPSTPSSGTQPSSMDISSPR	132.037	1	20	3 20	2 3	2312.01	1	6
a7	a7.a2	pepa7a2b16	SSSPSTPSSGTQPSSMDISSPR	187.964	2	3 6	3 6	2	2367.94	1	1
a7	a7.a2	pepa7a2b17	SSSPSTPSSGTQPSSMDISSPR	191.989	2	3 6	3 6	2 3	2371.97	1	3
a7	a7.a2	pepa7a2b18	SSSPSTPSSGTQPSSMDISSPR	196.008	2	3 6	3 6	2 3	2375.99	1	3
a7	a7.a3	pepa7a3a6	SMEQVREETER	107.998	1	1	1	3	1501.64	1	1
a7	a7.a3	pepa7a3a7	SMEQVREETER	112.023	1	1	1	3	1505.66	1	1
a7	a7.a3	pepa7a3a8	SMEQVREETER	116.042	1	1	1	3	1509.68	1	1
a8	a8.a1	pepa8a1a4	EHVMESSPQFSSSDYQPSNK	134.013	1	7	7	3	2418	1	8
a8	a8.a1	pepa8a1a5	EHVMESSPQFSSSDYQPSNK	134.107	1	7	7 11	3	2418.09	1	2
a8	a8.a1	pepa8a1a6	EHVMESSPQFSSSDYQPSNK	136.029	1	12	6 7 11 12 13	2 3	2420.01	1	176
a8	a8.a1	pepa8a1a7	EHVMESSPQFSSSDYQPSNK	142.063	1	7	7	3	2426.05	1	6
a8	a8.a1	pepa8a1a8	EHVMESSPQFSSSDYQPSNK	144.079	1	7	6 7 11 12 13 15	2 3	2428.06	1	170
a8	a8.a1	pepa8a1a9	EHVMESSPQFSSSDYQPSNK	152.024	1	7	7 11 12	3	2436.01	1	51
a8	a8.a1	pepa8a1b10	EHVMESSPQFSSSDYQPSNK	152.118	1	7	6 7 11 12 13 15	2 3	2436.1	1	139
a8	a8.a1	pepa8a1b11	EHVMESSPQFSSSDYQPSNK	160.074	1	7	6 7 11 12	3	2444.06	1	51
a8	a8.a1	pepa8a1b12	EHVMESSPQFSSSDYQPSNK	168.112	1	7	7 11	3	2452.1	1	29
a8	a8.a2	pepa8a2a1	EGSSIINTTSVNAYK	136.029	1	9	8 9 10	2 3	1719.82	1	8
a8	a8.a2	pepa8a2a2	EGSSIINTTSVNAYK	144.079	1	10	8 9 10	2	1727.87	1	9
a8	a8.a2	pepa8a2a3	EGSSIINTTSVNAYK	152.118	1	10	8 9 10	2	1735.91	1	7
a8	a8.a3	pepa8a3b13	GNASIIDYTATK	136.029	1	4	4	2	1389.67	1	11
a8	a8.a4	pepa8a4b14	VAIITGGDSGIGR	107.998	1	9	9	2	1323.67	1	2
a8	a8.a4	pepa8a4b15	VAIITGGDSGIGR	112.023	1	9	9	2	1327.69	1	2
a8	a8.a4	pepa8a4b16	VAIITGGDSGIGR	116.042	1	9	9	2	1331.71	1	2
a9	a9.a1	pepa9a1b34	TTSAPPNMDDQK	136.029	1	3	1 2 3	2	1440.61	3	7
a9	a9.a1	pepa9a1b35	TTSAPPNMDDQK	144.079	1	3	1 3	2	1448.66	3	8
a9	a9.a1	pepa9a1b36	TTSAPPNMDDQK	152.118	1	3	1 3	2	1456.7	3	7
a9	a9.a1	pepa9a1b37	TTSAPPNMDDQKR	136.029	1	1	1 2 3	2 3	1596.71	3	96
a9	a9.a1	pepa9a1b38	TTSAPPNMDDQKR	144.079	1	1	1 2 3	2 3	1604.76	3	58
a9	a9.a1	pepa9a1b39	TTSAPPNMDDQKR	152.118	1	1	1 2 3	2 3	1612.8	3	64
a9	a9.a1	pepa9a1b40	TTSAPPNMDDQKR	160.074	1	1	1 2 3	3	1620.75	3	4
a9	a9.a1	pepa9a1b41	TTSAPPNMDDQKR	168.112	1	1	1	3	1628.79	3	3
a9	a9.a2	pepa9a2b25	STEGSSHASSEISGSSPQEK	136.029	1	16	13 16	2 3	2127.91	3	40
a9	a9.a2	pepa9a2b26	STEGSSHASSEISGSSPQEK	144.079	1	16	5 6 16	2 3	2135.96	3	38
a9	a9.a2	pepa9a2b27	STEGSSHASSEISGSSPQEK	152.118	1	16	5 6 16	2 3	2144	3	38
a9	a9.a2	pepa9a2b28	STEGSSHASSEISGSSPQEK	215.995	2	5 16	5 6 9 16	3	2207.87	3	2
a9	a9.a2	pepa9a2b29	STEGSSHASSEISGSSPQEK	224.045	2	5 16	5 6 16	3	2215.92	3	3
a9	a9.a2	pepa9a2b30	STEGSSHASSEISGSSPQEK	232.084	2	1 16	1 2 5 6 16	3	2223.96	3	2
a9	a9.a3	pepa9a3b15	RGSSDEVSDNCINTEK	193.05	1	3	3 4	2 3	1946.82	3	20
a9	a9.a3	pepa9a3b16	RGSSDEVSDNCINTEK	201.101	1	3	3 4	2 3	1954.87	3	12
a9	a9.a3	pepa9a3b17	RGSSDEVSDNCINTEK	209.139	1	3	3 4	2 3	1962.91	3	22
a9	a9.a3	pepa9a3b18	RGSSDEVSDNCINTEKK	221.082	1	3	3 4	3	2102.94	3	4
a9	a9.a4	pepa9a4b12	QVIQGPSATVNSPR	107.998	1	12	9 12	2 3	1561.77	3	11
a9	a9.a4	pepa9a4b13	QVIQGPSATVNSPR	112.023	1	12	12	2 3	1565.8	3	11
a9	a9.a4	pepa9a4b14	QVIQGPSATVNSPR	116.042	1	12	9 12	2	1569.82	3	14
a9	a9.a5	pepa9a5a1	ASDISPEVSSAR	107.998	1	5	5	2	1326.59	3	9
a9	a9.a5	pepa9a5a2	ASDISPEVSSAR	112.023	1	5	5	2	1330.62	3	4
a9	a9.a5	pepa9a5a3	ASDISPEVSSAR	116.042	1	2	2	2	1334.64	3	1
a9	a9.a6	pepa9a6b22	SQGEPGVGGPTNPTESFNR	107.998	1	1	1	2	2038.89	2	1
a9	a9.a6	pepa9a6b23	SQGEPGVGGPTNPTESFNR	112.023	1	1	1	2 3	2042.91	2	6
a9	a9.a6	pepa9a6b24	SQGEPGVGGPTNPTESFNR	116.042	1	1	1	2	2046.93	2	1
a9	a9.a7	pepa9a7a4	GAGAPGSAPAPSTYPDNSSISSNR	107.998	1	7	7	3	2369.04	3	1
a9	a9.a7	pepa9a7a5	GAGAPGSAPAPSTYPDNSSISSNR	112.023	1	7	7 18 19	3	2373.07	3	2
a9	a9.a7	pepa9a7a6	GAGAPGSAPAPSTYPDNSSISSNR	116.042	1	18	18 19	3	2377.09	3	1
a9	a9.a8	pepa9a8b31	TASDKIDER	144.079	1	3	3	2	1178.59	3	1
a9	a9.a8	pepa9a8b32	TASDKIDER	152.118	1	3	3	2	1186.63	3	2
a9	a9.a9	pepa9a9b20	SHGEVNISISQK	144.079	1	10	10	3	1442.75	3	2
a9	a9.a9	pepa9a9b21	SHGEVNISISQK	152.118	1	8	8 10	2	1450.79	3	1
a9	a9.b10	pepa9b10a7	GQTMPDSIVSDPETATVAAK	152.118	1	10	10	2 3	2170.09	3	3
a9	a9.b11	pepa9b11a8	IDRRPSNVAGDDR	107.998	1	6	6	3	1578.74	3	1
a9	a9.b11	pepa9b11a9	IDRRPSNVAGDDR	112.023	1	6	6	3	1582.76	3	1
a9	a9.b12	pepa9b12b10	IETADNSVNAK	144.079	1	7	7	2	1305.65	3	1
a9	a9.b12	pepa9b12b11	IETADNSVNAK	152.118	1	7	7	2	1313.69	3	1
a9	a9.b13	pepa9b13b33	TASNVPASVPK	136.029	1	3	3	2	1206.61	3	2
a9	a9.b14	pepa9b14b19	RPAVASNTYQSDATQAGGGDSR	116.042	1	11	11	3	2325.07	3	1
b10	b10.a1	pepb10a1a4	DIPTRTQGIQNPQGFDSR	116.042	1	4	4	3	2146.05	1	2
b10	b10.a1	pepb10a1b11	ESPERSDEFDIGK	144.079	1	6	2 6	2 3	1652.77	1	7
b10	b10.a1	pepb10a1b12	ESPERSDEFDIGK	152.118	1	6	2 6	2	1660.8	1	10
b10	b10.a1	pepb10a1b13	ESPERSDEFDIGKDIPTR	136.029	1	6	6	3	2227.03	1	1
b10	b10.a1	pepb10a1b14	ESPERSDEFDIGKDIPTR	144.079	1	6	6	3	2235.08	1	2
b10	b10.a1	pepb10a1b15	ESPERSDEFDIGKDIPTR	152.118	1	6	6	3	2243.12	1	1
b10	b10.a1	pepb10a1b25	IGKESPERSDEFDIGK	164.06	1	5	5	2 3	1970.95	1	67
b10	b10.a1	pepb10a1b26	IGKESPERSDEFDIGK	176.136	1	5	5	2 3	1983.02	1	62
b10	b10.a1	pepb10a1b27	IGKESPERSDEFDIGK	188.193	1	5	5	2 3	1995.08	1	56
b10	b10.a1	pepb10a1b28	IGKESPERSDEFDIGK	244.027	2	5 9	5 9	3	2050.91	1	3
b10	b10.a1	pepb10a1b29	IGKESPERSDEFDIGK	256.102	2	5 9	5 9	2 3	2062.99	1	7
b10	b10.a1	pepb10a1b30	IGKESPERSDEFDIGK	268.159	2	5 9	5 9	2 3	2075.05	1	14
b10	b10.a1	pepb10a1b31	IGKESPERSDEFDIGKDIPTR	164.06	1	5	5	3	2553.26	1	1
b10	b10.a1	pepb10a1b32	IGKESPERSDEFDIGKDIPTR	256.102	2	5 9	5 9	3	2645.3	1	1
b10	b10.a1	pepb10a1b57	TQGIQNPQGFDSR	112.023	1	12	12	2	1559.72	1	1
b10	b10.a1	pepb10a1b58	TQGIQNPQGFDSR	116.042	1	12	12	2	1563.73	1	1
b10	b10.a2	pepb10a2b17	GAPTITPHNTPVSIISATEDVTR	107.998	1	10	6 10	3	2485.23	1	26
b10	b10.a2	pepb10a2b18	GAPTITPHNTPVSIISATEDVTR	112.023	1	6	6	3	2489.26	1	1
b10	b10.a2	pepb10a2b19	GAPTITPHNTPVSIISATEDVTR	116.042	1	10	6 10	2 3	2493.28	1	8
b10	b10.a2	pepb10a2b41	RGAPTITPHNTPVSIISATEDVTR	107.998	1	11	11	3	2641.33	1	2
b10	b10.a2	pepb10a2b42	RGAPTITPHNTPVSIISATEDVTR	112.023	1	7	7	3	2645.36	1	1
b10	b10.a2	pepb10a2b43	RGAPTITPHNTPVSIISATEDVTR	116.042	1	11	7 11	3	2649.38	1	4
b10	b10.a2	pepb10a2b44	RGAPTITPHNTPVSIISATEDVTR	196.008	2	7 11	7 11	3	2729.35	1	1
b10	b10.a3	pepb10a3b51	STESVQDSTQSIGSTIGNK	136.029	1	8	8 9 14	2 3	2074.95	1	9
b10	b10.a3	pepb10a3b52	STESVQDSTQSIGSTIGNK	144.079	1	8	8 9 11 14	2 3	2083	1	8
b10	b10.a3	pepb10a3b53	STESVQDSTQSIGSTIGNK	152.118	1	8	8 9 11 14	2 3	2091.04	1	14
b10	b10.a4	pepb10a4b54	STGEIGAASTVSAIGR	107.998	1	1	1 9 10	2	1584.76	1	15
b10	b10.a4	pepb10a4b55	STGEIGAASTVSAIGR	112.023	1	1	1 9	2	1588.79	1	3
b10	b10.a4	pepb10a4b56	STGEIGAASTVSAIGR	116.042	1	1	1 2 9	2 3	1592.81	1	12
b10	b10.a5	pepb10a5b20	GIDQDPAAPGSHGGISNYQSK	136.029	1	11	11 16	3	2235.01	1	15
b10	b10.a5	pepb10a5b21	GIDQDPAAPGSHGGISNYQSK	144.079	1	11	11 16	3	2243.06	1	6
b10	b10.a5	pepb10a5b22	GIDQDPAAPGSHGGISNYQSK	152.118	1	11	11 16 18 20	2 3	2251.1	1	8
b10	b10.a6	pepb10a6a5	EFITEKISPGEEDK	164.06	1	8	8	2 3	1785.86	1	4
b10	b10.a6	pepb10a6a6	EFITEKISPGEEDK	176.136	1	8	8	2	1797.93	1	4
b10	b10.a6	pepb10a6a7	EFITEKISPGEEDK	188.193	1	8	8	2	1809.99	1	4
b10	b10.a6	pepb10a6a8	EFITEKISPGEEDKAISEVVTEK	192.092	1	8	8	3	2770.41	1	6
b10	b10.a6	pepb10a6a9	EFITEKISPGEEDKAISEVVTEK	208.192	1	8	8	3	2786.51	1	5
b10	b10.a6	pepb10a6b10	EFITEKISPGEEDKAISEVVTEK	224.269	1	8	8	3	2802.58	1	1
b10	b10.a7	pepb10a7b33	IGYSGEGGHENR	107.998	1	3	3 4	3	1383.57	1	4
b10	b10.a7	pepb10a7b34	IGYSGEGGHENR	112.023	1	3	3 4	2 3	1387.59	1	6
b10	b10.a7	pepb10a7b35	IGYSGEGGHENR	116.042	1	4	3 4	2 3	1391.61	1	9
b10	b10.a7	pepb10a7b36	IGYSGEGGHENRVEGAENPSSAGGYGSTVASMVTPVYEK	144.079	1	4	4	3	4087.88	1	2
b10	b10.a8	pepb10a8a1	AFPVVSSSHTKPSEPVR	136.029	1	6	6 7	3	1960.99	1	9
b10	b10.a8	pepb10a8a2	AFPVVSSSHTKPSEPVR	144.079	1	6	6 7	3	1969.04	1	5
b10	b10.a8	pepb10a8a3	AFPVVSSSHTKPSEPVR	152.118	1	6	6	3	1977.08	1	6
b10	b10.a9	pepb10a9b37	MGITGSGGGEAGQQGSMPIQK	136.029	1	6	6	2	2126.96	1	4
b10	b10.a9	pepb10a9b38	MGITGSGGGEAGQQGSMPIQK	144.079	1	6	6	2 3	2135.01	1	4
b10	b10.a9	pepb10a9b39	MGITGSGGGEAGQQGSMPIQK	152.118	1	6	6	2 3	2143.05	1	9
b10	b10.a9	pepb10a9b40	MGITGSGGGEAGQQGSMPIQK	160.074	1	6	6	3	2151.01	1	1
b10	b10.b10	pepb10b10b48	SHGIDTKPTAQGSHGGMSSYQSK	176.136	1	1	1 9 13	3	2537.22	1	3
b10	b10.b10	pepb10b10b49	SHGIDTKPTAQGSHGGMSSYQSK	188.193	1	1	1 6	3	2549.28	1	4
b10	b10.b10	pepb10b10b50	SHGIDTKPTAQGSHGGMSSYQSK	268.159	2	1 9	1 9 13	3	2629.25	1	1
b10	b10.b11	pepb10b11b45	RGEEMHQPNQSSYTDK	136.029	1	11	11 12	3	2042.86	1	3
b10	b10.b11	pepb10b11b46	RGEEMHQPNQSSYTDK	144.079	1	11	11 12	3	2050.91	1	1
b10	b10.b11	pepb10b11b47	RGEEMHQPNQSSYTDK	152.118	1	11	11 12	3	2058.95	1	2
b10	b10.b12	pepb10b12b23	GIVTQSEEVEKR	144.079	1	4	4 6	2 3	1518.8	1	3
b10	b10.b12	pepb10b12b24	GIVTQSEEVEKR	152.118	1	6	6	2	1526.84	1	3
b10	b10.b13	pepb10b13b16	GAGEQPSVAAFGR	116.042	1	7	7	2	1362.66	1	2
b11	b11.a1	pepb11a1a7	NSSAAANISNIASSSNQVSAPIK	136.029	1	2	2 3	2 3	2367.16	2	31
b11	b11.a1	pepb11a1a8	NSSAAANISNIASSSNQVSAPIK	144.079	1	2	2 3	2 3	2375.21	2	29
b11	b11.a1	pepb11a1a9	NSSAAANISNIASSSNQVSAPIK	152.118	1	3	2 3	2 3	2383.24	2	20
b11	b11.a1	pepb11a1b10	NSSAAANISNIASSSNQVSAPIKR	136.029	1	3	2 3	2 3	2523.26	2	46
b11	b11.a1	pepb11a1b11	NSSAAANISNIASSSNQVSAPIKR	144.079	1	3	2 3	3	2531.31	2	35
b11	b11.a1	pepb11a1b12	NSSAAANISNIASSSNQVSAPIKR	152.118	1	3	2 3	2 3	2539.35	2	26
b11	b11.a1	pepb11a1b18	RNSSAAANISNIASSSNQVSAPIK	136.029	1	3	3 4	3	2523.26	2	20
b11	b11.a1	pepb11a1b19	RNSSAAANISNIASSSNQVSAPIK	144.079	1	3	3 4	3	2531.31	2	17
b11	b11.a1	pepb11a1b20	RNSSAAANISNIASSSNQVSAPIK	152.118	1	3	3 4	3	2539.35	2	12
b11	b11.a1	pepb11a1b21	RNSSAAANISNIASSSNQVSAPIKR	136.029	1	4	3 4	3	2679.36	2	8
b11	b11.a1	pepb11a1b22	RNSSAAANISNIASSSNQVSAPIKR	144.079	1	3	3 4	3	2687.41	2	6
b11	b11.a1	pepb11a1b23	RNSSAAANISNIASSSNQVSAPIKR	152.118	1	3	3 4	3	2695.45	2	6
b11	b11.a2	pepb11a2a1	NSSAAANISNIASSSNQAPIK	136.029	1	3	2 3	2 3	2181.06	1	15
b11	b11.a2	pepb11a2a2	NSSAAANISNIASSSNQAPIK	144.079	1	2	2 3	2 3	2189.11	1	14
b11	b11.a2	pepb11a2a3	NSSAAANISNIASSSNQAPIK	152.118	1	2	2 3	2 3	2197.14	1	12
b11	b11.a2	pepb11a2a4	NSSAAANISNIASSSNQAPIKR	136.029	1	3	2 3	3	2337.16	1	23
b11	b11.a2	pepb11a2a5	NSSAAANISNIASSSNQAPIKR	144.079	1	3	3	3	2345.21	1	18
b11	b11.a2	pepb11a2a6	NSSAAANISNIASSSNQAPIKR	152.118	1	3	2 3	3	2353.24	1	15
b11	b11.a2	pepb11a2b14	RNSSAAANISNIASSSNQAPIK	144.079	1	3	3 4	3	2345.21	1	9
b11	b11.a2	pepb11a2b15	RNSSAAANISNIASSSNQAPIK	152.118	1	3	3 4	3	2353.24	1	1
b11	b11.a2	pepb11a2b16	RNSSAAANISNIASSSNQAPIKR	136.029	1	4	3 4	3	2493.26	1	2
b11	b11.a2	pepb11a2b17	RNSSAAANISNIASSSNQAPIKR	144.079	1	3	3 4	3	2501.31	1	3
b11	b11.a3	pepb11a3b33	SSSWSFDEK	136.029	1	3	1 3	2	1208.49	3	12
b11	b11.a3	pepb11a3b34	SSSWSFDEK	144.079	1	3	1 3	2	1216.54	3	18
b11	b11.a3	pepb11a3b35	SSSWSFDEK	152.118	1	3	1 3	2	1224.58	3	15
b11	b11.a4	pepb11a4b24	RSPSESAIEQISGIFSSFSIIPQR	107.998	1	4	4	3	2744.37	3	5
b11	b11.a4	pepb11a4b25	RSPSESAIEQISGIFSSFSIIPQR	112.023	1	4	2 4 6	3	2748.39	3	3
b11	b11.a4	pepb11a4b26	SPSESAIEQISGIFSSFSIIPQR	107.998	1	3	3	3	2588.26	3	1
b11	b11.a4	pepb11a4b27	SPSESAIEQISGIFSSFSIIPQR	112.023	1	1	1	3	2592.29	3	1
b11	b11.a4	pepb11a4b28	SPSESAIEQISGIFSSFSIIPQREESK	136.029	1	3	3	3	3089.51	3	2
b11	b11.a4	pepb11a4b29	SPSESAIEQISGIFSSFSIIPQREESK	144.079	1	3	3 5	3	3097.56	3	2
b11	b11.a4	pepb11a4b38	YGSGNTESSSFK	136.029	1	1	1	2	1399.58	3	5
b11	b11.a4	pepb11a4b39	YGSGNTESSSFK	144.079	1	3	1 3	2	1407.63	3	9
b11	b11.a4	pepb11a4b40	YGSGNTESSSFK	152.118	1	1	1	2	1415.67	3	3
b11	b11.a4	pepb11a4b41	YGSGNTESSSFKR	144.079	1	1	1	3	1563.73	3	1
b11	b11.a5	pepb11a5b30	SSSMEGSSNPPK	136.029	1	3	3 7	2	1343.56	3	5
b11	b11.a5	pepb11a5b31	SSSMEGSSNPPK	144.079	1	3	3 7	2	1351.61	3	3
b11	b11.a5	pepb11a5b32	SSSMEGSSNPPK	152.118	1	3	2 3 7 8	2	1359.64	3	6
b11	b11.a6	pepb11a6b36	WAGGNSSSNNAVTADK	144.079	1	6	6 7	2	1722.79	3	2
b11	b11.a6	pepb11a6b37	WAGGNSSSNNAVTADK	152.118	1	6	6 7	2	1730.83	3	2
b11	b11.a7	pepb11a7b13	QSSGVDIK	152.118	1	3	3	2	985.554	3	3
b12	b12.a1	pepb12a1a1	EEKEESDDDMGFSIFE	136.029	1	6	6	2	2042.78	3	1
b12	b12.a1	pepb12a1a2	EEKEESDDDMGFSIFE	144.079	1	6	6	2	2050.83	3	3
b12	b12.a1	pepb12a1a3	EEKEESDDDMGFSIFE	152.118	1	6	6	2	2058.87	3	4
b12	b12.a1	pepb12a1b13	KEEKEESDDDMGFSIFE	164.06	1	7	7	2 3	2198.91	3	74
b12	b12.a1	pepb12a1b14	KEEKEESDDDMGFSIFE	176.136	1	7	7	2 3	2210.98	3	77
b12	b12.a1	pepb12a1b15	KEEKEESDDDMGFSIFE	180.055	1	7	7	2 3	2214.9	3	30
b12	b12.a1	pepb12a1b16	KEEKEESDDDMGFSIFE	188.193	1	7	7	2 3	2223.04	3	66
b12	b12.a1	pepb12a1b17	KEEKEESDDDMGFSIFE	192.13	1	7	7	2 3	2226.98	3	23
b12	b12.a1	pepb12a1b18	KEEKEESDDDMGFSIFE	204.188	1	7	7	2 3	2239.04	3	24
b12	b12.a2	pepb12a2a4	EKIASVPSGGGGGVAVASATSGGGGGGGASAAESK	164.06	1	18	18 20 21	3	3009.45	3	9
b12	b12.a2	pepb12a2a5	EKIASVPSGGGGGVAVASATSGGGGGGGASAAESK	176.136	1	20	18 20 21	3	3021.53	3	4
b12	b12.a2	pepb12a2a6	EKIASVPSGGGGGVAVASATSGGGGGGGASAAESK	188.193	1	21	18 20 21	3	3033.59	3	3
b12	b12.a2	pepb12a2a7	IASVPSGGGGGVAVASATSGGGGGGGASAAESK	136.029	1	19	6 16 18 19	3	2724.28	3	48
b12	b12.a2	pepb12a2a8	IASVPSGGGGGVAVASATSGGGGGGGASAAESK	144.079	1	16	6 16 18 19	3	2732.33	3	33
b12	b12.a2	pepb12a2a9	IASVPSGGGGGVAVASATSGGGGGGGASAAESK	152.118	1	16	6 16 18 19 28	2 3	2740.37	3	34
b12	b12.a2	pepb12a2b10	IASVPSGGGGGVAVASATSGGGGGGGASAAESKK	164.06	1	16	16 18 19	3	2880.41	3	5
b12	b12.a2	pepb12a2b11	IASVPSGGGGGVAVASATSGGGGGGGASAAESKK	176.136	1	19	16 18 19	3	2892.49	3	2
b12	b12.a2	pepb12a2b12	IASVPSGGGGGVAVASATSGGGGGGGASAAESKK	188.193	1	16	16 18 19	3	2904.54	3	2
b13	b13.a1	pepb13a1b15	SGRTSEPNSEDEAAGVGK	136.029	1	4	1 4 5	3	1926.84	1	11
b13	b13.a1	pepb13a1b16	SGRTSEPNSEDEAAGVGK	144.079	1	4	1 4 5 9	3	1934.89	1	6
b13	b13.a1	pepb13a1b17	SGRTSEPNSEDEAAGVGK	152.118	1	5	1 4 5	2 3	1942.93	1	10
b13	b13.a1	pepb13a1b18	SGRTSEPNSEDEAAGVGK	215.995	2	5 9	1 4 5 9	2 3	2006.81	1	48
b13	b13.a1	pepb13a1b19	SGRTSEPNSEDEAAGVGK	224.045	2	5 9	1 4 5 9	2 3	2014.86	1	52
b13	b13.a1	pepb13a1b20	SGRTSEPNSEDEAAGVGK	232.084	2	5 9	1 4 5 9	2 3	2022.9	1	69
b13	b13.a1	pepb13a1b21	SGRTSEPNSEDEAAGVGKR	136.029	1	1	1 4 5	3	2082.95	1	1
b13	b13.a1	pepb13a1b22	SGRTSEPNSEDEAAGVGKR	144.079	1	5	1 4 5	3	2091	1	2
b13	b13.a1	pepb13a1b23	SGRTSEPNSEDEAAGVGKR	152.118	1	5	1 4 5	3	2099.03	1	3
b13	b13.a1	pepb13a1b24	SGRTSEPNSEDEAAGVGKR	215.995	2	5 9	1 4 5 9	3	2162.91	1	36
b13	b13.a1	pepb13a1b25	SGRTSEPNSEDEAAGVGKR	224.045	2	5 9	1 4 5 9	3	2170.96	1	19
b13	b13.a1	pepb13a1b26	SGRTSEPNSEDEAAGVGKR	232.084	2	5 9	1 4 5 9	3	2179	1	19
b13	b13.a1	pepb13a1b30	TSEPNSEDEAAGVGK	136.029	1	6	6	2	1626.69	1	23
b13	b13.a1	pepb13a1b31	TSEPNSEDEAAGVGK	144.079	1	6	1 2 6	2	1634.74	1	17
b13	b13.a1	pepb13a1b32	TSEPNSEDEAAGVGK	152.118	1	6	1 2 6	2	1642.78	1	14
b13	b13.a1	pepb13a1b33	TSEPNSEDEAAGVGKR	136.029	1	6	6	2	1782.79	1	4
b13	b13.a1	pepb13a1b34	TSEPNSEDEAAGVGKR	144.079	1	6	1 2 6	3	1790.84	1	10
b13	b13.a1	pepb13a1b35	TSEPNSEDEAAGVGKR	152.118	1	6	6	2 3	1798.88	1	8
b13	b13.a1	pepb13a1b36	TSEPNSEDEAAGVGKR	232.084	2	1 6	1 2 6	3	1878.85	1	2
b13	b13.a2	pepb13a2b12	RRPSISPPPPYR	187.964	2	4 6	4 6	3	1610.76	1	10
b13	b13.a2	pepb13a2b13	RRPSISPPPPYR	191.989	2	4 6	4 6	3	1614.79	1	3
b13	b13.a2	pepb13a2b14	RRPSISPPPPYR	196.008	2	4 6	4 6	3	1618.81	1	37
b13	b13.a3	pepb13a3a1	DRSPIPPPR	107.998	1	3	3	2	1142.57	1	1
b13	b13.a3	pepb13a3a2	DRSPIPPPR	112.023	1	3	3	2	1146.6	1	1
b13	b13.a3	pepb13a3a3	DRSPIPPPR	116.042	1	3	3	2	1150.62	1	7
b13	b13.a3	pepb13a3a4	DRSPIPPPRR	107.998	1	3	3	3	1298.67	1	1
b13	b13.a3	pepb13a3a5	DRSPIPPPRR	112.023	1	3	3	3	1302.7	1	1
b13	b13.a3	pepb13a3a6	DRSPIPPPRR	116.042	1	3	3	3	1306.72	1	1
b13	b13.a3	pepb13a3a7	ERDRSPIPPPR	107.998	1	5	5	3	1427.72	1	3
b13	b13.a3	pepb13a3a8	ERDRSPIPPPR	112.023	1	5	5	3	1431.74	1	2
b13	b13.a3	pepb13a3a9	ERDRSPIPPPR	116.042	1	5	5	3	1435.76	1	2
b13	b13.a4	pepb13a4b27	STSSSPPPPPPSSSIPQQEQEQDQQQIPIR	107.998	1	5	5	3	3378.59	1	1
b13	b13.a4	pepb13a4b28	STSSSPPPPPPSSSIPQQEQEQDQQQIPIR	116.042	1	5	5	3	3386.63	1	1
b13	b13.a4	pepb13a4b29	STSSSPPPPPPSSSIPQQEQEQDQQQIPIRR	107.998	1	5	5	3	3534.69	1	1
b13	b13.a5	pepb13a5b10	GGPAPFIISPAFR	107.998	1	9	9	2	1437.73	1	1
b13	b13.a5	pepb13a5b11	GGPAPFIISPAFR	116.042	1	9	9	2	1445.77	1	2
b14	b14.a1	pepb14a1a1	AHEARETEFMTETHEPGK	136.029	1	7	7	3	2235.97	1	1
b14	b14.a1	pepb14a1a2	AHEARETEFMTETHEPGK	144.079	1	7	7	3	2244.02	1	3
b14	b14.a1	pepb14a1a3	AHEARETEFMTETHEPGK	152.118	1	7	7	3	2252.06	1	3
b14	b14.a1	pepb14a1a7	ETEFMTETHEPGK	136.029	1	6	2 6	2 3	1671.7	1	77
b14	b14.a1	pepb14a1a8	ETEFMTETHEPGK	144.079	1	6	6 8	2 3	1679.75	1	39
b14	b14.a1	pepb14a1a9	ETEFMTETHEPGK	152.024	1	6	2 6	2 3	1687.69	1	7
b14	b14.a1	pepb14a1b10	ETEFMTETHEPGK	152.118	1	6	2 6 8	2 3	1687.79	1	61
b14	b14.a1	pepb14a1b11	ETEFMTETHEPGK	160.074	1	6	6	2 3	1695.74	1	5
b14	b14.a1	pepb14a1b12	ETEFMTETHEPGK	168.112	1	6	6	2 3	1703.78	1	16
b14	b14.a2	pepb14a2b24	VHQPNYEDDVGFGGYGGYGAGSDYK	136.029	1	22	22 24	2 3	2788.16	1	47
b14	b14.a2	pepb14a2b25	VHQPNYEDDVGFGGYGGYGAGSDYK	144.079	1	24	6 15 18 22 24	3	2796.21	1	54
b14	b14.a2	pepb14a2b26	VHQPNYEDDVGFGGYGGYGAGSDYK	152.118	1	22	6 15 18 22 24	3	2804.25	1	41
b14	b14.a3	pepb14a3a4	EMGQYVQDK	136.029	1	5	5	2	1233.52	1	7
b14	b14.a3	pepb14a3a5	EMGQYVQDK	144.079	1	5	5	2	1241.57	1	4
b14	b14.a3	pepb14a3a6	EMGQYVQDK	152.118	1	5	5	2	1249.61	1	3
b14	b14.a3	pepb14a3b13	GKEMGQYVQDK	164.06	1	7	7	2 3	1446.67	1	16
b14	b14.a3	pepb14a3b14	GKEMGQYVQDK	176.136	1	7	7	2 3	1458.75	1	8
b14	b14.a3	pepb14a3b15	GKEMGQYVQDK	188.193	1	7	7	2 3	1470.8	1	6
b14	b14.a4	pepb14a4b19	MADAVGYAGMK	136.029	1	7	7	2	1249.54	1	9
b14	b14.a4	pepb14a4b20	MADAVGYAGMK	144.079	1	7	7	2	1257.59	1	2
b14	b14.a4	pepb14a4b21	MADAVGYAGMK	152.118	1	7	7	2	1265.62	1	3
b14	b14.a4	pepb14a4b22	MADAVGYAGMK	160.074	1	7	7	2	1273.58	1	2
b14	b14.a4	pepb14a4b23	MADAVGYAGMK	168.112	1	7	7	2	1281.62	1	1
b14	b14.a5	pepb14a5b16	GTSDTVPEQIDYAK	136.029	1	12	12	2	1659.75	1	4
b14	b14.a5	pepb14a5b17	GTSDTVPEQIDYAK	144.079	1	12	3 12	2	1667.8	1	6
b14	b14.a5	pepb14a5b18	GTSDTVPEQIDYAK	152.118	1	12	12	2	1675.84	1	3
b15	b15.a1	pepb15a1b16	EKTSGIIGQTGEQVK	164.06	1	4	3 4	2 3	1738.9	2	53
b15	b15.a1	pepb15a1b17	EKTSGIIGQTGEQVK	176.136	1	4	3 4	2 3	1750.97	2	38
b15	b15.a1	pepb15a1b18	EKTSGIIGQTGEQVK	188.193	1	4	3 4	2 3	1763.03	2	35
b15	b15.a1	pepb15a1b19	ETAEAGKEKTSGIIGQTGEQVK	208.192	1	10	10 11	3	2469.35	2	1
b15	b15.a1	pepb15a1b20	ETAEAGKEKTSGIIGQTGEQVK	224.269	1	11	11	3	2485.43	2	1
b15	b15.a1	pepb15a1b31	TSGIIGQTGEQVK	136.029	1	2	1 2	2	1453.73	2	21
b15	b15.a1	pepb15a1b32	TSGIIGQTGEQVK	144.079	1	2	1 2	2 3	1461.78	2	27
b15	b15.a1	pepb15a1b33	TSGIIGQTGEQVK	152.118	1	2	1 2	2	1469.82	2	19
b15	b15.a2	pepb15a2b14	EHVSSAPSTTTTTTTR	112.023	1	4	4 5 8	2 3	1788.83	2	5
b15	b15.a2	pepb15a2b15	EHVSSAPSTTTTTTTR	116.042	1	5	5 8 9 11	2 3	1792.85	2	9
b15	b15.a2	pepb15a2b21	TDEGNKEHVSSAPSTTTTTTTR	136.029	1	11	10 11 14 15 16 17 18 19 20 21	3	2457.11	2	32
b15	b15.a2	pepb15a2b22	TDEGNKEHVSSAPSTTTTTTTR	144.079	1	15	10 11 14 15 16 17	3	2465.16	2	18
b15	b15.a2	pepb15a2b23	TDEGNKEHVSSAPSTTTTTTTR	152.118	1	17	10 11 14 15 16 17 18	3	2473.2	2	16
b15	b15.a3	pepb15a3a5	DKTGSYMSETGEAIK	164.06	1	3	3 5 8	2	1780.81	2	10
b15	b15.a3	pepb15a3a6	DKTGSYMSETGEAIK	176.136	1	3	3 5 6 8	2 3	1792.88	2	8
b15	b15.a3	pepb15a3a7	DKTGSYMSETGEAIK	188.193	1	3	3 5 6 8	2 3	1804.94	2	16
b15	b15.a3	pepb15a3a8	DKTGSYMSETGEAIK	204.188	1	3	3 5	3	1820.94	2	1
b15	b15.a3	pepb15a3b26	TGSYMSETGEAIK	136.029	1	6	6	2	1509.65	2	6
b15	b15.a3	pepb15a3b27	TGSYMSETGEAIK	144.079	1	3	3 6	2	1517.7	2	14
b15	b15.a3	pepb15a3b28	TGSYMSETGEAIK	152.118	1	3	3 6	2	1525.74	2	11
b15	b15.a3	pepb15a3b29	TGSYMSETGEAIK	160.074	1	6	6	2	1533.7	2	3
b15	b15.a3	pepb15a3b30	TGSYMSETGEAIK	168.112	1	6	6	2	1541.74	2	3
b15	b15.a4	pepb15a4a1	AQEKTGEAMGTMGDK	164.06	1	5	5	2 3	1717.75	2	19
b15	b15.a4	pepb15a4a2	AQEKTGEAMGTMGDK	176.136	1	5	5	2 3	1729.83	2	12
b15	b15.a4	pepb15a4a3	AQEKTGEAMGTMGDK	188.193	1	5	5	2 3	1741.89	2	19
b15	b15.a4	pepb15a4a4	AQEKTGEAMGTMGDK	204.188	1	5	5	3	1757.88	2	1
b15	b15.a4	pepb15a4b24	TGEAMGTMGDK	152.118	1	1	1	2	1249.58	2	2
b15	b15.a4	pepb15a4b25	TGEAMGTMGDKTQAAK	188.193	1	12	12	3	1784.93	2	3
b15	b15.a5	pepb15a5b11	DKTSQAAQTTQER	136.029	1	3	3 4	2 3	1599.74	2	2
b15	b15.a5	pepb15a5b12	DKTSQAAQTTQER	144.079	1	4	3 4	2	1607.79	2	3
b15	b15.a5	pepb15a5b13	DKTSQAAQTTQER	152.118	1	3	3 4	3	1615.83	2	12
b15	b15.a6	pepb15a6a9	DKTQETAQSAQQK	164.06	1	9	9	3	1626.77	2	1
b15	b15.a6	pepb15a6b10	DKTQETAQSAQQK	188.193	1	3	3	3	1650.91	2	2
b16	b16.a1	pepb16a1a5	SFVVEESDDDMDETEEVKPK	164.06	1	7	7	2 3	2492.07	1	123
b16	b16.a1	pepb16a1a6	SFVVEESDDDMDETEEVKPK	176.136	1	7	7	2 3	2504.14	1	120
b16	b16.a1	pepb16a1a7	SFVVEESDDDMDETEEVKPK	180.055	1	7	7	3	2508.06	1	14
b16	b16.a1	pepb16a1a8	SFVVEESDDDMDETEEVKPK	188.193	1	7	7	2 3	2516.2	1	104
b16	b16.a1	pepb16a1a9	SFVVEESDDDMDETEEVKPK	192.13	1	7	7	3	2520.14	1	17
b16	b16.a1	pepb16a1b10	SFVVEESDDDMDETEEVKPK	204.188	1	7	7	3	2532.2	1	20
b16	b16.a2	pepb16a2b11	VEEEEEEDEIVESDVEIEGDTVEPDNDPPQK	136.029	1	13	13	3	3678.55	1	6
b16	b16.a2	pepb16a2b12	VEEEEEEDEIVESDVEIEGDTVEPDNDPPQK	144.079	1	13	13	3	3686.6	1	3
b16	b16.a2	pepb16a2b13	VEEEEEEDEIVESDVEIEGDTVEPDNDPPQK	152.118	1	13	13	3	3694.64	1	3
b16	b16.a3	pepb16a3a3	SDPSIITTPSISFFR	107.998	1	10	8 10	2	1775.86	1	5
b16	b16.a3	pepb16a3a4	SDPSIITTPSISFFR	112.023	1	10	10	2	1779.89	1	2
b16	b16.a4	pepb16a4a1	MGDSSVEVTDENR	112.023	1	5	5	2	1550.63	1	1
b16	b16.a4	pepb16a4a2	MGDSSVEVTDENR	116.042	1	5	5	2	1554.65	1	1
b17	b17.a1	pepb17a1a7	ATSPQPDGPSSTGGSIK	136.029	1	3	3	2 3	1722.8	1	61
b17	b17.a1	pepb17a1a8	ATSPQPDGPSSTGGSIK	144.079	1	3	3 10 11	2 3	1730.85	1	47
b17	b17.a1	pepb17a1a9	ATSPQPDGPSSTGGSIK	152.118	1	3	3 10 11 12	2 3	1738.88	1	48
b17	b17.a1	pepb17a1b10	ATSPQPDGPSSTGGSIK	224.045	2	3 10	3 10 11	2	1810.81	1	1
b17	b17.a2	pepb17a2a1	AAAASSWSDNSGTESSPR	107.998	1	16	15 16	2 3	1888.77	1	28
b17	b17.a2	pepb17a2a2	AAAASSWSDNSGTESSPR	112.023	1	16	11 13 15 16	2 3	1892.8	1	20
b17	b17.a2	pepb17a2a3	AAAASSWSDNSGTESSPR	116.042	1	16	15 16	2 3	1896.82	1	22
b17	b17.a3	pepb17a3b11	ATSPQPDGPTAGGSIK	136.029	1	3	2 3	2 3	1619.77	1	28
b17	b17.a3	pepb17a3b12	ATSPQPDGPTAGGSIK	144.079	1	3	3	2 3	1627.82	1	19
b17	b17.a3	pepb17a3b13	ATSPQPDGPTAGGSIK	152.118	1	3	3	2 3	1635.86	1	21
b17	b17.a4	pepb17a4b20	RYSDPAQNGEDSSGSGGSSR	107.998	1	2	2 3	2 3	2121.85	1	28
b17	b17.a4	pepb17a4b21	RYSDPAQNGEDSSGSGGSSR	112.023	1	2	2 3	3	2125.87	1	2
b17	b17.a4	pepb17a4b22	RYSDPAQNGEDSSGSGGSSR	116.042	1	2	2 3	3	2129.89	1	17
b17	b17.a5	pepb17a5a4	AAAASSYSDNSGTESSPR	107.998	1	16	15 16	2 3	1865.76	1	13
b17	b17.a5	pepb17a5a5	AAAASSYSDNSGTESSPR	112.023	1	16	16	2 3	1869.78	1	6
b17	b17.a5	pepb17a5a6	AAAASSYSDNSGTESSPR	116.042	1	16	15 16	2 3	1873.8	1	16
b17	b17.a6	pepb17a6b14	QSISEGSIDK	136.029	1	4	4	2	1199.56	2	8
b17	b17.a6	pepb17a6b15	QSISEGSIDK	144.079	1	2	2 4	2	1207.61	2	7
b17	b17.a6	pepb17a6b16	QSISEGSIDK	152.118	1	4	2 4	2	1215.64	2	7
b17	b17.a7	pepb17a7b17	RYSDPAQNGDAASPGSGSNR	107.998	1	2	2 3	3	2114.89	1	8
b17	b17.a7	pepb17a7b18	RYSDPAQNGDAASPGSGSNR	112.023	1	2	2 3	3	2118.91	1	1
b17	b17.a7	pepb17a7b19	RYSDPAQNGDAASPGSGSNR	116.042	1	2	2 3	3	2122.93	1	7
b18	b18.a1	pepb18a1a4	SASPPAAPADSSAPPHPK	136.029	1	3	3	2 3	1820.86	1	80
b18	b18.a1	pepb18a1a5	SASPPAAPADSSAPPHPK	144.079	1	3	3	2 3	1828.91	1	67
b18	b18.a1	pepb18a1a6	SASPPAAPADSSAPPHPK	152.118	1	3	1 3	2 3	1836.95	1	78
b18	b18.a1	pepb18a1a7	SASPPAAPADSSAPPHPK	215.995	2	1 3	1 3	2 3	1900.82	1	51
b18	b18.a1	pepb18a1a8	SASPPAAPADSSAPPHPK	224.045	2	1 3	1 3 11	2 3	1908.87	1	53
b18	b18.a1	pepb18a1a9	SASPPAAPADSSAPPHPK	232.084	2	1 3	1 3 11	2 3	1916.91	1	45
b18	b18.a2	pepb18a2a1	FSESGGDGSGGIK	136.029	1	9	9	2	1333.57	1	5
b18	b18.a3	pepb18a3a2	IDQEAAASDGQSGVSDEIQK	144.079	1	12	12	3	2192.02	1	1
b18	b18.a4	pepb18a4a3	QRSWVPPQPPPVAMAEAVEAIR	116.042	1	3	3	3	2545.32	1	1
b19	b19.a1	pepb19a1a1	EEKEESDDDMGFSIFE	136.029	1	6	6	2	2042.78	1	1
b19	b19.a1	pepb19a1a2	EEKEESDDDMGFSIFE	144.079	1	6	6	2	2050.83	1	3
b19	b19.a1	pepb19a1a3	EEKEESDDDMGFSIFE	152.118	1	6	6	2	2058.87	1	4
b19	b19.a1	pepb19a1a4	EEKKEEKEESDDDMGFSIFE	192.092	1	10	10	3	2613.12	1	1
b19	b19.a1	pepb19a1a5	EEKKEEKEESDDDMGFSIFE	208.192	1	10	10	3	2629.22	1	1
b19	b19.a1	pepb19a1b12	KEEKEESDDDMGFSIFE	164.06	1	7	7	2 3	2198.91	1	77
b19	b19.a1	pepb19a1b13	KEEKEESDDDMGFSIFE	176.136	1	7	7	2 3	2210.98	1	84
b19	b19.a1	pepb19a1b14	KEEKEESDDDMGFSIFE	180.055	1	7	7	2 3	2214.9	1	29
b19	b19.a1	pepb19a1b15	KEEKEESDDDMGFSIFE	188.193	1	7	7	2 3	2223.04	1	70
b19	b19.a1	pepb19a1b16	KEEKEESDDDMGFSIFE	192.13	1	7	7	2 3	2226.98	1	26
b19	b19.a1	pepb19a1b17	KEEKEESDDDMGFSIFE	204.188	1	7	7	2 3	2239.04	1	24
b19	b19.a2	pepb19a2a6	EKIASVPSGGGGGVAVASATSGGGGGGGAPAAESK	164.06	1	18	18 20 21	3	3019.47	3	3
b19	b19.a2	pepb19a2a7	EKIASVPSGGGGGVAVASATSGGGGGGGAPAAESK	176.136	1	18	18 20 21	3	3031.55	3	1
b19	b19.a2	pepb19a2a8	EKIASVPSGGGGGVAVASATSGGGGGGGAPAAESK	188.193	1	20	20 21	3	3043.61	3	1
b19	b19.a2	pepb19a2a9	IASVPSGGGGGVAVASATSGGGGGGGAPAAESK	136.029	1	18	3 6 16 18 19	3	2734.3	3	22
b19	b19.a2	pepb19a2b10	IASVPSGGGGGVAVASATSGGGGGGGAPAAESK	144.079	1	19	19	3	2742.36	3	5
b19	b19.a2	pepb19a2b11	IASVPSGGGGGVAVASATSGGGGGGGAPAAESK	152.118	1	16	16 18 19	3	2750.39	3	8
b20	b20.a1	pepb20a1a3	MTAIDSDDDGVVR	107.998	1	6	6	2 3	1501.62	2	92
b20	b20.a1	pepb20a1a4	MTAIDSDDDGVVR	112.023	1	6	6	2	1505.65	2	53
b20	b20.a1	pepb20a1a5	MTAIDSDDDGVVR	116.042	1	6	2 6	2 3	1509.67	2	87
b20	b20.a1	pepb20a1a6	MTAIDSDDDGVVR	123.993	1	6	2 6	2	1517.62	2	18
b20	b20.a1	pepb20a1a7	MTAIDSDDDGVVR	128.018	1	6	6	2	1521.64	2	11
b20	b20.a1	pepb20a1a8	MTAIDSDDDGVVR	132.037	1	6	6	2	1525.66	2	17
b20	b20.a1	pepb20a1a9	MTAIDSDDDGVVRSK	144.079	1	14	14	2	1752.83	2	1
b20	b20.a2	pepb20a2a1	HRSNGYGDDGYDFDGSDDEIATIK	144.079	1	3	3 6	3	2791.2	2	4
b20	b20.a2	pepb20a2a2	HRSNGYGDDGYDFDGSDDEIATIK	152.118	1	3	3 6	3	2799.24	2	2
b20	b20.a2	pepb20a2b10	SNGYGDDGYDFDGSDDEIATIK	136.029	1	14	14	2 3	2489.99	2	26
b20	b20.a2	pepb20a2b11	SNGYGDDGYDFDGSDDEIATIK	144.079	1	14	14	2 3	2498.04	2	23
b20	b20.a2	pepb20a2b12	SNGYGDDGYDFDGSDDEIATIK	152.118	1	14	14	2 3	2506.08	2	24
b21	b21.a1	pepb21a1a4	ASAHGDESTGKTVVAVDVK	164.06	1	8	8 9	3	2035.01	1	4
b21	b21.a1	pepb21a1a5	ASAHGDESTGKTVVAVDVK	176.136	1	8	8 9	2 3	2047.09	1	3
b21	b21.a1	pepb21a1a6	ASAHGDESTGKTVVAVDVK	188.193	1	8	8	2 3	2059.14	1	9
b21	b21.a1	pepb21a1b23	ITGATTPSDEETR	107.998	1	6	5 6 8	2 3	1485.65	1	50
b21	b21.a1	pepb21a1b24	ITGATTPSDEETR	112.023	1	6	6 8	2	1489.67	1	30
b21	b21.a1	pepb21a1b25	ITGATTPSDEETR	116.042	1	6	5 6 8	2 3	1493.69	1	47
b21	b21.a1	pepb21a1b26	ITGATTPSDEETRASAHGDESTGK	136.029	1	12	6 8 12 15	3	2554.13	1	15
b21	b21.a1	pepb21a1b27	ITGATTPSDEETRASAHGDESTGK	144.079	1	12	6 8 12 15	2 3	2562.18	1	21
b21	b21.a1	pepb21a1b28	ITGATTPSDEETRASAHGDESTGK	152.118	1	12	6 8 12 15	3	2570.22	1	9
b21	b21.a1	pepb21a1b29	ITGATTPSDEETRASAHGDESTGK	224.045	2	8 12	8 12 15	3	2642.15	1	1
b21	b21.a1	pepb21a1b30	ITGATTPSDEETRASAHGDESTGK	232.084	2	8 12	8 12 15	3	2650.19	1	1
b21	b21.a1	pepb21a1b34	SKITGATTPSDEETR	136.029	1	8	8	2 3	1728.81	1	18
b21	b21.a1	pepb21a1b35	SKITGATTPSDEETR	144.079	1	8	8 10	2 3	1736.86	1	25
b21	b21.a1	pepb21a1b36	SKITGATTPSDEETR	152.118	1	8	8	3	1744.89	1	4
b21	b21.a2	pepb21a2b15	GEEGKGSIMGAIGNMTGAIK	164.06	1	7	7	3	2085.01	1	12
b21	b21.a2	pepb21a2b16	GEEGKGSIMGAIGNMTGAIK	176.136	1	7	7	3	2097.09	1	11
b21	b21.a2	pepb21a2b17	GEEGKGSIMGAIGNMTGAIK	188.193	1	7	7	3	2109.15	1	12
b21	b21.a3	pepb21a3a7	DAVIGKSHDTAESTR	136.029	1	7	7	3	1722.81	1	1
b21	b21.a3	pepb21a3a8	DAVIGKSHDTAESTR	144.079	1	7	7	3	1730.86	1	2
b21	b21.a3	pepb21a3a9	DAVIGKSHDTAESTR	152.118	1	7	7	3	1738.89	1	2
b21	b21.a3	pepb21a3b31	SHDTAESTREGADIASEK	136.029	1	7	4 7	3	2039.89	1	7
b21	b21.a3	pepb21a3b32	SHDTAESTREGADIASEK	144.079	1	7	7	3	2047.94	1	6
b21	b21.a3	pepb21a3b33	SHDTAESTREGADIASEK	152.118	1	7	4 7	3	2055.98	1	6
b21	b21.a4	pepb21a4b12	ETAEYTSDKAR	136.029	1	6	6 7	2	1406.62	1	2
b21	b21.a4	pepb21a4b13	ETAEYTSDKAR	144.079	1	7	6 7	2	1414.67	1	11
b21	b21.a4	pepb21a4b14	ETAEYTSDKAR	152.118	1	7	6 7	2	1422.71	1	4
b21	b21.a5	pepb21a5b20	IGEYKDYTVDK	164.06	1	4	4	2	1494.71	1	2
b21	b21.a5	pepb21a5b21	IGEYKDYTVDK	176.136	1	4	4	2	1506.79	1	4
b21	b21.a5	pepb21a5b22	IGEYKDYTVDK	188.193	1	4	4	2	1518.85	1	3
b21	b21.a6	pepb21a6b18	IGEYKDYTAEK	176.136	1	4	4	2	1492.77	1	2
b21	b21.a6	pepb21a6b19	IGEYKDYTAEK	188.193	1	4	4	2	1504.83	1	3
b21	b21.a6	pepb21a6b37	TADKIGEYKDYTAEK	208.192	1	8	8	3	1940.04	1	1
b21	b21.a7	pepb21a7b39	VGEYKDYTAEK	176.136	1	4	4	2	1478.76	1	2
b21	b21.a7	pepb21a7b40	VGEYKDYTAEK	188.193	1	4	4	2	1490.81	1	1
b21	b21.a8	pepb21a8b41	VGEYRDYTAEK	144.079	1	4	4	2	1474.71	1	3
b21	b21.a9	pepb21a9b10	DTRPGYVATVIK	144.079	1	6	6	2	1463.81	1	3
b21	b21.b10	pepb21b10b38	TTTTEPERPGIIGSVMK	152.118	1	3	3	3	1969.07	1	2
b21	b21.b11	pepb21b11a1	AEAAASIAAEDIK	144.079	1	6	6	2	1403.73	1	1
b21	b21.b11	pepb21b11a2	AEAAASIAAEDIKDINK	188.193	1	6	6	3	1918.09	1	1
b21	b21.b12	pepb21b12b11	DTTGEVRDSTAQK	152.118	1	9	9	3	1559.79	1	1
b21	b21.b13	pepb21b13a3	AMGFISGKTEETK	188.193	1	9	9	2	1586.89	1	1
b22	b22.a1	pepb22a1a1	DEPSPQPPETPASK	136.029	1	4	4	2 3	1615.73	1	86
b22	b22.a1	pepb22a1a2	DEPSPQPPETPASK	144.079	1	4	4	2 3	1623.78	1	70
b22	b22.a1	pepb22a1a3	DEPSPQPPETPASK	152.118	1	4	4	2 3	1631.81	1	70
b22	b22.a1	pepb22a1a4	DEPSPQPPETPASK	215.995	2	4 10	4 10	2	1695.69	1	2
b22	b22.a1	pepb22a1a5	DEPSPQPPETPASK	232.084	2	4 10	4 10	2	1711.78	1	2
b22	b22.a2	pepb22a2a6	DESSPQPPETPVEVR	112.023	1	4	4	2	1778.82	1	3
b22	b22.a2	pepb22a2a7	DESSPQPPETPVEVR	116.042	1	4	4	2	1782.83	1	1
b22	b22.a2	pepb22a2a8	IPVDDRDESSPQPPETPVEVR	107.998	1	10	9 10	3	2470.15	1	54
b22	b22.a2	pepb22a2a9	IPVDDRDESSPQPPETPVEVR	112.023	1	10	10	3	2474.18	1	9
b22	b22.a2	pepb22a2b10	IPVDDRDESSPQPPETPVEVR	116.042	1	10	9 10	3	2478.19	1	30
b22	b22.a3	pepb22a3b11	SIPVGENVTTVK	136.029	1	1	1	2	1379.72	1	12
b22	b22.a3	pepb22a3b12	SIPVGENVTTVK	144.079	1	1	1	2	1387.77	1	2
b22	b22.a3	pepb22a3b13	SIPVGENVTTVK	152.118	1	1	1	2	1395.81	1	2
b23	b23.a1	pepb23a1b44	VISSPVVTQASHK	136.029	1	4	4	2 3	1488.78	1	22
b23	b23.a1	pepb23a1b45	VISSPVVTQASHK	144.079	1	4	3 4	2 3	1496.83	1	25
b23	b23.a1	pepb23a1b46	VISSPVVTQASHK	152.118	1	4	3 4	2 3	1504.87	1	25
b23	b23.a2	pepb23a2b35	SPSSDIISIIQGVTDR	107.998	1	3	1 3 4	2 3	1795.88	1	30
b23	b23.a2	pepb23a2b36	SPSSDIISIIQGVTDR	112.023	1	3	1 3	2 3	1799.91	1	9
b23	b23.a2	pepb23a2b37	SPSSDIISIIQGVTDR	116.042	1	3	1 3 4	2 3	1803.93	1	26
b23	b23.a3	pepb23a3b26	SASSPSQAVSQSSSQSK	136.029	1	4	4 6	2 3	1788.8	1	17
b23	b23.a3	pepb23a3b27	SASSPSQAVSQSSSQSK	144.079	1	4	4	2 3	1796.85	1	16
b23	b23.a3	pepb23a3b28	SASSPSQAVSQSSSQSK	152.118	1	4	1 4	2 3	1804.89	1	13
b23	b23.a4	pepb23a4a1	DIQGSDNAIPISPQWIISKPGENK	164.06	1	12	12	3	2771.4	1	13
b23	b23.a4	pepb23a4a2	DIQGSDNAIPISPQWIISKPGENK	176.136	1	12	12	3	2783.48	1	7
b23	b23.a4	pepb23a4a3	DIQGSDNAIPISPQWIISKPGENK	188.193	1	12	12	3	2795.53	1	8
b23	b23.a5	pepb23a5b32	SNRNSHDWNDPSADSR	107.998	1	5	1 5	3	1965.78	1	8
b23	b23.a5	pepb23a5b33	SNRNSHDWNDPSADSR	112.023	1	5	5	3	1969.81	1	6
b23	b23.a5	pepb23a5b34	SNRNSHDWNDPSADSR	116.042	1	5	1 5	3	1973.83	1	9
b23	b23.a6	pepb23a6b17	QGDFPHITSQNSWGTK	136.029	1	12	9 12	2 3	1938.88	1	5
b23	b23.a6	pepb23a6b18	QGDFPHITSQNSWGTK	144.079	1	12	12	2 3	1946.93	1	7
b23	b23.a6	pepb23a6b19	QGDFPHITSQNSWGTK	152.118	1	12	9 12	2 3	1954.96	1	11
b23	b23.a7	pepb23a7b20	QKSVSMGSADR	136.029	1	3	3	3	1301.59	1	9
b23	b23.a7	pepb23a7b21	QKSVSMGSADR	144.079	1	3	3	3	1309.64	1	1
b23	b23.a7	pepb23a7b22	QKSVSMGSADR	152.118	1	3	3	3	1317.68	1	7
b23	b23.a7	pepb23a7b40	SVSMGSADR	112.023	1	1	1	2	1021.43	1	1
b23	b23.a7	pepb23a7b41	SVSMGSADR	116.042	1	1	1	2	1025.45	1	1
b23	b23.a8	pepb23a8b13	MTTSSHPPPSPVPTTQK	136.029	1	10	10	3	1928.92	1	4
b23	b23.a8	pepb23a8b14	MTTSSHPPPSPVPTTQK	144.079	1	5	5 10	3	1936.97	1	8
b23	b23.a8	pepb23a8b15	MTTSSHPPPSPVPTTQK	152.118	1	10	10	3	1945.01	1	7
b23	b23.a9	pepb23a9b23	SADTIIDNDTHIIK	136.029	1	1	1 4	3	1691.83	1	1
b23	b23.a9	pepb23a9b24	SADTIIDNDTHIIK	144.079	1	1	1 4	3	1699.88	1	1
b23	b23.a9	pepb23a9b25	SADTIIDNDTHIIK	152.118	1	1	1 4	2 3	1707.91	1	7
b23	b23.b10	pepb23b10b42	VHSGMGETDMIQNDMR	112.023	1	3	3	2 3	1932.8	1	3
b23	b23.b10	pepb23b10b43	VHSGMGETDMIQNDMR	116.042	1	3	3	2 3	1936.81	1	4
b23	b23.b11	pepb23b11a9	GEVSIEISGETPATEVK	144.079	1	11	4 11	2	1889.96	1	4
b23	b23.b11	pepb23b11b10	GEVSIEISGETPATEVK	152.118	1	4	4	2	1898	1	2
b23	b23.b12	pepb23b12b38	SSDSVWSHPK	144.079	1	4	4	2	1273.61	1	2
b23	b23.b12	pepb23b12b39	SSDSVWSHPK	152.118	1	4	4	2	1281.65	1	3
b23	b23.b13	pepb23b13a6	EVIPAIPSGPSIGDFVIWK	144.079	1	8	8	2 3	2169.19	1	2
b23	b23.b13	pepb23b13a7	EVIPAIPSGPSIGDFVIWK	152.118	1	8	8	3	2177.22	1	3
b23	b23.b14	pepb23b14a4	EIKEPSMQGNAHVQSASPWR	136.029	1	17	17	3	2388.12	1	1
b23	b23.b14	pepb23b14a5	EIKEPSMQGNAHVQSASPWR	144.079	1	17	17	3	2396.17	1	2
b23	b23.b15	pepb23b15b30	SIPSPYSYWPGR	112.023	1	4	4	2	1521.71	1	1
b23	b23.b15	pepb23b15b31	SIPSPYSYWPGR	116.042	1	1	1 4	2	1525.73	1	2
b23	b23.b16	pepb23b16b12	MSPGGSIFTSAPNQSHPPGSASDK	152.118	1	2	2	3	2509.2	1	2
b23	b23.b17	pepb23b17b16	NTPGKVNAGTSINR	144.079	1	2	2	3	1572.83	1	1
b23	b23.b18	pepb23b18b11	IAAHVPAVDTSIQTNSVEK	152.118	1	10	10 11	3	2132.16	1	1
b23	b23.b19	pepb23b19a8	GESVNNPPPAAAWSSGPK	152.118	1	3	3	3	1917.97	1	1
b23	b23.b20	pepb23b20b29	SHIHDIIADDVFAK	152.118	1	1	1	2	1732.92	1	1
b24	b24.a1	pepb24a1a3	DSNVTPDDDVSGMRSPSAFFK	136.029	1	15	15	3	2408.05	2	9
b24	b24.a1	pepb24a1a4	DSNVTPDDDVSGMRSPSAFFK	144.079	1	15	15	3	2416.1	2	10
b24	b24.a1	pepb24a1a5	DSNVTPDDDVSGMRSPSAFFK	152.118	1	15	15	3	2424.14	2	10
b24	b24.a1	pepb24a1b32	SKDSNVTPDDDVSGMR	136.029	1	4	1 4 7	2 3	1858.79	2	10
b24	b24.a1	pepb24a1b33	SKDSNVTPDDDVSGMR	144.079	1	4	4 7	2 3	1866.84	2	8
b24	b24.a1	pepb24a1b34	SKDSNVTPDDDVSGMR	152.118	1	4	1 4 7	2 3	1874.88	2	14
b24	b24.a1	pepb24a1b35	SKDSNVTPDDDVSGMRSPSAFFK	164.06	1	17	17	3	2651.21	2	4
b24	b24.a1	pepb24a1b36	SKDSNVTPDDDVSGMRSPSAFFK	176.136	1	17	17	3	2663.28	2	4
b24	b24.a1	pepb24a1b37	SKDSNVTPDDDVSGMRSPSAFFK	188.193	1	17	17	3	2675.34	2	3
b24	b24.a1	pepb24a1b38	SKDSNVTPDDDVSGMRSPSAFFK	268.159	2	1 17	1 17	3	2755.31	2	1
b24	b24.a2	pepb24a2b64	VFCSQVSNISTEMAR	165.019	1	10	7 10	2 3	1836.8	2	9
b24	b24.a2	pepb24a2b65	VFCSQVSNISTEMAR	169.044	1	10	4 7 10	2 3	1840.83	2	7
b24	b24.a2	pepb24a2b66	VFCSQVSNISTEMAR	173.063	1	10	4 7 10	2 3	1844.85	2	21
b24	b24.a2	pepb24a2b67	VFCSQVSNISTEMAR	253.03	2	7 10	7 10	2	1924.81	2	1
b24	b24.a3	pepb24a3b24	NIIAIAAAGANSGGSNSIVTQISGGPIGAIIEK	136.029	1	23	23	3	3200.69	2	14
b24	b24.a3	pepb24a3b25	NIIAIAAAGANSGGSNSIVTQISGGPIGAIIEK	144.079	1	23	23	3	3208.74	2	11
b24	b24.a3	pepb24a3b26	NIIAIAAAGANSGGSNSIVTQISGGPIGAIIEK	152.118	1	23	23	3	3216.78	2	10
b24	b24.a4	pepb24a4b49	TISYPTPPINIQSPR	107.998	1	4	3 4 6 13	2 3	1791.9	2	12
b24	b24.a4	pepb24a4b50	TISYPTPPINIQSPR	112.023	1	3	3 4	2 3	1795.93	2	4
b24	b24.a4	pepb24a4b51	TISYPTPPINIQSPR	116.042	1	3	3 6 13	2 3	1799.95	2	11
b24	b24.a5	pepb24a5a9	ESITSASSVAQAISR	107.998	1	8	7 8	2 3	1614.77	2	11
b24	b24.a5	pepb24a5b10	ESITSASSVAQAISR	112.023	1	8	7 8	2 3	1618.8	2	9
b24	b24.a5	pepb24a5b11	ESITSASSVAQAISR	116.042	1	8	5 7 8	2 3	1622.82	2	6
b24	b24.a6	pepb24a6a6	ENIFCSQASNISTEMAR	165.019	1	12	9 12	2 3	2065.87	1	11
b24	b24.a6	pepb24a6a7	ENIFCSQASNISTEMAR	169.044	1	12	12	2	2069.9	1	2
b24	b24.a6	pepb24a6a8	ENIFCSQASNISTEMAR	173.063	1	12	9 12	2 3	2073.92	1	9
b24	b24.a7	pepb24a7b16	IAITAAGSNPIVTQISNGPIGAIIEK	136.029	1	16	16	3	2684.46	1	10
b24	b24.a7	pepb24a7b17	IAITAAGSNPIVTQISNGPIGAIIEK	144.079	1	16	16	3	2692.51	1	6
b24	b24.a7	pepb24a7b18	IAITAAGSNPIVTQISNGPIGAIIEK	152.118	1	16	16	3	2700.55	1	4
b24	b24.a8	pepb24a8b46	STQNGEINDHDETENCTSENR	165.019	1	1	1 2	3	2557.97	2	7
b24	b24.a8	pepb24a8b47	STQNGEINDHDETENCTSENR	169.044	1	1	1	3	2562	2	1
b24	b24.a8	pepb24a8b48	STQNGEINDHDETENCTSENR	173.063	1	1	1 2	3	2566.02	2	8
b24	b24.a9	pepb24a9b42	SNADAIWAR	116.042	1	1	1	2	1119.54	2	1
b24	b24.a9	pepb24a9b43	SSKSNADAIWAR	136.029	1	4	4	2	1441.68	2	3
b24	b24.a9	pepb24a9b44	SSKSNADAIWAR	144.079	1	4	2 4	2 3	1449.73	2	5
b24	b24.a9	pepb24a9b45	SSKSNADAIWAR	152.118	1	4	4	2	1457.77	2	2
b24	b24.b10	pepb24b10b61	TVSSAITESFQR	107.998	1	1	1 3	2	1433.67	3	3
b24	b24.b10	pepb24b10b62	TVSSAITESFQR	112.023	1	3	1 3	2	1437.69	3	3
b24	b24.b10	pepb24b10b63	TVSSAITESFQR	116.042	1	1	1	2	1441.71	3	3
b24	b24.b11	pepb24b11b19	IPESGSSSGIVATNSK	144.079	1	4	4 6 7 8	2 3	1677.86	1	4
b24	b24.b11	pepb24b11b20	IPESGSSSGIVATNSK	152.118	1	4	4 6	2	1685.89	1	4
b24	b24.b12	pepb24b12b58	TSSADYFYVR	107.998	1	3	3	2	1316.56	1	2
b24	b24.b12	pepb24b12b59	TSSADYFYVR	112.023	1	3	1 3	2	1320.58	1	3
b24	b24.b12	pepb24b12b60	TSSADYFYVR	116.042	1	1	1 3	2	1324.6	1	3
b24	b24.b13	pepb24b13b28	SESANKISFPSAEATSQAIVPPNGEPK	164.06	1	1	1 3 8	3	2920.43	2	6
b24	b24.b13	pepb24b13b29	SESANKISFPSAEATSQAIVPPNGEPK	176.136	1	1	1 3	3	2932.51	2	1
b24	b24.b13	pepb24b13b30	SESANKISFPSAEATSQAIVPPNGEPK	188.193	1	1	1 3	3	2944.57	2	1
b24	b24.b14	pepb24b14a1	AFPGGSGPIHVPSGK	144.079	1	6	6	2	1551.82	1	1
b24	b24.b14	pepb24b14a2	AFPGGSGPIHVPSGK	152.118	1	6	6	3	1559.86	1	5
b24	b24.b15	pepb24b15b12	ETISSASSVTQAINR	112.023	1	8	8	2	1675.82	1	1
b24	b24.b15	pepb24b15b13	ETISSASSVTQAINR	116.042	1	8	4 7 8	2	1679.84	1	4
b24	b24.b16	pepb24b16b54	TSGIPSQTSGAGSAYATIPQIPISPR	107.998	1	24	24	3	2665.32	2	2
b24	b24.b16	pepb24b16b55	TSGIPSQTSGAGSAYATIPQIPISPR	116.042	1	24	24	3	2673.37	2	2
b24	b24.b17	pepb24b17b53	TPSADYSVDR	116.042	1	3	1 3	2	1226.55	2	3
b24	b24.b18	pepb24b18b39	SKDTNVTPDDDVSGIRSPSAFFK	164.06	1	17	17	3	2647.27	1	1
b24	b24.b18	pepb24b18b40	SKDTNVTPDDDVSGIRSPSAFFK	176.136	1	13	13	3	2659.34	1	1
b24	b24.b18	pepb24b18b41	SKDTNVTPDDDVSGIRSPSAFFK	188.193	1	17	17	3	2671.4	1	1
b24	b24.b19	pepb24b19b52	TISYPTPPINPQSPR	116.042	1	13	13	2	1783.92	1	3
b24	b24.b20	pepb24b20b56	TSGMPSETSDVDSAYAPSPQIPISPR	112.023	1	24	24	3	2802.28	1	1
b24	b24.b20	pepb24b20b57	TSGMPSETSDVDSAYAPSPQIPISPR	116.042	1	24	24	3	2806.3	1	2
b24	b24.b21	pepb24b21b22	NIDVSSVEEISR	112.023	1	5	5	2	1459.7	2	1
b24	b24.b21	pepb24b21b23	NIDVSSVEEISR	116.042	1	5	5	2	1463.72	2	2
b24	b24.b22	pepb24b22b14	EVGEAQTSQNGEINYHETTENHTSESR	116.042	1	8	8	3	3163.36	1	1
b24	b24.b23	pepb24b23b15	FDSGHSQIAHTIK	152.118	1	3	3	3	1592.84	2	1
b24	b24.b24	pepb24b24b27	QISNAATGPIGK	136.029	1	3	3	2	1292.66	2	1
b24	b24.b25	pepb24b25b31	SFPGGSGPIR	112.023	1	1	1	2	1086.53	2	1
b24	b24.b26	pepb24b26b21	ISGYHTPVEAIEPVIPHHEIGGK	224.045	2	2 6	2 6	3	2704.34	2	1
b25	b25.a1	pepb25a1a4	SMDMTPKSPEPESETPTR	136.029	1	8	5 8	2 3	2155.93	1	64
b25	b25.a1	pepb25a1a5	SMDMTPKSPEPESETPTR	144.079	1	8	5 8	2 3	2163.98	1	49
b25	b25.a1	pepb25a1a6	SMDMTPKSPEPESETPTR	152.024	1	8	5 8	3	2171.92	1	10
b25	b25.a1	pepb25a1a7	SMDMTPKSPEPESETPTR	152.118	1	8	1 5 8	2 3	2172.02	1	58
b25	b25.a1	pepb25a1a8	SMDMTPKSPEPESETPTR	160.074	1	8	5 8	3	2179.97	1	12
b25	b25.a1	pepb25a1a9	SMDMTPKSPEPESETPTR	168.112	1	8	1 5 8	3	2188.01	1	10
b25	b25.a1	pepb25a1b10	SMDMTPKSPEPESETPTR	215.995	2	8 15	5 8 13 15	3	2235.9	1	26
b25	b25.a1	pepb25a1b11	SMDMTPKSPEPESETPTR	224.045	2	8 15	5 8 15	3	2243.95	1	9
b25	b25.a1	pepb25a1b12	SMDMTPKSPEPESETPTR	232.084	2	8 15	5 8 15	3	2251.98	1	15
b25	b25.a1	pepb25a1b13	SPEPESETPTR	107.998	1	1	1	2	1337.56	1	9
b25	b25.a1	pepb25a1b14	SPEPESETPTR	112.023	1	1	1	2	1341.59	1	20
b25	b25.a1	pepb25a1b15	SPEPESETPTR	116.042	1	1	1	2	1345.61	1	15
b25	b25.a2	pepb25a2a1	NDNGIGGENSNDDGVR	107.998	1	10	10	2 3	1740.68	1	11
b25	b25.a2	pepb25a2a2	NDNGIGGENSNDDGVR	112.023	1	10	10	2	1744.71	1	5
b25	b25.a2	pepb25a2a3	NDNGIGGENSNDDGVR	116.042	1	10	10	2 3	1748.73	1	7
b25	b25.a3	pepb25a3b16	TAPFSDINFAAAANHISATPGSR	107.998	1	19	19	3	2424.13	1	1
b25	b25.a3	pepb25a3b17	TAPFSDINFAAAANHISATPGSR	112.023	1	19	19	3	2428.16	1	2
b26	b26.a1	pepb26a1a4	GTPSATQPPGSAQPTGSAGAK	136.029	1	2	2 6 11 15 17	2 3	2003.94	1	41
b26	b26.a1	pepb26a1a5	GTPSATQPPGSAQPTGSAGAK	144.079	1	2	2 4 6 11 15 17	2 3	2011.99	1	70
b26	b26.a1	pepb26a1a6	GTPSATQPPGSAQPTGSAGAK	152.118	1	2	2 4 6 11 15 17	2 3	2020.03	1	47
b26	b26.a2	pepb26a2a7	KSDGVSISPDEYITDVTGYYK	164.06	1	8	8	3	2501.17	1	15
b26	b26.a2	pepb26a2a8	KSDGVSISPDEYITDVTGYYK	176.136	1	8	8	3	2513.25	1	18
b26	b26.a2	pepb26a2a9	KSDGVSISPDEYITDVTGYYK	188.193	1	8	8	3	2525.31	1	17
b26	b26.a2	pepb26a2b10	SDGVSISPDEYITDVTGYYK	136.029	1	7	5 7	2 3	2345.05	1	24
b26	b26.a2	pepb26a2b11	SDGVSISPDEYITDVTGYYK	144.079	1	7	5 7 11	2 3	2353.1	1	24
b26	b26.a2	pepb26a2b12	SDGVSISPDEYITDVTGYYK	152.118	1	7	5 7	2 3	2361.14	1	24
b26	b26.a3	pepb26a3b13	VGGEIINAIGAYFAPSSGR	107.998	1	17	16 17	3	1986.97	1	7
b26	b26.a3	pepb26a3b14	VGGEIINAIGAYFAPSSGR	112.023	1	17	16 17	2 3	1990.99	1	13
b26	b26.a3	pepb26a3b15	VGGEIINAIGAYFAPSSGR	116.042	1	16	16 17	2 3	1995.01	1	5
b26	b26.a4	pepb26a4a1	GGTSWDDGAHDHVR	107.998	1	4	4	3	1617.64	1	2
b26	b26.a4	pepb26a4a2	GGTSWDDGAHDHVR	112.023	1	4	4	3	1621.67	1	3
b26	b26.a4	pepb26a4a3	GGTSWDDGAHDHVR	116.042	1	4	3 4	3	1625.69	1	2
b27	b27.a1	pepb27a1a1	GGDVESGKSEHADSDSDTFYIPSK	164.06	1	14	14 16	3	2692.17	2	18
b27	b27.a1	pepb27a1a2	GGDVESGKSEHADSDSDTFYIPSK	176.136	1	9	9 14	3	2704.24	2	18
b27	b27.a1	pepb27a1a3	GGDVESGKSEHADSDSDTFYIPSK	188.193	1	14	9 14	3	2716.3	2	15
b27	b27.a1	pepb27a1a4	SEHADSDSDTFYIPSK	136.029	1	6	6 8	2 3	1934.81	2	80
b27	b27.a1	pepb27a1a5	SEHADSDSDTFYIPSK	144.079	1	6	6 8 10	2 3	1942.86	2	89
b27	b27.a1	pepb27a1a6	SEHADSDSDTFYIPSK	152.118	1	6	1 6 8 10	2 3	1950.89	2	86
b28	b28.a1	pepb28a1b14	SGSTHFSSTDSGNFQGK	136.029	1	1	1 3 4 7 8 9 11	2 3	1879.79	2	75
b28	b28.a1	pepb28a1b15	SGSTHFSSTDSGNFQGK	144.079	1	1	1 3 4 7 8 9 11	2 3	1887.84	2	63
b28	b28.a1	pepb28a1b16	SGSTHFSSTDSGNFQGK	152.118	1	3	1 3 4 7 8 9 11	2 3	1895.87	2	53
b28	b28.a1	pepb28a1b17	SGSTHFSSTDSGNFQGK	215.995	2	1 8	1 3 4 7 8 9 11	2 3	1959.75	2	5
b28	b28.a1	pepb28a1b18	SGSTHFSSTDSGNFQGK	224.045	2	1 8	1 3 4 8 11	2	1967.8	2	4
b28	b28.a1	pepb28a1b19	SGSTHFSSTDSGNFQGK	232.084	2	1 11	1 3 4 7 8 11	2 3	1975.84	2	13
b28	b28.a2	pepb28a2a7	IISQDPFHEVK	136.029	1	3	3	2 3	1448.72	2	18
b28	b28.a2	pepb28a2a8	IISQDPFHEVK	144.079	1	3	3	2 3	1456.77	2	11
b28	b28.a2	pepb28a2a9	IISQDPFHEVK	152.118	1	3	3	2 3	1464.81	2	10
[truncated: 9,441 more rows]

## Sheet: spectra
Group ID	Sub-group ID	Phosphopeptide ID	Sample	Scan	Rt	Sequence (top)	Modifs (top)	Best position in peptide	All observed positions in phosphopeptide	Number of phosphoislands	Phosphoislands Ids	Best e-value	Charge	MH+ Obs	MH+ theo	DeltaMH+	Delta-ppm
[truncated: 70,117 more rows]

[truncated: 3 more sheets: compar_Spectra, phosho stats, MS samples informations]
