# Supplementary material for: Dynamics of Protein Phosphorylation during Arabidopsis Seed Germination
Source: Int J Mol Sci. 2022 Jun 24;23(13):7059. doi: 10.3390/ijms23137059 (PMC9266807; doi:10.3390/ijms23137059)
Supplement: Supplementary file 1 [file ijms-23-07059-s001.zip › Table_S4.xlsx]

## Sheet: All_identified_proteins_seed
Table S2 : Proteins detected in dry or imbibed seeds
Locus ID	Gene Model Name	Gene Model Description	Gene Model Type	Primary Gene Symbol	All Gene Symbols
AT1G01100	AT1G01100.1	60S acidic ribosomal protein family;(source:Araport11)	protein_coding
AT1G01300	AT1G01300.1	Eukaryotic aspartyl protease family protein;(source:Araport11)	protein_coding
AT1G01470	AT1G01470.1	Encodes late-embryogenesis abundant protein whose mRNA levels are induced in response to wounding and light stress. Might be involved in protection against desiccation.	protein_coding	LATE EMBRYOGENESIS ABUNDANT 14 (LEA14)	LIGHT STRESS-REGULATED 3 (LSR3);ARABIDOPSIS THALIANA LATE EMBRYOGENESIS ABUNDANT 14 (ATLEA14); (LEA1);LATE EMBRYOGENESIS ABUNDANT 14 (LEA14)
AT1G01900	AT1G01900.1	Encodes AtSBT1.1, a subtilisin-like serine protease. Cleaves the phytosulfokine AtPSK4, a growth promoting peptide.	protein_coding	(SBTI1.1)	(SBTI1.1); (ATSBT1.1)
AT1G02130	AT1G02130.1	Belongs to the Rab1 GTPase subfamily. This small GTP-binding protein is required in ER to Golgi transportation.	protein_coding	RAS 5 (RA-5)	ARABIDOPSIS THALIANA RESPONSIVE TO ABSCISIC ACID 1B (ATRAB1B);ARABIDOPSIS RAS 5 (ARA5);RAS 5 (RA-5);RAS 5 (ARA-5);ARABIDOPSIS THALIANA RAB D2A (ATRABD2A);RAB D2A (RABD2A)
AT1G02560	AT1G02560.1	One of several nuclear-encoded ClpPs (caseinolytic protease). Contains a highly conserved catalytic triad of Ser-type proteases (Ser-His-Asp). The name reflects nomenclature described in Adam et. al (2001). The mRNA is cell-to-cell mobile.	protein_coding	NUCLEAR ENCODED CLP PROTEASE 5 (CLPP5)	NUCLEAR ENCODED CLP PROTEASE 5 (CLPP5);NUCLEAR-ENCODED CLPP 1 (NCLPP1);NUCLEAR CLPP 5 (NCLPP5)
AT1G02640	AT1G02640.1	encodes a protein similar to a beta-xylosidase located in the extracellular matrix. This is a member of glycosyl hydrolase family 3 and has six other closely related members.	protein_coding	BETA-XYLOSIDASE 2 (BXL2)	BETA-XYLOSIDASE 2 (ATBXL2);BETA-XYLOSIDASE 2 (BXL2)
AT1G02700	AT1G02700.1	GATA transcription factor-like protein;(source:Araport11)	protein_coding
AT1G02780	AT1G02780.1	Ribosomal protein L19e family protein;(source:Araport11)	protein_coding	EMBRYO DEFECTIVE 2386 (emb2386)	EMBRYO DEFECTIVE 2386 (emb2386)
AT1G02816	AT1G02816.1	pectinesterase (Protein of unknown function, DUF538);(source:Araport11)	protein_coding
AT1G02930	AT1G02930.1	Encodes glutathione transferase belonging to the phi class of GSTs. Naming convention according to Wagner et al. (2002).	protein_coding	GLUTATHIONE S-TRANSFERASE 6 (GSTF6)	GLUTATHIONE S-TRANSFERASE (ATGSTF6);GLUTATHIONE S-TRANSFERASE 1 (GST1);ARABIDOPSIS GLUTATHIONE S-TRANSFERASE 1 (ATGST1);ARABIDOPSIS THALIANA GLUATIONE S-TRANSFERASE F3 (ATGSTF3);GLUTATHIONE S-TRANSFERASE 6 (GSTF6);EARLY RESPONSIVE TO DEHYDRATION 11 (ERD11)
AT1G03220	AT1G03220.1	Eukaryotic aspartyl protease family protein;(source:Araport11)	protein_coding
AT1G03230	AT1G03230.1	Eukaryotic aspartyl protease family protein;(source:Araport11)	protein_coding
AT1G03680	AT1G03680.1	encodes a chloroplast thioredoxin similar to prokaryotic thioredoxins.	protein_coding	THIOREDOXIN M-TYPE 1 (THM1)	ABC TRANSPORTER OF THE MITOCHONDRION 1 (ATM1);THIOREDOXIN M-TYPE 1 (ATHM1);THIOREDOXIN M-TYPE 1 (THM1);ARABIDOPSIS THIOREDOXIN M-TYPE 1 (ATM1);THIOREDOXIN M-TYPE 1 (TRX-M1)
AT1G03860	AT1G03860.1	prohibitin 2	protein_coding	PROHIBITIN 2 (PHB2)	PROHIBITIN 2 (ATPHB2);PROHIBITIN 2 (PHB2)
AT1G03880	AT1G03880.1	Protein is tyrosine-phosphorylated and its phosphorylation state is modulated in response to ABA in Arabidopsis thaliana seeds.	protein_coding	CRUCIFERIN 2 (CRU2)	CRUCIFERIN B (CRB);CRUCIFERIN 2 (CRU2)
AT1G03890	AT1G03890.1	RmlC-like cupins superfamily protein;(source:Araport11)	protein_coding
AT1G04170	AT1G04170.1	protein synthesis initiation factor eIF2 gamma The mRNA is cell-to-cell mobile.	protein_coding	EUKARYOTIC TRANSLATION INITIATION FACTOR 2 GAMMA SUBUNIT (EIF2 GAMMA)	EUKARYOTIC TRANSLATION INITIATION FACTOR 2 GAMMA SUBUNIT (EIF2 GAMMA)
AT1G04270	AT1G04270.1	Encodes cytosolic ribosomal protein S15.	protein_coding	CYTOSOLIC RIBOSOMAL PROTEIN S15 (RPS15)	CYTOSOLIC RIBOSOMAL PROTEIN S15 (RPS15)
AT1G04410	AT1G04410.1	predicted to encode a cytosolic malate dehydrogenase.	protein_coding	CYTOSOLIC-NAD-DEPENDENT MALATE DEHYDROGENASE 1 (c-NAD-MDH1)	CYTOSOLIC-NAD-DEPENDENT MALATE DEHYDROGENASE 1 (c-NAD-MDH1)
AT1G04480	AT1G04480.1	Ribosomal protein L14p/L23e family protein;(source:Araport11)	protein_coding
AT1G04580	AT1G04580.1	Encodes aldehyde oxidase AAO4 preferentially expressed in developing seeds.	protein_coding	ALDEHYDE OXIDASE 4 (AO4)	ALDEHYDE OXIDASE 4 (AO4);ALDEHYDE OXIDASE 2 (ATAO2);ARABDOPSIS THALIANA ALDEHYDE OXIDASE 4 (ATAO-4);ALDEHYDE OXIDASE 4 (AAO4)
AT1G04660	AT1G04660.1	glycine-rich protein;(source:Araport11)	protein_coding
AT1G04690	AT1G04690.1	potassium channel beta subunit 1;(source:Araport11)	protein_coding	POTASSIUM CHANNEL BETA SUBUNIT 1 (KAB1)	POTASSIUM CHANNEL BETA SUBUNIT 1 (KAB1); (KV-BETA1)
AT1G04810	AT1G04810.1	26S proteasome regulatory complex, non-ATPase subcomplex, Rpn2/Psmd1 subunit;(source:Araport11)	protein_coding
AT1G04820	AT1G04820.1	Encodes an alpha tubulin isoform that is expressed in roots, leaves and flowers.	protein_coding	TUBULIN ALPHA-4 CHAIN (TUA4)	TUBULIN ALPHA-4 CHAIN (TUA4);TORTIFOLIA 2 (TOR2)
AT1G05190	AT1G05190.1	Encodes the plastid 50S ribosomal protein L6.	protein_coding	EMBRYO DEFECTIVE 2394 (emb2394)	(RPL6);EMBRYO DEFECTIVE 2394 (emb2394)
AT1G05350	AT1G05350.1	NAD(P)-binding Rossmann-fold superfamily protein;(source:Araport11)	protein_coding
AT1G05510	AT1G05510.1	Protein is tyrosine-phosphorylated and its phosphorylation state is modulated in response to ABA in Arabidopsis thaliana seeds.	protein_coding	OIL BODY-ASSOCIATED PROTEIN 1A (OBAP1A)	OIL BODY-ASSOCIATED PROTEIN 1A (OBAP1A)
AT1G05520	AT1G05520.1	Sec23/Sec24 protein transport family protein;(source:Araport11)	protein_coding
AT1G06000	AT1G06000.1	encodes a flavonol-7-O-rhamnosyltransferase involved in the formation of rhamnosylated flavonols	protein_coding	(UGT89C1)	(UGT89C1)
AT1G06290	AT1G06290.1	Encodes an acyl-CoA oxidase with specificity for medium chain fatty acids. The mRNA is cell-to-cell mobile.	protein_coding	ACYL-COA OXIDASE 3 (ACX3)	(ATACX3);ACYL-COA OXIDASE 3 (ACX3)
AT1G06400	AT1G06400.1	small GTP-binding protein (ara-2)	protein_coding	(ARA-2)	(ATRAB11E); (ARA-2);ARABIDOPSIS THALIANA RAB GTPASE HOMOLOG A1A (ATRABA1A); (ARA2)
AT1G06430	AT1G06430.1	encodes a FtsH protease that is localized to the chloroplast	protein_coding	FTSH PROTEASE 8 (ftsh8)	(FTSH8);FTSH PROTEASE 8 (ftsh8)
AT1G06680	AT1G06680.1	Encodes a 23 kD extrinsic protein that is part of photosystem II and participates in the regulation of oxygen evolution. Phosphorylation of this protein is dependent on calcium. In plsp1-1 mutant plastids, the nonmature form of the protein localizes in the stroma. The mRNA is cell-to-cell mobile.	protein_coding	PHOTOSYSTEM II SUBUNIT P-1 (PSBP-1)	PHOTOSYSTEM II SUBUNIT P-1 (PSBP-1);OXYGEN EVOLVING COMPLEX SUBUNIT 23 KDA (OE23);PHOTOSYSTEM II SUBUNIT P (PSII-P);OXYGEN-EVOLVING ENHANCER PROTEIN 2 (OEE2)
AT1G06950	AT1G06950.1	Encodes a protein thought to be a part of the translocon at the chloroplast inner envelope. Involved in protein import into the chloroplast and chloroplast biogenesis. C-terminal half of Tic110 functions as scaffolds for protein-protein interactions.	protein_coding	TRANSLOCON AT THE INNER ENVELOPE MEMBRANE OF CHLOROPLASTS 110 (TIC110)	TRANSLOCON AT THE INNER ENVELOPE MEMBRANE OF CHLOROPLASTS 110 (TIC110);ARABIDOPSIS THALIANA TRANSLOCON AT THE INNER ENVELOPE MEMBRANE OF CHLOROPLASTS 110 (ATTIC110)
AT1G07080	AT1G07080.1	Thioredoxin superfamily protein;(source:Araport11)	protein_coding
AT1G07140	AT1G07140.1	Encodes a putative Ran-binding protein (siRanBP).	protein_coding	(SIRANBP)	(SIRANBP)
AT1G07370	AT1G07370.1	Encodes putative proliferating cell nuclear antigen involved in cell cycle regulation. May be sumoylated.	protein_coding	PROLIFERATING CELLULAR NUCLEAR ANTIGEN 1 (PCNA1)	PROLIFERATING CELLULAR NUCLEAR ANTIGEN 1 (ATPCNA1);PROLIFERATING CELLULAR NUCLEAR ANTIGEN 1 (PCNA1)
AT1G07645	AT1G07645.1	dessication-induced 1VOC superfamily protein;(source:Araport11)	protein_coding	DESICCATION-INDUCED 1VOC SUPERFAMILY PROTEIN (DSI-1VOC)	DESICCATION-INDUCED 1VOC SUPERFAMILY PROTEIN (ATDSI-1VOC);DESICCATION-INDUCED 1VOC SUPERFAMILY PROTEIN (DSI-1VOC)
AT1G07660	AT1G07660.1	Histone superfamily protein;(source:Araport11)	protein_coding
AT1G07750	AT1G07750.1	RmlC-like cupins superfamily protein;(source:Araport11)	protein_coding
AT1G07770	AT1G07770.1	Encodes cytoplasmic ribosomal protein S15a.	protein_coding	RIBOSOMAL PROTEIN S15A (RPS15A)	RIBOSOMAL PROTEIN S15A (RPS15A)
AT1G07890	AT1G07890.3	Encodes a cytosolic ascorbate peroxidase APX1. Ascorbate peroxidases are enzymes that scavenge hydrogen peroxide in plant cells. Eight types of APX have been described for Arabidopsis: three cytosolic (APX1, APX2, APX6), two chloroplastic types (stromal sAPX, thylakoid tAPX), and three microsomal (APX3, APX4, APX5) isoforms. At least part of the induction of heat shock proteins during light stres…	protein_coding	ASCORBATE PEROXIDASE 1 (APX1)	(ATAPX1); (ATAPX01);ASCORBATE PEROXIDASE 1 (APX1);MATERNAL EFFECT EMBRYO ARREST 6 (MEE6); (CS1)
AT1G07920	AT1G07920.1	GTP binding Elongation factor Tu family protein;(source:Araport11)	protein_coding
AT1G07985	AT1G07985.1	Expressed protein;(source:Araport11)	protein_coding
AT1G08110	AT1G08110.4	Encodes a Zn2+ dependent glyoxylase.	protein_coding	GLYOXALASE12 (ATGLYI2)	GLYOXALASE12 (ATGLYI2)
AT1G08360	AT1G08360.1	Ribosomal protein L1p/L10e family;(source:Araport11)	protein_coding
AT1G08480	AT1G08480.1	predicted to encode subunit 6 of mitochondrial complex II and to participate in the respiratory chain The mRNA is cell-to-cell mobile.	protein_coding	SUCCINATE DEHYDROGENASE 6 (SDH6)	SUCCINATE DEHYDROGENASE 6 (SDH6)
AT1G08830	AT1G08830.1	Encodes a cytosolic copper/zinc superoxide dismutase CSD1 that can detoxify superoxide radicals. Its expression is affected by miR398-directed mRNA cleavage. Regulated by biotic and abiotic stress. Activation of CSD1 in the cytoplasm involves both a CCS-dependent and -independent pathway.	protein_coding	COPPER/ZINC SUPEROXIDE DISMUTASE 1 (CSD1)	COPPER/ZINC SUPEROXIDE DISMUTASE 1 (CSD1);SUPEROXIDE DISMUTASE 1 (SOD1);SUPEROXIDE DISMUTASE 1 (ATSOD1)
AT1G08880	AT1G08880.1	Encodes HTA5, a histone H2A protein. H2AX is a meiosis-specific isoform of histone H2A. Upon DSB formation, rapid accumulation of phosphorylated H2AX (&#947;-H2AX) occurs around the break site. _x0001_H2AX foci accumulate in early G2. Immunolocalization studies in spread preparations of wild-type meiocytes at G2/early leptotene revealed the accumulation of numerous rather diffuse &#947;-H2AX foci…	protein_coding	(H2AXA)	HISTONE H2A 5 (HTA5);GAMMA HISTONE VARIANT H2AX (GAMMA-H2AX);GAMMA H2AX (G-H2AX); (H2AXA)
AT1G09010	AT1G09010.1	glycoside hydrolase family 2 protein;(source:Araport11)	protein_coding
AT1G09270	AT1G09270.1	Protein interacts with Agrobacterium proteins VirD2 and VirE2.	protein_coding	IMPORTIN ALPHA ISOFORM 4 (IMPA-4)	IMPORTIN ALPHA ISOFORM 4 (IMPA-4)
AT1G09430	AT1G09430.1	Encodes subunit A of the heteromeric enzyme ATP citrate lyase (ACL). In animals, ACL is encoded by a single gene; ACL in Arabidopsis is composed of two polypeptides, ACLA (encoded by 3 genes) and ACLB (encoded by 2 genes). The holoenzyme has an A(4)B(4)stoichiometry. Expression of both ACLA and ACLB but not of either of the subunits alone results in ACL activity.	protein_coding	ATP-CITRATE LYASE A-3 (ACLA-3)	ATP-CITRATE LYASE A-3 (ACLA-3)
AT1G09500	AT1G09500.1	similar to Eucalyptus gunnii alcohol dehydrogenase of unknown physiological function (GI:1143445), Vigna unguiculata (gi:1854445), NOT a cinnamyl-alcohol dehydrogenase	protein_coding
AT1G09590	AT1G09590.1	Translation protein SH3-like family protein;(source:Araport11)	protein_coding
AT1G09620	AT1G09620.1	ATP binding/leucine-tRNA ligases/aminoacyl-tRNA ligase;(source:Araport11)	protein_coding
AT1G09640	AT1G09640.1	Translation elongation factor EF1B, gamma chain;(source:Araport11)	protein_coding
AT1G09780	AT1G09780.1	Encodes a 2,3-biphosphoglycerate-independent phosphoglycerate mutase that is involved in pollen development and stomatal movement.	protein_coding	2,3-BIPHOSPHOGLYCERATE-INDEPENDENT PHOSPHOGLYCERATE MUTASE 1 (iPGAM1)	2,3-BIPHOSPHOGLYCERATE-INDEPENDENT PHOSPHOGLYCERATE MUTASE 1 (iPGAM1)
AT1G10430	AT1G10430.1	Encodes one of the isoforms of the catalytic subunit of protein phosphatase 2A: AT1G59830/PP2A-1, AT1G10430/PP2A-2, At2g42500/PP2A-3, At3g58500/PP2A-4 [Plant Molecular Biology (1993) 21:475-485 and (1994) 26:523-528; Note that in more recent publications, there is mixed use of gene names for PP2A-3 and PP2A-4 - some refer to At2g42500 as PP2A-3 and some as PP2A-4]. It regulates the activation of …	protein_coding	PROTEIN PHOSPHATASE 2A-2 (PP2A-2)	PROTEIN PHOSPHATASE 2A-2 (PP2A-2)
AT1G10590	AT1G10590.3	Nucleic acid-binding, OB-fold-like protein;(source:Araport11)	protein_coding
AT1G10630	AT1G10630.1	A member of ARF GTPase family. A thaliana has 21 members of this family, known to be essential for vesicle coating and uncoating and functions in GTP-binding. Gene encoding ADP-ribosylation factor and similar to other ARFs and ARF-like proteins. The gene is shown to play a role in cell division, cell expansion and cellulose production using antisense construct.	protein_coding	ADP-RIBOSYLATION FACTOR A1F (ARFA1F)	ADP-RIBOSYLATION FACTOR A1F (ARFA1F);ADP-RIBOSYLATION FACTOR A1F (ATARFA1F)
AT1G10670	AT1G10670.3	One of the three genes encoding subunit A of the trimeric protein ATP Citrate Lyase. Antisense ACLA-1 plants cause a reduction in cytosolic acetyl-CoA metabolism and have upregulation of stress-related genes and down-regulation of primary metabolism and growth genes, suggesting the mutation restricts normal growth and developmental processes and puts the plant into a state of stress.	protein_coding	ATP-CITRATE LYASE A-1 (ACLA-1)	ATP-CITRATE LYASE A-1 (ACLA-1)
AT1G10840	AT1G10840.1	Encodes eukaryotic initiation factor 3H1 subunit (TIF3H1).	protein_coding	TRANSLATION INITIATION FACTOR 3 SUBUNIT H1 (TIF3H1)	TRANSLATION INITIATION FACTOR 3 SUBUNIT H1 (TIF3H1)
AT1G10950	AT1G10950.1	Encodes an Arabidopsis Transmembrane nine (TMN) protein. Transmembrane nine (TM9) proteins are localized in the secretory pathway of eukaryotic cells and are involved in cell adhesion and phagocytosis.	protein_coding	TRANSMEMBRANE NINE 1 (TMN1)	TRANSMEMBRANE NINE 1 (TMN1);ENDOMEMBRANE PROTEIN 12 (EMP12); (AtTMN1)
AT1G11360	AT1G11360.1	Adenine nucleotide alpha hydrolases-like superfamily protein;(source:Araport11)	protein_coding
AT1G11650	AT1G11650.2	Encodes an RNA binding protein with three RNA recognition motifs. The mRNA is cell-to-cell mobile.	protein_coding	(RBP45B)	(RBP45B); (ATRBP45B)
AT1G11840	AT1G11840.6	Encodes Ni+ dependent glyoxalase I homolog ATGLX1.	protein_coding	GLYOXALASE I HOMOLOG (GLX1)	GLYOXALASEI 3 (ATGLYI3);GLYOXALASE I HOMOLOG (GLX1)
AT1G11860	AT1G11860.1	Glycine cleavage T-protein family;(source:Araport11)	protein_coding
AT1G11910	AT1G11910.1	Encodes an aspartic proteinase that forms a heterodimer and is stable over a broad pH range (ph 3-8).	protein_coding	ASPARTIC PROTEINASE A1 (APA1)	ASPARTIC PROTEINASE A1 (APA1);PUTATIVE ASPARTIC PROTEINASE A1 (PASPA1); (ATPASPA1); (ATAPA1)
AT1G12064	AT1G12064.1	transmembrane protein;(source:Araport11)	protein_coding
AT1G12310	AT1G12310.1	Calcium-binding EF-hand family protein;(source:Araport11)	protein_coding
AT1G12780	AT1G12780.1	Encodes a UDP-glucose epimerase that catalyzes the interconversion of the sugar nucleotides UDP-glucose UDP-galactose via a UDP-4-keto-hexose intermediate. Responsive to stress.	protein_coding	UDP-D-GLUCOSE/UDP-D-GALACTOSE 4-EPIMERASE 1 (UGE1)	A. THALIANA UDP-GLC 4-EPIMERASE 1 (ATUGE1);UDP-D-GLUCOSE/UDP-D-GALACTOSE 4-EPIMERASE 1 (UGE1)
AT1G12840	AT1G12840.1	Encodes subunit C of the vacuolar H(+)-ATPase (V-ATPase). Bound and phosphorylated by AtWNK8. The mRNA is cell-to-cell mobile.	protein_coding	DE-ETIOLATED 3 (DET3)	ARABIDOPSIS THALIANA VACUOLAR ATP SYNTHASE SUBUNIT C (ATVHA-C);DE-ETIOLATED 3 (DET3)
AT1G12900	AT1G12900.1	glyceraldehyde 3-phosphate dehydrogenase A subunit 2;(source:Araport11)	protein_coding	GLYCERALDEHYDE 3-PHOSPHATE DEHYDROGENASE A SUBUNIT 2 (GAPA-2)	GLYCERALDEHYDE 3-PHOSPHATE DEHYDROGENASE A SUBUNIT 2 (GAPA-2)
AT1G12920	AT1G12920.1	Encodes a eukaryotic release factor one homolog.	protein_coding	EUKARYOTIC RELEASE FACTOR 1-2 (ERF1-2)	EUKARYOTIC RELEASE FACTOR 1-2 (ERF1-2)
AT1G13060	AT1G13060.2	Encodes 20S proteasome beta subunit PBE1 (PBE1).	protein_coding	20S PROTEASOME BETA SUBUNIT E1 (PBE1)	20S PROTEASOME BETA SUBUNIT E1 (PBE1)
AT1G13320	AT1G13320.1	one of three genes encoding the 65 kDa regulatory subunit of protein phosphatase 2A (PP2A)	protein_coding	PROTEIN PHOSPHATASE 2A SUBUNIT A3 (PP2AA3)	PROTEIN PHOSPHATASE 2A SUBUNIT A3 (PP2AA3)
AT1G13440	AT1G13440.1	The expression level of GAPC-2 is upregulated in Arabidopsis seedlings exposed to cadmium.	protein_coding	GLYCERALDEHYDE-3-PHOSPHATE DEHYDROGENASE C2 (GAPC2)	GLYCERALDEHYDE-3-PHOSPHATE DEHYDROGENASE C2 (GAPC2);GLYCERALDEHYDE-3-PHOSPHATE DEHYDROGENASE C-2 (GAPC-2)
AT1G13930	AT1G13930.1	Involved in response to salt stress. Knockout mutants are hypersensitive to salt stress. The mRNA is cell-to-cell mobile.	protein_coding
AT1G14170	AT1G14170.3	RNA-binding KH domain-containing protein;(source:Araport11)	protein_coding
AT1G14320	AT1G14320.1	Encodes a ribosomal protein L10 and may be involved in translation regulation. Semi-dominant mutations in SAC552 can suppress defects in acaulis5, which encodes a thermospermine synthase, by enhancing translation of acl5 and itself.	protein_coding	SUPPRESSOR OF ACAULIS 52 (SAC52)	RIBOSOMAL PROTEIN L10 A (RPL10A);RIBOSOMAL PROTEIN L10 (RPL10);SUPPRESSOR OF ACAULIS 52 (SAC52)
AT1G14610	AT1G14610.1	Required for proper proliferation of basal cells.	protein_coding	TWIN 2 (TWN2)	VALYL TRNA SYNTHETASE (VALRS);TWIN 2 (TWN2)
AT1G14670	AT1G14670.1	Endomembrane protein 70 protein family;(source:Araport11)	protein_coding
AT1G14930	AT1G14930.1	Polyketide cyclase/dehydrase and lipid transport superfamily protein;(source:Araport11)	protein_coding
AT1G14940	AT1G14940.1	Polyketide cyclase/dehydrase and lipid transport superfamily protein;(source:Araport11)	protein_coding
AT1G14950	AT1G14950.1	Polyketide cyclase/dehydrase and lipid transport superfamily protein;(source:Araport11)	protein_coding
AT1G14980	AT1G14980.1	Encodes mitochondrial-localized chaperonin 10 that complements the E.coli groES mutant. Its mRNA is upregulated in response to heat shock treatment and is expressed uniformly in various organs.	protein_coding	CHAPERONIN 10 (CPN10)	CHAPERONIN 10 (CPN10)
AT1G15330	AT1G15330.1	Cystathionine beta-synthase (CBS) protein;(source:Araport11)	protein_coding
AT1G15340	AT1G15340.1	Protein containing methyl-CpG-binding domain.Has sequence similarity to human MBD proteins.	protein_coding	METHYL-CPG-BINDING DOMAIN 10 (MBD10)	METHYL-CPG-BINDING DOMAIN 10 (MBD10)
AT1G15690	AT1G15690.1	Encodes a H(+)-translocating (pyrophosphate-energized) inorganic pyrophosphatase (H(+)-PPase; EC 3.6.1.1) located in the vacuolar membrane. Expression is found in all tissues examined, including meristems and floral organ primordium. Expression is particularly enhanced in pollen, and is repressed by light. Over expression and loss of function phenotypes suggest AVP1 is involved in regulation of a…	protein_coding	(AVP1)	(AVP1);ARABIDOPSIS THALIANA V-PPASE 3 (ATAVP3); (AVP-3); (VHP1);FUGU 5 (FUGU5); (ATAVP1); (AtVHP1;1)
AT1G15750	AT1G15750.1	Encodes a protein with several WD40 repeats at the C-terminus and predicted protein-protein interaction domains at the N-terminus. Together with the TOPLESS-RELATED PROTEINS (TPRs), it is thought to be involved in transcriptional repression of root-promoting genes in the top half of the embryo during the transition stage of embryogenesis. It can also interact with IAA12 through the EAR domain of …	protein_coding	TOPLESS (TPL)	TOPLESS (TPL);WUS-INTERACTING PROTEIN 1 (WSIP1)
AT1G15930	AT1G15930.2	Ribosomal protein L7Ae/L30e/S12e/Gadd45 family protein;(source:Araport11)	protein_coding
AT1G16030	AT1G16030.1	heat shock protein 70B;(source:Araport11)	protein_coding	HEAT SHOCK PROTEIN 70B (Hsp70b)	HEAT SHOCK PROTEIN 70B (Hsp70b)
AT1G16350	AT1G16350.1	Aldolase-type TIM barrel family protein;(source:Araport11)	protein_coding
AT1G16460	AT1G16460.2	encodes a cytoplasmic thiosulfate:cyanide sulfurtransferase, activity of which increased the rhodanese activity of transgenic yeast. Can also act as a mercaptopyruvate sulfurtransferase.	protein_coding	RHODANESE HOMOLOGUE 2 (RDH2)	RHODANESE HOMOLOGUE 2 (ATRDH2);ARABIDOPSIS THALIANA MERCAPTOPYRUVATE SULFURTRANSFERASE 2 (ATMST2);MERCAPTOPYRUVATE SULFURTRANSFERASE 2 (MST2);SULFURTRANSFERASE 2 (ST2);SULFURTRANSFERASE 2 (STR2);RHODANESE HOMOLOGUE 2 (RDH2)
AT1G16470	AT1G16470.1	Encodes 20S proteasome subunit PAB1 (PAB1).	protein_coding	PROTEASOME SUBUNIT PAB1 (PAB1)	PROTEASOME SUBUNIT PAB1 (PAB1)
AT1G16730	AT1G16730.1	hypothetical protein;(source:Araport11)	protein_coding	UNKNOWN PROTEIN 6 (UP6)	UNKNOWN PROTEIN 6 (UP6)
AT1G16770	AT1G16770.1	hypothetical protein;(source:Araport11)	protein_coding
AT1G16810	AT1G16810.1	7-dehydrocholesterol reductase-like protein;(source:Araport11)	protein_coding
AT1G16820	AT1G16820.1	vacuolar ATP synthase catalytic subunit-related / V-ATPase-related / vacuolar proton pump-like protein;(source:Araport11)	protein_coding
AT1G16850	AT1G16850.1	transmembrane protein;(source:Araport11)	protein_coding
AT1G16890	AT1G16890.3	UBC36/UBC13B encodes a protein that may play a role in DNA damage responses and error-free post-replicative DNA repair. It can bind to the MMZ/UEV1 proteins in vitro.	protein_coding	UBIQUITIN-CONJUGATING ENZYME 36 (UBC36)	(ATUBC36);UBIQUITIN-CONJUGATING ENZYME 36 (UBC36)
AT1G17100	AT1G17100.1	SOUL heme-binding family protein;(source:Araport11)	protein_coding	HAEM-BINDING PROTEIN 1 (HBP1)	HAEM-BINDING PROTEIN 1 (HBP1); (ATHBP1)
AT1G17290	AT1G17290.1	Encodes for alanine aminotransferase (ALAAT1), involved in alanine catabolism during plants recovery from hypoxia The mRNA is cell-to-cell mobile.	protein_coding	ALANINE AMINOTRANSFERASE (AlaAT1)	ALANINE AMINOTRANSFERASE (AlaAT1)
AT1G17370	AT1G17370.1	Encodes an RNA?binding protein involved in stress granule formation. Regulated by a transposable element small RNA.	protein_coding	OLIGOURIDYLATE BINDING PROTEIN 1B (UBP1B)	OLIGOURIDYLATE BINDING PROTEIN 1B (UBP1B)
AT1G17810	AT1G17810.1	beta-tonoplast intrinsic protein (beta-TIP) mRNA, complete	protein_coding	BETA-TONOPLAST INTRINSIC PROTEIN (BETA-TIP)	BETA-TONOPLAST INTRINSIC PROTEIN (BETA-TIP)
AT1G17880	AT1G17880.1	basic transcription factor 3;(source:Araport11)	protein_coding	BASIC TRANSCRIPTION FACTOR 3 (BTF3)	(ATBTF3);BASIC TRANSCRIPTION FACTOR 3 (BTF3)
AT1G18070	AT1G18070.3	Translation elongation factor EF1A/initiation factor IF2gamma family protein;(source:Araport11)	protein_coding
AT1G18080	AT1G18080.1	Encodes the Arabidopsis thaliana homolog of the tobacco WD-40 repeat ArcA gene. It is a scaffold protein that acts downstream of and is phosphorylated by WNK8 in the glucose responsiveness and flowering pathways . Knockout mutants show insensitivity to gibberellin in GA-induced seed germination.	protein_coding	(ATARCA)	(ATARCA);RECEPTOR FOR ACTIVATED C KINASE 1 A (RACK1A_AT); (RACK1A);SUPPRESSOR OF ACAULIS 53 (SAC53); (ATRACK1)
AT1G18100	AT1G18100.1	Encodes a member of the FT and TFL1 family of phosphatidylethanolamine-binding proteins. It is expressed in seeds and up-regulated in response to ABA. Loss of function mutants show decreased rate of germination in the presence of ABA. ABA dependent regulation is mediated by both ABI3 and ABI5. ABI5 promotes MFT expression, primarily in the radicle-hypocotyl transition zone and ABI3 suppresses it …	protein_coding	(E12A11)	MOTHER OF FT AND TFL1 (MFT); (E12A11)
AT1G18210	AT1G18210.1	Calcium-binding EF-hand family protein;(source:Araport11)	protein_coding
AT1G18270	AT1G18270.3	ketose-bisphosphate aldolase class-II family protein;(source:Araport11)	protein_coding
AT1G18500	AT1G18500.1	Encodes an active Arabidopsis isopropylmalate synthase IPMS1. Involved in leucine biosynthesis. Do not participate in the chain elongation of glucosinolates. Expressed constitutively throughout the plant. Loss of IPMS1 can be compensated by a second isopropylmalate synthase gene IPMS2 (At1g74040). The mRNA is cell-to-cell mobile.	protein_coding	METHYLTHIOALKYLMALATE SYNTHASE-LIKE 4 (MAML-4)	METHYLTHIOALKYLMALATE SYNTHASE-LIKE 4 (MAML-4);ISOPROPYLMALATE SYNTHASE 1 (IPMS1)
AT1G18540	AT1G18540.1	Ribosomal protein L6 family protein;(source:Araport11)	protein_coding
AT1G19140	AT1G19140.2	ubiquinone biosynthesis COQ9-like protein;(source:Araport11)	protein_coding
AT1G19320	AT1G19320.1	Pathogenesis-related thaumatin superfamily protein;(source:Araport11)	protein_coding
AT1G19570	AT1G19570.1	Encodes a member of the dehydroascorbate reductase gene family. Critical for a mutualistic symbiosis between the host Arabidopsis and the root colonizing fungus Piriformospora indica.Encodes about 50-60% of extractable leaf GSH-dependent DHAR activity, but single knockout mutants show unaltered ascorbate and glutathione status in optimal and oxidative stress conditions (PMID:28381499). Acts redun…	protein_coding	(PMID:28381499).	DEHYDROASCORBATE REDUCTASE (DHAR1)
AT1G19900	AT1G19900.1	glyoxal oxidase-related protein;(source:Araport11)	protein_coding
AT1G20010	AT1G20010.1	beta tubulin	protein_coding	TUBULIN BETA-5 CHAIN (TUB5)	TUBULIN BETA-5 CHAIN (TUB5)
AT1G20020	AT1G20020.1	Encodes a leaf-type ferredoxin:NADP(H) oxidoreductase. It is present in both chloroplast stroma and thylakoid membranes but is more abundant in the stroma The mRNA is cell-to-cell mobile.	protein_coding	FERREDOXIN-NADP(+)-OXIDOREDUCTASE 2 (FNR2)	LEAF FNR 2 (ATLFNR2);LEAF-TYPE CHLOROPLAST-TARGETED FNR 2 (LFNR2);FERREDOXIN-NADP(+)-OXIDOREDUCTASE 2 (FNR2)
AT1G20200	AT1G20200.1	PAM domain (PCI/PINT associated module) protein;(source:Araport11)	protein_coding	EMBRYO DEFECTIVE 2719 (emb2719)	HAPLESS 15 (HAP15);EMBRYO DEFECTIVE 2719 (emb2719)
AT1G20220	AT1G20220.1	Alba DNA/RNA-binding protein;(source:Araport11)	protein_coding
AT1G20260	AT1G20260.1	One of three genes encoding the vacuolar ATP synthase subunit B1. The protein binds to and co-localizes with F-actin, bundles F-actin to form higher-order structure, and stabilizes actin filaments in vitro. The mRNA is cell-to-cell mobile.	protein_coding	V-ATPASE B SUBUNIT 3 (VAB3)	(ATVAB3);V-ATPASE B SUBUNIT 3 (VAB3)
AT1G20620	AT1G20620.1	Catalase, catalyzes the breakdown of hydrogen peroxide (H2O2) into water and oxygen. The mRNA is cell-to-cell mobile.	protein_coding	CATALASE 3 (CAT3)	CATALASE 3 (CAT3); (ATCAT3);SENESCENCE 2 (SEN2)
AT1G20630	AT1G20630.1	Catalyzes the reduction of hydrogen peroxide using heme group as cofactor. Protects cells from toxicity by H2O2.	protein_coding	CATALASE 1 (CAT1)	CATALASE 1 (CAT1)
AT1G20960	AT1G20960.1	Similar to DEAD/DExH box ATP-dependent RNA helicase . Required for proper splicing of FLC. Mutants have reduced FLC levels and are early flowering.	protein_coding	EMBRYO DEFECTIVE 1507 (emb1507)	EMBRYO DEFECTIVE 1507 (emb1507); (BRR2)
AT1G21670	AT1G21670.1	DPP6 amino-terminal domain protein;(source:Araport11)	protein_coding
AT1G21720	AT1G21720.1	20S proteasome beta subunit PBC1 truncated protein (PBC1)	protein_coding	PROTEASOME BETA SUBUNIT C1 (PBC1)	PROTEASOME BETA SUBUNIT C1 (PBC1)
AT1G21750	AT1G21750.1	Encodes a protein disulfide isomerase-like (PDIL) protein, a member of a multigene family within the thioredoxin (TRX) superfamily; isoform contains non-consensus GA donor splice site at intron 9. Transcript levels for this gene are up-regulated in response to three different chemical inducers of ER stress (dithiothreitol, beta-mercaptoethanol, and tunicamycin). Neither AtIRE1-2 nor AtbZIP60 appe…	protein_coding	PDI-LIKE 1-1 (PDIL1-1)	PDI-LIKE 1-1 (ATPDIL1-1);PDI-LIKE 1-1 (PDIL1-1);PROTEIN DISULFIDE ISOMERASE 5 (PDI5);ARABIDOPSIS THALIANA PROTEIN DISULFIDE ISOMERASE 5 (ATPDI5)
AT1G22300	AT1G22300.1	Encodes a 14-3-3 protein. This protein is reported to interact with the BZR1 transcription factor involved in brassinosteroid signaling and may affect the nucleocytoplasmic shuttling of BZR1	protein_coding	GENERAL REGULATORY FACTOR 10 (GRF10)	GENERAL REGULATORY FACTOR 10 (GRF10); (GF14 EPSILON);14-3-3 PROTEIN G-BOX FACTOR14 EPSILON (14-3-3EPSILON)
AT1G22430	AT1G22430.1	GroES-like zinc-binding dehydrogenase family protein;(source:Araport11)	protein_coding
AT1G22450	AT1G22450.1	subunit 6b of cytochrome c oxidase	protein_coding	CYTOCHROME C OXIDASE 6B (COX6B)	CYTOCHROME C OXIDASE 6B2 (ATCOX6B2);CYTOCHROME C OXIDASE 6B (COX6B)
AT1G22530	AT1G22530.1	PATELLIN 2;(source:Araport11)	protein_coding	PATELLIN 2 (PATL2)	PATELLIN 2 (PATL2)
AT1G22780	AT1G22780.1	S18 ribosomal protein involved in the binding of f-Met tRNA during initiation of mRNA translation. Expression restricted to meristems. Mutant phenotype-pointed first leaves,reduced fresh weight, growth retardation.	protein_coding	POINTED FIRST LEAVES (PFL)	POINTED FIRST LEAVES (PFL);POINTED FIRST LEAVES 1 (PFL1);40S RIBOSOMAL PROTEIN S18 (RPS18A)
AT1G22840	AT1G22840.1	Encodes cytochrome c. Contains two site II (TGGGCC/T) elements, which interact with a TCP-domain transcription factor, and a downstream internal telomeric repeat, and are required for expression of the Cytc-1 gene. Promoter directs preferential expression in root and shoot meristems and in anthers.	protein_coding	CYTOCHROME C-1 (CYTC-1)	CYTOCHROME C-1 (CYTC-1);CYTOCHROME C-A (ATCYTC-A)
AT1G23190	AT1G23190.1	Encodes a cytosolic phosphoglucomutase (PGM). Two Arabidopsis PGM proteins (AT1G70730/PGM2 and AT1G23190/PGM3) have high sequence similarities and redundant functions. Mature plants possessing a single cPGM allele had a major reduction in cPGM activity. Whereas pgm2 and pgm3 single mutants are undistinguishable from the wild type, loss of both PGM2 and PGM3 severely impairs male and female gameto…	protein_coding	PHOSPHOGLUCOMUTASE 3 (PGM3)	PHOSPHOGLUCOMUTASE 3 (PGM3)
AT1G23290	AT1G23290.1	Encodes a ribosomal protein L27A, a constituent of the large subunit of the ribosomal complex. Regulated by TCP20. The mRNA is cell-to-cell mobile.	protein_coding	(RPL27AB)	RIBOSOMAL PROTEIN L27A (RPL27A); (RPL27AB)
AT1G23310	AT1G23310.1	Identified by cloning the gene that corresponded to a purified protein having glyoxylate aminotransferase activity. Localized to the peroxisome and thought to be involved in photorespiration/ metabolic salvage pathway.	protein_coding	GLUTAMATE:GLYOXYLATE AMINOTRANSFERASE (GGT1)	ALANINE-2-OXOGLUTARATE AMINOTRANSFERASE 1 (AOAT1);GLUTAMATE:GLYOXYLATE AMINOTRANSFERASE 1 (GGAT1);GLUTAMATE:GLYOXYLATE AMINOTRANSFERASE (GGT1)
AT1G23820	AT1G23820.1	Spermidine synthase.	protein_coding	SPERMIDINE SYNTHASE 1 (SPDS1)	SPERMIDINE SYNTHASE 1 (SPDS1)
AT1G24180	AT1G24180.1	Arabidopsis thaliana pyruvate dehydrogenase E1a-like subunit. 81% identical to a previously characterized Arabidopsis mitochondrial PDH E1a-subunit, At1g59900. Serine 296 phosphorylation of IAR4 has critical function in root hair formation and root development. Changing Ser296 in IAR4 to Ala resulted in a phenotype intermediate between mutant and wild-type, while substitution to Asp was either le…	protein_coding	IAA-CONJUGATE-RESISTANT 4 (IAR4)	IAA-CONJUGATE-RESISTANT 4 (IAR4)
AT1G24360	AT1G24360.1	NAD(P)-binding Rossmann-fold superfamily protein;(source:Araport11)	protein_coding
AT1G24510	AT1G24510.1	TCP-1/cpn60 chaperonin family protein;(source:Araport11)	protein_coding
AT1G25350	AT1G25350.2	glutamine-tRNA ligase, putative / glutaminyl-tRNA synthetase, putative / GlnRS;(source:Araport11)	protein_coding	OVULE ABORTION 9 (OVA9)	OVULE ABORTION 9 (OVA9)
AT1G25490	AT1G25490.1	One of three genes encoding phosphoprotein phosphatase 2A regulatory subunit A; Recessive ethylene-response mutant EER1 displays increased ethylene sensitivity in the hypocotyl and stem	protein_coding	ROOTS CURL IN NPA (RCN1)	(ATB BETA BETA);ENHANCED ETHYLENE RESPONSE 1 (EER1); (REGA);ROOTS CURL IN NPA (RCN1)
AT1G26630	AT1G26630.1	Eukaryotic translation initiation factor 5A-2. Involved in programmed cell death triggered as a response to pseudomonas syringae infection. Loss of function mutants are more resistant to infection. The mRNA is cell-to-cell mobile.	protein_coding	FUMONISIN B1-RESISTANT12 (FBR12)	EUKARYOTIC ELONGATION FACTOR 5A-2 (ELF5A-2);FUMONISIN B1-RESISTANT12 (FBR12);EUKARYOTIC ELONGATION FACTOR 5A-2 (ATELF5A-2)
AT1G27090	AT1G27090.1	glycine-rich protein;(source:Araport11)	protein_coding
AT1G27390	AT1G27390.1	Form of TOM20, which is a component of the TOM complex, involved in transport of nuclear-encoded mitochondrial proteins	protein_coding	TRANSLOCASE OUTER MEMBRANE 20-2 (TOM20-2)	TRANSLOCASE OUTER MEMBRANE 20-2 (TOM20-2)
AT1G27400	AT1G27400.1	Ribosomal protein L22p/L17e family protein;(source:Araport11)	protein_coding
AT1G27450	AT1G27450.3	Adenosine phosphoribosyl transferase(E.C:2.4.2.7), involved in the one-step salvage of adenine to AMP.	protein_coding	ADENINE PHOSPHORIBOSYL TRANSFERASE 1 (APT1)	ADENINE PHOSPHORIBOSYL TRANSFERASE 1 (APT1)
AT1G27950	AT1G27950.1	Encodes LTPG1, a lipid transfer protein with a predicted GPI (glycosylphosphatidylinositol)-anchor domain. Localized in the plasma membrane. Disruption of the LTPG1 gene causes alterations of cuticular lipid composition, but no significant changes on total wax and cutin monomer loads are seen. The mRNA is cell-to-cell mobile.	protein_coding	GLYCOSYLPHOSPHATIDYLINOSITOL-ANCHORED LIPID PROTEIN TRANSFER 1 (LTPG1)	GLYCOSYLPHOSPHATIDYLINOSITOL-ANCHORED LIPID PROTEIN TRANSFER 1 (LTPG1)
AT1G27970	AT1G27970.2	Encodes an ortholog of yeast NTF2, a nuclear envelop transport protein that functions as the nuclear import receptor for RanGDP, an essential player in nucleocytoplasmic transport. The mRNA is cell-to-cell mobile.	protein_coding	NUCLEAR TRANSPORT FACTOR 2B (NTF2B)	NUCLEAR TRANSPORT FACTOR 2B (NTF2B)
AT1G27990	AT1G27990.1	transmembrane protein;(source:Araport11)	protein_coding
AT1G28200	AT1G28200.1	VirF-interacting protein FIP1	protein_coding	FH INTERACTING PROTEIN 1 (FIP1)	FH INTERACTING PROTEIN 1 (FIP1)
AT1G28290	AT1G28290.1	Encodes an atypical arabinogalactan protein that is localized to the plasma membrange. AGP31 is highly expressed in flowers and vascular tissue and is repressed by jasmonic acid. AGP31 may play a role in vascular tissue function during defense and development.	protein_coding	ARABINOGALACTAN PROTEIN 31 (AGP31)	ARABINOGALACTAN PROTEIN 31 (AGP31)
AT1G29150	AT1G29150.1	specifically interacts with FUS6/COP11 via the C-terminal domain of FUS6/COP11 and associates with an ATPase subunit of the 19S proteasome regulatory complex, AtS6A. The mRNA is cell-to-cell mobile.	protein_coding	NON-ATPASE SUBUNIT 9 (ATS9)	NON-ATPASE SUBUNIT 9 (ATS9);REGULATORY PARTICLE NON-ATPASE 6 (RPN6)
AT1G29250	AT1G29250.1	Alba DNA/RNA-binding protein;(source:Araport11)	protein_coding
AT1G29310	AT1G29310.1	SecY protein transport family protein;(source:Araport11)	protein_coding
AT1G29350	AT1G29350.1	RNA polymerase II degradation factor-like protein (DUF1296);(source:Araport11)	protein_coding
AT1G29680	AT1G29680.1	histone acetyltransferase (DUF1264);(source:Araport11)	protein_coding
AT1G29880	AT1G29880.1	glycyl-tRNA synthetase / glycine-tRNA ligase;(source:Araport11)	protein_coding		CELLULOSE SYNTHASE LIKE C12 (CLSC12)
AT1G29900	AT1G29900.1	Encodes carbamoyl phosphate synthetase (CPS) large subunit (CARB), also named as VEN3. Heterologous expression of the Arabidopsis VEN3 and VEN6 genes in a CPS-deficient Escherichia coli strain fully restored bacterial growth in minimal medium, demonstrating the enzymatic activity of the VEN3 and VEN6 proteins.	protein_coding	CARBAMOYL PHOSPHATE SYNTHETASE B (CARB)	CARBAMOYL PHOSPHATE SYNTHETASE B (CARB);VENOSA 3 (VEN3);CELLULOSE SYNTHASE LIKE B6 (CLSB6)
AT1G30230	AT1G30230.2	Encodes a guanine nucleotide exchange factor that plays an important role in translation elongation. It is localized in the plasma membrane and cytosol. Mutants display ectopic lignin deposition as well as cell expansion defects	protein_coding	EUKARYOTIC ELONGATION FACTOR 1B BETA 1 (EEF-1BB1)	ELONGATION FACTOR 1B BETA (EF1BB);EUKARYOTIC ELONGATION FACTOR 1B BETA 1 (EEF-1BB1)
AT1G30360	AT1G30360.1	Early-responsive to dehydration stress protein (ERD4);(source:Araport11)	protein_coding	EARLY-RESPONSIVE TO DEHYDRATION 4 (ERD4)	EARLY-RESPONSIVE TO DEHYDRATION 4 (ERD4)
AT1G30580	AT1G30580.1	GTP binding protein;(source:Araport11)	protein_coding	(ENGD-1)	(ENGD-1)
AT1G30630	AT1G30630.1	Coatomer epsilon subunit;(source:Araport11)	protein_coding
AT1G31180	AT1G31180.1	The AtIMD3 is one out of 3 genes encoding the enzyme 3-isopropylmalate dehydrogenase involved in leucine biosynthesis in Arabidopsis. Its subcellular location has been targeted to plastids.	protein_coding	ISOPROPYLMALATE DEHYDROGENASE 3 (IMD3)	ARABIDOPSIS ISOPROPYLMALATE DEHYDROGENASE 3 (ATIMD3);ISOPROPYLMALATE DEHYDROGENASE 1 (IPMDH1);ISOPROPYLMALATE DEHYDROGENASE 3 (IMD3)
AT1G31340	AT1G31340.1	Encodes a ubiquitin-related protein that is conjugated to target proteins by neddylation. It has been shown to be conjugated to the cullin AtCUL1. The RUB-conjugation pathway has been implicated in in auxin response.	protein_coding	RELATED TO UBIQUITIN 1 (RUB1)	RELATED TO UBIQUITIN 1 (RUB1);ARABIDOPSIS THALIANA RELATED TO UBIQUITIN 1 (ATRUB1); (NEDD8)
AT1G32060	AT1G32060.1	phosphoribulokinase;(source:Araport11)	protein_coding	PHOSPHORIBULOKINASE (PRK)	PHOSPHORIBULOKINASE (PRK)
AT1G32470	AT1G32470.1	Single hybrid motif superfamily protein;(source:Araport11)	protein_coding
AT1G32710	AT1G32710.1	Cytochrome c oxidase, subunit Vib family protein;(source:Araport11)	protein_coding
AT1G33120	AT1G33120.1	Ribosomal protein L6 family;(source:Araport11)	protein_coding
AT1G33790	AT1G33790.2	jacalin lectin family protein;(source:Araport11)	protein_coding
AT1G34430	AT1G34430.1	2-oxoacid dehydrogenases acyltransferase family protein;(source:Araport11)	protein_coding	EMBRYO DEFECTIVE 3003 (EMB3003)	EMBRYO DEFECTIVE 3003 (EMB3003)
AT1G35160	AT1G35160.2	GF14 protein phi chain member of 14-3-3 protein family. This protein is reported to interact with the BZR1 transcription factor involved in brassinosteroid signaling and may affect the nucleocytoplasmic shuttling of BZR1 The mRNA is cell-to-cell mobile.	protein_coding	GF14 PROTEIN PHI CHAIN (GF14 PHI)	GF14 PROTEIN PHI CHAIN (GF14 PHI)
AT1G35720	AT1G35720.1	Encodes a member of the annexin gene family, a diverse, multigene family of calcium-dependent, membrane-binding proteins. The protein was determined to have peroxidase activity. This activity is thought to be dependent on the presence of post-translational modifications (most likely phosphorylation). The protein was shown to be present as a mixture of monomer and homodimer. The homodimerization s…	protein_coding	ANNEXIN 1 (ANNAT1)	ANNEXIN 1 (ANNAT1); (OXY5); (ATOXY5);ANNEXIN 1 (ANN1); (ATANN1)
AT1G41830	AT1G41830.1	SKU5-similar 6;(source:Araport11)	protein_coding	SKU5-SIMILAR 6 (SKS6)	SKU5-SIMILAR 6 (SKS6);SKU5 SIMILAR 6 (sks6)
AT1G42970	AT1G42970.1	Encodes chloroplast localized glyceraldehyde-3-phosphate dehydrogenase that can use both NADH and NADPH to reduce 1,3-diphosphate glycerate. It forms A2B2 heterotetramers with GapA forms of the GADPH enzyme. These complexes are active in the light under reducing conditions, but show reduced NADPH-dependent activity in response to oxidized thioredoxins and increased NAD(H)/NADP(H) ratios due to th…	protein_coding	GLYCERALDEHYDE-3-PHOSPHATE DEHYDROGENASE B SUBUNIT (GAPB)	GLYCERALDEHYDE-3-PHOSPHATE DEHYDROGENASE B SUBUNIT (GAPB)
AT1G43170	AT1G43170.1	Encodes a cytoplasmic ribosomal protein. The mRNA is cell-to-cell mobile.	protein_coding	RIBOSOMAL PROTEIN 1 (RP1)	RIBOSOMAL PROTEIN 1 (ARP1);RIBOSOMAL PROTEIN 1 (RP1); (RPL3A);EMBRYO DEFECTIVE 2207 (emb2207)
AT1G43670	AT1G43670.1	Encodes a fructose-1,6-bisphosphatase. This enzyme, in addition to catalyzing the formation of fructose-6-phosphate for sucrose biosynthesis, appears to play a role in fructose-mediated signaling that is independent of its enzymatic activity. atcfbp-1/fins1 mutants have reduced photosynthetic rates, elevated levels of starch and reduced levels of sucrose during the day. Although the protein is ex…	protein_coding	FRUCTOSE-1,6-BISPHOSPHATASE (FBP)	FRUCTOSE INSENSITIVE 1 (FINS1); (CYFBP);FRUCTOSE-1,6-BISPHOSPHATASE (FBP);ARABIDOPSIS THALIANA CYTOSOLIC FRUCTOSE-1,6-BISPHOSPHATASE (AtcFBP)
AT1G43800	AT1G43800.1	Plant stearoyl-acyl-carrier-protein desaturase family protein;(source:Araport11)	protein_coding	FLORAL TRANSITION AT THE MERISTEM1 (FTM1)	STEAROYL-ACYL CARRIER PROTEIN &#916;9-DESATURASE6 (SAD6);FLORAL TRANSITION AT THE MERISTEM1 (FTM1)
AT1G43890	AT1G43890.1	ras-related small GTPase	protein_coding	RAB GTPASE HOMOLOG B18 (RAB18)	ARABIDOPSIS RAB GTPASE HOMOLOG B18 (ATRAB18);ARABIDOPSIS RAB GTPASE HOMOLOG C1 (ATRABC1);RAB GTPASE HOMOLOG B18 (RAB18);RAB GTPASE HOMOLOG C1 (RABC1);ARABIDOPSIS RAB GTPASE HOMOLOG C1 (ATRAB-C1);RAB GTPASE HOMOLOG 18-1 (RAB18-1)
AT1G44575	AT1G44575.1	Encoding PSII-S (CP22), a ubiquitous pigment-binding protein associated with photosystem II (PSII) of higher plants. Involved in nonphotochemical quenching rather than in photosynthesis. Mutant has a normal violaxanthin cycle but has a limited capacity of quenching singlet excited chlorophylls and is tolerant to lipid peroxidation.	protein_coding	NONPHOTOCHEMICAL QUENCHING 4 (NPQ4)	PHOTOSYSTEM II SUBUNIT S (PSBS); (CP22);NONPHOTOCHEMICAL QUENCHING 4 (NPQ4)
AT1G45000	AT1G45000.1	AAA-type ATPase family protein;(source:Araport11)	protein_coding
AT1G45145	AT1G45145.1	encodes a cytosolic thioredoxin that reduces disulfide bridges of target proteins by the reversible formation of a disulfide bridge between two neighboring Cys residues present in the active site. Thioredoxins have been found to regulate a variety of biological reactions in prokaryotic and eukaryotic cells.	protein_coding	THIOREDOXIN H-TYPE 5 (TRX5)	THIOREDOXIN H-TYPE 5 (ATTRX5);THIOREDOXIN H-TYPE 5 (ATH5);THIOREDOXIN H-TYPE 5 (TRX-H5);THIOREDOXIN H-TYPE 5 (TRX5);LOCUS OF INSENSITIVITY TO VICTORIN 1 (LIV1)
AT1G47128	AT1G47128.1	cysteine proteinase precursor-like protein/ dehydration stress-responsive gene (RD21). Has been shown to have peptide ligase activity and protease activity in vitro. RD21 is involved in immunity to the necrotrophic fungal pathogen Botrytis cinerea.Activity detected in root, leaf, flower and cell culture.	protein_coding	RESPONSIVE TO DEHYDRATION 21A (RD21A)	RESPONSIVE TO DEHYDRATION 21A (RD21A);RESPONSIVE TO DEHYDRATION 21 (RD21)
AT1G47260	AT1G47260.1	Encodes mitochondrial gamma carbonic anhydrase. Component of the NADH dehydrogenase complex.	protein_coding	GAMMA CARBONIC ANHYDRASE 2 (GAMMA CA2)	(APFI);GAMMA CARBONIC ANHYDRASE 2 (GAMMA CA2)
AT1G47420	AT1G47420.1	predicted to encode subunit 5 of mitochondrial complex II and to participate in the respiratory chain	protein_coding	SUCCINATE DEHYDROGENASE 5 (SDH5)	SUCCINATE DEHYDROGENASE 5 (SDH5)
AT1G47540	AT1G47540.2	Scorpion toxin-like knottin superfamily protein;(source:Araport11)	protein_coding
AT1G47710	AT1G47710.1	Serine protease inhibitor (SERPIN) family protein;(source:Araport11)	protein_coding	(SERPIN1)	(ATSERPIN1); (SERPIN1)
AT1G47980	AT1G47980.1	desiccation-like protein;(source:Araport11)	protein_coding
AT1G48030	AT1G48030.1	Encodes a mitochondrial lipoamide dehydrogenase whose expression is induced by light.	protein_coding	MITOCHONDRIAL LIPOAMIDE DEHYDROGENASE 1 (mtLPD1)	MITOCHONDRIAL LIPOAMIDE DEHYDROGENASE 1 (mtLPD1)
AT1G48130	AT1G48130.1	encodes a protein similar to the 1-cysteine (1-Cys) peroxiredoxin family of antioxidants. Expression is limited to seed (aleurone and embryo) and is not induced by ABA or drought.	protein_coding	1-CYSTEINE PEROXIREDOXIN 1 (PER1)	1-CYSTEINE PEROXIREDOXIN 1 (PER1);1-CYSTEINE PEROXIREDOXIN 1 (ATPER1)
AT1G48410	AT1G48410.2	Encodes an RNA Slicer that selectively recruits microRNAs and siRNAs. There is currently no evidence that AGO1 Slicer is in a high molecular weight RNA-induced silencing complex (RISC). Mutants are defective in post-transcriptional gene silencing and have pleiotropic developmental and morphological defects. Through its action on the regulation of ARF17 expression, the protein regulates genes invo…	protein_coding	ARGONAUTE 1 (AGO1)	(ATAGO1); (ICU9);ARGONAUTE 1 (AGO1)
AT1G48470	AT1G48470.1	Encodes cytosolic glutamine synthase isozyme. Expression of mRNA is not detectable in roots.	protein_coding	GLUTAMINE SYNTHETASE 1;5 (GLN1;5)	GLUTAMINE SYNTHETASE 1;5 (GLN1;5)
AT1G48630	AT1G48630.1	Encodes a protein with similarity to mammalian RACKs. RACKs function to shuttle activated protein kinase C to different subcellular sites and may also function as a scaffold through physical interactions with other proteins. RACK1B has no phenotype on its own and probably acts redundantly with RACK1A and RACK1C.	protein_coding	RECEPTOR FOR ACTIVATED C KINASE 1B (RACK1B_AT)	RECEPTOR FOR ACTIVATED C KINASE 1B (RACK1B);RECEPTOR FOR ACTIVATED C KINASE 1B (RACK1B_AT)
AT1G48830	AT1G48830.1	Ribosomal protein S7e family protein;(source:Araport11)	protein_coding
AT1G48850	AT1G48850.1	chorismate synthase, putative / 5-enolpyruvylshikimate-3-phosphate phospholyase;(source:Araport11)	protein_coding	EMBRYO DEFECTIVE 1144 (EMB1144)	EMBRYO DEFECTIVE 1144 (EMB1144)
AT1G48990	AT1G48990.1	Oleosin family protein;(source:Araport11)	protein_coding
AT1G49240	AT1G49240.1	Member of a subclass of actins composed of ACT2 and ACT8. Its mRNA is strongly expressed in strongly expressed in leaves, roots, stems, flowers, pollen, and siliques. However, protein expression, assayed by a ACT8:GUS fusion reporter, is very low in pollen.	protein_coding	ACTIN 8 (ACT8)	FRIZZY AND KINKED SHOOTS (FIZ1);ACTIN 8 (ACT8)
AT1G49300	AT1G49300.1	encodes a small GTPase involved in membrane trafficking. Gene expression is induced by hydrogen peroxide and lines. Lines overexpressing the gene are more tolerant to high salt and hyperosmotic conditions.	protein_coding	RAB GTPASE HOMOLOG G3E (RABG3E)	ARABIDOPSIS RAB GTPASE HOMOLOG 7 (ATRAB7);RAB GTPASE HOMOLOG G3E (RABG3E);ARABIDOPSIS RAB GTPASE HOMOLOG G3E (ATRABG3E)
AT1G49600	AT1G49600.1	RNA-binding protein 47A;(source:Araport11)	protein_coding	RNA-BINDING PROTEIN 47A (RBP47A)	RNA-BINDING PROTEIN 47A (RBP47A);RNA-BINDING PROTEIN 47A (ATRBP47A)
AT1G49670	AT1G49670.2	molecular function has not been defined. Was shown involved in oxidative stress tolerance.	protein_coding	(NQR)	(NQR)
AT1G49760	AT1G49760.1	polyadenylate-binding protein, putative / PABP, putative, similar to poly(A)-binding protein GB:AAF66825 GI:7673359 from (Nicotiana tabacum). Highly and ubiquitously expressed. Member of the class II PABP family.	protein_coding	POLY(A) BINDING PROTEIN 8 (PAB8)	POLY(A) BINDING PROTEIN 8 (PABP8);POLY(A) BINDING PROTEIN 8 (PAB8)
AT1G50200	AT1G50200.1	Alanyl-tRNA synthetase;(source:Araport11)	protein_coding	ALANYL-TRNA SYNTHETASE (ALATS)	ALANYL-TRNA SYNTHETASE (ALATS); (ACD)
AT1G50250	AT1G50250.1	encodes an FTSH protease that is localized to the chloroplast. Involved in the D1 repair cycle of Photosystem II. FtsH1 and FtsH5 are interchangeable in thylakoid membranes.	protein_coding	FTSH PROTEASE 1 (FTSH1)	FTSH PROTEASE 1 (FTSH1)
AT1G50380	AT1G50380.1	Prolyl oligopeptidase family protein;(source:Araport11)	protein_coding
AT1G50480	AT1G50480.1	10-formyltetrahydrofolate synthetase (THFS) mRNA, complete The mRNA is cell-to-cell mobile.	protein_coding	10-FORMYLTETRAHYDROFOLATE SYNTHETASE (THFS)	10-FORMYLTETRAHYDROFOLATE SYNTHETASE (THFS)
AT1G51060	AT1G51060.1	Encodes HTA10, a histone H2A protein. The mRNA is cell-to-cell mobile.	protein_coding	HISTONE H2A 10 (HTA10)	HISTONE H2A 10 (HTA10)
AT1G51980	AT1G51980.1	Insulinase (Peptidase family M16) protein;(source:Araport11)	protein_coding
AT1G52360	AT1G52360.2	Coatomer, beta subunit;(source:Araport11)	protein_coding
AT1G52400	AT1G52400.1	encodes a member of glycosyl hydrolase family 1, located in inducible ER bodies which were formed after wounding, required in inducible ER body formation The mRNA is cell-to-cell mobile.	protein_coding	BETA GLUCOSIDASE 18 (BGLU18)	BETA-GLUCOSIDASE HOMOLOG 1 (BGL1);BETA GLUCOSIDASE 18 (BGLU18);A. THALIANA BETA-GLUCOSIDASE 1 (ATBG1)
AT1G52600	AT1G52600.1	Peptidase S24/S26A/S26B/S26C family protein;(source:Araport11)	protein_coding
AT1G52690	AT1G52690.1	Late embryogenesis abundant protein (LEA) family protein;(source:Araport11)	protein_coding	LATE EMBRYOGENESIS ABUNDANT 7 (LEA7)	LATE EMBRYOGENESIS ABUNDANT 7 (LEA7)
AT1G53070	AT1G53070.1	Legume lectin family protein;(source:Araport11)	protein_coding
AT1G53240	AT1G53240.1	mMDH1 encodes a mitochrondrial malate dehydrogenase. It is expressed at higher levels than the other mitochrondrial isoform mMDH2 (At3G15020) according to transcript and proteomic analyses.	protein_coding	MITOCHONDRIAL MALATE DEHYDROGENASE 1 (mMDH1)	MITOCHONDRIAL MALATE DEHYDROGENASE 1 (mMDH1)
AT1G53280	AT1G53280.1	Encodes a homolog of animal DJ-1 superfamily protein. In the A. thaliana genome, three genes encoding close homologs of human DJ-1 were identified AT3G14990 (DJ1A), AT1G53280 (DJ1B) and AT4G34020 (DJ1C). Among the three homologs, DJ1C is essential for chloroplast development and viability. It exhibits glyoxalase activity towards glyoxal and methylglyoxal.	protein_coding	DJ-1 HOMOLOG B (DJ1B)	(DJ-1B);DJ-1 HOMOLOG B (AtDJ1B);DJ-1 HOMOLOG B (DJ1B)
AT1G53310	AT1G53310.1	Encodes one of four Arabidopsis phosphoenolpyruvate carboxylase proteins.Plays an important role in carbon and nitrogen metabolism.	protein_coding	PHOSPHOENOLPYRUVATE CARBOXYLASE 1 (PPC1)	PHOSPHOENOLPYRUVATE CARBOXYLASE 1 (ATPPC1);PEP(PHOSPHOENOLPYRUVATE) CARBOXYLASE 1 (PEPC1); (ATPEPC1);PHOSPHOENOLPYRUVATE CARBOXYLASE 1 (PPC1)
AT1G53750	AT1G53750.1	26S proteasome AAA-ATPase subunit RPT1a (RPT1a) mRNA,	protein_coding	REGULATORY PARTICLE TRIPLE-A 1A (RPT1A)	REGULATORY PARTICLE TRIPLE-A 1A (RPT1A)
AT1G53850	AT1G53850.1	Encodes alpha5 subunit of 20s proteosome involved in protein degradation and RNA degradation.	protein_coding	20S PROTEASOME ALPHA SUBUNIT E1 (PAE1)	20S PROTEASOME ALPHA SUBUNIT E1 (PAE1);ARABIDOPSIS 20S PROTEASOME ALPHA SUBUNIT E1 (ATPAE1)
AT1G54000	AT1G54000.1	GDSL-motif esterase/acyltransferase/lipase. Enzyme group with broad substrate specificity that may catalyze acyltransfer or hydrolase reactions with lipid and non-lipid substrates.	protein_coding	GDSL LIPASE-LIKE PROTEIN 22 (GLL22)	GDSL LIPASE-LIKE PROTEIN 22 (GLL22)
AT1G54010	AT1G54010.1	GDSL-motif esterase/acyltransferase/lipase. Enzyme group with broad substrate specificity that may catalyze acyltransfer or hydrolase reactions with lipid and non-lipid substrates.	protein_coding	GDSL-LIKE LIPASE 23 (GLL23)	GDSL-LIKE LIPASE 23 (GLL23)
AT1G54080	AT1G54080.2	oligouridylate-binding protein 1A;(source:Araport11)	protein_coding	OLIGOURIDYLATE-BINDING PROTEIN 1A (UBP1A)	OLIGOURIDYLATE-BINDING PROTEIN 1A (UBP1A)
AT1G54100	AT1G54100.1	Aldehyde dehydrogenase	protein_coding	ALDEHYDE DEHYDROGENASE 7B4 (ALDH7B4)	ALDEHYDE DEHYDROGENASE 7B4 (ALDH7B4)
AT1G54270	AT1G54270.1	member of eIF4A - eukaryotic initiation factor 4A	protein_coding	EIF4A-2 (EIF4A-2)	EIF4A-2 (EIF4A-2)
AT1G54780	AT1G54780.1	Encodes a thylakoid lumen protein regulating photosystem II repair cycle. Has acid phosphatase activity. The mRNA is cell-to-cell mobile.	protein_coding	THYLAKOID LUMEN PROTEIN 18.3 (TLP18.3)	(ATTLP18.3);THYLAKOID LUMEN PROTEIN 18.3 (TLP18.3)
AT1G54860	AT1G54860.1	Glycoprotein membrane precursor GPI-anchored;(source:Araport11)	protein_coding
AT1G54870	AT1G54870.1	ChlADR is an aldehyde reductase that catalyzes the reduction of the aldehyde carbonyl groups on saturated and alpha,beta-unsaturated aldehydes with more than 5 carbons in vitro. The N-terminal region of this protein directs GFP to the chloroplast where where ChlADR likely helps to maintain the photosynthetic process by detoxifying reactive carbonyls formed during lipid peroxidation. In addition, …	protein_coding
AT1G55090	AT1G55090.1	carbon-nitrogen hydrolase family protein;(source:Araport11)	protein_coding
AT1G55490	AT1G55490.1	encodes the beta subunit of the chloroplast chaperonin 60, a homologue of bacterial GroEL. Mutants in this gene develops lesions on its leaves, expresses systemic acquired resistance (SAR) and develops accelerated cell death to heat shock stress. The protein has molecular chaperone activity for suppressing protein aggregation in vitro.	protein_coding	CHAPERONIN 60 BETA (CPN60B)	CHAPERONIN 60 BETA (CPN60B);CHAPERONIN-60BETA1 (CPN60BETA1);LESION INITIATION 1 (LEN1)
AT1G56070	AT1G56070.1	encodes a translation elongation factor 2-like protein that is involved in cold-induced translation. Mutations in this gene specifically blocks low temperature-induced transcription of cold-responsive genes but induces the expression of CBF genes and mutants carrying the recessive mutations fail to acclimate to cold and is freezing sensitive.	protein_coding	LOW EXPRESSION OF OSMOTICALLY RESPONSIVE GENES 1 (LOS1)	LOW EXPRESSION OF OSMOTICALLY RESPONSIVE GENES 1 (AT1G56075.1);LOW EXPRESSION OF OSMOTICALLY RESPONSIVE GENES 1 (LOS1)
AT1G56190	AT1G56190.1	Phosphoglycerate kinase family protein;(source:Araport11)	protein_coding	(CPGK2)	(CPGK2)
AT1G56330	AT1G56330.1	Encodes a small GTP-binding protein implicated in ER to cis-Golgi transport of other proteins. A member of ARF-like GTPase family. A thaliana has 21 members, in two subfamilies, ARF and ARF-like (ARL) GTPases. The protein is found associated to the ER and free in the cytosol.	protein_coding	SECRETION-ASSOCIATED RAS 1B (SAR1B)	SECRETION-ASSOCIATED RAS 1 (SAR1);SECRETION-ASSOCIATED RAS 1 (ATSAR1);ARABIDOPSIS THALIANA SECRETION-ASSOCIATED RAS 1B (ATSARA1B);SECRETION-ASSOCIATED RAS 1B (ATSAR1B);SECRETION-ASSOCIATED RAS 1B (SAR1B)
AT1G56340	AT1G56340.1	Encodes one of three Arabidopsis calreticulins. In CRT-deficient mouse fibroblasts, this protein restores ER Ca2+ levels.	protein_coding	CALRETICULIN 1A (CRT1a)	CALRETICULIN 1 (CRT1);CALRETICULIN 1A (CRT1a); (AtCRT1a)
AT1G56450	AT1G56450.1	20S proteasome beta subunit PBG1 (PBG1) mRNA, complete cds	protein_coding	20S PROTEASOME BETA SUBUNIT G1 (PBG1)	20S PROTEASOME BETA SUBUNIT G1 (PBG1)
AT1G57720	AT1G57720.1	Translation elongation factor EF1B, gamma chain;(source:Araport11)	protein_coding
AT1G58684	AT1G58684.1	Ribosomal protein S5 family protein;(source:Araport11)	protein_coding
AT1G59610	AT1G59610.1	A high molecular weight GTPase whose GTP-binding domain shows a low homology to those of other plant dynamin-like proteins.Contains a pleckstrin homologous domain. DRP2B and DRP1A participate together in clathrin-coated vesicle formation during endocytosis. The mRNA is cell-to-cell mobile.	protein_coding	DYNAMIN-LIKE 3 (DL3)	DYNAMIN-LIKE 3 (ADL3);DYNAMIN-LIKE 3 (DL3);DYNAMIN RELATED PROTEIN 2B (DRP2B)
AT1G59900	AT1G59900.1	encodes the e1 alpha subunit of the pyruvate dehydrogenase complex (PDC) The mRNA is cell-to-cell mobile.	protein_coding	PYRUVATE DEHYDROGENASE COMPLEX E1 ALPHA SUBUNIT (E1 ALPHA)	PYRUVATE DEHYDROGENASE COMPLEX E1 ALPHA SUBUNIT (E1 ALPHA);PYRUVATE DEHYDROGENASE COMPLEX E1 ALPHA SUBUNIT (AT-E1 ALPHA)
AT1G60680	AT1G60680.1	NAD(P)-linked oxidoreductase superfamily protein;(source:Araport11)	protein_coding		ARF-GAP DOMAIN 2 (AGD2)
AT1G60710	AT1G60710.1	Encodes ATB2.	protein_coding	(ATB2)	(ATB2)
AT1G60730	AT1G60730.3	NAD(P)-linked oxidoreductase superfamily protein;(source:Araport11)	protein_coding
AT1G60940	AT1G60940.1	encodes a member of SNF1-related protein kinases (SnRK2) whose activity is activated by ionic (salt) and non-ionic (mannitol) osmotic stress.	protein_coding	SNF1-RELATED PROTEIN KINASE 2.10 (SNRK2.10)	SUCROSE NONFERMENTING 1-RELATED PROTEIN KINASE 2-10 (SNRK2-10);SNF1-RELATED KINASE 2B (SRK2B);SNF1-RELATED PROTEIN KINASE 2.10 (SNRK2.10)
AT1G61790	AT1G61790.1	Encodes the OST3/6 subunit of the hetero-oligomeric plant oligosaccharyltransferase complex (OST). Also identified by GWAS as having a role in interspecific pollen tube recognition.	protein_coding	OLIGOSACCHARYLTRANSFERASE SUBUNIT 3/6 (OST3/6)	ATU (ARTUMES);OLIGOSACCHARYLTRANSFERASE SUBUNIT 3/6 (OST3/6)
AT1G62000	AT1G62000.1	Encodes a member of a mucilage protein family. Predicted in silico to be glycosylated.	protein_coding	TESTA ABUNDANT 1 (TBA1)	TESTA ABUNDANT 1 (TBA1)
AT1G62020	AT1G62020.1	Coatomer, alpha subunit;(source:Araport11)	protein_coding
AT1G62080	AT1G62080.1	Encodes a member of a mucilage protein family. Predicted in silico to be glycosylated.	protein_coding	TESTA ABUNDANT3 (TBA3)	TESTA ABUNDANT3 (TBA3)
AT1G62225	AT1G62225.1	transmembrane protein;(source:Araport11)	protein_coding
AT1G62290	AT1G62290.1	Saposin-like aspartyl protease family protein;(source:Araport11)	protein_coding	PUTATIVE ASPARTIC PROTEINASE A2 (PASPA2)	PUTATIVE ASPARTIC PROTEINASE A2 (PASPA2);PUTATIVE ASPARTIC PROTEINASE A2 (ATPASPA2)
AT1G62640	AT1G62640.1	3-ketoacyl-acyl carrier protein synthase III (KAS III)	protein_coding	3-KETOACYL-ACYL CARRIER PROTEIN SYNTHASE III (KAS III)	3-KETOACYL-ACYL CARRIER PROTEIN SYNTHASE III (KAS III)
AT1G62710	AT1G62710.1	Encodes a vacuolar processing enzyme belonging to a novel group of cysteine proteases that is expressed specifically in seeds and is essential for the proper processing of storage proteins.	protein_coding	BETA VACUOLAR PROCESSING ENZYME (BETA-VPE)	BETA VACUOLAR PROCESSING ENZYME (BETA-VPE); (BETAVPE);ASPARAGINYL ENDOPEPTIDASE 2 (AEP2)
AT1G62740	AT1G62740.1	Encodes one of the 36 carboxylate clamp (CC)-tetratricopeptide repeat (TPR) proteins (Prasad 2010, Pubmed ID: 20856808) with potential to interact with Hsp90/Hsp70 as co-chaperones. The mRNA is cell-to-cell mobile.	protein_coding	HOP2 (Hop2)	HOP2 (Hop2)
AT1G62820	AT1G62820.1	Calcium-binding EF-hand family protein;(source:Araport11)	protein_coding	(CML14)	(CML14)
AT1G63180	AT1G63180.1	Encodes a protein with UDP-D-glucose 4-epimerase activity. Involved in pollen development.	protein_coding	UDP-D-GLUCOSE/UDP-D-GALACTOSE 4-EPIMERASE 3 (UGE3)	UDP-D-GLUCOSE/UDP-D-GALACTOSE 4-EPIMERASE 3 (UGE3)
AT1G63770	AT1G63770.5	Peptidase M1 family protein;(source:Araport11)	protein_coding
AT1G63940	AT1G63940.2	monodehydroascorbate reductase 6;(source:Araport11)	protein_coding	MONODEHYDROASCORBATE REDUCTASE 6 (MDAR6)	MONODEHYDROASCORBATE REDUCTASE 6 (MDAR6)
AT1G64110	AT1G64110.2	Target promoter of the male germline-specific transcription factor DUO1.	protein_coding	DUO1-ACTIVATED ATPASE 1 (DAA1)	DUO1-ACTIVATED ATPASE 1 (DAA1)
AT1G64190	AT1G64190.1	6-phosphogluconate dehydrogenase family protein;(source:Araport11)	protein_coding	6-PHOSPHOGLUCONATE DEHYDROGENASE 1 (PGD1)	6-PHOSPHOGLUCONATE DEHYDROGENASE 1 (PGD1)
AT1G64520	AT1G64520.1	regulatory particle non-ATPase 12A;(source:Araport11)	protein_coding	REGULATORY PARTICLE NON-ATPASE 12A (RPN12a)	REGULATORY PARTICLE NON-ATPASE 12A (RPN12a)
AT1G64550	AT1G64550.1	Encodes a member of GCN subfamily. Predicted to be involved in stress-associated protein translation control. The mutant is affected in MAMP ((microbe-associated molecular patterns)-induced stomatal closure, but not other MAMP-induced responses in the leaves.	protein_coding	ATP-BINDING CASSETTE F3 (ABCF3)	GENERAL CONTROL NON-REPRESSIBLE 3 (ATGCN3);GENERAL CONTROL NON-REPRESSIBLE 3 (GCN3);ATP-BINDING CASSETTE F3 (ABCF3); (ATGCN20);SUSCEPTIBLE TO CORONATINE-DEFICIENT PST DC3000 5 (SCORD5);GENERAL CONTROL NON-REPRESSIBLE 20 (GCN20); (ATABCF3)
AT1G64790	AT1G64790.2	ILITHYIA (ILA) is a HEAT repeat protein involved in plant immunity. The gene is also involved in systemic acquired resistance induced by P. syringae expressing avrRps4. Loss-of-function mutants of ILA caused pleiotropic defects in the mutant plants. The mutant plants are smaller in size and the leaves are serrated and yellow to light green in color. Required for bacterium-triggered stomatal closu…	protein_coding	ILITHYIA (ILA)	ILITHYIA (ILA)
AT1G65090	AT1G65090.2	nucleolin;(source:Araport11)	protein_coding
AT1G65590	AT1G65590.1	Encodes a protein with beta-hexosaminidase activity. Located on the plasma membrane.	protein_coding	BETA-HEXOSAMINIDASE 3 (HEXO3)	(ATHEX1);BETA-HEXOSAMINIDASE 3 (HEXO3)
AT1G65880	AT1G65880.1	Encodes a benzoate-CoA ligase. Involved in the biosynthesis of benzoyloxyglucosinolate in Arabidopsis seeds.	protein_coding	BENZOYLOXYGLUCOSINOLATE 1 (BZO1)	BENZOYLOXYGLUCOSINOLATE 1 (BZO1)
AT1G65930	AT1G65930.1	Encodes a NADP+-isocitrate dehydrogenase that is believed to function in the cytosol. It appears to contribute to NADPH production under oxidative stress, and thereby to participate in redox signalling linked to defense responses. The mRNA is cell-to-cell mobile.	protein_coding	CYTOSOLIC NADP+-DEPENDENT ISOCITRATE DEHYDROGENASE (cICDH)	CYTOSOLIC NADP+-DEPENDENT ISOCITRATE DEHYDROGENASE (cICDH)
AT1G65980	AT1G65980.1	thioredoxin-dependent peroxidase	protein_coding	THIOREDOXIN-DEPENDENT PEROXIDASE 1 (TPX1)	THIOREDOXIN-DEPENDENT PEROXIDASE 1 (TPX1)
AT1G66240	AT1G66240.1	homolog of anti-oxidant 1;(source:Araport11)	protein_coding	HOMOLOG OF ANTI-OXIDANT 1 (ATX1)	(ATATX1);HOMOLOG OF ANTI-OXIDANT 1 (ATX1)
AT1G66410	AT1G66410.2	encodes a calmodulin	protein_coding	CALMODULIN 4 (CAM4)	CALMODULIN 4 (CAM4)
AT1G66430	AT1G66430.1	Encodes one of the several Arabidopsis fructokinases. Important for seed oil accumulation and vascular development.	protein_coding	FRUCTOKINASE 6 (FRK6)	FRUCTOKINASE 6 (FRK6)
AT1G66580	AT1G66580.1	senescence associated gene 24;(source:Araport11)	protein_coding	SENESCENCE ASSOCIATED GENE 24 (SAG24)	SENESCENCE ASSOCIATED GENE 24 (SAG24);RIBOSOMAL PROTEIN L10 C (RPL10C)
AT1G67090	AT1G67090.1	Encodes a member of the Rubisco small subunit (RBCS) multigene family: RBCS1A (At1g67090), RBCS1B (At5g38430), RBCS2B (At5g38420), and RBCS3B (At5g38410). Functions to yield sufficient Rubisco content for leaf photosynthetic capacity.	protein_coding	RIBULOSE BISPHOSPHATE CARBOXYLASE SMALL CHAIN 1A (RBCS1A)	RIBULOSE BISPHOSPHATE CARBOXYLASE SMALL CHAIN 1A (RBCS1A)
AT1G67280	AT1G67280.1	Encodes a Ni+ dependent glyoxylase.	protein_coding	GLYOXALASEI 6 (ATGLYI6)	GLYOXALASEI 6 (ATGLYI6)
AT1G67680	AT1G67680.1	SRP72 RNA-binding domain-containing protein;(source:Araport11)	protein_coding
AT1G67730	AT1G67730.1	Encodes one of the two Arabidopsis homologues to YBR159w encoding a S. cerevisiae beta-ketoacyl reductase (KCR), which catalyzes the first reduction during VLCFA (very long chain fatty acids, >18 carbon) elongation: KCR1 (At1g67730), KCR2 (At1g24470). Complementation of the yeast ybr159Delta mutant demonstrated that the two KCR proteins are divergent and that only AtKCR1 can restore heterologous …	protein_coding	BETA-KETOACYL REDUCTASE 1 (KCR1)	BETA-KETOACYL REDUCTASE 1 (KCR1); (ATKCR1); (YBR159)
AT1G68010	AT1G68010.2	Encodes hydroxypyruvate reductase.	protein_coding	HYDROXYPYRUVATE REDUCTASE (HPR)	HYDROXYPYRUVATE REDUCTASE (HPR)
AT1G68560	AT1G68560.1	Encodes a bifunctional alpha-l-arabinofuranosidase/beta-d-xylosidase that belongs to family 3 of glycoside hydrolases.	protein_coding	ALPHA-XYLOSIDASE 1 (XYL1)	ALPHA-XYLOSIDASE 1 (ATXYL1);ALPHA-XYLOSIDASE 1 (XYL1); (GH31); (TRG1);ALTERED XYLOGLUCAN 3 (AXY3);THERMOINHIBITION RESISTANT GERMINATION 1 (TRG1)
AT1G69250	AT1G69250.1	Nuclear transport factor 2 (NTF2) family protein with RNA binding (RRM-RBD-RNP motifs) domain-containing protein;(source:Araport11)	protein_coding
AT1G69410	AT1G69410.1	Encodes eIF5A-2, a putative eukaryotic translation initiation factor. There are three eIF5A coding genes in Arabidopsis: eIF5A-1/At1g13950, eIF5A-2/At1g26630 and eIF5A-3/At1g69410.	protein_coding	EUKARYOTIC ELONGATION FACTOR 5A-3 (ELF5A-3)	EUKARYOTIC ELONGATION FACTOR 5A-3 (ELF5A-3);EUKARYOTIC ELONGATION FACTOR 5A-3 (ATELF5A-3)
AT1G69800	AT1G69800.2	Cystathionine beta-synthase (CBS) protein;(source:Araport11)	protein_coding
AT1G70310	AT1G70310.1	Spermidine synthase.	protein_coding	SPERMIDINE SYNTHASE 2 (SPDS2)	SPERMIDINE SYNTHASE 2 (SPDS2)
AT1G70580	AT1G70580.1	Encodes a protein with glyoxylate aminotransferase activity. It can act on a number of different small substrates and amino acids in vitro.	protein_coding	ALANINE-2-OXOGLUTARATE AMINOTRANSFERASE 2 (AOAT2)	GLUTAMATE:GLYOXYLATE AMINOTRANSFERASE 2 (GGT2);ALANINE-2-OXOGLUTARATE AMINOTRANSFERASE 2 (AOAT2)
AT1G70680	AT1G70680.1	Caleosin-related family protein;(source:Araport11)	protein_coding
AT1G70730	AT1G70730.3	Encodes a cytosolic phosphoglucomutase (PGM). Two Arabidopsis PGM proteins (AT1G70730/PGM2 and AT1G23190/PGM3) have high sequence similarities and redundant functions. Mature plants possessing a single cPGM allele had a major reduction in cPGM activity. Whereas pgm2 and pgm3 single mutants are undistinguishable from the wild type, loss of both PGM2 and PGM3 severely impairs male and female gameto…	protein_coding	PHOSPHOGLUCOMUTASE 2 (PGM2)	PHOSPHOGLUCOMUTASE 2 (PGM2)
AT1G70770	AT1G70770.1	transmembrane protein (Protein of unknown function DUF2359, transmembrane);(source:Araport11)	protein_coding
AT1G70840	AT1G70840.1	MLP-like protein 31;(source:Araport11)	protein_coding	MLP-LIKE PROTEIN 31 (MLP31)	MLP-LIKE PROTEIN 31 (MLP31)
AT1G71250	AT1G71250.1	GDSL-motif esterase/acyltransferase/lipase. Enzyme group with broad substrate specificity that may catalyze acyltransfer or hydrolase reactions with lipid and non-lipid substrates.	protein_coding
AT1G71695	AT1G71695.1	Peroxidase superfamily protein;(source:Araport11)	protein_coding
AT1G71950	AT1G71950.1	SPI-1 is a member of the I9 inhibitor family. It is an inhibitor of SBT4.13 subtilase.	protein_coding	SUBTILISIN PROPEPTIDE-LIKE INHIBITOR 1 (SPI-1)	SUBTILISIN PROPEPTIDE-LIKE INHIBITOR 1 (SPI-1)
AT1G72100	AT1G72100.1	late embryogenesis abundant domain-containing protein / LEA domain-containing protein;(source:Araport11)	protein_coding
AT1G72160	AT1G72160.1	Sec14p-like phosphatidylinositol transfer family protein;(source:Araport11)	protein_coding
AT1G72370	AT1G72370.1	acidic protein associated to 40S ribosomal subunit of ribosomes. Involved in polysome formation during active protein synthesis. Expressed in actively growing tissue.	protein_coding	40S RIBOSOMAL PROTEIN SA (P40)	40S RIBOSOMAL PROTEIN SA (P40); (RP40); (AP40); (RPSAA)
AT1G72680	AT1G72680.1	cinnamyl-alcohol dehydrogenase;(source:Araport11)	protein_coding	CINNAMYL-ALCOHOL DEHYDROGENASE (CAD1)	CINNAMYL ALCOHOL DEHYDROGENASE 1 (ATCAD1);CINNAMYL-ALCOHOL DEHYDROGENASE (CAD1)
AT1G73190	AT1G73190.1	Moves to the Protein Storage Vacuole in a Golgi independent manner	protein_coding	(TIP3;1)	(TIP3;1);ALPHA-TONOPLAST INTRINSIC PROTEIN (ALPHA-TIP)
AT1G73230	AT1G73230.1	Nascent polypeptide-associated complex NAC;(source:Araport11)	protein_coding
AT1G74020	AT1G74020.1	Encodes AtSS-2 strictosidine synthase.	protein_coding	STRICTOSIDINE SYNTHASE 2 (SS2)	STRICTOSIDINE SYNTHASE 2 (SS2)
AT1G74030	AT1G74030.1	Encodes the plastid-localized phosphoenolpyruvate enolase. Mutant plants have abnormal trichomes.	protein_coding	ENOLASE 1 (ENO1)	ENOLASE 1 (ENO1)
AT1G74050	AT1G74050.1	Ribosomal protein L6 family protein;(source:Araport11)	protein_coding
AT1G74100	AT1G74100.1	encodes a desulfoglucosinolate sulfotransferase, involved in the final step of glucosinolate core structure biosynthesis. Has a broad-substrate specificity with different desulfoglucosinolates, the best substrate is indole-3-methyl-dsGS, followed by benzyl-dsGS. Expression was induced by wounding, jasmonate and ethylene stimulates.	protein_coding	SULFOTRANSFERASE 16 (SOT16)	SULFOTRANSFERASE 16 (SOT16);ARABIDOPSIS SULFOTRANSFERASE 5A (ATST5A);CORONATINE INDUCED-7 (CORI-7);SULFOTRANSFERASE 16 (ATSOT16)
AT1G74310	AT1G74310.1	Encodes ClpB1, which belongs to the Casein lytic proteinase/heat shock protein 100 (Clp/Hsp100) family. Involved in refolding of proteins which form aggregates under heat stress. Also known as AtHsp101. AtHsp101 is a cytosolic heat shock protein required for acclimation to high temperature.	protein_coding	HEAT SHOCK PROTEIN 101 (HSP101)	HEAT SHOCK PROTEIN 101 (ATHSP101);HEAT SHOCK PROTEIN 101 (HSP101); (HOT1)
AT1G74920	AT1G74920.1	ALDH10A8 encodes a protein that has not been functionally characterized, but it is similar to an Arabidopsis protein that has betaine aldehyde dehydrogenase and aminoaldehyde dehydrogenase activity. ALDH10A8 localizes to leucoplasts. aldh10a8 mutant plants are more susceptible to NaCl and dehydration stress.	protein_coding	ALDEHYDE DEHYDROGENASE 10A8 (ALDH10A8)	ALDEHYDE DEHYDROGENASE 10A8 (ALDH10A8)
AT1G74960	AT1G74960.2	Encodes a plastidic beta-ketoacyl-ACP synthase II, involved in fatty acid elongation from 16:0-ACP to 18:0-ACP. Homozygous knock-out mutants are embryo lethal, indicating early embryo development is sensitive to elevated 16:0.	protein_coding	FATTY ACID BIOSYNTHESIS 1 (FAB1)	BETA-KETOACYL-ACP SYNTHETASE 2 (KAS2);FATTY ACID BIOSYNTHESIS 1 (FAB1)
AT1G75280	AT1G75280.1	isoflavone reductase, putative, identical to SP:P52577 Isoflavone reductase homolog P3 (EC 1.3.1.-) {Arabidopsis thaliana}; contains Pfam profile PF02716: isoflavone reductase. Involved in response to oxidative stress. The mRNA is cell-to-cell mobile.	protein_coding
AT1G75330	AT1G75330.1	ornithine carbamoyltransferase;(source:Araport11)	protein_coding	ORNITHINE CARBAMOYLTRANSFERASE (OTC)	ORNITHINE CARBAMOYLTRANSFERASE (OTC)
AT1G75780	AT1G75780.1	beta tubulin gene downregulated by phytochrome A (phyA)-mediated far-red light high-irradiance and the phytochrome B (phyB)-mediated red light high-irradiance responses	protein_coding	TUBULIN BETA-1 CHAIN (TUB1)	TUBULIN BETA-1 CHAIN (TUB1)
AT1G75830	AT1G75830.1	Predicted to encode a PR (pathogenesis-related) protein. Belongs to the plant defensin (PDF) family with the following members: At1g75830/PDF1.1, At5g44420/PDF1.2a, At2g26020/PDF1.2b, At5g44430/PDF1.2c, At2g26010/PDF1.3, At1g19610/PDF1.4, At1g55010/PDF1.5, At2g02120/PDF2.1, At2g02100/PDF2.2, At2g02130/PDF2.3, At1g61070/PDF2.4, At5g63660/PDF2.5, At2g02140/PDF2.6, At5g38330/PDF3.1 and At4g30070/PDF…	protein_coding	LOW-MOLECULAR-WEIGHT CYSTEINE-RICH 67 (LCR67)	LOW-MOLECULAR-WEIGHT CYSTEINE-RICH 67 (LCR67);PLANT DEFENSIN 1.1 (PDF1.1)
AT1G75950	AT1G75950.1	SKP1 is core component of the SCF family of E3 ubiquitin ligases and serves to tether the rest of the complex to an F-box protein, which provides specificity in binding to ubiquitin ligase substrate proteins. Predominately expressed from leptotene to pachytene. Negatively regulates recombination. Interacts with P0, a silencing suppressor protein encoded by poleroviruses by means of a conserved mi…	protein_coding	S PHASE KINASE-ASSOCIATED PROTEIN 1 (SKP1)	(SKP1A); (ATSKP1);UFO INTERACTING PROTEIN 1 (UIP1);S PHASE KINASE-ASSOCIATED PROTEIN 1 (SKP1);ARABIDOPSIS SKP1 HOMOLOGUE 1 (ASK1)
AT1G76010	AT1G76010.1	Alba DNA/RNA-binding protein;(source:Araport11)	protein_coding
AT1G76160	AT1G76160.1	SKU5 similar 5;(source:Araport11)	protein_coding	SKU5 SIMILAR 5 (sks5)	SKU5 SIMILAR 5 (sks5)
AT1G76860	AT1G76860.1	Small nuclear ribonucleoprotein family protein;(source:Araport11)	protein_coding	SM-LIKE 3B (LSM3B)	SM-LIKE 3B (LSM3B)
AT1G77090	AT1G77090.1	thylakoid lumenal protein (Mog1/PsbP/DUF1795-like photosystem II reaction center PsbP family protein);(source:Araport11)	protein_coding
AT1G77120	AT1G77120.1	Catalyzes the reduction of acetaldehyde using NADH as reductant. Requires zinc for activity. Dimer. Anaerobic response polypeptide (ANP). Fermentation. The protein undergoes thiolation following treatment with the oxidant tert-butylhydroperoxide. The mRNA is cell-to-cell mobile.	protein_coding	ALCOHOL DEHYDROGENASE 1 (ADH1)	ALCOHOL DEHYDROGENASE 1 (ADH1); (ATADH1);ARABIDOPSIS THALIANA ALCOHOL DEHYDROGENASE (ATADH);ALCOHOL DEHYDROGENASE (ADH)
AT1G77510	AT1G77510.1	Encodes a protein disulfide isomerase-like (PDIL) protein, a member of a multigene family within the thioredoxin (TRX) superfamily. Transcript levels for this gene are up-regulated in response to three different chemical inducers of ER stress (dithiothreitol, beta-mercaptoethanol, and tunicamycin). AtIRE1-2 does not appear to be required for this response, but the atbzip60 mutant has a diminished…	protein_coding	PDI-LIKE 1-2 (PDIL1-2)	PDI-LIKE 1-2 (ATPDIL1-2);PDI-LIKE 1-2 (PDIL1-2);PROTEIN DISULFIDE ISOMERASE 6 (ATPDI6);PROTEIN DISULFIDE ISOMERASE 6 (PDI6)
AT1G77940	AT1G77940.1	Ribosomal protein L7Ae/L30e/S12e/Gadd45 family protein;(source:Araport11)	protein_coding
AT1G78060	AT1G78060.1	Glycosyl hydrolase family protein;(source:Araport11)	protein_coding
AT1G78300	AT1G78300.1	G-box binding factor GF14 omega encoding a 14-3-3 protein The mRNA is cell-to-cell mobile.	protein_coding	GENERAL REGULATORY FACTOR 2 (GRF2)	GENERAL REGULATORY FACTOR 2 (GRF2); (GF14 OMEGA);14-3-3 PROTEIN G-BOX FACTOR14 OMEGA (14-3-3OMEGA)
AT1G78370	AT1G78370.1	Encodes glutathione transferase belonging to the tau class of GSTs. Naming convention according to Wagner et al. (2002).	protein_coding	GLUTATHIONE S-TRANSFERASE TAU 20 (GSTU20)	GLUTATHIONE S-TRANSFERASE TAU 20 (GSTU20);GLUTATHIONE S-TRANSFERASE TAU 20 (ATGSTU20)
AT1G78380	AT1G78380.1	Encodes a glutathione transferase that is a member of Tau GST gene family. Expression is induced by drought stress, oxidative stress, and high doses of auxin and cytokinin. naming convention according to Wagner et al. (2002) The expression of this gene is upregulated by herbicide safeners such as benoxacor and fenclorim.	protein_coding	GLUTATHIONE S-TRANSFERASE TAU 19 (GSTU19)	A. THALIANA GLUTATHIONE S-TRANSFERASE TAU 19 (ATGSTU19);GLUTATHIONE S-TRANSFERASE TAU 19 (GSTU19);GLUTATHIONE TRANSFERASE 8 (GST8)
AT1G78900	AT1G78900.1	Encodes catalytic subunit A of the vacuolar ATP synthase. Mutants are devoid of vacuolar ATPase activity as subunit A is encoded only by this gene and show strong defects in male gametophyte development and in Golgi stack morphology. The mRNA is cell-to-cell mobile.	protein_coding	VACUOLAR ATP SYNTHASE SUBUNIT A (VHA-A)	VACUOLAR ATP SYNTHASE SUBUNIT A (VHA-A)
AT1G79210	AT1G79210.1	N-terminal nucleophile aminohydrolases (Ntn hydrolases) superfamily protein;(source:Araport11)	protein_coding
AT1G79230	AT1G79230.1	encodes a sulfurtransferase/rhodaneses, which belongs to a group of enzymes widely distributed in all three phyla that catalyze the transfer of sulfur from a donor to a thiophilic acceptor substrate. The protein and transcript levels are NOT affected by senescence or exogenous cyanide, suggesting that sulfurtransferases are involved in cyanide detoxification.	protein_coding	MERCAPTOPYRUVATE SULFURTRANSFERASE 1 (MST1)	(STR1);SULFURTRANSFERASE 1 (ST1);ARABIDOPSIS THALIANA RHODANESE HOMOLOGUE 1 (ATRDH1);MERCAPTOPYRUVATE SULFURTRANSFERASE 1 (MST1); (ATMST1)
AT1G79440	AT1G79440.1	Encodes a mitochondrial succinic semialdehyde dehydrogenase (SSADH). Nomenclature according to Kirch, et al (2004).	protein_coding	ALDEHYDE DEHYDROGENASE 5F1 (ALDH5F1)	ENLARGED FIL EXPRESSION DOMAIN 1 (ENF1);SUCCINIC SEMIALDEHYDE DEHYDROGENASE (SSADH);SUCCINIC SEMIALDEHYDE DEHYDROGENASE 1 (SSADH1);ALDEHYDE DEHYDROGENASE 5F1 (ALDH5F1)
AT1G79550	AT1G79550.1	Encodes cytosolic phosphoglycerate kinase (PGK).	protein_coding	PHOSPHOGLYCERATE KINASE (PGK)	PHOSPHOGLYCERATE KINASE (PGK)
AT1G79690	AT1G79690.1	nudix hydrolase homolog 3;(source:Araport11)	protein_coding	NUDIX HYDROLASE HOMOLOG 3 (NUDT3)	NUDIX HYDROLASE HOMOLOG 3 (NUDT3);NUDIX HYDROLASE HOMOLOG 3 (atnudt3)
AT1G79870	AT1G79870.1	D-isomer specific 2-hydroxyacid dehydrogenase family protein;(source:Araport11)	protein_coding
AT1G79920	AT1G79920.1	Heat shock protein 70 (Hsp 70) family protein;(source:Araport11)	protein_coding	HEAT SHOCK PROTEIN 70-15 (Hsp70-15)	HEAT SHOCK PROTEIN 70-15 (Hsp70-15); (AtHsp70-15)
AT1G79930	AT1G79930.1	encodes high molecular weight heat shock protein 70 not a HSP90 homolog, mRNA is constitutively expressed but transiently induced after heat shock	protein_coding	HEAT SHOCK PROTEIN 91 (HSP91)	(AtHsp70-14);HEAT SHOCK PROTEIN 91 (HSP91)
AT1G79990	AT1G79990.1	coatomer subunit beta-2;(source:Araport11)	protein_coding
AT1G80070	AT1G80070.1	Encodes a factor that influences pre-mRNA splicing and is required for embryonic development. Mutations result in an abnormal suspensor and embryo lethality. The mRNA is cell-to-cell mobile.	protein_coding	ABNORMAL SUSPENSOR 2 (SUS2)	EMBRYO DEFECTIVE 33 (EMB33);PRE-MRNA PROCESSING 8 (PRP8);EMBRYO DEFECTIVE 14 (EMB14);EMBRYO DEFECTIVE 177 (EMB177);ABNORMAL SUSPENSOR 2 (SUS2)
AT1G80410	AT1G80410.2	Encodes the catalytic subunit of a N-terminal acetyltransferase.	protein_coding	NAA15 (NAA15)	EMBRYO DEFECTIVE 2753 (EMB2753);NAA15 (NAA15);OMISHA (OMA)
AT2G01140	AT2G01140.1	Aldolase superfamily protein;(source:Araport11)	protein_coding	PIGMENT DEFECTIVE 345 (PDE345)	PIGMENT DEFECTIVE 345 (PDE345); (ATFBA3);FRUCTOSE-BISPHOSPHATE ALDOLASE 3 (FBA3)
AT2G01250	AT2G01250.1	Ribosomal protein L30/L7 family protein;(source:Araport11)	protein_coding
AT2G01470	AT2G01470.1	Sec12p-like protein (GTP exchange protein) that functionally complements yeast sec12 null mutant. Protein is localized to the ER.	protein_coding	SEC12P-LIKE 2 PROTEIN (STL2P)	SEC12P-LIKE 2 PROTEIN (STL2P); (ATSEC12)
AT2G01720	AT2G01720.1	Ribophorin I;(source:Araport11)	protein_coding
AT2G02560	AT2G02560.1	Arabidopsis thaliana homolog of human CAND1 (cullin-associated and neddylation-dissociated). Putative similarity to TBP-interacting protein TIP120. Ubiquitously expressed in plant tissues throughout development. T-DNA insertion mutant plants were completely sterile and resistant to sirtinol and auxin, but not to gibberellins or brassinolide. Displayed developmental phenotypes similar to those of …	protein_coding	CULLIN-ASSOCIATED AND NEDDYLATION DISSOCIATED (CAND1)	(ETA2);CULLIN-ASSOCIATED AND NEDDYLATION DISSOCIATED 1 (ATCAND1);CULLIN-ASSOCIATED AND NEDDYLATION DISSOCIATED (CAND1);HEMIVENATA (HVE); (TIP120)
AT2G02850	AT2G02850.1	Encodes plantacyanin one of blue copper proteins. Involved in anther development and pollination. Expressed in the transmitting tract of the pistil.	protein_coding	PLANTACYANIN (ARPN)	PLANTACYANIN (ARPN)
AT2G02930	AT2G02930.1	Encodes glutathione transferase belonging to the phi class of GSTs. Naming convention according to Wagner et al. (2002).	protein_coding	GLUTATHIONE S-TRANSFERASE F3 (GSTF3)	GLUTATHIONE S-TRANSFERASE F3 (ATGSTF3);GLUTATHIONE S-TRANSFERASE F3 (GSTF3);GLUTATHIONE S-TRANSFERASE 16 (GST16)
AT2G03510	AT2G03510.1	SPFH/Band 7/PHB domain-containing membrane-associated protein family;(source:Araport11)	protein_coding
AT2G04030	AT2G04030.1	Encodes a chloroplast-targeted 90-kDa heat shock protein located in the stroma involved in red-light mediated deetiolation response and crucial for protein import into the chloroplast stroma. Mutants are resistant to chlorate, have elongated hypocotyls in light, and affect the expression of NR2, CAB, and RBCS but NOT NR1 and NiR.	protein_coding	(CR88)	EMBRYO DEFECTIVE 1956 (emb1956);HEAT SHOCK PROTEIN 90.5 (HSP90.5);HEAT SHOCK PROTEIN 88.1 (Hsp88.1);HEAT SHOCK PROTEIN 90.5 (AtHsp90.5); (ATHSP90C); (CR88)
AT2G04390	AT2G04390.1	Ribosomal S17 family protein;(source:Araport11)	protein_coding
AT2G04520	AT2G04520.1	Nucleic acid-binding, OB-fold-like protein;(source:Araport11)	protein_coding
AT2G05710	AT2G05710.1	Encodes an aconitase that can catalyze the conversion of citrate to isocitrate through a cis-aconitate intermediate, indicating that it may participate in the TCA cycle and other primary metabolic pathways. The protein is believed to accumulate in the mitochondria and the cytosol. It affects CSD2 (At2g28190 - a superoxide dismutase) transcript levels and may play a role in the response to oxidati…	protein_coding	ACONITASE 3 (ACO3)	ACONITASE 3 (ACO3)
AT2G05830	AT2G05830.1	Encodes a 5-methylthioribose-1-phosphate isomerase.	protein_coding	5-METHYLTHIORIBOSE KINASE 1 (MTI1)	5-METHYLTHIORIBOSE-1-PHOSPHATE-ISOMERASE1 (MTI1);5-METHYLTHIORIBOSE KINASE 1 (MTI1)
AT2G05840	AT2G05840.1	Encodes 20S proteasome subunit PAA2 (PAA2).	protein_coding	20S PROTEASOME SUBUNIT PAA2 (PAA2)	20S PROTEASOME SUBUNIT PAA2 (PAA2)
AT2G05920	AT2G05920.1	Subtilase family protein;(source:Araport11)	protein_coding	SUBTILASE 1.8 (SBT1.8)	SUBTILASE 1.8 (SBT1.8)
AT2G05990	AT2G05990.1	Encodes enoyl-ACP reductase a component of the fatty acid synthase complex. A reduced function mutation in this gene, mod1, was found in a screen for premature cell death mutants. Mutant plants have reduced lipid level and pleiotropic morphological defects, including chlorotic and abnormally shaped leaves. The mRNA is cell-to-cell mobile.	protein_coding	MOSAIC DEATH 1 (MOD1)	MOSAIC DEATH 1 (MOD1);ENOYL-ACP REDUCTASE 1 (ENR1)
AT2G07698	AT2G07698.1	ATPase, F1 complex, alpha subunit protein;(source:Araport11)	protein_coding
AT2G07707	AT2G07707.1	Plant mitochondrial ATPase, F0 complex, subunit 8 protein;(source:Araport11)	protein_coding
AT2G07727	AT2G07727.1	cytochrome b;(source:Araport11)	protein_coding
AT2G09990	AT2G09990.1	Ribosomal protein S5 domain 2-like superfamily protein;(source:Araport11)	protein_coding
AT2G14120	AT2G14120.3	Encodes a dynamin related protein. DRPs are self-assembling GTPasse involved in fission and fusion of membranes. DRP3B functions in mitochondrion and peroxisome fission in combination with DRP3A.	protein_coding	DYNAMIN RELATED PROTEIN (DRP3B)	DYNAMIN RELATED PROTEIN (DRP3B)
AT2G14170	AT2G14170.1	Arabidopsis thaliana methylmalonate-semialdehyde dehydrogenase	protein_coding	ALDEHYDE DEHYDROGENASE 6B2 (ALDH6B2)	ALDEHYDE DEHYDROGENASE 6B2 (ALDH6B2)
AT2G14720	AT2G14720.1	encodes a vacuolar sorting receptor	protein_coding	VACUOLAR SORTING RECEPTOR 4 (VSR4)	VACUOLAR SORTING RECEPTOR 2 (VSR-2);VACUOLAR SORTING RECEPTOR 4 (VSR4); (MTV4);BINDING PROTEIN OF 80 KDA 2;1 (BP80-2;1);VACUOLAR SORTING RECEPTOR 2;1 (VSR2;1)
AT2G14740	AT2G14740.1	Encodes a vacuolar sorting receptor that participates in vacuolar sorting in vegetative tissues and in seeds. The mRNA is cell-to-cell mobile.	protein_coding	VACULOLAR SORTING RECEPTOR 3 (VSR3)	VACULOLAR SORTING RECEPTOR 3 (ATVSR3);VACUOLAR SORTING RECEPTOR 3 (VSR3); (UXS2);BINDING PROTEIN OF 80 KDA 2;2 (BP80-2;2);VACULOLAR SORTING RECEPTOR 3 (VSR3);VACUOLAR SORTING RECEPTOR 2;2 (VSR2;2)
AT2G15010	AT2G15010.1	Predicted to encode a PR (pathogenesis-related) protein. Belongs to the plant thionin (PR-13) family with the following members: At1g66100, At5g36910, At1g72260, At2g15010, At1g12663, At1g12660.	protein_coding
AT2G16570	AT2G16570.1	Amidophosphoribosyltransferase (ATase: EC 2.4.2.14) is a key enzyme in the pathway of purine nucleotide biosynthesis	protein_coding	GLN PHOSPHORIBOSYL PYROPHOSPHATE AMIDOTRANSFERASE 1 (ASE1)	(ATASE);GLN PHOSPHORIBOSYL PYROPHOSPHATE AMIDOTRANSFERASE 1 (ASE1);GLN PHOSPHORIBOSYL PYROPHOSPHATE AMIDOTRANSFERASE 1 (ATASE1)
AT2G16600	AT2G16600.1	Encodes cytosolic cyclophilin ROC3. The mRNA is cell-to-cell mobile.	protein_coding	ROTAMASE CYP 3 (ROC3)	ROTAMASE CYP 3 (ROC3);CYCLOPHILIN 19 (CYP19); (ATCYP19-1)
AT2G17200	AT2G17200.1	Encodes a ubiquitin receptor protein that specifically associates with PEX2 and PEX12.	protein_coding	(DSK2B)	(DSK2); (DSK2B)
AT2G17265	AT2G17265.1	Encodes a homoserine kinase (HSK) which produces O-phospho-L-homoserine (HserP), a compound at the branching point of methionine and threonine biosynthesis. HSK is found in the stromal fraction of chloroplasts. Mutation of this gene results in higher level of the amino acid homoserine and resistance to downy mildew pathogen Hyaloperonospora arabidopsidis.	protein_coding	HOMOSERINE KINASE (HSK)	HOMOSERINE KINASE (HSK);DOWNY MILDEW RESISTANT 1 (DMR1)
AT2G17360	AT2G17360.1	Ribosomal protein S4 (RPS4A) family protein;(source:Araport11)	protein_coding
AT2G17420	AT2G17420.1	NADPH-dependent thioredoxin reductase, major cytosolic isoform The mRNA is cell-to-cell mobile.	protein_coding	NADPH-DEPENDENT THIOREDOXIN REDUCTASE A (NTRA)	NADPH-DEPENDENT THIOREDOXIN REDUCTASE A (NTRA);NADPH-DEPENDENT THIOREDOXIN REDUCTASE 2 (NTR2);THIOREDOXIN REDUCTASE A (ATNTRA)
AT2G17630	AT2G17630.1	Pyridoxal phosphate (PLP)-dependent transferases superfamily protein;(source:Araport11)	protein_coding	PHOSPHOSERINE AMINOTRANSFERASE 2 (PSAT2)	PHOSPHOSERINE AMINOTRANSFERASE 2 (PSAT2)
AT2G17840	AT2G17840.1	Identified as drought-inducible gene by differential hybridization. Upregulated by high light, drought, cold and salt stress determined by microarray analysis.	protein_coding	EARLY-RESPONSIVE TO DEHYDRATION 7 (ERD7)	EARLY-RESPONSIVE TO DEHYDRATION 7 (ERD7)
AT2G17870	AT2G17870.1	Encodes COLD SHOCK DOMAIN PROTEIN 3 (CSP3), involved in the acquisition of freezing tolerance.	protein_coding	COLD SHOCK DOMAIN PROTEIN 3 (CSP3)	COLD SHOCK DOMAIN PROTEIN 3 (CSP3);ARABIDOPSIS COLD SHOCK DOMAIN PROTEIN 3 (ATCSP3)
AT2G18020	AT2G18020.1	Ribosomal protein L2 family;(source:Araport11)	protein_coding	EMBRYO DEFECTIVE 2296 (EMB2296)	EMBRYO DEFECTIVE 2296 (EMB2296)
AT2G18110	AT2G18110.1	Translation elongation factor EF1B/ribosomal protein S6 family protein;(source:Araport11)	protein_coding
AT2G18340	AT2G18340.1	late embryogenesis abundant domain-containing protein / LEA domain-containing protein;(source:Araport11)	protein_coding
AT2G18370	AT2G18370.1	Predicted to encode a PR (pathogenesis-related) protein. Belongs to the lipid transfer protein (PR-14) family with the following members: At2g38540/LTP1, At2g38530/LTP2, At5g59320/LTP3, At5g59310/LTP4, At3g51600/LTP5, At3g08770/LTP6, At2g15050/LTP7, At2g18370/LTP8, At2g15325/LTP9, At5g01870/LTP10, At4g33355/LTP11, At3g51590/LTP12, At5g44265/LTP13, At5g62065/LTP14, At4g08530/LTP15.	protein_coding
AT2G18540	AT2G18540.1	RmlC-like cupins superfamily protein;(source:Araport11)	protein_coding
AT2G18570	AT2G18570.1	UDP-Glycosyltransferase superfamily protein;(source:Araport11)	protein_coding
AT2G18740	AT2G18740.1	Small nuclear ribonucleoprotein family protein;(source:Araport11)	protein_coding
AT2G18960	AT2G18960.1	Encodes a plasma membrane proton ATPase. Mutants have a reduced ability to close their stomata in response to drought and are affected in stomatal but not seed responsiveness to ABA. The mRNA is cell-to-cell mobile.	protein_coding	H(+)-ATPASE 1 (HA1)	H(+)-ATPASE 1 (AHA1);H(+)-ATPASE 1 (HA1);OPEN STOMATA 2 (OST2);PLASMA MEMBRANE PROTON ATPASE (PMA)
AT2G19520	AT2G19520.1	Controls flowering.	protein_coding	(FVE)	(ATMSI4); (NFC04); (NFC4); (ACG1); (FVE);MULTICOPY SUPPRESSOR OF IRA1 4 (MSI4)
AT2G19730	AT2G19730.1	Ribosomal L28e protein family;(source:Araport11)	protein_coding
AT2G19750	AT2G19750.1	Ribosomal protein S30 family protein;(source:Araport11)	protein_coding
AT2G19900	AT2G19900.1	The malic enzyme (EC 1.1.1.40) encoded by AtNADP-ME1 is expressed in response to developmental and cell-specific signals. The enzyme is active in vitro and appears to function as a homohexamer or homooctamer. It is believed to be a cytosolic protein.	protein_coding	NADP-MALIC ENZYME 1 (NADP-ME1)	NADP-MALIC ENZYME 1 (NADP-ME1);ARABIDOPSIS THALIANA NADP-MALIC ENZYME 1 (ATNADP-ME1)
AT2G20140	AT2G20140.1	Encodes one of the two RPT2 (26S proteasome subunit RPT2) paralogs: RPT2a (At4g29040) and RPT2b (At2g20140). RPT2b can not complement the rpt2a mutant phenotype. rpt2a rpt2b double mutants are embryo lethal.	protein_coding	REGULATORY PARTICLE AAA-ATPASE 2B (RPT2b)	REGULATORY PARTICLE AAA-ATPASE 2B (RPT2b)
AT2G20420	AT2G20420.1	ATP citrate lyase (ACL) family protein;(source:Araport11)	protein_coding
AT2G20450	AT2G20450.1	Ribosomal protein L14;(source:Araport11)	protein_coding
AT2G20530	AT2G20530.1	prohibitin 6;(source:Araport11)	protein_coding	PROHIBITIN 6 (PHB6)	PROHIBITIN 6 (PHB6);PROHIBITIN 6 (ATPHB6)
AT2G20580	AT2G20580.1	encoding the RPN subunits of the 26S proteasome The mRNA is cell-to-cell mobile.	protein_coding	26S PROTEASOME REGULATORY SUBUNIT S2 1A (RPN1A)	26S PROTEASOME REGULATORY SUBUNIT S2 1A (ATRPN1A);26S PROTEASOME REGULATORY SUBUNIT S2 1A (RPN1A)
AT2G20760	AT2G20760.1	Clathrin light chain protein;(source:Araport11)	protein_coding
AT2G20990	AT2G20990.3	Encodes an endoplasmic reticulum and plasma membrane localized protein with similarity to synaptotagmins, a class of membrane trafficking proteins. SYT1 is expressed in all tissues. Loss of function mutations show hypersensitivity to NaCl and electrolyte leakage from the plasma membrane. SYT1 also affects calcium dependent freezing tolerance and mechanical stress response. Regulates endocytosis e…	protein_coding	SYNAPTOTAGMIN A (SYTA)	(ATSYT1);SYNAPTOTAGMIN A (SYTA)
AT2G21060	AT2G21060.1	Glycine-rich protein (AtGRP2b). Also named as CSP4 (cold shock domain protein 4) containing a well conserved cold shock domain (CSD) and glycine-rich motifs interspersed by two retroviral-like CCHC zinc fingers. AtCSP4 is expressed in all tissues but accumulates in reproductive tissues and those undergoing cell divisions. Overexpression of AtCSP4 reduces silique length and induces embryo lethalit…	protein_coding	GLYCINE-RICH PROTEIN 2B (GRP2B)	COLD SHOCK DOMAIN PROTEIN 4 (ATCSP4);GLYCINE-RICH PROTEIN 2B (GRP2B);GLYCINE-RICH PROTEIN 2B (ATGRP2B)
AT2G21130	AT2G21130.1	Cyclophilin-like peptidyl-prolyl cis-trans isomerase family protein;(source:Araport11)	protein_coding
AT2G21160	AT2G21160.1	Translocon-associated protein (TRAP), alpha subunit;(source:Araport11)	protein_coding
AT2G21170	AT2G21170.1	Encodes a plastidic triose phosphate isomerase. Mutants with reduced pdTPI levels have difficulty transitioning from heterotrophic to autotrophic growth. The related phenotypes, such as chlorosis in light-grown seedlings may result from an accumulation of dihydroxyacetone phosphate (DHAP) and methylglyoxal (MG) in these mutants. Both splice variants appear to be expressed, but the At2g21170.2 var…	protein_coding	TRIOSEPHOSPHATE ISOMERASE (TIM)	PLASTID ISOFORM TRIOSE PHOSPHATE ISOMERASE (PDTPI);TRIOSEPHOSPHATE ISOMERASE (TIM)
AT2G21250	AT2G21250.1	NAD(P)-linked oxidoreductase superfamily protein;(source:Araport11)	protein_coding
AT2G21260	AT2G21260.1	NAD(P)-linked oxidoreductase superfamily protein;(source:Araport11)	protein_coding
AT2G21270	AT2G21270.3	ubiquitin fusion degradation 1;(source:Araport11)	protein_coding	UBIQUITIN FUSION DEGRADATION 1 (UFD1)	UBIQUITIN FUSION DEGRADATION 1 (UFD1)
AT2G21330	AT2G21330.1	fructose-bisphosphate aldolase 1;(source:Araport11)	protein_coding	FRUCTOSE-BISPHOSPHATE ALDOLASE 1 (FBA1)	FRUCTOSE-BISPHOSPHATE ALDOLASE 1 (FBA1); (ATFBA1)
AT2G21390	AT2G21390.1	Coatomer, alpha subunit;(source:Araport11)	protein_coding
AT2G21410	AT2G21410.1	Vacuolar proton ATPase subunit VHA-a isoform 2. Localized in the tonoplast. Required for efficient nutrient storage but not for sodium accumulation.	protein_coding	VACUOLAR PROTON ATPASE A2 (VHA-A2)	VACUOLAR PROTON ATPASE A2 (VHA-A2)
AT2G21490	AT2G21490.1	dehydrin LEA;(source:Araport11)	protein_coding	DEHYDRIN LEA (LEA)	DEHYDRIN LEA (LEA)
AT2G21580	AT2G21580.1	Ribosomal protein S25 family protein;(source:Araport11)	protein_coding
AT2G21660	AT2G21660.1	Encodes a small glycine-rich RNA binding protein that is part of a negative-feedback loop through which AtGRP7 regulates the circadian oscillations of its own transcript. Gene expression is induced by cold. GRP7 appears to promote stomatal opening and reduce tolerance under salt and dehydration stress conditions, but, promotes stomatal closing and thereby increases stress tolerance under conditio…	protein_coding	RNA-BINDING GLYCINE-RICH PROTEIN A3 (RBGA3)	GLYCINE RICH PROTEIN 7 (ATGRP7);"COLD, CIRCADIAN RHYTHM, AND RNA BINDING 2" (CCR2);RNA-BINDING GLYCINE-RICH PROTEIN A3 (RBGA3);GLYCINE-RICH RNA-BINDING PROTEIN 7 (GRP7);GLYCINE-RICH RNA-BINDING PROTEIN 7 (GR-RBP7)
AT2G21720	AT2G21720.1	ArgH (DUF639);(source:Araport11)	protein_coding
AT2G21820	AT2G21820.1	seed maturation protein;(source:Araport11)	protein_coding
AT2G21870	AT2G21870.1	Encodes the FAd subunit of mitochondrial F1F0-ATP synthase. Essential for pollen formation.	protein_coding	MALE GAMETOPHYTE DEFECTIVE 1 (MGP1)	MALE GAMETOPHYTE DEFECTIVE 1 (MGP1)
AT2G22170	AT2G22170.1	Lipase/lipooxygenase, PLAT/LH2 family protein;(source:Araport11)	protein_coding	PLAT DOMAIN PROTEIN 2 (PLAT2)	PLAT DOMAIN PROTEIN 2 (PLAT2)
AT2G22230	AT2G22230.1	Thioesterase superfamily protein;(source:Araport11)	protein_coding
AT2G22240	AT2G22240.1	** Referred to as MIPS1 in Mitsuhashi et al 2008. Myo-inositol-1-phosphate synthase isoform 2. Expressed in leaf, root and silique. Immunolocalization experiments with an antibody recognizing MIPS1, MIPS2, and MIPS3 showed endosperm localization.	protein_coding	MYO-INOSITOL-1-PHOSPHATE SYNTHASE 2 (MIPS2)	MYO-INOSITOL-1-PHOSPHATE SYNTHASE 1 (MIPS1);MYO-INOSITOL-1-PHOSPHATE SYNTHASE 1 (ATMIPS1);INOSITOL 3-PHOSPHATE SYNTHASE 2 (ATIPS2);MYO-INOSITOL-1-PHOSPHATE SYNTHASE 2 (MIPS2);MYO-INOSITOL-1-PHOSTPATE SYNTHASE 2 (ATMIPS2)
AT2G22780	AT2G22780.1	encodes an peroxisomal NAD-malate dehydrogenase that is involved in fatty acid beta-oxidation through providing NAD to the process of converting fatty acyl CoA to acetyl CoA.	protein_coding	PEROXISOMAL NAD-MALATE DEHYDROGENASE 1 (PMDH1)	PEROXISOMAL NAD-MALATE DEHYDROGENASE 1 (PMDH1)
AT2G23110	AT2G23110.1	Late embryogenesis abundant protein, group 6;(source:Araport11)	protein_coding
AT2G23120	AT2G23120.1	Late embryogenesis abundant protein, group 6;(source:Araport11)	protein_coding
AT2G23350	AT2G23350.1	polyadenylate-binding protein, putative / PABP, putative.Member of the Class II family of PABP proteins. Highly and ubiquitously expressed. The mRNA is cell-to-cell mobile.	protein_coding	POLY(A) BINDING PROTEIN 4 (PAB4)	POLY(A) BINDING PROTEIN 4 (PABP4);POLY(A) BINDING PROTEIN 4 (PAB4)
AT2G23550	AT2G23550.1	Encodes a protein predicted to act as a carboxylesterase. It has similarity to the SABP2 methyl salicylate esterase from tobacco but no enzymatic activity has been identified for this protein.	protein_coding	METHYL ESTERASE 6 (MES6)	METHYL ESTERASE 6 (ATMES6);DETOXIFICATION 18 (DTX18);ALPHA/BETA FOLD HYDROLASE/ESTERASE 1 (ABE1);METHYL ESTERASE 6 (MES6)
AT2G23640	AT2G23640.1	Encodes RTNLB13, a reticulon protein integral to the endoplasmic reticulum (ER) membrane that have the ability to shape the ER into tubules.	protein_coding	RETICULAN LIKE PROTEIN B13 (RTNLB13)	RETICULAN LIKE PROTEIN B13 (RTNLB13)
AT2G24200	AT2G24200.1	Cytosol aminopeptidase family protein;(source:Araport11)	protein_coding	LEUCYL AMINOPEPTIDASE 1 (LAP1)	(ATLAP1);LEUCYL AMINOPEPTIDASE 1 (LAP1)
AT2G24270	AT2G24270.4	Encodes a protein with non-phosphorylating NADP-dependent glyceraldehyde-3-phosphate dehydrogenase activity. The activity of the enzyme was determined from leaf extracts; the enzyme has not been purified to confirm activity.	protein_coding	ALDEHYDE DEHYDROGENASE 11A3 (ALDH11A3)	ALDEHYDE DEHYDROGENASE 11A3 (ALDH11A3)
AT2G24280	AT2G24280.1	alpha/beta-Hydrolases superfamily protein;(source:Araport11)	protein_coding
AT2G24420	AT2G24420.1	DNA repair ATPase-like protein;(source:Araport11)	protein_coding
AT2G24580	AT2G24580.1	FAD-dependent oxidoreductase family protein;(source:Araport11)	protein_coding
AT2G24940	AT2G24940.1	membrane-associated progesterone binding protein 2;(source:Araport11)	protein_coding	MEMBRANE-ASSOCIATED PROGESTERONE BINDING PROTEIN 2 (MAPR2)	MEMBRANE-ASSOCIATED PROGESTERONE BINDING PROTEIN 2 (MAPR2);MEMBRANE-ASSOCIATED PROGESTERONE BINDING PROTEIN 2 (AtMAPR2)
AT2G25280	AT2G25280.1	AmmeMemoRadiSam system protein B;(source:Araport11)	protein_coding
AT2G25770	AT2G25770.1	Polyketide cyclase/dehydrase and lipid transport superfamily protein;(source:Araport11)	protein_coding
AT2G25890	AT2G25890.1	Oleosin family protein;(source:Araport11)	protein_coding
AT2G25970	AT2G25970.1	KH domain-containing protein;(source:Araport11)	protein_coding
AT2G26010	AT2G26010.1	Predicted to encode a PR (pathogenesis-related) protein. Belongs to the plant defensin (PDF) family with the following members: At1g75830/PDF1.1, At5g44420/PDF1.2a, At2g26020/PDF1.2b, At5g44430/PDF1.2c, At2g26010/PDF1.3, At1g19610/PDF1.4, At1g55010/PDF1.5, At2g02120/PDF2.1, At2g02100/PDF2.2, At2g02130/PDF2.3, At1g61070/PDF2.4, At5g63660/PDF2.5, At2g02140/PDF2.6, At5g38330/PDF3.1 and At4g30070/PDF…	protein_coding	PLANT DEFENSIN 1.3 (PDF1.3)	PLANT DEFENSIN 1.3 (PDF1.3)
AT2G26080	AT2G26080.1	glycine decarboxylase P-protein 2;(source:Araport11)	protein_coding	GLYCINE DECARBOXYLASE P-PROTEIN 2 (GLDP2)	GLYCINE DECARBOXYLASE P-PROTEIN 2 (GLDP2);GLYCINE DECARBOXYLASE P-PROTEIN 2 (AtGLDP2)
AT2G26140	AT2G26140.1	Encodes an FtsH protease that is localized to the mitochondrion. Loss of function results in increased determinacy of the meristem that is exacerbated when plants are grown at higher temperatures.	protein_coding	FTSH PROTEASE 4 (ftsh4)	(ATFTSH4);FTSH PROTEASE 4 (ftsh4)
AT2G26250	AT2G26250.1	epidermis-specific, encodes KCS10, a putative 3-ketoacyl-CoA synthase. probably involved in the synthesis of long-chain lipids found in the cuticle.	protein_coding	3-KETOACYL-COA SYNTHASE 10 (KCS10)	3-KETOACYL-COA SYNTHASE 10 (KCS10);FIDDLEHEAD (FDH)
AT2G26740	AT2G26740.1	Encodes a soluble epoxide hydrolase whose expression is induced by auxin and water stress.	protein_coding	SOLUBLE EPOXIDE HYDROLASE (SEH)	SOLUBLE EPOXIDE HYDROLASE (SEH);SOLUBLE EPOXIDE HYDROLASE (ATSEH)
AT2G27020	AT2G27020.1	Encodes 20S proteasome alpha 7 subunit PAG1.	protein_coding	20S PROTEASOME ALPHA SUBUNIT G1 (PAG1)	20S PROTEASOME ALPHA SUBUNIT G1 (PAG1)
AT2G27030	AT2G27030.3	encodes a calmodulin that has higher affinity to kinesin-like calmodulin binding motor protein than CAM4 or CAM6. The mRNA is cell-to-cell mobile.	protein_coding	CALMODULIN 5 (CAM5)	CALMODULIN 5 (CAM5)
AT2G27040	AT2G27040.1	AGO4 is a member of a class of PAZ/PIWI domain containing proteins involved in siRNA mediated gene silencing.Loss of function mutations have reduced site specific CpNpG and CpHpH methylation and increased susceptibility to bacterial pathogens including Tobacco rattle virus.	protein_coding	ARGONAUTE 4 (AGO4)	ARGONAUTE 4 (AGO4);OVEREXPRESSOR OF CATIONIC PEROXIDASE 11 (OCP11)
AT2G27510	AT2G27510.1	ferredoxin 3;(source:Araport11)	protein_coding	FERREDOXIN 3 (FD3)	FERREDOXIN 3 (FD3);FERREDOXIN 3 (ATFD3)
AT2G27530	AT2G27530.1	Encodes ribosomal protein L10aP. Identified in a screen for enhancers of as1. as1/pgy double mutants show defects in leaf vascular patterning and adaxial cell fate. Double mutant analysis indicates pgy genes function in the same pathway as REV, KAN1 and KAN2.	protein_coding	PIGGYBACK1 (PGY1)	PIGGYBACK1 (PGY1)
AT2G27710	AT2G27710.1	60S acidic ribosomal protein family;(source:Araport11)	protein_coding
AT2G27720	AT2G27720.2	60S acidic ribosomal protein family;(source:Araport11)	protein_coding
AT2G27860	AT2G27860.1	Encodes UDP-d-apiose/UDP-d-xylose synthase that requires NAD+ for enzymatic activity and is strongly inhibited by UDP-d-galacturonate.	protein_coding	UDP-D-APIOSE/UDP-D-XYLOSE SYNTHASE 1 (AXS1)	UDP-D-APIOSE/UDP-D-XYLOSE SYNTHASE 1 (AXS1)
AT2G28000	AT2G28000.1	Encodes chaperonin-60 alpha, a molecular chaperone involved in Rubisco folding. Mutants display aberrant chloroplast and embryo development. The mRNA is cell-to-cell mobile.	protein_coding	CHAPERONIN-60ALPHA (CPN60A)	CHAPERONIN-60ALPHA (CPN60A);CHLOROPLAST CHAPERONIN 60ALPHA (CH-CPN60A);SCHLEPPERLESS (SLP);CHAPERONIN-60ALPHA1 (CPN60ALPHA1)
AT2G28190	AT2G28190.1	Encodes a chloroplastic copper/zinc superoxide dismutase CSD2 that can detoxify superoxide radicals. Its expression is affected by miR398-directed mRNA cleavage. Activation depends totally on CCS. Overexpression of a miR398-resistant form of CSD2 leads to more dramatic improvements in stress (hight light, Cu2+ and methyl viologen) tolerance than overexpression of wild-type CSD2. The mRNA is cell-…	protein_coding	COPPER/ZINC SUPEROXIDE DISMUTASE 2 (CSD2)	COPPER/ZINC SUPEROXIDE DISMUTASE 2 (CSD2); (ATSOD2);SUPEROXIDE DISMUTASE 2 (SOD2);COPPER/ZINC SUPEROXIDE DISMUTASE 2 (CZSOD2)
AT2G28470	AT2G28470.1	putative beta-galactosidase (BGAL8 gene)	protein_coding	BETA-GALACTOSIDASE 8 (BGAL8)	BETA-GALACTOSIDASE 8 (BGAL8)
AT2G28490	AT2G28490.1	RmlC-like cupins superfamily protein;(source:Araport11)	protein_coding
AT2G28790	AT2G28790.1	Pathogenesis-related thaumatin superfamily protein;(source:Araport11)	protein_coding
AT2G29300	AT2G29300.2	NAD(P)-binding Rossmann-fold superfamily protein;(source:Araport11)	protein_coding
AT2G29450	AT2G29450.1	Encodes a member of the TAU glutathione S-transferase gene family. Gene expression is induced by exposure to auxin, pathogen and herbicides. Naming convention according to Wagner et al. (2002)	protein_coding	GLUTATHIONE S-TRANSFERASE TAU 5 (GSTU5)	GLUTATHIONE S-TRANSFERASE TAU 5 (ATGSTU5);GLUTATHIONE S-TRANSFERASE TAU 5 (GSTU5); (AT103-1A);ARABIDOPSIS THALIANA GLUTATHIONE S-TRANSFERASE TAU 1 (ATGSTU1)
AT2G29500	AT2G29500.1	HSP20-like chaperones superfamily protein;(source:Araport11)	protein_coding
AT2G29550	AT2G29550.1	Encodes a beta-tubulin that is expressed in leaves, roots and flowers.	protein_coding	TUBULIN BETA-7 CHAIN (TUB7)	TUBULIN BETA 7 (TBB7);TUBULIN BETA-7 CHAIN (TUB7)
AT2G30050	AT2G30050.1	transducin family protein / WD-40 repeat family protein;(source:Araport11)	protein_coding
AT2G30110	AT2G30110.1	Encodes a ubiquitin-activating enzyme (E1), involved in the first step in conjugating multiple ubiquitins to proteins targeted for degradation. Gene is expressed in most tissues examined. Mutant is able to revert the constitutive defense responses phenotype of snc1, which indicates the gene is involved in defense response. It also indicates that ubiquitination plays a role in plant defense signal…	protein_coding	UBIQUITIN-ACTIVATING ENZYME 1 (UBA1)	UBIQUITIN-ACTIVATING ENZYME 1 (UBA1);MODIFIER OF SNC1 5 (MOS5);UBIQUITIN-ACTIVATING ENZYME 1 (ATUBA1)
AT2G30200	AT2G30200.1	EMBRYO DEFECTIVE 3147;(source:Araport11)	protein_coding	EMBRYO DEFECTIVE 3147 (EMB3147)	EMBRYO DEFECTIVE 3147 (EMB3147)
AT2G30860	AT2G30860.1	Encodes glutathione transferase belonging to the phi class of GSTs. Naming convention according to Wagner et al. (2002).	protein_coding	GLUTATHIONE S-TRANSFERASE PHI 9 (GSTF9)	GLUTATHIONE S-TRANSFERASE PHI 9 (ATGSTF9);GLUTATHIONE S-TRANSFERASE PHI 9 (GSTF9); (ATGSTF7); (GLUTTR)
AT2G30970	AT2G30970.1	ASPARTATE AMINOTRANSFERASE 1	protein_coding	ASPARTATE AMINOTRANSFERASE 1 (ASP1)	ASPARTATE AMINOTRANSFERASE 1 (ASP1)
AT2G31390	AT2G31390.1	pfkB-like carbohydrate kinase family protein;(source:Araport11)	protein_coding	FRUCTOKINASE 1 (FRK1)	FRUCTOKINASE 1 (FRK1)
AT2G31610	AT2G31610.1	Ribosomal protein S3 family protein;(source:Araport11)	protein_coding
AT2G31670	AT2G31670.1	Stress responsive alpha-beta barrel domain protein;(source:Araport11)	protein_coding	UP3 (UP3)	UP3 (UP3)
AT2G31985	AT2G31985.1	lipoprotein (DUF1264);(source:Araport11)	protein_coding
AT2G32060	AT2G32060.1	Ribosomal protein L7Ae/L30e/S12e/Gadd45 family protein;(source:Araport11)	protein_coding
AT2G32120	AT2G32120.1	heat-shock protein 70T-2;(source:Araport11)	protein_coding	HEAT-SHOCK PROTEIN 70T-2 (HSP70T-2)	HEAT-SHOCK PROTEIN 70T-2 (HSP70T-2)
AT2G32730	AT2G32730.1	26S proteasome regulatory complex, non-ATPase subcomplex, Rpn2/Psmd1 subunit;(source:Araport11)	protein_coding
AT2G32920	AT2G32920.1	Encodes a protein disulfide isomerase-like (PDIL) protein, a member of a multigene family within the thioredoxin (TRX) superfamily. Transcript levels for this gene are up-regulated in response to three different chemical inducers of ER stress (dithiothreitol, beta-mercaptoethanol, and tunicamycin). AtIRE1-2 does not appear to be required for this response, but the atbzip60 mutant has a diminished…	protein_coding	PDI-LIKE 2-3 (PDIL2-3)	PDI-LIKE 2-3 (ATPDIL2-3);PDI-LIKE 2-3 (PDIL2-3);ARABIDOPSIS THALIANA PROTEIN DISULFIDE ISOMERASE 9 (ATPDI9);PROTEIN DISULFIDE ISOMERASE 9 (PDI9)
AT2G33040	AT2G33040.1	gamma subunit of Mt ATP synthase;(source:Araport11)	protein_coding	GAMMA SUBUNIT OF MT ATP SYNTHASE (ATP3)	GAMMA SUBUNIT OF MT ATP SYNTHASE (ATP3)
AT2G33070	AT2G33070.3	Encodes a nitrile-specifier protein NSP2. NSP2 is one out of five (At3g16400/NSP1, At2g33070/NSP2, At3g16390/NSP3, At3g16410/NSP4 and At5g48180/NSP5) A. thaliana epithiospecifier protein (ESP) homologues that promote simple nitrile, but not epithionitrile or thiocyanate formation.	protein_coding	NITRILE SPECIFIER PROTEIN 2 (NSP2)	NITRILE SPECIFIER PROTEIN 2 (NSP2)
AT2G33150	AT2G33150.1	Encodes an organellar (peroxisome, glyoxysome) 3-ketoacyl-CoA thiolase, involved in fatty acid b-oxidation during germination and subsequent seedling growth. Mutants have defects in glyoxysomal fatty acid beta-oxidation. EC2.3.1.16 thiolase.	protein_coding	PEROXISOMAL 3-KETOACYL-COA THIOLASE 3 (PKT3)	PEROXISOMAL 3-KETOACYL-COA THIOLASE 3 (PKT3);PEROXISOME DEFECTIVE 1 (PED1);3-KETOACYL-COA THIOLASE 2 (KAT2);POTASSIUM CHANNEL IN ARABIDOPSIS THALIANA 2 (KAT2)
AT2G33210	AT2G33210.1	heat shock protein 60-2;(source:Araport11)	protein_coding	HEAT SHOCK PROTEIN 60-2 (HSP60-2)	HEAT SHOCK PROTEIN 60-2 (HSP60-2)
AT2G33220	AT2G33220.1	GRIM-19 protein;(source:Araport11)	protein_coding
AT2G33590	AT2G33590.1	Encodes a protein with homology to members of the dihydroflavonol-4-reductase (DFR) superfamily. The expression pattern of AtCRL1 indicates that CRL1 has a role in embryogenesis and seed germination. AtCRL1 is induced by ABA, drought and heat, and is highly expressed in seeds. The mRNA is cell-to-cell mobile.	protein_coding	CCR(CINNAMOYL COA:NADP OXIDOREDUCTASE)-LIKE 1 (CRL1)	(ATCRL1);CCR(CINNAMOYL COA:NADP OXIDOREDUCTASE)-LIKE 1 (CRL1)
AT2G33840	AT2G33840.1	Tyrosyl-tRNA synthetase, class Ib, bacterial/mitochondrial;(source:Araport11)	protein_coding
AT2G34040	AT2G34040.1	Apoptosis inhibitory protein 5 (API5);(source:Araport11)	protein_coding
AT2G34460	AT2G34460.1	NAD(P)-binding Rossmann-fold superfamily protein;(source:Araport11)	protein_coding
AT2G34480	AT2G34480.1	Encodes a nuclear localized member of the ribosomal L18ae/LX protein family. Loss of function mutations show reduced transmission through the gametophytes and embryo lethality.	protein_coding	(L18AB)	(L18AB)
AT2G34700	AT2G34700.1	Pollen Ole e 1 allergen and extensin family protein;(source:Araport11)	protein_coding
AT2G34740	AT2G34740.1	protein phosphatase 2C family protein;(source:Araport11)	protein_coding
AT2G34790	AT2G34790.1	Encodes a BBE-like enzyme that acts in monolignol metabolism by catalyzing the oxidation of aromatic allylic alcohols, such as coumaryl-, sinapyl-, and coniferyl alcohol, to the corresponding aldehydes.	protein_coding	MATERNAL EFFECT EMBRYO ARREST 23 (MEE23)	MATERNAL EFFECT EMBRYO ARREST 23 (MEE23);EMBRYO SAC DEVELOPMENT ARREST 28 (EDA28);BERBERINE BRIDGE ENZYME-LIKE 15 (ATBBE-LIKE 15)
AT2G35010	AT2G35010.1	thioredoxin O1;(source:Araport11)	protein_coding	THIOREDOXIN O1 (TO1)	THIOREDOXIN O1 (TO1);THIOREDOXIN O1 (ATO1)
AT2G35120	AT2G35120.1	Single hybrid motif superfamily protein;(source:Araport11)	protein_coding
AT2G35490	AT2G35490.1	Plastid-lipid associated protein PAP / fibrillin family protein;(source:Araport11)	protein_coding
AT2G35605	AT2G35605.1	SWIB/MDM2 domain superfamily protein;(source:Araport11)	protein_coding	(SWIB6)	(SWIB6)
AT2G36160	AT2G36160.1	Ribosomal protein S11 family protein;(source:Araport11)	protein_coding
AT2G36250	AT2G36250.1	Encodes one of two FtsZ proteins, tubulin-like proteins, in Arabidopsis. It is involved in chloroplast division.	protein_coding	(FTSZ2-1)	(ATFTSZ2-1); (FTSZ2-1)
AT2G36460	AT2G36460.1	Aldolase superfamily protein;(source:Araport11)	protein_coding	FRUCTOSE-BISPHOSPHATE ALDOLASE 6 (FBA6)	FRUCTOSE-BISPHOSPHATE ALDOLASE 6 (FBA6)
AT2G36530	AT2G36530.1	Involved in light-dependent cold tolerance and encodes an enolase. Protein is tyrosine-phosphorylated and its phosphorylation state is modulated in response to ABA in Arabidopsis thaliana seeds.	protein_coding	LOW EXPRESSION OF OSMOTICALLY RESPONSIVE GENES 2 (LOS2)	ENOLASE 2 (ENO2);LOW EXPRESSION OF OSMOTICALLY RESPONSIVE GENES 2 (LOS2);CYTOSOLIC ENOLASE (ENOC)
AT2G36580	AT2G36580.1	Pyruvate kinase family protein;(source:Araport11)	protein_coding
AT2G36620	AT2G36620.1	RPL24A encodes ribosomal protein L24, homolog of cytosolic RPL24, found in archaea and higher eukaryotes. Arabidopsis has two RPL24 homologs, RPL24A (AT2G36620) and RPL24B (AT3G53020).	protein_coding	RIBOSOMAL PROTEIN L24 (RPL24A)	RIBOSOMAL PROTEIN L24 (RPL24A)
AT2G36640	AT2G36640.1	Encodes putative phosphotyrosine protein belonging to late embryogenesis abundant (LEA) protein in group 3 that might be involved in maturation and desiccation tolerance of seeds. RFLP and CAPS mapping place it on chromosome 4 but the nucleotide sequence maps it to chromosome 2.	protein_coding	EMBRYONIC CELL PROTEIN 63 (ECP63)	EMBRYONIC CELL PROTEIN 63 (ECP63);EMBRYONIC CELL PROTEIN 63 (ATECP63)
AT2G36880	AT2G36880.1	methionine adenosyltransferase 3;(source:Araport11)	protein_coding	METHIONINE ADENOSYLTRANSFERASE 3 (MAT3)	METHIONINE ADENOSYLTRANSFERASE 3 (MAT3)
AT2G37020	AT2G37020.2	Translin family protein;(source:Araport11)	protein_coding
AT2G37220	AT2G37220.1	Encodes a chloroplast RNA binding protein. A substrate of the type III effector HopU1 (mono-ADP-ribosyltransferase). Protein is tyrosine-phosphorylated and its phosphorylation state is modulated in response to ABA in Arabidopsis thaliana seeds.	protein_coding
AT2G37620	AT2G37620.1	Member of the actin gene family. Expressed in mature pollen.	protein_coding	ACTIN 1 (ACT1)	ARABIDOPSIS ACTIN 1 (AAc1);ACTIN 1 (ACT1)
AT2G37660	AT2G37660.1	NAD(P)-binding Rossmann-fold superfamily protein;(source:Araport11)	protein_coding
AT2G37970	AT2G37970.1	SOUL heme-binding family protein;(source:Araport11)	protein_coding	(SOUL-1)	(SOUL-1); (ATHBP2);HAEM-BINDING PROTEIN 2 (HBP2)
AT2G38040	AT2G38040.1	encodes the carboxyltransferase alpha subunit of acetyl-CoA carboxylase, involved in de novo fatty acid biosynthesis	protein_coding	ACETYL CO-ENZYME A CARBOXYLASE CARBOXYLTRANSFERASE ALPHA SUBUNIT (CAC3)	ACETYL CO-ENZYME A CARBOXYLASE CARBOXYLTRANSFERASE ALPHA SUBUNIT (CAC3)
AT2G38230	AT2G38230.1	Encodes a protein predicted to function in tandem with PDX2 to form glutamine amidotransferase complex with involved in vitamin B6 biosynthesis. The mRNA is cell-to-cell mobile.	protein_coding	PYRIDOXINE BIOSYNTHESIS 1.1 (PDX1.1)	PYRIDOXINE BIOSYNTHESIS 1.1 (PDX1.1);ARABIDOPSIS THALIANA PYRIDOXINE BIOSYNTHESIS 1.1 (ATPDX1.1)
AT2G38270	AT2G38270.1	Encodes protein homologous to CXIP1. CXIP1 is a PICOT domain containing protein interacts with CAX1, a high capacity calcium transporter. However, CXP2 does not interact with CAX1 and only moderately activates another calcium transporter CAX4.	protein_coding	CAX-INTERACTING PROTEIN 2 (CXIP2)	CAX-INTERACTING PROTEIN 2 (CXIP2);GLUTAREDOXIN 16 (ATGRXS16);GLUTAREDOXIN 2 (ATGRX2)
AT2G38380	AT2G38380.1	Peroxidase superfamily protein;(source:Araport11)	protein_coding
AT2G38530	AT2G38530.1	Involved in lipid transfer between membranes and plays a role in maintaining the integrity of the cuticle-cell wall interface. Belongs to a family of Lipid transfer proteins. Sequence similarity to other plant/Arabidopsis LPT genes but highest similarity to LPT1. Stress and pathogen-inducible motifs found in the upstream region. Expressed in flower, leaves and siliques but absent in roots. Predic…	protein_coding	LIPID TRANSFER PROTEIN 2 (LTP2)	(ATLTPI-5);CELL GROWTH DEFECT FACTOR-3 (cdf3); (LP2);LIPID TRANSFER PROTEIN 2 (LTP2)
AT2G38540	AT2G38540.1	Non-specific lipid transfer protein. Binds calmodulin in a Ca2+-independent manner. Localized to the cell wall. Specifically expressed in L1 epidermal layer. Predicted to be a member of PR-14 pathogenesis-related protein family with the following members: At2g38540/LTP1, At2g38530/LTP2, At5g59320/LTP3, At5g59310/LTP4, At3g51600/LTP5, At3g08770/LTP6, At2g15050/LTP7, At2g18370/LTP8, At2g15325/LTP9,…	protein_coding	LIPID TRANSFER PROTEIN 1 (LP1)	LIPID TRANSFER PROTEIN 1 (LP1);LIPID TRANSFER PROTEIN 1 (LTP1);ARABIDOPSIS THALIANA LIPID TRANSFER PROTEIN 1 (ATLTP1); (ATLTPI-4)
AT2G38700	AT2G38700.1	Encodes mevalonate diphosphate decarboxylase, the enzyme that catalyzes the synthesis of isopentenyl diphosphate, used in sterol and isoprenoid biosynthesis. The protein appears to form a homodimeric complex. Incidentally, it was shown that the Arabidopsis MVD protein could also interact with its yeast homolog to form a heterodimer.	protein_coding	MEVALONATE DIPHOSPHATE DECARBOXYLASE 1 (MVD1)	(ATMDD1);MEVALONATE 5-DIPHOSPHATE DECARBOXYLASE 1 (MDD1); (ATMVD1);MEVALONATE DIPHOSPHATE DECARBOXYLASE 1 (MVD1)
AT2G39390	AT2G39390.1	Ribosomal L29 family protein;(source:Araport11)	protein_coding
AT2G39460	AT2G39460.1	Encodes a 60S ribosomal protein L23aA (AtrpL23aA). Paralog of RLPL23aB.	protein_coding	RIBOSOMAL PROTEIN L23AA (RPL23AA)	ARABIDOPSIS THALIANA RIBOSOMAL PROTEIN L23A (ATRPL23A);RIBOSOMAL PROTEIN L23A1 (RPL23A1);RIBOSOMAL PROTEIN L23AA (RPL23AA);RIBOSOMAL PROTEIN L23A (RPL23A)
AT2G39730	AT2G39730.1	Rubisco activase, a nuclear-encoded chloroplast protein that consists of two isoforms arising from alternative splicing in most plants. Required for the light activation of rubisco. Involved in jasmonate-induced leaf senescence.	protein_coding	RUBISCO ACTIVASE (RCA)	RUBISCO ACTIVASE (RCA)
AT2G39990	AT2G39990.1	translation initiation factor eIF2 p47 subunit homolog	protein_coding	EUKARYOTIC TRANSLATION INITIATION FACTOR 2 (EIF2)	EUKARYOTIC TRANSLATION INITIATION FACTOR 2 (EIF2);EUKARYOTIC TRANSLATION INITIATION FACTOR 3 SUBUNIT F (eIF3F);ARABIDOPSIS THALIANA EUKARYOTIC TRANSLATION INITIATION FACTOR 3 SUBUNIT F (AteIF3f)
AT2G40170	AT2G40170.1	Encodes a group 1 LEA gene that is activated by direct binding of ABI5 to its promoter and is involved in response to ABA. Is required for normal seed development. Involved in regulating the timing of desiccation tolerance and rate of water loss during seed maturation.	protein_coding	LATE EMBRYOGENESIS ABUNDANT 6 (GEA6)	ARABIDOPSIS EARLY METHIONINE-LABELLED 6 (ATEM6);EARLY METHIONINE-LABELLED 6 (EM6);LATE EMBRYOGENESIS ABUNDANT 6 (GEA6)
AT2G40290	AT2G40290.1	Encodes an eIF2alpha homolog that can be phosphorylated by GCN2 in vitro.	protein_coding
AT2G40510	AT2G40510.1	Ribosomal protein S26e family protein;(source:Araport11)	protein_coding
AT2G40660	AT2G40660.1	Nucleic acid-binding, OB-fold-like protein;(source:Araport11)	protein_coding
AT2G40840	AT2G40840.1	Encodes a cytosolic protein with transglucosidase and amylomaltase activity. It is an essential component of the pathway from starch to sucrose and cellular metabolism in leaves at night. The protein binds to heteroglycans and utilizes glucose, mannose and xylose as acceptors. Fucose and galactose can also act as acceptors but less efficiently than the previous three. It was also was also recentl…	protein_coding	DISPROPORTIONATING ENZYME 2 (DPE2)	DISPROPORTIONATING ENZYME 2 (DPE2)
AT2G40890	AT2G40890.1	encodes coumarate 3-hydroxylase (C3H), a P450-dependent monooxygenase. Involved in lignin biosynthesis and flavonoid biosynthesis. Also affects the biosynthesis of coumarins such as scopoletin and scopolin as a branching-out-pathway from the phenylpropanoid acid level.	protein_coding	CYTOCHROME P450, FAMILY 98, SUBFAMILY A, POLYPEPTIDE 3 (CYP98A3)	REDUCED EPIDERMAL FLUORESCENCE 8 (REF8);CYTOCHROME P450, FAMILY 98, SUBFAMILY A, POLYPEPTIDE 3 (CYP98A3)
AT2G41260	AT2G41260.2	Late-embryogenesis-abundant gene. Involved in the acquisition of desiccation tolerance during late phase of embryogenesis.	protein_coding	(M17)	(ATM17); (M17)
AT2G41530	AT2G41530.1	Encodes a protein with S-formylglutathione hydrolase activity.	protein_coding	S-FORMYLGLUTATHIONE HYDROLASE (SFGH)	ARABIDOPSIS THALIANA S-FORMYLGLUTATHIONE HYDROLASE (AtSFGH);S-FORMYLGLUTATHIONE HYDROLASE (SFGH)
AT2G41840	AT2G41840.1	Ribosomal protein S5 family protein;(source:Araport11)	protein_coding
AT2G42000	AT2G42000.2	AtMT4a is a member of Type 4 metallothionein (MT) genes. It is involved in the early develoment of the embryo and in the accumulation of metal ions especially Zn in the seeds.	protein_coding	ARABIDOPSIS THALIANA METALLOTHIONEIN 4A (ATMT4A)	ARABIDOPSIS THALIANA METALLOTHIONEIN 4A (ATMT4A)
AT2G42210	AT2G42210.2	Homologous to pea OEP16 and barley pPORA (OEP16), a member of Arabidopsis OEP16 family.	protein_coding	(OEP16-3)	(OEP16-3); (ATOEP16-3)
AT2G42500	AT2G42500.1	Encodes one of the isoforms of the catalytic subunit of protein phosphatase 2A: AT1G59830/PP2A-1, AT1G10430/PP2A-2, At2g42500/PP2A-3, At3g58500/PP2A-4 [Plant Molecular Biology (1993) 21:475-485 and (1994) 26:523-528; Note that in more recent publications, there is mixed use of gene names for PP2A-3 and PP2A-4 - some refer to At2g42500 as PP2A-3 and some as PP2A-4]. ACR4 phosphorylates the PROTEIN…	protein_coding	PROTEIN PHOSPHATASE 2A-3 (PP2A-3)	PROTEIN PHOSPHATASE 2A-4 (PP2A-4);PROTEIN PHOSPHATASE 2A-3 (PP2A-3)
AT2G42520	AT2G42520.1	P-loop containing nucleoside triphosphate hydrolases superfamily protein;(source:Araport11)	protein_coding
AT2G42560	AT2G42560.1	late embryogenesis abundant domain-containing protein / LEA domain-containing protein;(source:Araport11)	protein_coding	LATE EMBRYOGENESIS ABUNDANT 25 (LEA25)	LATE EMBRYOGENESIS ABUNDANT 25 (LEA25)
AT2G42590	AT2G42590.3	14-3-3 gene. Binds calcium and displays induced structural changes.	protein_coding	GENERAL REGULATORY FACTOR 9 (GRF9)	GENERAL REGULATORY FACTOR 9 (GRF9); (GRF14); (GF14 MU)
AT2G42600	AT2G42600.2	Encodes one of four Arabidopsis phosphoenolpyruvate carboxylase proteins.PPC1 and PPC2 are crucial for balancing carbon and nitrogen metabolism.	protein_coding	PHOSPHOENOLPYRUVATE CARBOXYLASE 2 (PPC2)	PHOSPHOENOLPYRUVATE CARBOXYLASE 2 (PPC2);PHOSPHOENOLPYRUVATE CARBOXYLASE 2 (ATPPC2)
AT2G42740	AT2G42740.1	encodes a cytosolic ribosomal protein L16, which is a constituent of 60S large ribosomal complex. Gene is expressed in root stele and anthers and expression is induced by auxin treatment.	protein_coding	RIBOSOMAL PROTEIN LARGE SUBUNIT 16A (RPL16A)	RIBOSOMAL PROTEIN LARGE SUBUNIT 16A (RPL16A)
AT2G42790	AT2G42790.1	Encodes a peroxisomal citrate synthase that is expressed throughout seedling and shoot development.	protein_coding	CITRATE SYNTHASE 3 (CSY3)	CITRATE SYNTHASE 3 (CSY3)
AT2G42910	AT2G42910.1	Phosphoribosyltransferase family protein;(source:Araport11)	protein_coding	PHOSPHORIBOSYL DIPHOSPHATE SYNTHASE 4 (PRS4)	PHOSPHORIBOSYL DIPHOSPHATE SYNTHASE 4 (PRS4); (ATPRS4)
AT2G43090	AT2G43090.1	One of three genes encoding the small subunit of isopropylmalate isomerase, a heterodimer consisting of a large and a small subunit. A function in both leucine biosynthesis and the first cycle of Met chain elongation has been demonstrated for this subunit. The mRNA is cell-to-cell mobile.	protein_coding	ISOPROPYLMALATE ISOMERASE SMALL SUBUNIT 1 (IPMI SSU1)	ISOPROPYLMALATE ISOMERASE SMALL SUBUNIT 1 (IPMI SSU1)
AT2G43460	AT2G43460.1	Ribosomal L38e protein family;(source:Araport11)	protein_coding
AT2G43520	AT2G43520.1	Encodes putative trypsin inhibitor protein which may function in defense against herbivory. Member of the defensin-like (DEFL) family.	protein_coding	TRYPSIN INHIBITOR PROTEIN 2 (TI2)	TRYPSIN INHIBITOR PROTEIN 2 (TI2);TRYPSIN INHIBITOR PROTEIN 2 (ATTI2)
AT2G43590	AT2G43590.1	Chitinase family protein;(source:Araport11)	protein_coding
AT2G43710	AT2G43710.2	Encodes a stearoyl-ACP desaturase, involved in fatty acid desaturation. The ssi2 mutants have increased 18:0 and reduced 18:1 fatty acids. Exogenous application of glycerol to wild type plants mimics the ssi2 mutant phenotype. The altered 18:1 fatty acid content in the ssi2 mutants has an impact on SA- and JA-mediated defense signaling. ssi2 mutants resulted in hyper-resistance to green peach aph…	protein_coding	SUPPRESSOR OF SA INSENSITIVE 2 (SSI2)	SUPPRESSOR OF SA INSENSITIVE 2 (SSI2); (ATSSI2);LESION DWARF MIMIC 1 (LDW1);FATTY ACID BIOSYNTHESIS 2 (FAB2)
AT2G43750	AT2G43750.1	Arabidopsis thaliana O-acetylserine (thiol) lyase (OAS-TL) isoform oasB, the key enzyme for fixation of inorganic sulfide. It catalyzes the formation of cysteine from O-acetylserine and inorganic sulfide. Required for pollen tube growth and/or fertilization.	protein_coding	O-ACETYLSERINE (THIOL) LYASE B (OASB)	O-ACETYLSERINE (THIOL) LYASE B (OASB);ARABIDOPSIS THALIANA CYSTEIN SYNTHASE-B (ATCS-B);CHLOROPLAST O-ACETYLSERINE SULFHYDRYLASE 1 (CPACS1);ARABIDOPSIS CYSTEINE SYNTHASE 1 (ACS1)
AT2G43820	AT2G43820.1	Encodes a nicotinate-O-glycosyltransferase. Induced by Salicylic acid, virus, fungus and bacteria. Also involved in the tryptophan synthesis pathway. Independent of NPR1 for their induction by salicylic acid. UGT74F1 transfers UDP:glucose to salicylic acid (forming a glucoside (SAG) and a glucose ester (SGE)), benzoic acid, and anthranilate in vitro. UGT74F2 shows a weak ability to catalyze the f…	protein_coding	UDP-GLUCOSYLTRANSFERASE 74F2 (UGT74F2)	(GT);UDP-GLUCOSYLTRANSFERASE 74F2 (UGT74F2);SALICYLIC ACID GLUCOSYLTRANSFERASE 1 (SAGT1);UDP-GLUCOSE:SALICYLIC ACID GLUCOSYLTRANSFERASE 1 (SGT1);ARABIDOPSIS THALIANA SALICYLIC ACID GLUCOSYLTRANSFERASE 1 (ATSAGT1)
AT2G44060	AT2G44060.1	Late embryogenesis abundant protein, group 2;(source:Araport11)	protein_coding	LATE EMBRYOGENESIS ABUNDANT 26 (LEA26)	LATE EMBRYOGENESIS ABUNDANT 26 (LEA26)
AT2G44100	AT2G44100.1	GDP dissociation inhibitor involved in vesicular membrane traffic	protein_coding	GUANOSINE NUCLEOTIDE DIPHOSPHATE DISSOCIATION INHIBITOR 1 (GDI1)	(AT-GDI1);GUANOSINE NUCLEOTIDE DIPHOSPHATE DISSOCIATION INHIBITOR 1 (GDI1);GUANOSINE NUCLEOTIDE DIPHOSPHATE DISSOCIATION INHIBITOR 1 (ATGDI1)
AT2G44120	AT2G44120.2	Ribosomal protein L30/L7 family protein;(source:Araport11)	protein_coding
AT2G44310	AT2G44310.1	Calcium-binding EF-hand family protein;(source:Araport11)	protein_coding
AT2G44350	AT2G44350.2	encodes a mitochrondrion targeted citrate synthase, the first enzyme of the tricarboxylic acid cycle, catalyzing the condensation of acetyl-CoA and oxaloacetate, finally yielding citrate and CoA.	protein_coding	(ATCS)	CITRATE SYNTHASE 4 (CSY4); (ATCS)
AT2G44450	AT2G44450.1	beta glucosidase 15;(source:Araport11)	protein_coding	BETA GLUCOSIDASE 15 (BGLU15)	BETA GLUCOSIDASE 15 (BGLU15)
AT2G44610	AT2G44610.1	Encodes a GTP-binding protein with similarity to yeast YPT6 . RAB6 can complement the yeast YTP mutant.	protein_coding	(RAB6A)	(ATRABH1B); (ATRAB6A); (RAB6A); (RAB6)
AT2G45140	AT2G45140.1	Encodes a Plant VAMP-Associated protein that localizes to the ER and binds to the sitosterol-binding protein ORP3a. The WFDE motif in ORP3a appears to be important for this direct interaction. Mutation of this motif causes ORP3a to relocalize to the Golgi and cytosol. The interaction between PVA12 and ORP3a does not appear to be sterol-dependent. The mRNA is cell-to-cell mobile.	protein_coding	PLANT VAP HOMOLOG 12 (PVA12)	PLANT VAP HOMOLOG 12 (PVA12)
AT2G45290	AT2G45290.1	Transketolase;(source:Araport11)	protein_coding	TRANSKETOLASE 2 (TKL2)	TRANSKETOLASE 2 (TKL2)
AT2G45510	AT2G45510.1	member of CYP704A	protein_coding	CYTOCHROME P450, FAMILY 704, SUBFAMILY A, POLYPEPTIDE 2 (CYP704A2)	CYTOCHROME P450, FAMILY 704, SUBFAMILY A, POLYPEPTIDE 2 (CYP704A2)
AT2G45710	AT2G45710.1	Zinc-binding ribosomal protein family protein;(source:Araport11)	protein_coding
AT2G46280	AT2G46280.1	Encodes a homolog of mammalian TGF-beta receptor interacting protein. Co-immunoprecipitates with BRI1 and can be phosphorylated in vitro by BRI1 at specific sites (Thr-14, Thr-89, and either Thr-197 or Ser-198). May therefore be a cytoplasmic BRI1 substrate and involved in brassinosteroid regulated plant growth and development.The encoded protein has two DWD motifs. It can bind to DDB1a in Y2H as…	protein_coding	TGF-BETA RECEPTOR INTERACTING PROTEIN 1 (TRIP-1)	TGF-BETA RECEPTOR INTERACTING PROTEIN 1 (TRIP-1); (TRIP1); (TIF3I1)
AT2G46520	AT2G46520.1	cellular apoptosis susceptibility protein, putative / importin-alpha re-exporter;(source:Araport11)	protein_coding
AT2G46750	AT2G46750.1	Encodes a homolog of rat L-gulono-1,4-lactone (L-GulL) oxidase that is involved in the biosynthesis of L-ascorbic acid.	protein_coding	L -GULONO-1,4-LACTONE ( L -GULL) OXIDASE 2 (GULLO2)	(ATGULLO2);L -GULONO-1,4-LACTONE ( L -GULL) OXIDASE 2 (GULLO2)
AT2G47110	AT2G47110.1	polyubiquitin gene The mRNA is cell-to-cell mobile.	protein_coding	UBIQUITIN 6 (UBQ6)	UBIQUITIN EXTENSION PROTEIN 6 (UBI6);UBIQUITIN 6 (UBQ6)
AT2G47120	AT2G47120.1	NAD(P)-binding Rossmann-fold superfamily protein;(source:Araport11)	protein_coding
AT2G47470	AT2G47470.1	Encodes a protein disulfide isomerase-like (PDIL) protein, a member of a multigene family within the thioredoxin (TRX) superfamily. Transcript levels for this gene are up-regulated in response to three different chemical inducers of ER stress (dithiothreitol, beta-mercaptoethanol, and tunicamycin). AtIRE1-2 does not appear to be required for this response, but the atbzip60 mutant has a diminished…	protein_coding	UNFERTILIZED EMBRYO SAC 5 (UNE5)	PDI-LIKE 2-1 (ATPDIL2-1);UNFERTILIZED EMBRYO SAC 5 (UNE5);ARABIDOPSIS THALIANA PROTEIN DISULFIDE ISOMERASE 11 (ATPDI11);PROTEIN DISULFIDE ISOMERASE 11 (PDI11);MATERNAL EFFECT EMBRYO ARREST 30 (MEE30)
AT2G47510	AT2G47510.1	Encodes a mitochondrial-localized protein. The FUM1 gene appears to be essential, suggesting that FUM1 may play a crucial role as a fumarase in the tricarboxylic acid cycle.	protein_coding	FUMARASE 1 (FUM1)	FUMARASE 1 (FUM1)
AT2G47610	AT2G47610.1	Ribosomal protein L7Ae/L30e/S12e/Gadd45 family protein;(source:Araport11)	protein_coding
AT2G47650	AT2G47650.2	encodes a protein similar to UDP-glucuronic acid decarboxylase. UDP-glucuronic acid decarboxylase produces UDP-xylose, which is a substrate for many cell wall carbohydrates including hemicellulose and pectin. UDP-xylose is also known to feedback regulate several cell wall biosynthetic enzymes.	protein_coding	UDP-XYLOSE SYNTHASE 4 (UXS4)	UDP-XYLOSE SYNTHASE 4 (UXS4)
AT2G47730	AT2G47730.1	Encodes glutathione transferase belonging to the phi class of GSTs. Naming convention according to Wagner et al. (2002).	protein_coding	GLUTATHIONE S-TRANSFERASE PHI 8 (GSTF8)	ARABIDOPSIS THALIANA GLUTATHIONE S-TRANSFERASE PHI 8 (ATGSTF8);GLUTATHIONE S-TRANSFERASE (CLASS PHI) 5 (ATGSTF5); (GST6);GLUTATHIONE S-TRANSFERASE PHI 8 (GSTF8)
AT2G47770	AT2G47770.1	Encodes a membrane-bound protein designated AtTSPO (Arabidopsis thaliana TSPO-related). AtTSPO is related to the bacterial outer membrane tryptophan-rich sensory protein (TspO) and the mammalian mitochondrial 18 kDa Translocator Protein (18 kDa TSPO), members of the TspO/MBR domain-containing membrane proteins. Mainly detected in dry seeds, but can be induced in vegetative tissues by osmotic or s…	protein_coding	TSPO(OUTER MEMBRANE TRYPTOPHAN-RICH SENSORY PROTEIN)-RELATED (TSPO)	TSPO(OUTER MEMBRANE TRYPTOPHAN-RICH SENSORY PROTEIN)-RELATED (TSPO);TSPO(OUTER MEMBRANE TRYPTOPHAN-RICH SENSORY PROTEIN)-RELATED (ATTSPO)
AT3G01280	AT3G01280.1	Encodes a voltage-dependent anion channel (VDAC: AT3G01280/VDAC1, AT5G67500/VDAC2, AT5G15090/VDAC3, AT5G57490/VDAC4, AT5G15090/VDAC5). VDACs are reported to be porin-type, beta-barrel diffusion pores. They are prominently localized in the outer mitochondrial membrane and are involved in metabolite exchange between the organelle and the cytosol. The mRNA is cell-to-cell mobile.	protein_coding	VOLTAGE DEPENDENT ANION CHANNEL 1 (VDAC1)	VOLTAGE DEPENDENT ANION CHANNEL 1 (VDAC1);ARABIDOPSIS THALIANA VOLTAGE DEPENDENT ANION CHANNEL 1 (ATVDAC1)
AT3G01340	AT3G01340.1	Transducin/WD40 repeat-like superfamily protein;(source:Araport11)	protein_coding
AT3G01500	AT3G01500.2	Encodes a putative beta-carbonic anhydrase betaCA1. Together with betaCA4 (At1g70410) regulates CO2-controlled stomatal movements in guard cells.	protein_coding	CARBONIC ANHYDRASE 1 (CA1)	CARBONIC ANHYDRASE 1 (CA1)
AT3G01570	AT3G01570.1	Oleosin family protein;(source:Araport11)	protein_coding
AT3G01910	AT3G01910.1	Encodes a homodimeric Mo-enzyme with molybdopterin as organic component of the molybdenum cofactor. It lacks the heme domain that other eukaryotic Mo-enzymes possess and has no redox-active centers other than the molybdenum. SO protein has been found in all parts of the plant. The plant SO combines its enzymatic sulfite oxidation with a subsequent nonenzymatic step using its reaction product H2O2…	protein_coding	SULFITE OXIDASE (SOX)	SULFITE OXIDASE (SOX); (AT-SO); (AtSO)
AT3G02080	AT3G02080.1	Ribosomal protein S19e family protein;(source:Araport11)	protein_coding
AT3G02090	AT3G02090.2	Insulinase (Peptidase family M16) protein;(source:Araport11)	protein_coding	(MPPBETA)	(MPPBETA)
AT3G02200	AT3G02200.2	Proteasome component (PCI) domain protein;(source:Araport11)	protein_coding
AT3G02230	AT3G02230.1	RGP1 is a UDP-arabinose mutase that catalyzes the interconversion between the pyranose and furanose forms of UDP-L-arabinose. It appears to be required for proper cell wall formation. rgp1/rgp2 (at5g15650) double mutants have a male gametophyte lethal phenotype. RGP1 fusion proteins can be found in the cytosol and peripherally associated with the Golgi apparatus. The mRNA is cell-to-cell mobile.	protein_coding	REVERSIBLY GLYCOSYLATED POLYPEPTIDE 1 (RGP1)	REVERSIBLY GLYCOSYLATED POLYPEPTIDE 1 (RGP1);ARABIDOPSIS THALIANA REVERSIBLY GLYCOSYLATED POLYPEPTIDE 1 (ATRGP1)
AT3G02360	AT3G02360.2	6-phosphogluconate dehydrogenase family protein;(source:Araport11)	protein_coding	6-PHOSPHOGLUCONATE DEHYDROGENASE 2 (PGD2)	6-PHOSPHOGLUCONATE DEHYDROGENASE 2 (PGD2)
AT3G02480	AT3G02480.1	Late embryogenesis abundant protein (LEA) family protein;(source:Araport11)	protein_coding	ABA-RESPONSE PROTEIN (ABR)	ABA-RESPONSE PROTEIN (ABR)
AT3G02520	AT3G02520.1	Encodes GF14 &#957;, a 14-3-3 protein isoform (14-3-3&#957;).	protein_coding	GENERAL REGULATORY FACTOR 7 (GRF7)	(GF14 NU);GENERAL REGULATORY FACTOR 7 (GRF7)
AT3G02560	AT3G02560.1	Ribosomal protein S7e family protein;(source:Araport11)	protein_coding
AT3G02630	AT3G02630.1	Plant stearoyl-acyl-carrier-protein desaturase family protein;(source:Araport11)	protein_coding
AT3G02720	AT3G02720.1	Encodes a glyoxalase with high activity towards glyoxal and methylglyoxal. It differs from its animal and bacterial homologs with respect to the configuration of its catalytic residues and the oligomeric property of the enzyme. The mRNA is cell-to-cell mobile.	protein_coding	(DJ1D)	(DJ-1D); (DJ1D)
AT3G02780	AT3G02780.1	Encodes a protein with isopentenyl diphosphate:dimethylallyl diphosphate isomerase activity. There is genetic evidence that it functions in the mevalonate, but not the MEP biosynthetic pathway.	protein_coding	ISOPENTENYL PYROPHOSPHATE:DIMETHYLALLYL PYROPHOSPHATE ISOMERASE 2 (IPP2)	ATISOPENTENYL DIPHOSPHE ISOMERASE 2 (IDI2); (IPIAT1);ISOPENTENYL PYROPHOSPHATE:DIMETHYLALLYL PYROPHOSPHATE ISOMERASE 2 (IPP2)
AT3G02870	AT3G02870.1	Encodes a L-galactose-1-phosphate phosphatase, involved in ascorbate biosynthesis.	protein_coding	(VTC4)	(VTC4)
AT3G03250	AT3G03250.1	Is thought to encode a cytosolic UDP-glucose pyrophosphorylase with strong similarity to potato UTP--glucose-1-phosphate uridylyltransferase. Downregulated by flooding.	protein_coding	UDP-GLUCOSE PYROPHOSPHORYLASE 1 (UGP1)	UDP-GLUCOSE PYROPHOSPHORYLASE 1 (UGP1);UDP-GLUCOSE PYROPHOSPHORYLASE (UGP);UDP-GLUCOSE PYROPHOSPHORYLASE 1 (AtUGP1)
AT3G03320	AT3G03320.1	RNA-binding ASCH domain protein;(source:Araport11)	protein_coding
AT3G03470	AT3G03470.1	member of CYP89A	protein_coding	CYTOCHROME P450, FAMILY 87, SUBFAMILY A, POLYPEPTIDE 9 (CYP89A9)	CYTOCHROME P450, FAMILY 87, SUBFAMILY A, POLYPEPTIDE 9 (CYP89A9)
AT3G03640	AT3G03640.1	Encodes beta-glucosidase (GLUC).	protein_coding	BETA GLUCOSIDASE 25 (BGLU25)	(GLUC);BETA GLUCOSIDASE 25 (BGLU25)
AT3G03780	AT3G03780.1	Encodes a cytosolic methionine synthase, involved in methionine regeneration via the activated methyl cycle (or SAM cycle)	protein_coding	METHIONINE SYNTHASE 2 (MS2)	METHIONINE SYNTHASE 2 (ATMS2);METHIONINE SYNTHASE 2 (MS2)
AT3G03960	AT3G03960.1	TCP-1/cpn60 chaperonin family protein;(source:Araport11)	protein_coding
AT3G04120	AT3G04120.1	encodes cytosolic GADPH (C subunit) involved in the glycolytic pathway but also interacts with H2O2 potentially placing it in a signalling cascade induced by ROS. The mRNA is cell-to-cell mobile.	protein_coding	GLYCERALDEHYDE-3-PHOSPHATE DEHYDROGENASE C SUBUNIT 1 (GAPC1)	GLYCERALDEHYDE-3-PHOSPHATE DEHYDROGENASE C SUBUNIT (GAPC);GLYCERALDEHYDE-3-PHOSPHATE DEHYDROGENASE C SUBUNIT 1 (GAPC1); (GAPC-1)
AT3G04790	AT3G04790.1	Ribose 5-phosphate isomerase, type A protein;(source:Araport11)	protein_coding	EMBRYO DEFECTIVE 3119 (EMB3119)	EMBRYO DEFECTIVE 3119 (EMB3119)
AT3G04840	AT3G04840.1	Ribosomal protein S3Ae;(source:Araport11)	protein_coding
AT3G04880	AT3G04880.1	encodes a novel protein involved in DNA repair from UV damage. Isolated by functional complementation of E. coli UV-sensitive mutants (UVR genes).	protein_coding	DNA-DAMAGE-REPAIR/TOLERATION 2 (DRT102)	DNA-DAMAGE-REPAIR/TOLERATION 2 (DRT102)
AT3G04920	AT3G04920.1	Ribosomal protein S24e family protein;(source:Araport11)	protein_coding
AT3G05190	AT3G05190.1	D-aminoacid aminotransferase-like PLP-dependent enzymes superfamily protein;(source:Araport11)	protein_coding
AT3G05260	AT3G05260.1	NAD(P)-binding Rossmann-fold superfamily protein;(source:Araport11)	protein_coding
AT3G05500	AT3G05500.1	Encodes a protein that associates with lipid droplet surfaces and shares sequence homology with family of small rubber particle proteins. The mRNA is cell-to-cell mobile.	protein_coding	LD-ASSOCIATED PROTEIN 3 (LDAP3)	SMALL RUBBER PARTICLE PROTEIN3 (SRP3);LD-ASSOCIATED PROTEIN 3 (LDAP3)
AT3G05530	AT3G05530.1	Encodes RPT5a (Regulatory Particle 5a), one of the six AAA-ATPases of the proteasome regulatory particle. Essential for gametophyte development. In Arabidopsis, the RPT5 subunit is encoded by two highly homologous genes, RPT5a and RPT5b. RPT5a and RPT5b show accession-dependent functional redundancy. In Wassilewskija (Ws) accession: mutant alleles of RPT5a displayed 50% pollen lethality, indicati…	protein_coding	REGULATORY PARTICLE TRIPLE-A ATPASE 5A (RPT5A)	(ATS6A.2);REGULATORY PARTICLE TRIPLE-A ATPASE 5A (RPT5A)
AT3G05560	AT3G05560.1	Ribosomal L22e protein family;(source:Araport11)	protein_coding
AT3G05590	AT3G05590.1	Encodes cytoplasmic ribosomal protein L18.	protein_coding	RIBOSOMAL PROTEIN L18 (RPL18)	RIBOSOMAL PROTEIN L18 (RPL18)
AT3G05970	AT3G05970.1	encode peroxisomal long-chain acyl-CoA synthetase (LACS) isozymes	protein_coding	LONG-CHAIN ACYL-COA SYNTHETASE 6 (LACS6)	(ATLACS6);LONG-CHAIN ACYL-COA SYNTHETASE 6 (LACS6)
AT3G06050	AT3G06050.1	Encodes a mitochondrial matrix localized peroxiredoxin involved in redox homeostasis. Knockout mutants have reduced root growth under certain oxidative stress conditions.	protein_coding	PEROXIREDOXIN IIF (PRXIIF)	PEROXIREDOXIN IIF (ATPRXIIF);PEROXIREDOXIN IIF (PRXIIF)
AT3G06650	AT3G06650.1	One of the two genes encoding subunit B of the trimeric enzyme ATP Citrate lyase	protein_coding	ATP-CITRATE LYASE B-1 (ACLB-1)	ATP-CITRATE LYASE B-1 (ACLB-1)
AT3G06720	AT3G06720.1	Encodes importin alpha involved in nuclear import. Protein interacts with Agrobacterium proteins VirD2 and VirE2. Is not individually essential for Agrobacterium-mediated root transformation, but when overexpressed can rescue the impa-4 decreased transformation susceptibility phenotype.	protein_coding	IMPORTIN ALPHA ISOFORM 1 (IMPA-1)	IMPORTIN ALPHA ISOFORM 1 (IMPA-1);IMPORTIN ALPHA (AIMP ALPHA); (ATKAP ALPHA); (AT-IMP);IMPORTIN ALPHA ISOFORM 1 (IMPA1)
AT3G06850	AT3G06850.1	dihydrolipoamide branched chain acyltransferase	protein_coding	(BCE2)	(LTA1); (BCE2);DARK INDUCIBLE 3 (DIN3)
AT3G06860	AT3G06860.1	Encodes a multifunctional protein. Involved in peroxisomal fatty acid beta oxidation. Loss-of-function mutant lacks hydroxyacyl-CoA dehydrogenase activity and have reduced levels of long-chain enoyl-CoA hydratase activity. The mutant has fewer but larger peroxisomes. The mRNA is cell-to-cell mobile.	protein_coding	MULTIFUNCTIONAL PROTEIN 2 (MFP2)	MULTIFUNCTIONAL PROTEIN 2 (MFP2);MULTIFUNCTIONAL PROTEIN 2 (ATMFP2)
AT3G07110	AT3G07110.2	Ribosomal protein L13 family protein;(source:Araport11)	protein_coding
AT3G07390	AT3G07390.1	isolated from differential screening of a cDNA library from auxin-treated root culture. sequence does not show homology to any known proteins and is predicted to be extracellular. The mRNA is cell-to-cell mobile.	protein_coding	AUXIN-INDUCED IN ROOT CULTURES 12 (AIR12)	AUXIN-INDUCED IN ROOT CULTURES 12 (AIR12)
AT3G07770	AT3G07770.1	HEAT SHOCK PROTEIN 89.1;(source:Araport11)	protein_coding	HEAT SHOCK PROTEIN 89.1 (Hsp89.1)	HEAT SHOCK PROTEIN 89.1 (Hsp89.1);HEAT SHOCK PROTEIN 90-6 (AtHsp90-6);HEAT SHOCK PROTEIN 90.6 (AtHsp90.6)
AT3G08030	AT3G08030.1	The mRNA of this gene is expressed in viable seeds. Its detection in a dry seed lot has potential for use as a molecular marker for germination performance as absence of expression correlates with decreased germination.	protein_coding
AT3G08530	AT3G08530.1	Clathrin, heavy chain;(source:Araport11)	protein_coding	CLATHRIN HEAVY CHAIN 2 (CHC2)	(ATCHC2);CLATHRIN HEAVY CHAIN 2 (CHC2)
AT3G08580	AT3G08580.1	mitochondrial ADP/ATP carrier	protein_coding	ADP/ATP CARRIER 1 (AAC1)	ADP/ATP CARRIER 1 (AAC1)
AT3G08590	AT3G08590.1	Encodes a 2,3-biphosphoglycerate-independent phosphoglycerate mutase that is involved in pollen development and stomatal movement.	protein_coding	2,3-BIPHOSPHOGLYCERATE-INDEPENDENT PHOSPHOGLYCERATE MUTASE 2 (iPGAM2)	2,3-BIPHOSPHOGLYCERATE-INDEPENDENT PHOSPHOGLYCERATE MUTASE 2 (iPGAM2)
AT3G08770	AT3G08770.2	Predicted to encode a PR (pathogenesis-related) protein. Belongs to the lipid transfer protein (PR-14) family with the following members: At2g38540/LTP1, At2g38530/LTP2, At5g59320/LTP3, At5g59310/LTP4, At3g51600/LTP5, At3g08770/LTP6, At2g15050/LTP7, At2g18370/LTP8, At2g15325/LTP9, At5g01870/LTP10, At4g33355/LTP11, At3g51590/LTP12, At5g44265/LTP13, At5g62065/LTP14, At4g08530/LTP15.	protein_coding	LIPID TRANSFER PROTEIN 6 (LTP6)	(ATLTPI-6);LIPID TRANSFER PROTEIN 6 (LTP6)
AT3G08900	AT3G08900.1	RGP3 is a UDP-arabinose mutase that catalyzes the interconversion between the pyranose and furanose forms of UDP-L-arabinose. It is a reversibly autoglycosylated protein. Fluorescently-tagged RGP3 is found in the cytosol and associated with Golgi-like particles when expressed in tobacco leaves. An RGP3-YFP fusion protein under the control a native promoter can be found in the endosperm of Arabido…	protein_coding	REVERSIBLY GLYCOSYLATED POLYPEPTIDE 3 (RGP3)	REVERSIBLY GLYCOSYLATED POLYPEPTIDE 3 (RGP3); (RGP)
AT3G08943	AT3G08943.1	ARM repeat superfamily protein;(source:Araport11)	protein_coding
AT3G09200	AT3G09200.1	Ribosomal protein L10 family protein;(source:Araport11)	protein_coding
AT3G09260	AT3G09260.1	Encodes beta-glucosidase.The major constituent of ER bodies. One of the most abundant proteins in Arabidopsis seedlings. Exist in an soluble (inactive) and non-soluble (active) form, most probably formed in a polymerization process. Involved in the mutualistic interaction between Arabidopsis and the endophytic fungus Piriformospora indica.	protein_coding	(PYK10)	(PYK10);LONG ER BODY (LEB); (BGLU23); (PSR3.1)
AT3G09350	AT3G09350.1	Encodes one of the Arabidopsis orthologs of the human Hsp70-binding protein 1 (HspBP-1) and yeast Fes1p: Fes1A (AT3G09350), Fes1B (AT3G53800), Fes1C (AT5G02150). Fes1A is cytosolic and associates with cytosolic Hsp70. Mutants showed increased heat-sensitive phenotype suggestion the involvement of Fes1A in acquired thermotolerance. Does not have nucleotide exchange factor activity in vitro.	protein_coding	FES1A (Fes1A)	FES1A (Fes1A)
AT3G09440	AT3G09440.1	Heat shock protein 70 (Hsp 70) family protein;(source:Araport11)	protein_coding
AT3G09630	AT3G09630.1	Ribosomal protein L4/L1 family;(source:Araport11)	protein_coding	SUPPRESSOR OF ACAULIS 56 (SAC56)	SUPPRESSOR OF ACAULIS 56 (SAC56)
AT3G09680	AT3G09680.1	Ribosomal protein S12/S23 family protein;(source:Araport11)	protein_coding
AT3G09820	AT3G09820.1	Involved in the salvage synthesis of adenylates and methyl recycling	protein_coding	ADENOSINE KINASE 1 (ADK1)	ADENOSINE KINASE 1 (ADK1); (ATADK1)
AT3G09840	AT3G09840.1	Encodes a cell division cycle protein, a member of AAA-type ATPases gene family. Expressed throughout the plant in regions of cell division. Within the cell, sub-cellular localization varies depending on the stage of the cell cycle.Mutants in which the expression of CDC48A is altered show defects in cytokinesis, cell expansion and cell differentiation. The mRNA is cell-to-cell mobile.	protein_coding	CELL DIVISION CYCLE 48 (CDC48)	(ATCDC48); (CDC48A); (ATCDC48A);CELL DIVISION CYCLE 48 (CDC48)
AT3G09900	AT3G09900.1	RAB GTPase homolog E1E;(source:Araport11)	protein_coding	RAB GTPASE HOMOLOG E1E (RABE1e)	RAB GTPASE HOMOLOG E1E (RABE1e);RAB GTPASE HOMOLOG E1E (ATRABE1E); (ATRAB8E)
AT3G10020	AT3G10020.1	plant/protein;(source:Araport11)	protein_coding
AT3G10410	AT3G10410.1	SERINE CARBOXYPEPTIDASE-LIKE 49;(source:Araport11)	protein_coding	SERINE CARBOXYPEPTIDASE-LIKE 49 (scpl49)	CARBOXYPEPTIDASE Y (CPY);SERINE CARBOXYPEPTIDASE-LIKE 49 (scpl49)
AT3G10740	AT3G10740.1	Encodes a bifunctional alpha-l-arabinofuranosidase/beta-d-xylosidase that belongs to family 51 of glycoside hydrolases. It may be involved in cell wall modification.	protein_coding	ALPHA-L-ARABINOFURANOSIDASE 1 (ASD1)	ALPHA-L-ARABINOFURANOSIDASE 1 (ASD1);ARABIDOPSIS THALIANA ALPHA-L-ARABINOFURANOSIDASE 1 (ATASD1);ALPHA-L-ARABINOFURANOSIDASE (ARAF);ALPHA-L-ARABINOFURANOSIDASE 1 (ARAF1)
AT3G10920	AT3G10920.1	manganese superoxide dismutase (MSD1)	protein_coding	MANGANESE SUPEROXIDE DISMUTASE 1 (MSD1)	ARABIDOPSIS MANGANESE SUPEROXIDE DISMUTASE 1 (ATMSD1);SUPEROXIDE DISMUTASE 1 (ATSOD1);MANGANESE SUPEROXIDE DISMUTASE 1 (MSD1);MATERNAL EFFECT EMBRYO ARREST 33 (MEE33)
AT3G11050	AT3G11050.1	ferritin 2;(source:Araport11)	protein_coding	FERRITIN 2 (FER2)	FERRITIN 2 (FER2);FERRITIN 2 (ATFER2)
AT3G11130	AT3G11130.1	Clathrin, heavy chain;(source:Araport11)	protein_coding	CLATHRIN HEAVY CHAIN 1 (CHC1)	(ATCHC1);CLATHRIN HEAVY CHAIN 1 (CHC1)
AT3G11400	AT3G11400.2	One of the 2 genes that code for the G subunit of eukaryotic initiation factor 3 (EIF3). The mRNA is cell-to-cell mobile.	protein_coding	EUKARYOTIC TRANSLATION INITIATION FACTOR 3G1 (EIF3G1)	(ATEIF3G1);EUKARYOTIC TRANSLATION INITIATION FACTOR 3G1 (EIF3G1)
AT3G11510	AT3G11510.1	Ribosomal protein S11 family protein;(source:Araport11)	protein_coding
AT3G11630	AT3G11630.1	Encodes a 2-Cys peroxiredoxin (2-Cys PrxA) that contains two catalytic Cys residues.	protein_coding	2-CYS PEROXIREDOXIN A (2CPA)	2-CYS PEROXIREDOXIN A (2CPA)
AT3G11710	AT3G11710.1	lysyl-tRNA synthetase 1;(source:Araport11)	protein_coding	LYSYL-TRNA SYNTHETASE 1 (ATKRS-1)	LYSYL-TRNA SYNTHETASE 1 (ATKRS-1)
AT3G11730	AT3G11730.1	Encodes a member of the Rab GTPase family of proteins. This protein interacts with the tail region of a myosin XI protein (AT5G43900) in a GTP-dependent manner. It has also been identified as an isoprenylated protein.	protein_coding	(ATFP8)	(ATFP8);RAB GTPASE HOMOLOG D1 (RABD1);ARABIDOPSIS THALIANA RAB GTPASE HOMOLOG D1 (ATRABD1)
AT3G11830	AT3G11830.1	TCP-1/cpn60 chaperonin family protein;(source:Araport11)	protein_coding
AT3G11910	AT3G11910.1	ubiquitin-specific protease 13;(source:Araport11)	protein_coding	UBIQUITIN-SPECIFIC PROTEASE 13 (UBP13)	(AtUBP13);UBIQUITIN-SPECIFIC PROTEASE 13 (UBP13)
AT3G11930	AT3G11930.3	Adenine nucleotide alpha hydrolases-like superfamily protein;(source:Araport11)	protein_coding
AT3G11940	AT3G11940.1	One of two genes encoding the ribosomal protein S5. Mutants have semi-dominant developmental phenotypes. Most cell-division processes are delayed or disturbed in the heterozygous mutant, and development is completely arrested at an early embryonic stage in the homozygous mutant.	protein_coding	RIBOSOMAL PROTEIN 5A (RPS5A)	RIBOSOMAL PROTEIN 5A (ATRPS5A);RIBOSOMAL PROTEIN 5A (RPS5A);ARABIDOPSIS MINUTE-LIKE 1 (AML1)
AT3G12145	AT3G12145.1	A novel leucine-rich repeat protein. Interacts directly with MADS domain transcription factor.	protein_coding	FLOR1 (FLR1)	FLOR1 (FLR1);FLORAL TRANSITION AT THE MERISTEM4 (FTM4); (FLOR1)
AT3G12203	AT3G12203.1	serine carboxypeptidase-like 17;(source:Araport11)	protein_coding	SERINE CARBOXYPEPTIDASE-LIKE 17 (scpl17)	SERINE CARBOXYPEPTIDASE-LIKE 17 (scpl17)
AT3G12260	AT3G12260.1	LYR family of Fe/S cluster biogenesis protein;(source:Araport11)	protein_coding
AT3G12390	AT3G12390.1	Nascent polypeptide-associated complex (NAC), alpha subunit family protein;(source:Araport11)	protein_coding
AT3G12490	AT3G12490.2	Encodes a protein with cysteine proteinase inhibitor activity. Overexpression increases tolerance to abiotic stressors (i.e.salt,osmotic, cold stress).	protein_coding	CYSTATIN B (CYSB)	CYSTATIN B (CYSB);ARABIDOPSIS THALIANA PHYTOCYSTATIN 6 (ATCYS6);CYSTATIN B (ATCYSB)
AT3G12580	AT3G12580.1	heat shock protein 70;(source:Araport11)	protein_coding	HEAT SHOCK PROTEIN 70 (HSP70)	HEAT SHOCK PROTEIN 70 (HSP70);ARABIDOPSIS HEAT SHOCK PROTEIN 70 (ATHSP70); (HSC70-4)
AT3G12670	AT3G12670.1	CTP synthase family protein;(source:Araport11)	protein_coding	EMBRYO DEFECTIVE 2742 (emb2742)	EMBRYO DEFECTIVE 2742 (emb2742)
AT3G12780	AT3G12780.1	nuclear phosphoglycerate kinase (PGK1)	protein_coding	PHOSPHOGLYCERATE KINASE 1 (PGK1)	PHOSPHOGLYCERATE KINASE 1 (PGK1)
AT3G12800	AT3G12800.1	short-chain dehydrogenase-reductase B;(source:Araport11)	protein_coding	SHORT-CHAIN DEHYDROGENASE-REDUCTASE B (SDRB)	SHORT-CHAIN DEHYDROGENASE-REDUCTASE B (SDRB); (DECR)
AT3G12960	AT3G12960.1	seed maturation protein;(source:Araport11)	protein_coding	SEED MATURATION PROTEIN 1 (SMP1)	SEED MATURATION PROTEIN 1 (SMP1)
AT3G13235	AT3G13235.1	ubiquitin family protein;(source:Araport11)	protein_coding	DNA-DAMAGE INDUCIBLE 1 (DDI1)	DNA-DAMAGE INDUCIBLE 1 (DDI1)
AT3G13300	AT3G13300.1	Encodes VCS (VARICOSE). Involved in mRNA decapping. VCS forms a mRNA decapping complex with DCP1 (At1g08370) and DCP2 (At5g13570). Unlike DCP2, VCS itself does not have mRNA decapping activity in vitro. DCP1, DCP2 and VCS colocalize in cytoplasmic loci, which are putative Arabidopsis mRNA processing bodies. Null mutants of DCP1, DCP2, and VCS accumulate capped mRNAs with a reduced degradation rat…	protein_coding	VARICOSE (VCS)	VARICOSE (VCS)
AT3G13460	AT3G13460.1	Physically interacts with CIPK1.	protein_coding	EVOLUTIONARILY CONSERVED C-TERMINAL REGION 2 (ECT2)	EVOLUTIONARILY CONSERVED C-TERMINAL REGION 2 (ECT2)
AT3G13470	AT3G13470.1	Encodes a subunit of chloroplasts chaperonins that are involved in mediating the folding of newly synthesized, translocated, or stress-denatured proteins. Cpn60 subunits are: Cpn60alpha1 (At2g28000), AtCpn60alpha2 (At5g18820), AtCpn60beta1 (At1g55490), AtCpn60beta2 (At3g13470), AtCpn60beta3 (At5g56500), AtCpn60beta4 (At1g26230).	protein_coding	CHAPERONIN-60BETA2 (CPN60BETA2)	CHAPERONIN-60BETA2 (CPN60BETA2)
AT3G13580	AT3G13580.3	Ribosomal protein L30/L7 family protein;(source:Araport11)	protein_coding
AT3G13860	AT3G13860.1	heat shock protein 60-3A;(source:Araport11)	protein_coding	HEAT SHOCK PROTEIN 60-3A (HSP60-3A)	HEAT SHOCK PROTEIN 60-3A (HSP60-3A)
AT3G13920	AT3G13920.2	eukaryotic translation initiation factor 4A-1	protein_coding	EUKARYOTIC TRANSLATION INITIATION FACTOR 4A1 (EIF4A1)	EUKARYOTIC TRANSLATION INITIATION FACTOR 4A1 (EIF4A1); (TIF4A1); (RH4)
AT3G13930	AT3G13930.1	Encodes a subunit of the mitochondrial pyruvate dehydrogenase complex.	protein_coding	MITOCHONDRIAL PYRUVATE DEHYDROGENASE SUBUNIT 2-2 (MTE2-2)	MITOCHONDRIAL PYRUVATE DEHYDROGENASE SUBUNIT 2-2 (MTE2-2)
AT3G14067	AT3G14067.1	Encodes a protein with similarity to serine protease, subtilisin, that is upregulated during senescence and expressed in the arial portions of the plant.Loss of function mutations have increased branch number but normal silique length and seed set and therefore have increased fertility.	protein_coding	SENESCENCE-ASSOCIATED SUBTILISIN PROTEASE (SASP)	SENESCENCE-ASSOCIATED SUBTILISIN PROTEASE (SASP)
AT3G14210	AT3G14210.1	A semidominant QTL which has an epistatic effect on the Epithiospecifier gene. Represses nitrile formation and favors isothiocyanate production during glucosinolate hydrolysis. The functional allele deters the insect herbivory T. ni.	protein_coding	EPITHIOSPECIFIER MODIFIER 1 (ESM1)	EPITHIOSPECIFIER MODIFIER 1 (ESM1)
AT3G14310	AT3G14310.1	encodes a pectin methylesterase, targeted by a cellulose binding protein (CBP) from the parasitic nematode Heterodera schachtii during parasitism.	protein_coding	PECTIN METHYLESTERASE 3 (PME3)	PECTIN METHYLESTERASE 3 (ATPME3);OVERLY ZINC SENSITIVE 2 (OZS2);PECTIN METHYLESTERASE 3 (PME3)
AT3G14360	AT3G14360.1	alpha/beta-Hydrolases superfamily protein;(source:Araport11)	protein_coding
AT3G14415	AT3G14415.2	Encodes a glycolate oxidase that modulates reactive oxygen species-mediated signal transduction during nonhost resistance. The mRNA is cell-to-cell mobile.	protein_coding	GLYCOLATE OXIDASE 2 (GOX2)	GLYCOLATE OXIDASE 2 (GOX2)
AT3G14420	AT3G14420.1	Encodes a glycolate oxidase that modulates reactive oxygen species-mediated signal transduction during nonhost resistance. The mRNA is cell-to-cell mobile.	protein_coding	GLYCOLATE OXIDASE 1 (GOX1)	GLYCOLATE OXIDASE 1 (GOX1)
AT3G14600	AT3G14600.1	Ribosomal protein L18ae/LX family protein;(source:Araport11)	protein_coding
AT3G14990	AT3G14990.1	Encodes a homolog of animal DJ-1 superfamily protein. In the A. thaliana genome, three genes encoding close homologs of human DJ-1 were identified AT3G14990 (DJ1A), AT1G53280 (DJ1B) and AT4G34020 (DJ1C). Among the three homologs, DJ1C is essential for chloroplast development and viability. It exhibits glyoxalase activity towards glyoxal and methylglyoxal. The mRNA is cell-to-cell mobile.	protein_coding	DJ-1 HOMOLOG A (DJ1A)	DJ-1 HOMOLOG A (DJ1A);DJ-1 HOMOLOG A (AtDJ1A); (DJ-1A)
AT3G15020	AT3G15020.1	Lactate/malate dehydrogenase family protein;(source:Araport11)	protein_coding	MITOCHONDRIAL MALATE DEHYDROGENASE 2 (mMDH2)	MITOCHONDRIAL MALATE DEHYDROGENASE 2 (mMDH2)
AT3G15090	AT3G15090.1	GroES-like zinc-binding alcohol dehydrogenase family protein;(source:Araport11)	protein_coding
AT3G15180	AT3G15180.2	ARM repeat superfamily protein;(source:Araport11)	protein_coding
AT3G15260	AT3G15260.1	Protein phosphatase 2C family protein;(source:Araport11)	protein_coding
AT3G15280	AT3G15280.1	hypothetical protein;(source:Araport11)	protein_coding
AT3G15640	AT3G15640.1	Rubredoxin-like superfamily protein;(source:Araport11)	protein_coding
AT3G15660	AT3G15660.1	glutaredoxin 4;(source:Araport11)	protein_coding	GLUTAREDOXIN 4 (GRX4)	A. THALIANA GLUTAREDOXIN 4 (ATGRX4);GLUTAREDOXIN S15 (GRXS15);GLUTAREDOXIN 4 (GRX4)
AT3G15670	AT3G15670.1	Late embryogenesis abundant protein (LEA) family protein;(source:Araport11)	protein_coding	LATE EMBRYOGENESIS ACCUMULATING 76 (LEA76)	LATE EMBRYOGENESIS ACCUMULATING 76 (LEA76)
AT3G15730	AT3G15730.1	Encodes phospholipase D alpha 1 (PLD alpha 1). Positive regulator of abscisic acid (ABA) mediated stomatal movements. PLD alpha 1 plays an important role in seed deterioration and aging in Arabidopsis. The mRNA is cell-to-cell mobile.	protein_coding	PHOSPHOLIPASE D ALPHA 1 (PLDALPHA1)	(PLD);PHOSPHOLIPASE D ALPHA 1 (PLDALPHA1)
AT3G15950	AT3G15950.1	Similar to TSK-associating protein 1 (TSA1), contains 10 EFE repeats, a novel repeat sequence unique to plants. Expressed preferentially in the roots.Protein is localized to ER bodies- an endoplasmic reticulum derived structure. Loss of function mutations lack ER bodies.	protein_coding	(NAI2)	(NAI2)
AT3G16190	AT3G16190.1	Isochorismatase family protein;(source:Araport11)	protein_coding
AT3G16400	AT3G16400.1	Encodes a nitrile-specifier protein NSP1 responsible for constitutive and herbivore-induced simple nitrile formation in rosette leaves. NSP1 is one out of five (At3g16400/NSP1, At2g33070/NSP2, At3g16390/NSP3, At3g16410/NSP4 and At5g48180/NSP5) A. thaliana epithiospecifier protein (ESP) homologues that promote simple nitrile, but not epithionitrile or thiocyanate formation. The mRNA is cell-to-cel…	protein_coding	NITRILE SPECIFIER PROTEIN 1 (NSP1)	MYROSINASE-BINDING PROTEIN-LIKE PROTEIN-470 (ATMLP-470);NITRILE SPECIFIER PROTEIN 1 (ATNSP1);NITRILE SPECIFIER PROTEIN 1 (NSP1)
AT3G16420	AT3G16420.1	The PBP1(PYK10-binding protein 1) assists the PYK10 (beta-glucosidase complex) in its activity and may act like a molecular chaperone that facilitates the correct polymerization of PYK10, when tissues are damaged and subcellular structures are destroyed by pests. The mRNA is cell-to-cell mobile.	protein_coding	PYK10-BINDING PROTEIN 1 (PBP1)	PYK10-BINDING PROTEIN 1 (PBP1); (PBPI);JACALIN-RELATED LECTIN 30 (JAL30)
AT3G16460	AT3G16460.1	Mannose-binding lectin superfamily protein;(source:Araport11)	protein_coding	JACALIN-RELATED LECTIN 34 (JAL34)	JACALIN-RELATED LECTIN 34 (JAL34)
AT3G16640	AT3G16640.1	Encodes a protein homologous to translationally controlled tumor protein (TCTP) from Drosophila. In flies, TCTP functions guanine nucleotide exchange factor in the TOR signaling pathway. TCTP is expressed throughout the plant with highest levels seen in meristematic regions of the shoot and root. Loss of function alleles are not transmitted through the male gametophyte due to defects in pollen tu…	protein_coding	TRANSLATIONALLY CONTROLLED TUMOR PROTEIN (TCTP1)	(AtTCTP1);TRANSLATIONALLY CONTROLLED TUMOR PROTEIN (TCTP1)
AT3G16950	AT3G16950.2	encodes a plastid lipoamide dehydrogenase, subunit of the pyruvate dehydrogenase complex which provides acetyl-CoA for de novo fatty acid biosynthesis. The gene is highly expressed in developing seeds.	protein_coding	LIPOAMIDE DEHYDROGENASE 1 (LPD1)	LIPOAMIDE DEHYDROGENASE 1 (LPD1); (ptlpd1)
AT3G16990	AT3G16990.1	heme oxygenase-like, multi-helical;(source:Araport11)	protein_coding
AT3G17020	AT3G17020.1	Adenine nucleotide alpha hydrolases-like superfamily protein;(source:Araport11)	protein_coding
AT3G17240	AT3G17240.1	lipoamide dehydrogenase precursor	protein_coding	LIPOAMIDE DEHYDROGENASE 2 (mtLPD2)	LIPOAMIDE DEHYDROGENASE 2 (mtLPD2)
AT3G17390	AT3G17390.1	S-adenosylmethionine synthetase	protein_coding	METHIONINE OVER-ACCUMULATOR 3 (MTO3)	S-ADENOSYLMETHIONINE SYNTHETASE 3 (SAMS3); (ATSAMS3);METHIONINE ADENOSYLTRANSFERASE 4 (MAT4);METHIONINE OVER-ACCUMULATOR 3 (MTO3)
AT3G17520	AT3G17520.1	Late embryogenesis abundant protein (LEA) family protein;(source:Araport11)	protein_coding
AT3G17810	AT3G17810.1	Encodes a protein predicted to have dihydropyrimidine dehydrogenase activity. Its activity has not been demonstrated in vivo, but, it is required for efficient uracil catabolism in Arabidopsis. It localizes to the plastid.	protein_coding	PYRIMIDINE 1 (PYD1)	PYRIMIDINE 1 (PYD1)
AT3G17820	AT3G17820.1	encodes a cytosolic glutamine synthetase, the enzyme has low affinity with substrate ammonium The mRNA is cell-to-cell mobile.	protein_coding	GLUTAMINE SYNTHETASE 1.3 (GLN1.3)	ARABIDOPSIS THALIANA GLUTAMINE SYNTHASE CLONE KB6 (ATGSKB6);GLUTAMINE SYNTHETASE 1;3 (GLN1;3);GLUTAMINE SYNTHETASE 1.3 (GLN1.3)
AT3G17940	AT3G17940.1	Galactose mutarotase-like superfamily protein;(source:Araport11)	protein_coding
AT3G18080	AT3G18080.1	B-S glucosidase 44;(source:Araport11)	protein_coding	B-S GLUCOSIDASE 44 (BGLU44)	B-S GLUCOSIDASE 44 (BGLU44)
AT3G18190	AT3G18190.1	TCP-1/cpn60 chaperonin family protein;(source:Araport11)	protein_coding
AT3G18490	AT3G18490.1	Encodes ASPG1 (ASPARTIC PROTEASE IN GUARD CELL 1). Functions in drought avoidance through abscisic acid (ABA) signalling in guard cells.	protein_coding	ASPARTIC PROTEASE IN GUARD CELL 1 (ASPG1)	ASPARTIC PROTEASE IN GUARD CELL 1 (ASPG1)
AT3G18570	AT3G18570.1	Oleosin family protein;(source:Araport11)	protein_coding
AT3G18740	AT3G18740.1	The gene encodes a putative leucine-rich repeat (LRR)Receptor-like kinase (RLK).	protein_coding	RECEPTOR-LIKE KINASE 902 (RLK902)	RECEPTOR-LIKE KINASE 902 (RLK902)
AT3G18820	AT3G18820.1	RAB GTPase homolog G3F;(source:Araport11)	protein_coding	RAB GTPASE HOMOLOG G3F (RAB7B)	RAB GTPASE HOMOLOG G3F (ATRAB7B);RAB GTPASE HOMOLOG G3F (RAB7B); (RAB7B); (RABG3F); (RAB71); (ATRABG3F)
AT3G19130	AT3G19130.1	RNA-binding protein 47B;(source:Araport11)	protein_coding	RNA-BINDING PROTEIN 47B (RBP47B)	RNA-BINDING PROTEIN 47B (RBP47B);RNA-BINDING PROTEIN 47B (ATRBP47B)
AT3G19170	AT3G19170.1	Zinc metalloprotease pitrilysin subfamily A. Signal peptide degrading enzyme targeted to mitochondria and chloroplasts. Expressed only in siliques and flowers	protein_coding	PRESEQUENCE PROTEASE 1 (PREP1)	(ATZNMP);PRESEQUENCE PROTEASE 1 (PREP1);PRESEQUENCE PROTEASE 1 (ATPREP1)
AT3G19420	AT3G19420.1	Encodes a phosphatase with low in vitro tyrosine phosphatase activity that is capable of dephosphorylating in vitro the 3'phosphate group of PI3P, PI(3,4)P2, and PI(3,5)P2 and may be an effector of lipid signaling. The mRNA is cell-to-cell mobile.	protein_coding	PTEN 2 (PEN2)	PTEN 2 (ATPEN2);PTEN 2 (PEN2);PHOSPHATASE AND TENSIN HOMOLOG DELETED ON CHROMOSOME TEN 2A (PTEN2A)
AT3G19450	AT3G19450.1	Encodes a catalytically active cinnamyl alcohol dehydrogenase which uses p-coumaryl aldehyde as a preferred substrate. It can also use caffeyl, coniferyl and d-hydroxyconiferyl aldehydes as substrates. The mRNA is cell-to-cell mobile.	protein_coding	(ATCAD4)	(CAD-C); (CAD);CINNAMYL ALCOHOL DEHYDROGENASE 4 (CAD4); (ATCAD4)
AT3G19760	AT3G19760.1	Encodes an RNA helicase that may be a component of the Exon Junction Complex. Subcellular localization is modulated by stress. Under normal conditions it is localized to the nuceloplasm but under hyopoxic conditions it localizes to the nucleolus and splicing speckles.	protein_coding	EUKARYOTIC INITIATION FACTOR 4A-III (EIF4A-III)	EUKARYOTIC INITIATION FACTOR 4A-III (EIF4A-III); (RH2)
AT3G19820	AT3G19820.1	Involved in the conversion of the early brassinosteroid precursor 24-methylenecholesterol to campesterol. Brassinosteroids affect cellular elongation. Mutants have dwarf phenotype. DWF1 is a Ca2+-dependent calmodulin-binding protein.	protein_coding	DWARF 1 (DWF1)	DWARF 1 (DWF1);DIMINUTIA (DIM);CABBAGE 1 (CBB1);DIMINUTO 1 (DIM1);ENHANCED VERY-LOW-FLUENCE RESPONSES 1 (EVE1)
AT3G19920	AT3G19920.1	BTB/POZ domain protein;(source:Araport11)	protein_coding
AT3G20000	AT3G20000.1	Encodes a component of the TOM receptor complex responsible for the recognition and translocation of cytosolically synthesized mitochondrial preproteins. With TOM22, functions as the transit peptide receptor at the surface of the mitochondrial outer membrane and facilitates the movement of preproteins into the translocation pore. The mRNA is cell-to-cell mobile.	protein_coding	TRANSLOCASE OF THE OUTER MITOCHONDRIAL MEMBRANE 40 (TOM40)	TRANSLOCASE OF THE OUTER MITOCHONDRIAL MEMBRANE 40 (TOM40)
AT3G20050	AT3G20050.1	Encodes a putative cytoplasmic chaperonin that is similar to mouse Tcp-1 (t complex polypeptide 1).	protein_coding	T-COMPLEX PROTEIN 1 ALPHA SUBUNIT (TCP-1)	T-COMPLEX PROTEIN 1 ALPHA SUBUNIT (TCP-1);T-COMPLEX PROTEIN 1 ALPHA SUBUNIT (ATTCP-1)
AT3G20390	AT3G20390.1	Encodes a plastidial RidA (Reactive Intermediate Deaminase A) homolog that hydrolyzes the enamines/imines formed by Thr dehydratase from Ser or Thr.	protein_coding	REACTIVE INTERMEDIATE DEAMINASE A (RIDA)	REACTIVE INTERMEDIATE DEAMINASE A (RIDA)
AT3G20630	AT3G20630.1	Encodes a ubiquitin-specific protease. Identical to TTN6. Loss of function mutations are embryo lethals, having development arrested at the preglobular/globular stage. Also involved in root responses to phosphate deficiency.	protein_coding	UBIQUITIN-SPECIFIC PROTEASE 14 (UBP14)	(ATUBP14); (DA3);TITAN6 (TTN6);UBIQUITIN-SPECIFIC PROTEASE 14 (UBP14);PHOSPHATE DEFICIENCY ROOT HAIR DEFECTIVE1 (PER1)
AT3G20820	AT3G20820.1	Leucine-rich repeat (LRR) family protein;(source:Araport11)	protein_coding
AT3G21370	AT3G21370.1	beta glucosidase 19;(source:Araport11)	protein_coding	BETA GLUCOSIDASE 19 (BGLU19)	BETA GLUCOSIDASE 19 (BGLU19)
AT3G21380	AT3G21380.1	Mannose-binding lectin superfamily protein;(source:Araport11)	protein_coding
AT3G21720	AT3G21720.1	Encodes a glyoxylate cycle enzyme isocitrate lyase (ICL).	protein_coding	ISOCITRATE LYASE (ICL)	ISOCITRATE LYASE (ICL)
AT3G22110	AT3G22110.1	Encodes the alpha-3 subunit of 20s proteasome.	protein_coding	20S PROTEASOME ALPHA SUBUNIT C1 (PAC1)	20S PROTEASOME ALPHA SUBUNIT C1 (PAC1)
AT3G22200	AT3G22200.2	Genetically redundant with POP3;mediates pollen tube guidance. Double mutants are self sterile; gamma-aminobutyrate transaminase subunit precursor; nuclear gene for mitochondrial product. Encodes gamma-aminobutyrate transaminase that uses pyruvate instead of alpha-ketoglutarate as cosubstrate. Mutations in POP2/HER1 render roots resistant to the inhibitory growth effects of the volatile organic c…	protein_coding	POLLEN-PISTIL INCOMPATIBILITY 2 (POP2)	POLLEN-PISTIL INCOMPATIBILITY 2 (POP2)
AT3G22230	AT3G22230.1	Ribosomal L27e protein family;(source:Araport11)	protein_coding
AT3G22330	AT3G22330.1	DEAD-box protein required for efficient group II intron splicing in mitochondria.	protein_coding	PUTATIVE MITOCHONDRIAL RNA HELICASE 2 (PMH2)	PUTATIVE MITOCHONDRIAL RNA HELICASE 2 (PMH2); (ATRH53)
AT3G22490	AT3G22490.1	Atrab28 plays a role in the ion cell balance during late embryogenesis and germination.	protein_coding	RESPONSIVE TO ABSCISIC ACID 28 (ATRAB28)	RESPONSIVE TO ABSCISIC ACID 28 (ATRAB28);RESPONSIVE TO ABSCISIC ACID 28 (RAB28)
AT3G22500	AT3G22500.1	late embryogenesis abundant (LEA) protein	protein_coding	LATE EMBRYOGENESIS ABUNDANT PROTEIN ECP31 (ATECP31)	LATE EMBRYOGENESIS ABUNDANT PROTEIN ECP31 (ATECP31)
AT3G22630	AT3G22630.1	Encodes 20S proteasome beta subunit PBD1 (PBD1).	protein_coding	20S PROTEASOME BETA SUBUNIT D1 (PBD1)	20S PROTEASOME BETA SUBUNIT D1 (PBD1); (PRCGB)
AT3G22640	AT3G22640.1	cupin family protein;(source:Araport11)	protein_coding	(PAP85)	(PAP85)
AT3G22960	AT3G22960.1	encodes a chloroplast pyruvate kinase alpha subunit. Important for seed oil biosynthesis. Ubiquitously expressed, with significantly increased expression in maturing seeds. The mRNA is cell-to-cell mobile.	protein_coding	(PKP-ALPHA)	PLASTIDIAL PYRUVATE KINASE 1 (PKP1); (PKP-ALPHA)
AT3G23400	AT3G23400.1	Encodes FIBRILLIN 4 (FIB4). The fibrillins are a large family of chloroplast proteins that have been linked with stress tolerance and disease resistance. FIBRILLIN 4 is required for plastoglobule development and stress resistance.	protein_coding	FIBRILLIN 4 (FIB4)	FIBRILLIN 4 (FIB4)
AT3G23490	AT3G23490.1	Encodes a cyanase that catalyzes the bicarbonate-dependent breakdown of cyanate to ammonia and bicarbonate. CYN forms a hexadecamer and is believed to be a cytosolic protein. Long-term exposure to NaCl increases CYN transcript levels. It is also expressed at higher levels in flowers relative to stems, roots, and seedlings.	protein_coding	CYANASE (CYN)	CYANASE (CYN)
AT3G23570	AT3G23570.1	alpha/beta-Hydrolases superfamily protein;(source:Araport11)	protein_coding
AT3G23830	AT3G23830.1	encodes a glycine-rich RNA binding protein. Gene expression is induced by cold and reduced by ionic (salt) and non-ionic (mannitol) osmotic stress. Lines overexpressing the gene are slightly more tolerant to osmotic stress during germination.	protein_coding	RNA-BINDING GLYCINE-RICH PROTEIN A4 (RBGA4)	(GR-RBP4);RNA-BINDING GLYCINE-RICH PROTEIN A4 (RBGA4); (AtGRP4);GLYCINE-RICH RNA-BINDING PROTEIN 4 (GRP4)
AT3G23940	AT3G23940.1	Encodes a member of the dihydroxyacid dehydrates family of proteins that encode enzymes involved in branched chain amino acid biosynthesis. Loss of function mutations have significantly reduced transmission and fertility due to defects in male and female gametophyte development and embryo lethality. Mutants have increased sensitivity to abiotic stressors which may be partially compensated by addi…	protein_coding	DIHYDROXYACID DEHYDRATASE (DHAD)	DIHYDROXYACID DEHYDRATASE (DHAD)
AT3G23990	AT3G23990.1	mitochondrial chaperonin HSP. assist in rapid assembly of the oligomeric protein structures in the mitochondria.	protein_coding	HEAT SHOCK PROTEIN 60 (HSP60)	HEAT SHOCK PROTEIN 60-3B (HSP60-3B);HEAT SHOCK PROTEIN 60 (HSP60)
AT3G24170	AT3G24170.1	Encodes a cytosolic glutathione reductase.	protein_coding	GLUTATHIONE-DISULFIDE REDUCTASE (GR1)	GLUTATHIONE-DISULFIDE REDUCTASE (GR1);GLUTATHIONE-DISULFIDE REDUCTASE (ATGR1)
AT3G24830	AT3G24830.1	Ribosomal protein L13 family protein;(source:Araport11)	protein_coding
AT3G25220	AT3G25220.1	immunophilin (FKBP15-1)	protein_coding	FK506-BINDING PROTEIN 15 KD-1 (FKBP15-1)	FK506-BINDING PROTEIN 15 KD-1 (FKBP15-1)
AT3G25230	AT3G25230.2	Encodes a a high molecular weight member of the FK506 binding protein (FKBP) family. It has three FKBP12-like domains, tetratricopeptide repeats, and a putative calmodulin binding domain. Modulates thermotolerance by interacting with HSP90.1 and affecting the accumulation of HsfA2-regulated sHSPs. Belongs to one of the 36 carboxylate clamp (CC)-tetratricopeptide repeat (TPR) proteins (Prasad 2010…	protein_coding	ROTAMASE FKBP 1 (ROF1)	ROTAMASE FKBP 1 (ROF1);FK506 BINDING PROTEIN 62 (FKBP62); (ATFKBP62)
AT3G25520	AT3G25520.1	Encodes ribosomal protein L5 that binds to 5S ribosomal RNA and in involved in its export from the nucleus to the cytoplasm. Identified in a screen for enhancers of as1. as1/pgy double mutants show defects in leaf vascular patterning and adaxial cell fate. Double mutant analysis indicates pgy genes function in the same pathway as REV, KAN1 and KAN2.	protein_coding	RIBOSOMAL PROTEIN L5 (ATL5)	RIBOSOMAL PROTEIN L5 (ATL5);RIBOSOMAL PROTEIN L5 A (RPL5A);OLIGOCELLULA 5 (OLI5);PIGGYBACK3 (PGY3)
AT3G25530	AT3G25530.1	Encodes gamma-hydroxybutyrate dehydrogenase (AtGHBDH). Contains a NADP-binding domain. GHBDH is proposed to function in oxidative stress tolerance.	protein_coding	GLYOXYLATE REDUCTASE 1 (GLYR1)	(GHBDH); (ATGHBDH); (ATGLYR1);GLYOXYLATE REDUCTASE 1 (GR1);GLYOXYLATE REDUCTASE 1 (GLYR1)
AT3G25800	AT3G25800.1	one of three genes encoding the protein phosphatase 2A regulatory subunit	protein_coding	PROTEIN PHOSPHATASE 2A SUBUNIT A2 (PP2AA2)	(PDF1);PROTEIN PHOSPHATASE 2A SUBUNIT A2 (PP2AA2); (PR 65)
AT3G25860	AT3G25860.1	Encodes the dihydrolipoamide S-acetyltransferase subunit of the plastid Pyruvate Dehydrogenase Complex (E2). Mutant has embryo defect.	protein_coding	(LTA2)	(LTA2);PLASTID E2 SUBUNIT OF PYRUVATE DECARBOXYLASE (PLE2)
AT3G26060	AT3G26060.2	encodes periredoxin Q which decomposes peroxides and plays a role in the protection of the photosynthetic apparatus	protein_coding	PEROXIREDOXIN Q (PRXQ)	(ATPRX Q);PEROXIREDOXIN Q (PRXQ)
AT3G26070	AT3G26070.1	Plastid-lipid associated protein PAP / fibrillin family protein;(source:Araport11)	protein_coding
AT3G26340	AT3G26340.1	N-terminal nucleophile aminohydrolases (Ntn hydrolases) superfamily protein;(source:Araport11)	protein_coding
AT3G26380	AT3G26380.1	Melibiase family protein;(source:Araport11)	protein_coding
AT3G26420	AT3G26420.1	Zinc finger-containing glycine-rich RNA-binding protein. Cold-inducible. Contributes to the enhancement of freezing tolerance. Members of this protein family include AT3G26420 (ATRZ-1A), AT1G60650 (AtRZ-1b) and AT5G04280 (AtRZ-1c).	protein_coding	RNA-BINDING GLYCINE-RICH PROTEIN B2 (RBGB2)	(ATRZ-1A);RNA-BINDING GLYCINE-RICH PROTEIN B2 (RBGB2);RZ-1A (RZ-1A)
AT3G26650	AT3G26650.1	Encodes one of the two subunits forming the photosynthetic glyceraldehyde-3-phosphate dehydrogenase (GAPDH) and as such a constituent of the supramolecular complex with phosphoribulokinase (PRK) thought to be linked by a small peptide encoded by CP12-2. GapA-1 is coordinately expressed by light with PRK and CP12-2. The enzyme activity, tested in leaf protein extracts dropped significantly after e…	protein_coding	GLYCERALDEHYDE 3-PHOSPHATE DEHYDROGENASE A SUBUNIT (GAPA)	GLYCERALDEHYDE 3-PHOSPHATE DEHYDROGENASE A SUBUNIT 1 (GAPA-1);GLYCERALDEHYDE 3-PHOSPHATE DEHYDROGENASE A SUBUNIT (GAPA)
AT3G26720	AT3G26720.1	Glycosyl hydrolase family 38 protein;(source:Araport11)	protein_coding
AT3G27200	AT3G27200.1	Cupredoxin superfamily protein;(source:Araport11)	protein_coding
AT3G27240	AT3G27240.1	Cytochrome C1 family;(source:Araport11)	protein_coding
AT3G27300	AT3G27300.1	glucose-6-phosphate dehydrogenase 5;(source:Araport11)	protein_coding	GLUCOSE-6-PHOSPHATE DEHYDROGENASE 5 (G6PD5)	GLUCOSE-6-PHOSPHATE DEHYDROGENASE 5 (G6PD5)
AT3G27430	AT3G27430.2	Encodes 20S proteasome beta subunit PBB1 (PBB1).	protein_coding	(PBB1)	(PBB1)
AT3G27660	AT3G27660.1	Encodes oleosin4 (Plant Cell, 2006, 18:1961), a protein found in oil bodies, involved in seed lipid accumulation. Functions in freezing tolerance of seeds. Note: also referred to as OLE3 in Plant Journal 2008, 55:798.	protein_coding	OLEOSIN 4 (OLEO4)	OLEOSIN 3 (OLE3);OLEOSIN 4 (OLEO4)
AT3G27830	AT3G27830.1	50S ribosomal protein L12-A The mRNA is cell-to-cell mobile.	protein_coding	RIBOSOMAL PROTEIN L12-A (RPL12-A)	RIBOSOMAL PROTEIN L12 (RPL12);RIBOSOMAL PROTEIN L12-A (RPL12-A)
AT3G28710	AT3G28710.1	ATPase, V0/A0 complex, subunit C/D;(source:Araport11)	protein_coding
AT3G29360	AT3G29360.1	Encodes one of four UDP-glucose dehydrogenase UGD) genes. Mutation of this gene in combination with UGD3 leads to swollen plant cell walls and severe developmental defects associated with changes in pectic polysaccharides.	protein_coding	UDP-GLUCOSE DEHYDROGENASE 2 (UGD2)	UDP-GLUCOSE DEHYDROGENASE 2 (UGD2)
AT3G42170	AT3G42170.1	transposase-like gene with conserved domains from the family of hAT transposases that includes hobo from Drosophila melanogaster, Activator (Ac) from maize, and Tam3 from snapdragon but lacks several amino acids known to be essential for Ac transposition5. The DAYSLEEPER gene lacks 8 bp duplications and TIRs (a common feature of transcriptionally silent hAT transposases), however, DAYSLEEPER expr…	protein_coding	DAYSLEEPER (DAYSLEEPER)	DAYSLEEPER (DAYSLEEPER)
AT3G44100	AT3G44100.1	MD-2-related lipid recognition domain-containing protein;(source:Araport11)	protein_coding
AT3G44110	AT3G44110.1	homologous to the co-chaperon DNAJ protein from E coli	protein_coding	(J3)	DNAJ HOMOLOGUE 3 (ATJ3); (J3); (ATJ)
AT3G44300	AT3G44300.1	Encodes an enzyme that catalyzes the hydrolysis of indole-3-acetonitrile (IAN) to indole-3-acetic acid (IAA) (nitrile aminohydrolase, EC 3.5.5.1) and IAN to indole-3-acetamide (IAM) at lower levels. Mutants have reduced sensitivity to IAN and are sensitive to IAA. This enzyme likely participates in other non-auxin-related metabolic pathways. The mRNA is cell-to-cell mobile.	protein_coding	NITRILASE 2 (NIT2)	NITRILASE 2 (AtNIT2);NITRILASE 2 (NIT2)
AT3G44310	AT3G44310.1	Mutants are resistant to indole-3-acetonitrile (IAN). NIT1 catalyzes the terminal activation step in indole-acetic acid biosynthesis. Predominantly expressed isoform of nitrilase isoenzyme family. Aggregation of NIT1 in cells directly abutting wound sites is one of the earliest events associated with wound and herbicide-induced cell death. The protein undergoes thiolation following treatment with…	protein_coding	NITRILASE 1 (NIT1)	NITRILASE 1 (NIT1); (NITI);A. THALIANA NITRILASE 1 (ATNIT1)
AT3G44330	AT3G44330.1	M28 Zn-peptidase nicastrin;(source:Araport11)	protein_coding
AT3G44590	AT3G44590.2	60S acidic ribosomal protein family;(source:Araport11)	protein_coding
AT3G44880	AT3G44880.1	Encodes a pheide a oxygenase (PAO). Accelerated cell death (acd1) mutants show rapid, spreading necrotic responses to both virulent and avirulent Pseudomonas syringae pv. maculicola or pv. tomato pathogens and to ethylene.	protein_coding	ACCELERATED CELL DEATH 1 (ACD1)	ACCELERATED CELL DEATH 1 (ACD1);PHEOPHORBIDE A OXYGENASE (PAO);LETHAL LEAF-SPOT 1 HOMOLOG (LLS1)
AT3G45010	AT3G45010.1	serine carboxypeptidase-like 48;(source:Araport11)	protein_coding	SERINE CARBOXYPEPTIDASE-LIKE 48 (scpl48)	SERINE CARBOXYPEPTIDASE-LIKE 48 (scpl48)
AT3G45030	AT3G45030.1	Ribosomal protein S10p/S20e family protein;(source:Araport11)	protein_coding
AT3G45300	AT3G45300.1	Encodes isovaleryl-coenzyme a dehydrogenase. Mutants have increases in 12 seed free amino acids, accumulation of seed homomethionine and 3-isovaleroyloxypropyl-glucosinolate, with a concomitant decrease in seed 3-benzoyloxypropyl-glucosinolate. The mRNA is cell-to-cell mobile.	protein_coding	ISOVALERYL-COA-DEHYDROGENASE (IVD)	ISOVALERYL-COA-DEHYDROGENASE (IVD);ISOVALERYL-COA-DEHYDROGENASE (IVDH); (ATIVD)
AT3G45310	AT3G45310.1	Cysteine proteinases superfamily protein;(source:Araport11)	protein_coding
AT3G45970	AT3G45970.1	member of EXPANSIN-LIKE. Naming convention from the Expansin Working Group (Kende et al, 2004. Plant Mol Bio) The mRNA is cell-to-cell mobile.	protein_coding	EXPANSIN-LIKE A1 (EXLA1)	EXPANSIN-LIKE A1 (ATEXLA1);EXPANSIN L1 (EXPL1);EXPANSIN-LIKE A1 (EXLA1); (ATHEXP BETA 2.1); (ATEXPL1)
AT3G46000	AT3G46000.1	Encodes depolymerizing factor 2.	protein_coding	ACTIN DEPOLYMERIZING FACTOR 2 (ADF2)	ACTIN DEPOLYMERIZING FACTOR 2 (ADF2)
AT3G46230	AT3G46230.1	member of the class I small heat-shock protein (sHSP) family, which accounts for the majority of sHSPs in maturing seeds	protein_coding	HEAT SHOCK PROTEIN 17.4 (HSP17.4)	ARABIDOPSIS THALIANA HEAT SHOCK PROTEIN 17.4 (ATHSP17.4);HEAT SHOCK PROTEIN 17.4 (HSP17.4)
AT3G46440	AT3G46440.1	encodes a protein similar to UDP-glucuronic acid decarboxylase. UDP-glucuronic acid decarboxylase produces UDP-xylose, which is a substrate for many cell wall carbohydrates including hemicellulose and pectin. UDP-xylose is also known to feedback regulate several cell wall biosynthetic enzymes.	protein_coding	UDP-XYL SYNTHASE 5 (UXS5)	UDP-XYL SYNTHASE 5 (UXS5)
AT3G46740	AT3G46740.1	Component of the translocon outer membrane (TOC) complex. Forms the outer envelope translocation channel (beta-barrel). Plays a role in preprotein conductance. Imported into chloroplast. Expressed in young dividing photosynthetic tissues. Knockout mutants are embryo lethal with arrested development at the two-cell stage. Knockout mutants have abnormal etioplasts.	protein_coding	TRANSLOCON AT THE OUTER ENVELOPE MEMBRANE OF CHLOROPLASTS 75-III (TOC75-III)	TRANSLOCON AT THE OUTER ENVELOPE MEMBRANE OF CHLOROPLASTS 75-III (TOC75-III); (TOC75);MODIFIER OF ARG1 1 (MAR1)
AT3G46830	AT3G46830.1	RAB GTPase homolog A2C;(source:Araport11)	protein_coding	RAB GTPASE HOMOLOG A2C (RABA2c)	(ATRAB11A);RAB GTPASE HOMOLOG A2C (ATRABA2C);RAB GTPASE HOMOLOG A2C (RABA2c);RAB GTPASE HOMOLOG A2C (RAB-A2C);ARABIDOPSIS RAB GTPASE HOMOLOG A2C (ATRAB-A2C)
AT3G47340	AT3G47340.1	encodes a glutamine-dependent asparagine synthetase, the predicted ASN1 peptide contains a purF-type glutamine-binding domain, and is expressed predominantly in shoot tissues, where light has a negative effect on its mRNA accumulation. Expression is induced within 3 hours of dark treatment, in senescing leaves and treatment with exogenous photosynthesis inhibitor. Induction of gene expression was…	protein_coding	GLUTAMINE-DEPENDENT ASPARAGINE SYNTHASE 1 (ASN1)	GLUTAMINE-DEPENDENT ASPARAGINE SYNTHASE 1 (ASN1);ARABIDOPSIS THALIANA GLUTAMINE-DEPENDENT ASPARAGINE SYNTHASE 1 (AT-ASN1);DARK INDUCIBLE 6 (DIN6)
AT3G47370	AT3G47370.2	Ribosomal protein S10p/S20e family protein;(source:Araport11)	protein_coding
AT3G47520	AT3G47520.1	Encodes a protein with NAD-dependent malate dehydrogenase activity, located in chloroplasts. The mRNA is cell-to-cell mobile.	protein_coding	MALATE DEHYDROGENASE (MDH)	PLASTIDIC NAD-DEPENDENT MALATE DEHYDROGENASE (pNAD-MDH);MALATE DEHYDROGENASE (MDH)
AT3G47930	AT3G47930.1	L-Galactono-1,4-lactone dehydrogenase, catalyzes the final step of ascorbate biosynthesis	protein_coding	L-GALACTONO-1,4-LACTONE DEHYDROGENASE (GLDH)	L-GALACTONO-1,4-LACTONE DEHYDROGENASE (GLDH);"L-GALACTONO-1,4-LACTONE DEHYDROGENASE" (ATGLDH)
AT3G48000	AT3G48000.1	Encodes a putative (NAD+) aldehyde dehydrogenase.	protein_coding	ALDEHYDE DEHYDROGENASE 2B4 (ALDH2B4)	ALDEHYDE DEHYDROGENASE 2B4 (ALDH2B4);ALDEHYDE DEHYDROGENASE 2A (ALDH2A);ALDEHYDE DEHYDROGENASE 2 (ALDH2)
AT3G48680	AT3G48680.1	Encodes a mitochondrial gamma carbonic anhydrase-like protein. Component of the NADH dehydrogenase complex. The mRNA is cell-to-cell mobile.	protein_coding	GAMMA CARBONIC ANHYDRASE-LIKE 2 (GAMMA CAL2)	(AtCAL2);GAMMA CARBONIC ANHYDRASE-LIKE 2 (GAMMA CAL2)
AT3G48730	AT3G48730.1	glutamate-1-semialdehyde 2,1-aminomutase 2;(source:Araport11)	protein_coding	GLUTAMATE-1-SEMIALDEHYDE 2,1-AMINOMUTASE 2 (GSA2)	GLUTAMATE-L-SEMIALDEHYDE AMINOMUTASE (GSAM);GLUTAMATE-1-SEMIALDEHYDE 2,1-AMINOMUTASE 2 (GSA2)
AT3G48870	AT3G48870.1	Encodes a nuclear encoded protein with similarity to Clpa regulatory subunit of CLP protease complex. The protein is localized to the chloroplast stroma. May function redundantly with TIC complex in chloroplast protein import.	protein_coding	(HSP93-III)	(ATCLPC);CLPC2 (ClpC2); (HSP93-III); (ATHSP93-III)
AT3G48890	AT3G48890.1	putative progesterone-binding protein homolog (Atmp2) mRNA, The mRNA is cell-to-cell mobile.	protein_coding	MEMBRANE-ASSOCIATED PROGESTERONE BINDING PROTEIN 3 (MAPR3)	(ATMP2);MEMBRANE-ASSOCIATED PROGESTERONE BINDING PROTEIN 3 (MAPR3);MEMBRANE STEROID BINDING PROTEIN 2 (MSBP2);ARABIDOPSIS THALIANA MEMBRANE-ASSOCIATED PROGESTERONE BINDING PROTEIN 3 (AtMAPR3)
AT3G48930	AT3G48930.1	Nucleic acid-binding, OB-fold-like protein;(source:Araport11)	protein_coding	EMBRYO DEFECTIVE 1080 (EMB1080)	EMBRYO DEFECTIVE 1080 (EMB1080)
AT3G48990	AT3G48990.1	Encodes an oxalyl-CoA synthetase and is required for oxalate degradation, for normal seed development, and for defense against an oxalate-producing fungal pathogen.	protein_coding	ACYL-ACTIVATING ENZYME 3 (AAE3)	ACYL-ACTIVATING ENZYME 3 (AAE3)
AT3G49010	AT3G49010.1	Encodes 60S ribosomal protein L13. Homolog of human breast basic conserved 1 (BBC1).	protein_coding	BREAST BASIC CONSERVED 1 (BBC1)	BREAST BASIC CONSERVED 1 (ATBBC1);BREAST BASIC CONSERVED 1 (BBC1);40S RIBOSOMAL PROTEIN (RSU2)
AT3G49910	AT3G49910.1	Translation protein SH3-like family protein;(source:Araport11)	protein_coding
AT3G50440	AT3G50440.1	Encodes a protein shown to have methyl jasmonate esterase activity in vitro. This protein does not act on methyl IAA, MeSA, MeGA4, or MEGA9 in vitro.	protein_coding	METHYL ESTERASE 10 (MES10)	METHYL ESTERASE 10 (MES10);ARABIDOPSIS THALIANA METHYL ESTERASE 10 (ATMES10)
AT3G50820	AT3G50820.1	Encodes a protein which is an extrinsic subunit of photosystem II and which has been proposed to play a central role in stabilization of the catalytic manganese cluster. In <i>Arabidopsis thaliana</i> the PsbO proteins are encoded by two genes: <i>psbO1</i> and <i>psbO2</i>. PsbO2 is the minor isoform in the wild-type. Mutants defective in this gene have been shown to be affected in the dephospho…	protein_coding	PHOTOSYSTEM II SUBUNIT O-2 (PSBO2)	PHOTOSYSTEM II SUBUNIT O-2 (PSBO-2);OXYGEN EVOLVING COMPLEX SUBUNIT 33 KDA (OEC33);PHOTOSYSTEM II SUBUNIT O-2 (PSBO2)
AT3G50980	AT3G50980.1	dehydrin xero 1;(source:Araport11)	protein_coding	DEHYDRIN XERO 1 (XERO1)	DEHYDRIN XERO 1 (XERO1)
AT3G51260	AT3G51260.1	20S proteosomal alpha subunits. Interacts with SnRK, SKP1/ASK1 during proteasomal binding of an SCF ubiquitin ligase.	protein_coding	20S PROTEASOME ALPHA SUBUNIT PAD1 (PAD1)	20S PROTEASOME ALPHA SUBUNIT PAD1 (PAD1)
AT3G51800	AT3G51800.2	putative nuclear DNA-binding protein G2p (AtG2) mRNA,	protein_coding	(ATG2)	(G2P);A. THALIANA ERBB-3 BINDING PROTEIN 1 (ATEBP1); (ATG2);ERBB-3 BINDING PROTEIN 1 (EBP1)
AT3G51810	AT3G51810.1	Encodes a ABA-inducible protein that accumulates during seed maturation, in parallel with its corresponding mRNA but with a 3 d delay. During germination, AtEm1 protein undergoes two successive cleavages before being degraded. Both proteins are more stable than the corresponding mRNA. The gene can be activated by the basic leucine zipper transcription factor ABI5. Expressed predominantly in prova…	protein_coding	LATE EMBRYOGENESIS ABUNDANT 1 (EM1)	(AT3);GUANINE NUCLEOTIDE EXCHANGE FACTOR FOR ADP RIBOSYLATION FACTORS 1 (GEA1);ARABIDOPSIS THALIANA LATE EMBRYOGENESIS ABUNDANT 1 (ATEM1);LATE EMBRYOGENESIS ABUNDANT 1 (EM1)
AT3G51840	AT3G51840.1	Encodes a short-chain acyl-CoA oxidase, which catalyzes the first step of peroxisomal fatty acid beta-oxidation during early, post-germinative growth in oilseed species. Null mutants virtually lack short-chain acyl-CoA and are resistant to 2,4-dichlorophenoxybutyric acid, which is converted to the herbicide and auxin analogue 2,4-dichlorophenoxyacetic acid by beta-oxidation. Despite the almost co…	protein_coding	ACYL-COA OXIDASE 4 (ACX4)	ACYL-COA OXIDASE 4 (ACX4); (ATG6); (ATSCX)
AT3G51890	AT3G51890.1	Clathrin light chain protein;(source:Araport11)	protein_coding	CLATHRIN LIGHT CHAIN 3 (CLC3)	CLATHRIN LIGHT CHAIN 3 (CLC3)
AT3G52140	AT3G52140.4	Involved in regulating mitochondrial quality control. Regulates mitochondrial association time and thereby is involved in mitochondrial fusion. Mutants show unregulated autophagy and display transcriptomic markers of mitochondrial stress. Its activity can be modulated by Lys acetylation.	protein_coding	NON RESPONDING TO OXYLIPINS 38 (NOXY38)	NON RESPONDING TO OXYLIPINS 38 (NOXY38);FRIENDLY MITOCHONDRIA (FMT); (FRIENDLY)
AT3G52230	AT3G52230.1	hypothetical protein;(source:Araport11)	protein_coding
AT3G52300	AT3G52300.1	ATP synthase D chain;(source:Araport11)	protein_coding	ATP SYNTHASE D CHAIN, MITOCHONDRIAL (ATPQ)	ATP SYNTHASE D CHAIN, MITOCHONDRIAL (ATPQ)
AT3G52580	AT3G52580.1	Ribosomal protein S11 family protein;(source:Araport11)	protein_coding
AT3G52850	AT3G52850.1	Encodes the Vacuolar Sorting Receptor-1 (VSR-1)/Epidermal Growth Factor Receptor-like protein1(VSR-1/ATELP1). Binds vacuolar targeting signals. Involved in sorting seed storage proteins into vacuoles. The mRNA is cell-to-cell mobile.	protein_coding	VACUOLAR SORTING RECEPTOR HOMOLOG 1 (VSR1)	(BP80); (BP80B); (ATELP1); (ATVSR1);GREEN FLUORESCENT SEED 1 (GFS1); (GFS1);VACUOLAR SORTING RECEPTOR 1;1 (VSR1;1);BINDING PROTEIN OF 80 KDA 1;1 (BP80-1;1); (VSR-1);ARABIDOPSIS THALIANA EPIDERMAL GROWTH FACTOR RECEPTOR-LIKE PROTEIN (ATELP);VACUOLAR SORTING RECEPTOR HOMOLOG 1 (VSR1); (BP-80)
AT3G52880	AT3G52880.2	Encodes a peroxisomal monodehydroascorbate reductase, involved in the ascorbate-glutathione cycle which removes toxic H2O2	protein_coding	MONODEHYDROASCORBATE REDUCTASE 1 (MDAR1)	MONODEHYDROASCORBATE REDUCTASE 1 (ATMDAR1);MONODEHYDROASCORBATE REDUCTASE 1 (MDAR1)
AT3G52930	AT3G52930.1	Aldolase superfamily protein;(source:Araport11)	protein_coding	FRUCTOSE-BISPHOSPHATE ALDOLASE 8 (FBA8)	FRUCTOSE-BISPHOSPHATE ALDOLASE 8 (FBA8); (ATFBA8)
AT3G52960	AT3G52960.1	Thioredoxin superfamily protein;(source:Araport11)	protein_coding	PEROXIREDOXIN-II-E (PRXIIE)	PEROXIREDOXIN-II-E (PRXIIE)
AT3G52990	AT3G52990.1	Pyruvate kinase family protein;(source:Araport11)	protein_coding
AT3G53020	AT3G53020.1	RPL24B encodes ribosomal protein L24, homolog of cytosolic RPL24, found in archaea and higher eukaryotes. Arabidopsis has two RPL24 homologs, RPL24A (AT2G36620) and RPL24B. Mutants showed defects in apical-basal gynoecium patterning similar to previously described ett and mp mutants. Transformation of stv1-1 mutant with a uORF-eliminated ETT construct partially suppressed the stv1 gynoecium pheno…	protein_coding	SHORT VALVE1 (STV1)	(RPL24B);SHORT VALVE1 (STV1);RIBOSOMAL PROTEIN L24 (RPL24)
AT3G53040	AT3G53040.1	late embryogenesis abundant protein, putative / LEA protein;(source:Araport11)	protein_coding
AT3G53110	AT3G53110.1	Encodes a putative DEAD-Box RNA Helicase and has RNA-dependent ATPase activity. Mutant is Sensitive to chilling stress and heat stress. Germination of the mutant is inhibited by ABA. LOS4 may be involved in temperature sensing. Is enriched in the nuclear envelope and also located in the cytoplasm. LOS4 is involved in export of poly A RNA. The mRNA is cell-to-cell mobile.	protein_coding	LOW EXPRESSION OF OSMOTICALLY RESPONSIVE GENES 4 (LOS4)	LOW EXPRESSION OF OSMOTICALLY RESPONSIVE GENES 4 (LOS4)
AT3G53230	AT3G53230.1	CDC48 is induced upon oilseed rape mosaic tobamovirus infection and appears to be involved in controlling virus movement.	protein_coding	CELL DIVISION CYCLE 48B (ATCDC48B)	CELL DIVISION CYCLE 48B (ATCDC48B)
AT3G53430	AT3G53430.1	Ribosomal protein L11 family protein;(source:Araport11)	protein_coding
AT3G53740	AT3G53740.2	Ribosomal protein L36e family protein;(source:Araport11)	protein_coding
AT3G53870	AT3G53870.1	Ribosomal protein S3 family protein;(source:Araport11)	protein_coding
AT3G53970	AT3G53970.1	PTRE1 was identified as homologous to human PI31. It has a conserved proline-rich domain at the C-terminus and a highly conserved FP (Fbxo7/PI31) dimerization domain at the N-terminus as well as some novel, conserved domains found only in plants. It regulates auxin signaling possibly via its proteosome suppressing activity.	protein_coding	PROTEASOME REGULATOR1 (PTRE1)	PROTEASOME REGULATOR1 (PTRE1)
AT3G53990	AT3G53990.1	Encodes universal stress protein (USP). Functions as a molecular chaperone under heat shock and oxidative stress conditions. Chaperone activity and assembly into complexes is redox regulated.	protein_coding	UNIVERSAL STRESS PROTEIN (ATUSP)	UNIVERSAL STRESS PROTEIN (ATUSP)
AT3G54110	AT3G54110.1	Member of Uncoupling protein PUMP2 family. Encodes a mitochondrial uncoupling protein AtUCP1 involved in maintain the redox poise of the mitochondrial electron transport chain to facilitate photosynthetic metabolism. Disruption of UCP1 results in a photosynthetic phenotype. Specifically there is a restriction in photorespiration with a decrease in the rate of oxidation of photorespiratory glycine…	protein_coding	PLANT UNCOUPLING MITOCHONDRIAL PROTEIN 1 (PUMP1)	ARABIDOPSIS THALIANA PLANT UNCOUPLING MITOCHONDRIAL PROTEIN 1 (ATPUMP1); (UCP);UNCOUPLING PROTEIN 1 (UCP1);ARABIDOPSIS THALIANA UNCOUPLING PROTEIN 1 (ATUCP1);PLANT UNCOUPLING MITOCHONDRIAL PROTEIN 1 (PUMP1)
AT3G54400	AT3G54400.1	Eukaryotic aspartyl protease family protein;(source:Araport11)	protein_coding
AT3G54470	AT3G54470.1	encodes the bi-functional orotate phosphoribosyltransferase/orotidine-5'-phosphate decarboxylase catalyzing the fifth and sixth step in the de novo pyrimidine ribonucleotide biosynthesis	protein_coding
AT3G54660	AT3G54660.1	Encodes glutathione reductase that is most likely localized in the chloroplast.	protein_coding	GLUTATHIONE REDUCTASE (GR)	(ATGR2);GLUTATHIONE REDUCTASE (GR); (EMB2360)
AT3G54760	AT3G54760.1	dentin sialophosphoprotein-like protein;(source:Araport11)	protein_coding
AT3G54940	AT3G54940.2	Papain family cysteine protease;(source:Araport11)	protein_coding
AT3G55120	AT3G55120.1	Catalyzes the conversion of chalcones into flavanones. Required for the accumulation of purple anthocyanins in leaves and stems. Co-expressed with CHS.	protein_coding	TRANSPARENT TESTA 5 (TT5)	(ATCHI);CHALCONE ISOMERASE (CHI);CHALCONE FLAVANONE ISOMERASE (CFI); (A11);TRANSPARENT TESTA 5 (TT5)
AT3G55260	AT3G55260.1	Encodes a protein with &#946;-hexosaminidase activity (the enzyme is active with p-nitrophenyl-&#946;-N-acetylglucosaminide as substrate but displayed only a minor activity toward p-nitrophenyl-&#946;-N-acetylgalactosaminide). The enzyme displays no distinct preference for a specific terminal GlcNAc residue and indeed cleaved the asialoagalactodabsylglycopeptide GnGn to a mixture of products.	protein_coding	BETA-HEXOSAMINIDASE 1 (HEXO1)	(ATHEX2);BETA-HEXOSAMINIDASE 1 (HEXO1)
AT3G55360	AT3G55360.1	Enoyl-CoA reductase is involved in all very long chain fatty acids (VLCFA) elongation reactions that are required for cuticular wax, storage lipid and sphingolipid metabolism. The protein is located in the ER, but in contrast to its yeast homolog TSC13 is not particularly enriched in the nuclear envelope-vacuole junction. Mutants in this gene show abnormal organ morphology and stem glossiness. Ce…	protein_coding	ECERIFERUM 10 (CER10)	ENOYL-COA REDUCTASE (ECR); (CER10); (ATTSC13); (TSC13);GLASSY HAIR 6 (GLH6);ECERIFERUM 10 (CER10)
AT3G55410	AT3G55410.1	2-oxoglutarate dehydrogenase, E1 component;(source:Araport11)	protein_coding
AT3G55430	AT3G55430.1	O-Glycosyl hydrolases family 17 protein;(source:Araport11)	protein_coding
AT3G55440	AT3G55440.1	Encodes triosephosphate isomerase.	protein_coding	TRIOSEPHOSPHATE ISOMERASE (TPI)	TRIOSEPHOSPHATE ISOMERASE (TPI);CYTOSOLIC TRIOSE PHOSPHATE ISOMERASE (ATCTIMC);CYTOSOLIC ISOFORM TRIOSE PHOSPHATE ISOMERASE (CYTOTPI)
AT3G55620	AT3G55620.1	Translation initiation factor IF6;(source:Araport11)	protein_coding	EUKARYOTIC INITIATION FACOR 6A (eIF6A)	EUKARYOTIC INITIATION FACOR 6A (eIF6A);EMBRYO DEFECTIVE 1624 (emb1624)
AT3G55800	AT3G55800.1	Encodes the chloroplast enzyme sedoheptulose-1,7-bisphosphatase (SBPase), involved in the carbon reduction of the Calvin cycle. Increase in SBPase activity in transgenic lines accumulate up to 50% more sucrose and starch than wild-type. The mRNA is cell-to-cell mobile.	protein_coding	SEDOHEPTULOSE-BISPHOSPHATASE (SBPASE)	SEDOHEPTULOSE-BISPHOSPHATASE (SBPASE)
AT3G56070	AT3G56070.1	rotamase cyclophilin 2 (ROC2) exhibiting peptidyl-prolyl cis-trans isomerase activity involved in signal transduction.	protein_coding	ROTAMASE CYCLOPHILIN 2 (ROC2)	ROTAMASE CYCLOPHILIN 2 (ROC2)
AT3G56150	AT3G56150.1	member of eIF3c - eukaryotic initiation factor 3c	protein_coding	EUKARYOTIC TRANSLATION INITIATION FACTOR 3C (EIF3C)	EUKARYOTIC TRANSLATION INITIATION FACTOR 3C (EIF3C); (ATEIF3C-1); (TIF3C1); (ATTIF3C1); (EIF3C-1)
AT3G56190	AT3G56190.1	Encodes one of two alpha-SNAPs (soluble NSF attachment protein) in Arabidopsis	protein_coding	ALPHA-SOLUBLE NSF ATTACHMENT PROTEIN 2 (ALPHA-SNAP2)	(ASNAP);ALPHA-SOLUBLE NSF ATTACHMENT PROTEIN 2 (ALPHA-SNAP2)
AT3G56310	AT3G56310.1	Melibiase family protein;(source:Araport11)	protein_coding
AT3G56350	AT3G56350.1	Iron/manganese superoxide dismutase family protein;(source:Araport11)	protein_coding
AT3G56490	AT3G56490.1	Encodes a protein that has adenylylsulfate sulfohydrolase activity (E.C. 3.6.2.1) in vitro.	protein_coding	HIS TRIAD FAMILY PROTEIN 3 (HIT3)	HISTIDINE TRIAD NUCLEOTIDE-BINDING 1 (HINT1);HIS TRIAD FAMILY PROTEIN 3 (HIT3)
AT3G57020	AT3G57020.1	Calcium-dependent phosphotriesterase superfamily protein;(source:Araport11)	protein_coding
AT3G57290	AT3G57290.1	Encodes a protein that is found in not only the eif3 complex but also in association with subunits of the COP9 signalosome. eIF3e appears to be subjected to proteasome-dependent degradation that requires the PCI domain of eIF3e. The level of eIF3e present in cells appears to affect the rate of translation.	protein_coding	EUKARYOTIC TRANSLATION INITIATION FACTOR 3E (EIF3E)	EUKARYOTIC TRANSLATION INITIATION FACTOR 3E (EIF3E); (TIF3E1); (INT6); (INT-6); (ATINT6); (ATEIF3E-1)
AT3G57610	AT3G57610.1	encoding adenylosuccinate synthetase (AdSS), the enzyme involved in the first step of the formation of the purine nucleotide AMP (conversion of IMP to adenylo-succinate)	protein_coding	ADENYLOSUCCINATE SYNTHASE (ADSS)	(ATPURA);ADENYLOSUCCINATE SYNTHASE (ADSS)
AT3G57890	AT3G57890.2	Tubulin binding cofactor C domain-containing protein;(source:Araport11)	protein_coding
AT3G58450	AT3G58450.1	Adenine nucleotide alpha hydrolases-like superfamily protein;(source:Araport11)	protein_coding
AT3G58510	AT3G58510.1	DEA(D/H)-box RNA helicase family protein;(source:Araport11)	protein_coding
AT3G58610	AT3G58610.1	ketol-acid reductoisomerase;(source:Araport11)	protein_coding
AT3G58750	AT3G58750.1	Encodes a peroxisomal citrate synthase that is expressed throughout seedling and shoot development.	protein_coding	CITRATE SYNTHASE 2 (CSY2)	CITRATE SYNTHASE 2 (CSY2)
AT3G59920	AT3G59920.1	RAB GDP DISSOCIATION INHIBITOR 2 The mRNA is cell-to-cell mobile.	protein_coding	RAB GDP DISSOCIATION INHIBITOR 2 (GDI2)	RAB GDP DISSOCIATION INHIBITOR 2 (GDI2);RAB GDP DISSOCIATION INHIBITOR 2 (ATGDI2)
AT3G59970	AT3G59970.3	methylenetetrahydrofolate reductase MTHFR1 mRNA, complete	protein_coding	METHYLENETETRAHYDROFOLATE REDUCTASE 1 (MTHFR1)	METHYLENETETRAHYDROFOLATE REDUCTASE 1 (MTHFR1)
AT3G60240	AT3G60240.4	protein synthesis initiation factor 4G (EIF4G). A mutation in this gene (cum2-1) results in decreased accumulation of CMV coat protein in upper, uninoculated leaves. Likely affects cell-to-cell movement of the virus, also affects TCV multiplication.	protein_coding	EUKARYOTIC TRANSLATION INITIATION FACTOR 4G (EIF4G)	EUKARYOTIC TRANSLATION INITIATION FACTOR 4G (EIF4G);CUCUMOVIRUS MULTIPLICATION 2 (CUM2)
AT3G60245	AT3G60245.1	Zinc-binding ribosomal protein family protein;(source:Araport11)	protein_coding
AT3G60730	AT3G60730.1	Plant invertase/pectin methylesterase inhibitor superfamily;(source:Araport11)	protein_coding
AT3G60750	AT3G60750.1	Transketolase;(source:Araport11)	protein_coding	TRANSKETOLASE 1 (TKL1)	TRANSKETOLASE 1 (TKL1); (ATTKL1)
AT3G60770	AT3G60770.1	Ribosomal protein S13/S15;(source:Araport11)	protein_coding
AT3G60820	AT3G60820.1	Encodes 20S proteasome beta subunit PBF1 (PBF1).	protein_coding	(PBF1)	(PBF1)
AT3G61220	AT3G61220.2	CytADR/SDR1 is an aldehyde reductase that catalyzes the reduction of the aldehyde carbonyl groups on alpha,beta-unsaturated aldehydes with more than 5 carbons in vitro. It can also act on menthone and neomenthol in vitro, but these do not represent likely endogenous activities of this enzyme in planta. GFP-tagged CytADR appears to localize to the cytosol where it likely plays a role in detoxifyin…	protein_coding	SHORT-CHAIN DEHYDROGENASE/REDUCTASE 1 (SDR1)	SHORT-CHAIN DEHYDROGENASE/REDUCTASE 1 (SDR1)
AT3G61440	AT3G61440.1	Encodes a cysteine synthase isomer CysC1. The isomer is however less effective in cysteine biosynthesis. It is involved in beta-cyanoalanine biosynthesis, an intermediate of cyanide detoxification pathway. The mRNA is cell-to-cell mobile.	protein_coding	CYSTEINE SYNTHASE C1 (CYSC1)	CYSTEINE SYNTHASE C1 (CYSC1);BETA-SUBSTITUTED ALA SYNTHASE 3;1 (ARATH;BSAS3;1);CYSTEINE SYNTHASE C1 (ATCYSC1)
AT3G62030	AT3G62030.2	nuclear-encoded chloroplast stromal cyclophilin CYP20-3 (also known as ROC4). Protein is tyrosine-phosphorylated and its phosphorylation state is modulated in response to ABA in Arabidopsis thaliana seeds.	protein_coding	ROTAMASE CYP 4 (ROC4)	CYCLOPHILIN 20-3 (CYP20-3);ROTAMASE CYP 4 (ROC4)
AT3G62120	AT3G62120.1	Encodes a cytosolic prolyl-tRNA synthetase.	protein_coding	PROLYL-TRNA SYNTHETASE CYTOSOLIC (PRORS-CYT)	(ATPRORS-CYT);PROLYL-TRNA SYNTHETASE CYTOSOLIC (PRORS-CYT)
AT3G62360	AT3G62360.1	Carbohydrate-binding-like fold;(source:Araport11)	protein_coding
AT3G62530	AT3G62530.1	ARM repeat superfamily protein;(source:Araport11)	protein_coding
AT3G62700	AT3G62700.1	member of MRP subfamily	protein_coding	ATP-BINDING CASSETTE C14 (ABCC14)	ATP-BINDING CASSETTE C14 (ABCC14);MULTIDRUG RESISTANCE-ASSOCIATED PROTEIN 10 (MRP10);MULTIDRUG RESISTANCE-ASSOCIATED PROTEIN 10 (ATMRP10)
AT3G62730	AT3G62730.1	desiccation-like protein;(source:Araport11)	protein_coding
AT3G62870	AT3G62870.1	Ribosomal protein L7Ae/L30e/S12e/Gadd45 family protein;(source:Araport11)	protein_coding
AT3G63170	AT3G63170.1	Encodes a plastid stroma localized fatty acid binding protein involved in fatty acid metabolism.	protein_coding	FATTY-ACID-BINDING PROTEIN 1 (FAP1)	(ATFAP1);FATTY-ACID-BINDING PROTEIN 1 (FAP1)
AT3G63190	AT3G63190.1	The gene encodes a chloroplast ribosome recycling factor homologue. Analysis of mutants revealed its role in the chloroplast development and eary stages of embryo development.	protein_coding	RIBOSOME RECYCLING FACTOR, CHLOROPLAST PRECURSOR (RRF)	RIBOSOME RECYCLING FACTOR, CHLOROPLAST PRECURSOR (RRF);ARABIDOPSIS THALIANA CHLOROPLAST RIBOSOME RECYCLING FACTOR (AtcpRRF);CHLOROPLAST RIBOSOME RECYCLING FACTOR (cpRRF);HIGH CHLOROPHYLL FLUORESCENCE AND PALE GREEN MUTANT 108 (HFP108)
AT3G63460	AT3G63460.1	transducin family protein / WD-40 repeat family protein;(source:Araport11)	protein_coding	(SEC31B)	(SEC31B)
AT3G63540	AT3G63540.1	Conceptual translation of this open reading frame gave the sequence of a 229-residue hypothetical protein that contains the same sequence as the mature A. thaliana chloroplast luminal 19-kDa protein linked to a putative signal sequence.	protein_coding
AT4G00100	AT4G00100.1	Encodes a cytoplasmic ribosomal protein S13 homologue involved in early leaf development The mRNA is cell-to-cell mobile.	protein_coding	RIBOSOMAL PROTEIN S13A (RPS13A)	RIBOSOMAL PROTEIN S13A (RPS13A);POINTED FIRST LEAF 2 (PFL2);RIBOSOMAL PROTEIN S13A (ATRPS13A); (RPS13)
AT4G01310	AT4G01310.1	Ribosomal L5P family protein;(source:Araport11)	protein_coding
AT4G01610	AT4G01610.1	Encodes a capase involved in stress induced cell death. Activity detected in leaf and cell culture.	protein_coding	(ATCATHB3)	(ATCATHB3)
AT4G01850	AT4G01850.1	S-adenosylmethionine synthetase 2;(source:Araport11)	protein_coding	S-ADENOSYLMETHIONINE SYNTHETASE 2 (SAM-2)	S-ADENOSYLMETHIONINE SYNTHETASE 2 (SAM2); (AtSAM2);S-ADENOSYLMETHIONINE SYNTHETASE 2 (SAM-2); (MAT2)
AT4G01900	AT4G01900.1	encodes a PII protein that may function as part of a signal transduction network involved in perceiving the status of carbon and organic nitrogen. Forms a protein complex with N-acetylglutamate kinase and regulates the kinase activity by relieving the feedback inhibition of the kinase by arginine. Regulates acetyl-CoA carboxylase activity.	protein_coding	GLNB1 HOMOLOG (GLB1)	GLNB1 HOMOLOG (GLB1); (PII)
AT4G02080	AT4G02080.1	A member of ARF-like GTPase family. A thaliana has 21 members, in two subfamilies, ARF and ARF-like (ARL) GTPases.	protein_coding	SECRETION-ASSOCIATED RAS SUPER FAMILY 2 (SAR2)	(ATSARA1C);SECRETION-ASSOCIATED RAS SUPER FAMILY 2 (SAR2); (ASAR1);SECRETION-ASSOCIATED RAS SUPER FAMILY 2 (ATSAR2)
AT4G02230	AT4G02230.1	Ribosomal protein L19e family protein;(source:Araport11)	protein_coding
AT4G02280	AT4G02280.1	Encodes a protein with sucrose synthase activity (SUS3). It appears to be important for sucrose metabolism in developing seeds, especially during the late maturation phase, about 18 days after flowering.	protein_coding	SUCROSE SYNTHASE 3 (SUS3)	(ATSUS3);SUCROSE SYNTHASE 3 (SUS3)
AT4G02340	AT4G02340.1	alpha/beta-Hydrolases superfamily protein;(source:Araport11)	protein_coding
AT4G02360	AT4G02360.1	transmembrane protein, putative (Protein of unknown function, DUF538);(source:Araport11)	protein_coding
AT4G02450	AT4G02450.1	Encodes one of two isoforms of a co-chaperone of HSP90 that is required for root growth, in particular in the maintenance of the root meristem.	protein_coding	(P23-1)	(P23-1)
AT4G02520	AT4G02520.1	Encodes glutathione transferase belonging to the phi class of GSTs. Naming convention according to Wagner et al. (2002). The expression of this gene is upregulated by herbicide safeners such as benoxacor and fenclorim.	protein_coding	GLUTATHIONE S-TRANSFERASE PHI 2 (GSTF2)	GLUTATHIONE S-TRANSFERASE PHI 2 (ATGSTF2); (ATPM24.1);GLUTATHIONE S-TRANSFERASE PHI 2 (GSTF2); (GST2); (ATPM24)
AT4G02580	AT4G02580.1	NADH-ubiquinone oxidoreductase 24 kDa subunit;(source:Araport11)	protein_coding
AT4G02930	AT4G02930.1	GTP binding Elongation factor Tu family protein;(source:Araport11)	protein_coding
AT4G03050	AT4G03050.2	The transcribed allele in ecotype Ler encodes a 2-oxoglutarate-dependent dioxygenase which is involved in glucosinolate biosynthesis. AOP3 is transcriptionally silent in leaf tissues of ecotype Col.The natural variation in this locus explains the diversification of hydroxyalkyl glucosinolates among different ecotypes of Arabidopsis.	protein_coding	(AOP3)	(AOP3)
AT4G03200	AT4G03200.1	catalytics;(source:Araport11)	protein_coding
AT4G03280	AT4G03280.1	Encodes the Rieske FeS center of cytochrome b6f complex. Gene is expressed in shoot but not in root. Mutant has reduced electron transport at saturating light intensities and Q-cycle activity is hypersensitive to acidification of the thylakoid lumen. The mRNA is cell-to-cell mobile.	protein_coding	PHOTOSYNTHETIC ELECTRON TRANSFER C (PETC)	PROTON GRADIENT REGULATION 1 (PGR1);PHOTOSYNTHETIC ELECTRON TRANSFER C (PETC)
AT4G04020	AT4G04020.1	Fibrillin precursor protein. The fibrillin preprotein, but not the mature protein interacts with ABI2. Regulated by abscisic acid response regulators. Involved in abscisic acid-mediated photoprotection. The mRNA is cell-to-cell mobile.	protein_coding	FIBRILLIN (FIB)	FIBRILLIN 1A (FIB1A);FIBRILLIN (FIB);PLASTOGLOBULIN 35 (PGL35)
AT4G04460	AT4G04460.1	Saposin-like aspartyl protease family protein;(source:Araport11)	protein_coding	PUTATIVE ASPARTIC PROTEINASE A3 (PASPA3)	(ATPASPA3);PUTATIVE ASPARTIC PROTEINASE A3 (PASPA3)
AT4G04910	AT4G04910.1	N-ethylmaleimide sensitive factor	protein_coding	N-ETHYLMALEIMIDE SENSITIVE FACTOR (NSF)	N-ETHYLMALEIMIDE SENSITIVE FACTOR (NSF)
AT4G04950	AT4G04950.1	Encodes a monothiol glutaredoxin that is a critical component involved in ROS accumulation, auxin signaling, and temperature-dependent postembryonic growth in plants. It has been shown to associate with the cytosolic Fe-S assembly (CIA) complex and contributes to, but is not essential for, the correct functioning of client Fe-S proteins in unchallenged conditions.	protein_coding	MONOTHIOL GLUTAREDOXIN 17 (GRXS17)	MONOTHIOL GLUTAREDOXIN 17 (GRXS17);ARABIDOPSIS THALIANA MONOTHIOL GLUTAREDOXIN 17 (AtGRXS17)
AT4G05420	AT4G05420.1	Structurally similar to damaged DNA binding proteins. DDB1a is part of a 350 KDa nuclear localized DET1 protein complex. This complex may physically interact with histone tails and while bound to chromatin- repress transcription of genes involved in photomorphogenesis. DDB1a is shown to be RUB-modified.	protein_coding	DAMAGED DNA BINDING PROTEIN 1A (DDB1A)	DAMAGED DNA BINDING PROTEIN 1A (DDB1A)
AT4G05530	AT4G05530.1	Encodes a peroxisomal member of the short-chain dehydrogenase/reductase (SDR) family of enzymes. Loss of IBR1 function causes increased resistance to indole-3-butyric acid without affecting plant responses to IAA, NAA, and 2,4-D. This enzyme may be responsible for catalyzing a dehydrogenation step in the beta-oxidation-like conversion of IBA to IAA. The mRNA is cell-to-cell mobile.	protein_coding	INDOLE-3-BUTYRIC ACID RESPONSE 1 (IBR1)	INCREASED BOTRYTIS RESISTANCE 1 (IBR1);INDOLE-3-BUTYRIC ACID RESPONSE 1 (IBR1);SHORT-CHAIN DEHYDROGENASE/REDUCTASE A (SDRA)
AT4G08390	AT4G08390.1	Encodes a chloroplastic stromal ascorbate peroxidase sAPX. Ascorbate peroxidases are enzymes that scavenge hydrogen peroxide in plant cells. Eight types of APX have been described for Arabidopsis: three cytosolic (APX1, APX2, APX6), two chloroplastic types (stromal sAPX, thylakoid tAPX), and three microsomal (APX3, APX4, APX5) isoforms. The mRNA is cell-to-cell mobile.	protein_coding	STROMAL ASCORBATE PEROXIDASE (SAPX)	STROMAL ASCORBATE PEROXIDASE (SAPX)
AT4G08520	AT4G08520.1	SNARE-like superfamily protein;(source:Araport11)	protein_coding
AT4G08900	AT4G08900.1	Encodes an arginase, likely to be involved in polyamine biosynthesis in pollen.	protein_coding	ARGININE AMIDOHYDROLASE 1 (ARGAH1)	ARGININE AMIDOHYDROLASE 1 (ARGAH1)
AT4G09000	AT4G09000.2	Encodes a 14-3-3 gene, designated GRF1 chi (for general regulatory factor1-G-box factor 14-3-3 homolog isoform chi). The major native forms of 14-3-3s are homo- and hetero-dimers, the biological functions of which are to interact physically with specific client proteins and thereby effect a change in the client. As a result, 14-3-3s are involved in a vast array of processes such as the response t…	protein_coding	GENERAL REGULATORY FACTOR 1 (GRF1)	GENERAL REGULATORY FACTOR 1 (GRF1);GENERAL REGULATORY FACTOR1-G-BOX FACTOR 14-3-3 HOMOLOG ISOFORM CHI (GF14 CHI)
AT4G09010	AT4G09010.1	Encodes a thylakoid lumen protein that was initially believed to act as a microsomal ascorbate peroxidase APX4 but to date, no evidence of enzymatic activity has been found.	protein_coding	THYLAKOID LUMEN 29 (TL29)	THYLAKOID LUMEN 29 (TL29);ASCORBATE PEROXIDASE 4 (APX4)
AT4G09320	AT4G09320.1	nucleoside diphosphate kinase type 1 (NDPK1) gene, complete The mRNA is cell-to-cell mobile.	protein_coding	(NDPK1)	(NDPK1);NUCLEOSIDE DIPHOSPHATE KINASE 1 (NDK1); (ATNDK1)
AT4G09600	AT4G09600.1	One of GASA gene family which is related to a GA-stimulated transcript (GAST) from tomato.	protein_coding	GAST1 PROTEIN HOMOLOG 3 (GASA3)	GAST1 PROTEIN HOMOLOG 3 (GASA3)
AT4G09670	AT4G09670.1	Oxidoreductase family protein;(source:Araport11)	protein_coding
AT4G10020	AT4G10020.1	Encodes a putative hydroxysteroid dehydrogenase (HSD). Genes that encode HSD include: At5g50600 and At5g50700 (HSD1), At3g47350(HSD2), At3g47360(HSD3), At5g50590 and At5g50690(HSD4), At5g50770(HSD6) (Plant Cell Physiology 50:1463). Two copies of HSD1 and HSD4 exist due to a gene duplication event. In Plant Physiology 145:87, At5g50690 is HSD7, At4g10020 is HSD5.	protein_coding	HYDROXYSTEROID DEHYDROGENASE 5 (HSD5)	HYDROXYSTEROID DEHYDROGENASE 5 (AtHSD5);HYDROXYSTEROID DEHYDROGENASE 5 (HSD5)
AT4G10040	AT4G10040.1	Encodes cytochrome c. Promoter directs preferential expression in vascular tissues of cotyledons, leaves, roots, and hypocotyls, and in anthers.	protein_coding	CYTOCHROME C-2 (CYTC-2)	CYTOCHROME C-2 (CYTC-2)
AT4G10450	AT4G10450.1	Ribosomal protein L6 family;(source:Araport11)	protein_coding
AT4G10480	AT4G10480.1	Nascent polypeptide-associated complex (NAC), alpha subunit family protein;(source:Araport11)	protein_coding
AT4G10750	AT4G10750.1	Phosphoenolpyruvate carboxylase family protein;(source:Araport11)	protein_coding
AT4G11010	AT4G11010.1	nucleoside diphosphate kinase 3 (ndpk3), located to the inter-membrane space in mitochondria	protein_coding	NUCLEOSIDE DIPHOSPHATE KINASE 3 (NDPK3)	NUCLEOSIDE DIPHOSPHATE KINASE 3 (NDPK3)
AT4G11150	AT4G11150.1	Encodes a vacuolar H+-ATPase subunit E isoform 1 which is required for Golgi organization and vacuole function in embryogenesis. The mRNA is cell-to-cell mobile.	protein_coding	VACUOLAR ATP SYNTHASE SUBUNIT E1 (TUF)	VACUOLAR ATP SYNTHASE SUBUNIT E1 (TUF); (VHA-E1); (TUFF);EMBRYO DEFECTIVE 2448 (emb2448)
AT4G11420	AT4G11420.1	Encodes a subunit of eukaryotic initiation factor 3 (eIF3), a multisubunit complex that is required for binding of mRNA to 40 S ribosomal subunits, stabilization of ternary complex binding to 40 S subunits, and dissociation of 40 and 60 S subunits.	protein_coding	EUKARYOTIC TRANSLATION INITIATION FACTOR 3A (EIF3A)	EUKARYOTIC TRANSLATION INITIATION FACTOR 3A (EIF3A); (ATEIF3A-1); (TIF3A1); (ATTIF3A1); (EIF3A-1)
AT4G11600	AT4G11600.1	Encodes glutathione peroxidase.	protein_coding	GLUTATHIONE PEROXIDASE 6 (GPX6)	GLUTATHIONE PEROXIDASE 6 (ATGPX6); (PHGPX); (GPXL6);GLUTATHIONE PEROXIDASE 6 (GPX6); (LSC803)
AT4G11820	AT4G11820.2	Encodes a protein with hydroxymethylglutaryl-CoA synthase activity which was characterized by phenotypical complementation of the S. cerevisiae mutant.	protein_coding	HYDROXYMETHYLGLUTARYL-COA SYNTHASE (HMGS)	(MVA1);FLAKY POLLEN 1 (FKP1);HYDROXYMETHYLGLUTARYL-COA SYNTHASE (HMGS)
AT4G12130	AT4G12130.1	Encodes a mitochondrial COG0354 protein that requires folate for its function in Fe/S cluster biogenesis.	protein_coding
AT4G12290	AT4G12290.1	Copper amine oxidase family protein;(source:Araport11)	protein_coding
AT4G12420	AT4G12420.1	Encodes a protein of unknown function involved in directed root tip growth. It is a member of 19-member gene family and is distantly related structurally to the multiple-copper oxidases ascorbate oxidase and laccase, though it lacks the copper-binding domains. The protein is glycosylated and GPI-anchored. It is localized to the plasma membrane and the cell wall. The gene is expressed most strongl…	protein_coding	(SKU5)	(SKU5)
AT4G12650	AT4G12650.1	Endomembrane protein 70 protein family;(source:Araport11)	protein_coding	(TMN12)	(TMN12)
AT4G12910	AT4G12910.1	serine carboxypeptidase-like 20;(source:Araport11)	protein_coding	SERINE CARBOXYPEPTIDASE-LIKE 20 (scpl20)	SERINE CARBOXYPEPTIDASE-LIKE 20 (scpl20)
AT4G13010	AT4G13010.1	Oxidoreductase, zinc-binding dehydrogenase family protein;(source:Araport11)	protein_coding	CHLOROPLAST ENVELOPE QUINONE OXIDOREDUCTASE HOMOLOG (CEQORH)	CHLOROPLAST ENVELOPE QUINONE OXIDOREDUCTASE HOMOLOG (CEQORH)
AT4G13200	AT4G13200.1	hypothetical protein;(source:Araport11)	protein_coding
AT4G13360	AT4G13360.1	ATP-dependent caseinolytic (Clp) protease/crotonase family protein;(source:Araport11)	protein_coding
AT4G13430	AT4G13430.1	Encodes a methylthioalkylmalate isomerase involved in glucosinolate biosynthesis.	protein_coding	ISOPROPYL MALATE ISOMERASE LARGE SUBUNIT 1 (IIL1)	ISOPROPYL MALATE ISOMERASE LARGE SUBUNIT 1 (IIL1); (ATLEUC1)
AT4G13850	AT4G13850.1	Encodes a glycine-rich RNA-binding protein. Gene expression is induced by cold.	protein_coding	RNA-BINDING GLYCINE-RICH PROTEIN A5 (RBGA5)	GLYCINE-RICH RNA-BINDING PROTEIN 2 (ATGRP2);RNA-BINDING GLYCINE-RICH PROTEIN A5 (RBGA5);GLYCINE RICH PROTEIN 2 (GRP2);GLYCINE-RICH RNA-BINDING PROTEIN 2 (GR-RBP2)
AT4G13930	AT4G13930.1	Encodes a serine hydroxymethyltransferase maximally expressed in root	protein_coding	SERINE HYDROXYMETHYLTRANSFERASE 4 (SHM4)	SERINE HYDROXYMETHYLTRANSFERASE 4 (SHM4)
AT4G13940	AT4G13940.1	Encodes a S-adenosyl-L-homocysteine hydrolase required for DNA methylation-dependent gene silencing. The mRNA is cell-to-cell mobile.	protein_coding	HOMOLOGY-DEPENDENT GENE SILENCING 1 (HOG1)	HOMOLOGY-DEPENDENT GENE SILENCING 1 (HOG1); (SAH1);S-ADENOSYL-L-HOMOCYSTEIN HYDROLASE 1 (ATSAHH1);S-ADENOSYL-L-HOMOCYSTEIN HYDROLASE 1 (SAHH1);MATERNAL EFFECT EMBRYO ARREST 58 (MEE58);EMBRYO DEFECTIVE 1395 (EMB1395)
AT4G14030	AT4G14030.1	selenium-binding protein 1;(source:Araport11)	protein_coding	SELENIUM-BINDING PROTEIN 1 (SBP1)	(ATSBP1);SELENIUM-BINDING PROTEIN 1 (SBP1)
AT4G14160	AT4G14160.1	Sec23/Sec24 protein transport family protein;(source:Araport11)	protein_coding
AT4G14710	AT4G14710.5	RmlC-like cupins superfamily protein;(source:Araport11)	protein_coding	(ATARD2)	(ATARD2)
AT4G14800	AT4G14800.2	Encodes 20S proteasome beta subunit PBD2 (PBD2).	protein_coding	20S PROTEASOME BETA SUBUNIT D2 (PBD2)	20S PROTEASOME BETA SUBUNIT D2 (PBD2)
AT4G14880	AT4G14880.1	Encodes a cytosolic isoform of cytosolic O-acetylserine(thiol)lyase, a key enzyme in cysteine biosynthesis and for the fixation of inorganic sulfide. It catalyzes the formation of cysteine from O-acetylserine and inorganic sulfide. Gene expression is predominant in the root cortex and the xylem parenchyma. Gene expression is induced in leave, stems and roots by high salt and heavy metal stresses,…	protein_coding	O-ACETYLSERINE (THIOL) LYASE (OAS-TL) ISOFORM A1 (OASA1)	O-ACETYLSERINE (THIOL) LYASE (OAS-TL) ISOFORM A1 (OASA1); (CYTACS1);ONSET OF LEAF DEATH 3 (OLD3)
AT4G14960	AT4G14960.2	Encodes an alpha-tubulin isoform required for right handed helical growth.	protein_coding	TUBULIN ALPHA-6 (TUA6)	TUBULIN ALPHA-6 (TUA6)
AT4G15000	AT4G15000.1	Ribosomal L27e protein family;(source:Araport11)	protein_coding
AT4G15210	AT4G15210.1	cytosolic beta-amylase expressed in rosette leaves and inducible by sugar. RAM1 mutants have reduced beta amylase in leaves and stems.	protein_coding	BETA-AMYLASE 5 (BAM5)	ARABIDOPSIS THALIANA BETA-AMYLASE (ATBETA-AMY); (AT-BETA-AMY);BETA-AMYLASE 5 (BAM5); (BMY1);REDUCED BETA AMYLASE 1 (RAM1)
AT4G15390	AT4G15390.1	HXXXD-type acyl-transferase family protein;(source:Araport11)	protein_coding
AT4G15410	AT4G15410.1	serine/threonine protein phosphatase 2A 55 kDa regulatory subunit B prime gamma;(source:Araport11)	protein_coding	SERINE/THREONINE PROTEIN PHOSPHATASE 2A 55 KDA REGULATORY SUBUNIT B PRIME GAMMA (PUX5)	SERINE/THREONINE PROTEIN PHOSPHATASE 2A 55 KDA REGULATORY SUBUNIT B PRIME GAMMA (PUX5)
AT4G15530	AT4G15530.5	Encodes a dual-targeted protein believed to act as a pyruvate, orthophosphate dikinase. These enzymes are normally associated with C4 photosynthesis which does not occur in Arabidopsis. However, PPDK may play a role in remobilizing nitrogen during leaf senescence in Arabidopsis. The product of the long transcript (.1 gene model) was shown to be targeted to the chloroplast, whereas the shorter tra…	protein_coding	PYRUVATE ORTHOPHOSPHATE DIKINASE (PPDK)	PYRUVATE ORTHOPHOSPHATE DIKINASE (PPDK)
AT4G15802	AT4G15802.1	Encodes a protein with similarity to heat shock factor binding proteins. Involved in negative regulation of heat shock response. Becomes nuclear localized upon heat treatment.	protein_coding	HEAT SHOCK FACTOR BINDING PROTEIN (HSBP)	HEAT SHOCK FACTOR BINDING PROTEIN (HSBP);ARABIDOPSIS THALIANA HEAT SHOCK FACTOR BINDING PROTEIN (AtHSBP)
AT4G15940	AT4G15940.1	Fumarylacetoacetate (FAA) hydrolase family;(source:Araport11)	protein_coding
AT4G16130	AT4G16130.1	Similar to galactokinase.	protein_coding	ARABINOSE KINASE (ARA1)	ARABINOSE KINASE (ARA1); (ISA1); (ATISA1)
AT4G16143	AT4G16143.1	Protein interacts with Agrobacterium proteins VirD2 and VirE2. Is not individually essential for Agrobacterium-mediated root transformation, but when overexpressed can rescue the impa-4 decreased transformation susceptibility phenotype.	protein_coding	IMPORTIN ALPHA ISOFORM 2 (IMPA-2)	IMPORTIN ALPHA ISOFORM 2 (IMPA-2)
AT4G16155	AT4G16155.1	dihydrolipoamide dehydrogenase;(source:Araport11)	protein_coding
AT4G16160	AT4G16160.2	Homologous to pea OEP16 and barley pPORA (OEP16), a member of Arabidopsis OEP16 family. Two OEP16 genes are closely related to each other and are conserved in all land plants, OEP16-2, also named OEP16-S, and OEP16-1 (renamed OEP16-L) are result of the gene duplication event that occurred prior to divergence of bryophytes and seed plants. Predominantly expressed in seed and is not inducible by co…	protein_coding	(ATOEP16-2)	(ATOEP16-S); (ATOEP16-2)
AT4G16210	AT4G16210.1	enoyl-CoA hydratase/isomerase A;(source:Araport11)	protein_coding	ENOYL-COA HYDRATASE/ISOMERASE A (ECHIA)	ENOYL-COA HYDRATASE 2 (E-COAH-2);ENOYL-COA HYDRATASE/ISOMERASE A (ECHIA)
AT4G16450	AT4G16450.1	NADH-ubiquinone oxidoreductase;(source:Araport11)	protein_coding
AT4G16720	AT4G16720.1	Ribosomal protein L23/L15e family protein;(source:Araport11)	protein_coding
AT4G16760	AT4G16760.1	Encodes a medium to long-chain acyl-CoA oxidase. Catalyzes the first step of fatty acid beta-oxidation. Involved in jasmonate biosynthesis. Gene expression is induced by wounding, drought stress, abscisic acid, and jasmonate.	protein_coding	ACYL-COA OXIDASE 1 (ACX1)	(ATACX1);ACYL-COA OXIDASE 1 (ACX1)
AT4G16830	AT4G16830.1	Encodes a perinuclear and cytoplasmically localized mRNA binding protein. AtRGGA is likely involved in stress responsivness. It is induced by salt and osmotic stress and loss of function mutations are more sensitive to stress. The mRNA is cell-to-cell mobile.	protein_coding	(ATRGGA)	(ATRGGA)
AT4G17170	AT4G17170.1	member of RAB gene family	protein_coding	RAB GTPASE HOMOLOG B1C (RABB1C)	(AT-RAB2); (ATRABB1C); (ATRAB2A);RAB GTPASE HOMOLOG B1B (RAB-B1B);RAB GTPASE HOMOLOG B1C (RABB1C);ARABIDOPSIS RAB GTPASE HOMOLOG B1B (ATRAB-B1B); (RAB2A)
AT4G17520	AT4G17520.1	Hyaluronan / mRNA binding family;(source:Araport11)	protein_coding
AT4G17530	AT4G17530.1	AtRabD2c encodes a Rab GTPase, which plays important roles in pollen development, germination and tube elongation.	protein_coding	RAB GTPASE HOMOLOG 1C (RAB1C)	(RAB1C);RAB GTPASE HOMOLOG 1C (RAB1C); (ATRABD2C);RAB GTPASE HOMOLOG 1C (ATRAB1C)
AT4G17830	AT4G17830.2	NAOD encodes a functional acetylornithine deacetylase. Silenced lines plants flower early but have reduced fertility (siliques do not develop) as well as reduced ornithine levels.NAOD mediates a linear pathway for ornithine biosynthesis.	protein_coding	N2-ACETYLORNITHINE DEACETYLASE (ATNAOD)	N2-ACETYLORNITHINE DEACETYLASE (ATNAOD)
AT4G18100	AT4G18100.1	Ribosomal protein L32e;(source:Araport11)	protein_coding
AT4G18800	AT4G18800.1	Encodes RabA1d, a member of the RabA subfamily of small Rab GTPases.	protein_coding	RAB GTPASE HOMOLOG A1D (RABA1d)	(ATHSGBP);RAB GTPASE HOMOLOG A1D (RABA1d);RAB GTPASE HOMOLOG A1D (ATRABA1D); (ATRAB11B)
AT4G18920	AT4G18920.1	histone acetyltransferase (DUF1264);(source:Araport11)	protein_coding
AT4G19210	AT4G19210.1	member of RLI subfamily The mRNA is cell-to-cell mobile.	protein_coding	ATP-BINDING CASSETTE E2 (ABCE2)	ARABIDOPSIS THALIANA RNASE L INHIBITOR PROTEIN 2 (ATRLI2);ATP-BINDING CASSETTE E2 (ABCE2);RNASE L INHIBITOR PROTEIN 2 (RLI2)
AT4G19410	AT4G19410.1	Pectinacetylesterase family protein;(source:Araport11)	protein_coding	PECTIN ACETYLESTERASE 7 (PAE7)	PECTIN ACETYLESTERASE 7 (PAE7);PECTIN ACETYESTERASE 7 (ATPAE7)
AT4G19810	AT4G19810.1	ChiC encodes a Class V chitinase that is a part of glycoside hydrolase family 18 based on CAZy groupings. It appears to primarily act as an exochitinase in vitro where it predominantly cleaves a chitobiose (GlcNAc)2 residue from the non-reducing end of a chitin oligosaccharide. However, it shows some minor endochitinase activity in vitro, as well. A putative 24 amino-acid signal peptide may direc…	protein_coding	CLASS V CHITINASE (ChiC)	CLASS V CHITINASE (ChiC)
AT4G19880	AT4G19880.2	Glutathione S-transferase family protein;(source:Araport11)	protein_coding
AT4G20360	AT4G20360.1	RAB GTPase homolog E1B;(source:Araport11)	protein_coding	RAB GTPASE HOMOLOG E1B (RABE1b)	(ATRAB8D);RAB GTPASE HOMOLOG E1B (RABE1b);RAB GTPASE HOMOLOG E1B (ATRABE1B)
AT4G20440	AT4G20440.1	small nuclear ribonucleoprotein associated protein B;(source:Araport11)	protein_coding	SMALL NUCLEAR RIBONUCLEOPROTEIN ASSOCIATED PROTEIN B (smB)	SMALL NUCLEAR RIBONUCLEOPROTEIN ASSOCIATED PROTEIN B (smB)
AT4G20850	AT4G20850.1	Tripeptidyl Peptidase II. Ser protease that assembles into a large oligomeric complex containing two proteins of 153 and 142 kD that are derived from a single TPP2 gene, with the smaller version missing part of the C-terminal end. Not essential, based on the lack of phenotype of a T-DNA disruption mutant.	protein_coding	TRIPEPTIDYL PEPTIDASE II (TPP2)	TRIPEPTIDYL PEPTIDASE II (TPP2)
AT4G20860	AT4G20860.1	FAD-binding Berberine family protein;(source:Araport11)	protein_coding	(ATBBE22)	(ATBBE22)
AT4G20890	AT4G20890.1	tubulin 9 The mRNA is cell-to-cell mobile.	protein_coding	TUBULIN BETA-9 CHAIN (TUB9)	TUBULIN BETA-9 CHAIN (TUB9)
AT4G20980	AT4G20980.1	Eukaryotic translation initiation factor 3 subunit 7 (eIF-3);(source:Araport11)	protein_coding
AT4G21020	AT4G21020.1	Late embryogenesis abundant protein (LEA) family protein;(source:Araport11)	protein_coding
AT4G21150	AT4G21150.1	ribophorin II (RPN2) family protein;(source:Araport11)	protein_coding	HAPLESS 6 (HAP6)	RIBOPHORIN II (RPN2);HAPLESS 6 (HAP6)
AT4G21280	AT4G21280.2	Encodes the PsbQ subunit of the oxygen evolving complex of photosystem II.	protein_coding	PHOTOSYSTEM II SUBUNIT QA (PSBQA)	PHOTOSYSTEM II SUBUNIT Q (PSBQ);PHOTOSYSTEM II SUBUNIT Q-1 (PSBQ-1);PHOTOSYSTEM II SUBUNIT QA (PSBQA)
AT4G21580	AT4G21580.1	oxidoreductase, zinc-binding dehydrogenase family protein;(source:Araport11)	protein_coding
AT4G21860	AT4G21860.1	methionine sulfoxide reductase B 2;(source:Araport11)	protein_coding	METHIONINE SULFOXIDE REDUCTASE B 2 (MSRB2)	METHIONINE SULFOXIDE REDUCTASE B 2 (MSRB2)
AT4G22010	AT4G22010.1	SKU5 similar 4;(source:Araport11)	protein_coding	SKU5 SIMILAR 4 (sks4)	SKU5 SIMILAR 4 (sks4)
AT4G22670	AT4G22670.1	Encodes one of the 36 carboxylate clamp (CC)-tetratricopeptide repeat (TPR) proteins (Prasad 2010, Pubmed ID: 20856808) with potential to interact with Hsp90/Hsp70 as co-chaperones. The mRNA is cell-to-cell mobile.	protein_coding	HSP70-INTERACTING PROTEIN 1 (HIP1)	TETRATRICOPEPTIDE REPEAT 11 (TPR11);HSP70-INTERACTING PROTEIN 1 (AtHip1);HSP70-INTERACTING PROTEIN 1 (HIP1)
AT4G23100	AT4G23100.1	Encodes the enzyme glutamate-cysteine ligase catalyzing the first, and rate-limiting, step of glutathione biosynthesis. Required for cell proliferation at the root tip. Involved in susceptibility to the bacterial pathogen Pseudomonas syringae. Mutants are phytoalexin defective.	protein_coding	GLUTAMATE-CYSTEINE LIGASE (GSH1)	ROOT MERISTEMLESS 1 (RML1);PHYTOALEXIN DEFICIENT 2 (PAD2);GLUTAMATE-CYSTEINE LIGASE (GSH1); (ATGSH1);CADMIUM SENSITIVE 2 (CAD2); (ATECS1); (GSHA)
AT4G23600	AT4G23600.1	Encodes cystine lyase which is expected to be involved in amino acid metabolism, providing the plant with cysteine and the generation of precursors of ethylene biosynthesis. mRNA levels are elevated in response to wounding.	protein_coding	CORONATINE INDUCED 1 (CORI3)	JASMONIC ACID RESPONSIVE 2 (JR2);CORONATINE INDUCED 1 (CORI3)
AT4G23630	AT4G23630.1	VIRB2-interacting protein 1;(source:Araport11)	protein_coding	VIRB2-INTERACTING PROTEIN 1 (BTI1)	RETICULAN LIKE PROTEIN B1 (RTNLB1);VIRB2-INTERACTING PROTEIN 1 (BTI1)
AT4G23850	AT4G23850.1	AMP-dependent synthetase and ligase family protein;(source:Araport11)	protein_coding	LONG-CHAIN ACYL-COA SYNTHETASE 4 (LACS4)	LONG-CHAIN ACYL-COA SYNTHETASE 4 (LACS4)
AT4G24190	AT4G24190.1	encodes an ortholog of GRP94, an ER-resident HSP90-like protein and is involved in regulation of meristem size and organization. Single and double mutant analyses suggest that SHD may be required for the correct folding and/or complex formation of CLV proteins. Lines carrying recessive mutations in this locus exhibits expanded shoot meristems, disorganized root meristems, and defective pollen tub…	protein_coding	SHEPHERD (SHD)	HEAT SHOCK PROTEIN 90.7 (AtHsp90.7);HEAT SHOCK PROTEIN 90.7 (HSP90.7);SHEPHERD (SHD);HEAT SHOCK PROTEIN 90-7 (AtHsp90-7)
AT4G24220	AT4G24220.1	encodes a progesterone-5beta-reductase-like protein. It has enone reductase activity against a wide range of substrates, including 3-oxo-&#916;-4,5-steroids in vitro. The in vivo substrates and product of this enzyme have not yet been elucidated but it is likely to participate in steroid metabolism. The protein contains a mammalian death domain involved in programmed cell death. The gene is expre…	protein_coding	VEIN PATTERNING 1 (VEP1)	VEIN PATTERNING 1 (VEP1);&#916;4,5-STEROID-5[BETA]-REDUCTASE (5[beta]-StR); (AWI31)
AT4G24280	AT4G24280.1	Involved in protein import into chloroplasts during early developmental stages. The mRNA is cell-to-cell mobile.	protein_coding	CHLOROPLAST HEAT SHOCK PROTEIN 70-1 (cpHsc70-1)	CHLOROPLAST HEAT SHOCK PROTEIN 70-1 (cpHsc70-1)
AT4G24620	AT4G24620.1	The PGI1 gene encodes the plastid phospho-glucose (Glc) isomerase. While pgi1-1 mutant has a deficiency in leaf starch synthesis, it accumulates starch in root cap cells. Flowering time of the pgi1-1 mutant is significantly delayed under short-day conditions.	protein_coding	PHOSPHOGLUCOSE ISOMERASE 1 (PGI1)	PHOSPHOGLUCOSE ISOMERASE 1 (PGI1); (PGI)
AT4G24800	AT4G24800.1	MA3 domain-containing protein;(source:Araport11)	protein_coding	EIN2 C-TERMINUS INTERACTING PROTEIN 1 (ECIP1)	EIN2 C-TERMINUS INTERACTING PROTEIN 1 (ECIP1)
AT4G24820	AT4G24820.1	26S proteasome regulatory subunit Rpn7;(source:Araport11)	protein_coding
AT4G24830	AT4G24830.1	arginosuccinate synthase family;(source:Araport11)	protein_coding
AT4G25100	AT4G25100.1	Fe-superoxide dismutase	protein_coding	FE SUPEROXIDE DISMUTASE 1 (FSD1)	FE SUPEROXIDE DISMUTASE 1 (FSD1)
AT4G25130	AT4G25130.1	Encodes a chloroplast-localized methionine sulfoxide reductase that is a member of the MSRA family. Involved in protection of chloroplasts from oxidative stress.	protein_coding	PEPTIDE MET SULFOXIDE REDUCTASE 4 (PMSR4)	PEPTIDE MET SULFOXIDE REDUCTASE 4 (PMSR4);METHIONINE SULFOXIDE REDUCTASE A4 (MSRA4)
AT4G25140	AT4G25140.1	Encodes oleosin1, a protein found in oil bodies, involved in seed lipid accumulation. Suppression of OLEO1 (and OLEO2) resulted in an aberrant phenotype of embryo cells that contain unusually large oilbodies that are not normally observed in seeds. Changes in the size of oilbodies caused disruption of storage organelles, altering accumulation of lipids and proteins and causing delay in germinatio…	protein_coding	OLEOSIN 1 (OLEO1)	OLEOSIN 1 (OLE1);OLEOSIN 1 (OLEO1)
AT4G25580	AT4G25580.1	CAP160 protein;(source:Araport11)	protein_coding
AT4G25630	AT4G25630.1	encodes a fibrillarin, a key nucleolar protein in eukaryotes which associates with box C/D small nucleolar RNAs (snoRNAs) directing 2'-O-ribose methylation of the rRNA. This gene also encodes a novel box C/D snoRNA, U60.2f in its fifth intron that accumulates in seedlings and that their targeted residue on the 25 S rRNA is methylated. The mRNA is cell-to-cell mobile.	protein_coding	FIBRILLARIN 2 (FIB2)	(ATFIB2);FIBRILLARIN 2 (FIB2)
AT4G25740	AT4G25740.1	RNA binding Plectin/S10 domain-containing protein;(source:Araport11)	protein_coding
AT4G26300	AT4G26300.1	Arginyl-tRNA synthetase, class Ic;(source:Araport11)	protein_coding	EMBRYO DEFECTIVE 1027 (emb1027)	EMBRYO DEFECTIVE 1027 (emb1027)
AT4G26740	AT4G26740.1	Encodes caleosin, a 27-kDa protein found within seed lipid bodies. Gene is expressed preferentially in the embryo, has similarity to a rice ABA-responsive gene, EFA27. Catalyze hydroperoxide-dependent mono-oxygenation reactions. Require calcium for peroxygenase activity. Probably deeply buried in lipid droplets or microsomes.	protein_coding	SEED GENE 1 (ATS1)	(ATCLO1);ARABIDOPSIS THALIANA PEROXYGENASE 1 (ATPXG1);SEED GENE 1 (ATS1);CALEOSIN1 (CLO1)
AT4G26840	AT4G26840.1	Encodes a small ubiquitin-like modifier (SUMO) polypeptide that becomes covalently attached to various intracellular protein targets, much like ubiquitination, leading to post-translational modification of those targets.	protein_coding	SMALL UBIQUITIN-LIKE MODIFIER 1 (SUMO1)	SMALL UBIQUITIN-LIKE MODIFIER 1 (SUM1);ARABIDOPSIS THALIANA SMALL UBIQUITIN-LIKE MODIFIER 1 (ATSUMO1);SMALL UBIQUITIN-LIKE MODIFIER 1 (SUMO1);SMALL UBIQUITIN-LIKE MODIFIER 1 (SUMO 1)
AT4G26870	AT4G26870.1	Class II aminoacyl-tRNA and biotin synthetases superfamily protein;(source:Araport11)	protein_coding
AT4G27000	AT4G27000.1	RNA-binding (RRM/RBD/RNP motifs) family protein;(source:Araport11)	protein_coding	(ATRBP45C)	(ATRBP45C)
AT4G27090	AT4G27090.1	Ribosomal protein L14;(source:Araport11)	protein_coding
AT4G27140	AT4G27140.1	seed storage albumin 1;(source:Araport11)	protein_coding	SEED STORAGE ALBUMIN 1 (SESA1)	SEED STORAGE ALBUMIN 1 (SESA1); (AT2S1)
AT4G27150	AT4G27150.1	seed storage albumin 2;(source:Araport11)	protein_coding	SEED STORAGE ALBUMIN 2 (SESA2)	SEED STORAGE ALBUMIN 2 (SESA2); (AT2S2)
AT4G27160	AT4G27160.1	seed storage albumin 3;(source:Araport11)	protein_coding	SEED STORAGE ALBUMIN 3 (SESA3)	SEED STORAGE ALBUMIN 3 (SESA3); (AT2S3)
AT4G27170	AT4G27170.1	seed storage albumin 4;(source:Araport11)	protein_coding	SEED STORAGE ALBUMIN 4 (SESA4)	(AT2S4);SEED STORAGE ALBUMIN 4 (SESA4)
AT4G27320	AT4G27320.1	Contains a universal stress protein domain. Protein is phosphorylated in response to Phytophthora infestans zoospores and xylanase.	protein_coding	(PHOS34)	(PHOS34); (ATPHOS34)
AT4G27450	AT4G27450.1	aluminum induced protein with YGL and LRDR motifs;(source:Araport11)	protein_coding
AT4G27500	AT4G27500.1	interacts with H+-ATPase, and regulates its activity The mRNA is cell-to-cell mobile.	protein_coding	PROTON PUMP INTERACTOR 1 (PPI1)	PROTON PUMP INTERACTOR 1 (PPI1)
AT4G27530	AT4G27530.1	hypothetical protein;(source:Araport11)	protein_coding
AT4G27585	AT4G27585.1	SPFH/Band 7/PHB domain-containing membrane-associated protein family;(source:Araport11)	protein_coding	STOMATIN-LIKE PROTEIN 1 (SLP1)	(ATSLP1);STOMATIN-LIKE PROTEIN 1 (SLP1)
AT4G27690	AT4G27690.1	vacuolar protein sorting 26B;(source:Araport11)	protein_coding	VACUOLAR PROTEIN SORTING 26B (VPS26B)	VACUOLAR PROTEIN SORTING 26B (VPS26B)
AT4G27960	AT4G27960.2	ubiquitin conjugating enzyme	protein_coding	UBIQUITIN CONJUGATING ENZYME 9 (UBC9)	UBIQUITIN CONJUGATING ENZYME 9 (UBC9)
AT4G28390	AT4G28390.1	Encodes a mitochondrial ADP/ATP carrier protein. Shown in heterologous systems to be located in the plasma membrane. Has comparable affinity for ADP and ATP (in E.coli).	protein_coding	ADP/ATP CARRIER 3 (AAC3)	(ATAAC3);ADP/ATP CARRIER 3 (AAC3)
AT4G28400	AT4G28400.1	Protein phosphatase 2C family protein;(source:Araport11)	protein_coding
AT4G28510	AT4G28510.1	prohibitin 1 (Atphb1)	protein_coding	PROHIBITIN 1 (PHB1)	PROHIBITIN 1 (PHB1);PROHIBITIN 1 (ATPHB1)
AT4G28520	AT4G28520.1	Encodes a 12S seed storage protein that is tyrosine-phosphorylated and its phosphorylation state is modulated in response to ABA in Arabidopsis thaliana seeds.	protein_coding	CRUCIFERIN 3 (CRU3)	CRUCIFERIN C (CRC);CRUCIFERIN 3 (CRU3)
AT4G29010	AT4G29010.1	Functions in beta-oxidation of fatty acids, similar to CuMFP with L-3-hydroxyacyl-CoA hydrolyase , L-3-hydroxyacyl-dehydrogenase, D-3-hydroxyacyl-CoA epimerase, and 3, 2-enoyl-CoA isomerase activities.	protein_coding	ABNORMAL INFLORESCENCE MERISTEM (AIM1)	ABNORMAL INFLORESCENCE MERISTEM (AIM1)
AT4G29060	AT4G29060.1	elongation factor Ts family protein;(source:Araport11)	protein_coding	EMBRYO DEFECTIVE 2726 (emb2726)	EMBRYO DEFECTIVE 2726 (emb2726)
AT4G29120	AT4G29120.1	6-phosphogluconate dehydrogenase family protein;(source:Araport11)	protein_coding
AT4G29350	AT4G29350.1	Encodes profilin2, a low-molecular weight, actin monomer-binding protein that regulates the organization of actin cytoskeleton. Expressed in vegetative organs. The first intron of PRF2 enhances gene expression. The mRNA is cell-to-cell mobile.	protein_coding	PROFILIN 2 (PFN2)	PROFILIN 2 (PFN2); (ATPRF2);PROFILIN 2 (PRF2);PROFILIN 2 (PRO2)
AT4G29410	AT4G29410.1	Ribosomal L28e protein family;(source:Araport11)	protein_coding
AT4G29680	AT4G29680.1	Alkaline-phosphatase-like family protein;(source:Araport11)	protein_coding
AT4G29840	AT4G29840.1	threonine synthase	protein_coding	METHIONINE OVER-ACCUMULATOR 2 (MTO2)	THREONINE SYNTHASE (TS);METHIONINE OVER-ACCUMULATOR 2 (MTO2)
AT4G30810	AT4G30810.1	serine carboxypeptidase-like 29;(source:Araport11)	protein_coding	SERINE CARBOXYPEPTIDASE-LIKE 29 (scpl29)	SERINE CARBOXYPEPTIDASE-LIKE 29 (scpl29)
AT4G30880	AT4G30880.1	Bifunctional inhibitor/lipid-transfer protein/seed storage 2S albumin superfamily protein;(source:Araport11)	protein_coding
AT4G30920	AT4G30920.1	Encodes LAP2, an aminopeptidase playing key roles in senescence, stress response and amino acid turnover.	protein_coding	LEUCYL AMINOPEPTIDASE 2 (LAP2)	(AtLAP2);LEUCYL AMINOPEPTIDASE 2 (LAP2)
AT4G31180	AT4G31180.1	The IBI1 gene encodes an aspartyl tRNA synthetase (AspRS). In addition, the IBI1 protein acts as a receptor protein of the chemical plant defence activator beta-aminobutyric acid (BABA). Binding of IBI1 to the active R-enantiomer of BABA primes non-canonical defence activity of the AspRS protein against pathogen attack.	protein_coding	IMPAIRED IN BABA-INDUCED DISEASE IMMUNITY 1 (IBI1)	IMPAIRED IN BABA-INDUCED DISEASE IMMUNITY 1 (IBI1)
AT4G31300	AT4G31300.2	Encodes 20S proteasome subunit PBA1 (PBA1). PBA1 acts as a plant caspase-3-like enzyme.	protein_coding	(PBA1)	(PBA1)
AT4G31340	AT4G31340.1	myosin heavy chain-like protein;(source:Araport11)	protein_coding
AT4G31490	AT4G31490.1	Coatomer, beta subunit;(source:Araport11)	protein_coding
AT4G31500	AT4G31500.1	Encodes an oxime-metabolizing enzyme in the biosynthetic pathway of glucosinolates. Is required for phytochrome signal transduction in red light. Mutation confers auxin overproduction.	protein_coding	CYTOCHROME P450, FAMILY 83, SUBFAMILY B, POLYPEPTIDE 1 (CYP83B1)	RED ELONGATED 1 (RED1);ALTERED TRYPTOPHAN REGULATION 4 (ATR4);"CYTOCHROME P450, FAMILY 83, SUBFAMILY B, POLYPEPTIDE 1" (CYP83B1);SUPERROOT 2 (SUR2);RUNT 1 (RNT1)
AT4G31700	AT4G31700.1	Encodes a putative ribosomal protein S6 (rps6a). RPS6A and RPS6B are fully redundant and essential during gametogenesis.	protein_coding	RIBOSOMAL PROTEIN S6 (RPS6)	(RPS6A);RIBOSOMAL PROTEIN S6 (RPS6); (ATRPS6)
AT4G31990	AT4G31990.3	Encodes a plastid-localized aspartate aminotransferase. Does not display any PAT (glutamate/aspartate-prephenate aminotransferase) activity even in the presence of a high concentration of prephenate.	protein_coding	ASPARTATE AMINOTRANSFERASE 5 (ASP5)	ASPARTATE AMINOTRANSFERASE 5 (ASP5); (ATAAT1);ASPARTATE AMINOTRANSFERASE DEFICIENT 3 (AAT3)
AT4G32470	AT4G32470.1	Cytochrome bd ubiquinol oxidase, 14kDa subunit;(source:Araport11)	protein_coding
AT4G32520	AT4G32520.1	Encodes a serine hydroxymethyltransferase SHMT3 located in the plastid.	protein_coding	SERINE HYDROXYMETHYLTRANSFERASE 3 (SHM3)	SERINE HYDROXYMETHYLTRANSFERASE 3 (SHM3);SERINE HYDROXYMETHYLTRANSFERASE 3 (AtSHMT3)
AT4G32770	AT4G32770.1	Tocopherol cyclase involved in tocopherol (vitamin E)synthesis. VTE1 over-expressing plants have increased tocopherol indicating VTE1 is a major limiting factor in tocopherol synthesis. Mutants defective in this gene accumulate high amounts of zeaxanthin in conditions of high light or low temperature. Plays a role in the adaptation to low temperature stress, notably phloem loading.	protein_coding	VITAMIN E DEFICIENT 1 (VTE1)	SUCROSE EXPORT DEFECTIVE 1 (ATSDX1);VITAMIN E DEFICIENT 1 (VTE1)
AT4G33010	AT4G33010.1	glycine decarboxylase P-protein 1;(source:Araport11)	protein_coding	GLYCINE DECARBOXYLASE P-PROTEIN 1 (GLDP1)	GLYCINE DECARBOXYLASE P-PROTEIN 1 (AtGLDP1);GLYCINE DECARBOXYLASE P-PROTEIN 1 (GLDP1)
AT4G33090	AT4G33090.1	encodes an aminopeptidase, a ortholog of mouse microsomal AP (EC 3.4.11.2).	protein_coding	AMINOPEPTIDASE M1 (APM1)	AMINOPEPTIDASE M1 (ATAPM1);AMINOPEPTIDASE M1 (APM1)
AT4G33250	AT4G33250.1	Encodes initiation factor 3k (EIF3k).	protein_coding	EUKARYOTIC TRANSLATION INITIATION FACTOR 3K (EIF3K)	EUKARYOTIC TRANSLATION INITIATION FACTOR 3K (EIF3K); (ATTIF3K1); (TIF3K1)
AT4G33510	AT4G33510.1	Enzyme catalyzing the first committed step in aromatic amino acid biosynthesis The mRNA is cell-to-cell mobile.	protein_coding	3-DEOXY-D-ARABINO-HEPTULOSONATE 7-PHOSPHATE SYNTHASE (DHS2)	3-DEOXY-D-ARABINO-HEPTULOSONATE 7-PHOSPHATE SYNTHASE (DHS2); (ATDAHP2);3-DEOXY-D-ARABINO-HEPTULOSONATE-7-PHOSPHATE 2 (DAHP2)
AT4G33650	AT4G33650.2	Encodes a protein with high sequence similarity to the dynamin superfamily. Among those members ADL2 was most closely related to Dnm1p of yeast and likely a member of the Vps1p subfamily. Widely expressed in various tissues with highest expression in flower tissues. Localizes to the chloroplast, mitochondrion and peroxisome. Involved in peroxisome and mitochondria fission in combination with DRP3…	protein_coding	DYNAMIN-RELATED PROTEIN 3A (DRP3A)	DYNAMIN-RELATED PROTEIN 3A (DRP3A);NON RESPONDING TO OXYLIPINS 15 (NOXY15);ABERRANT PEROXISOME MORPHOLOGY 1 (APEM1)
AT4G33680	AT4G33680.1	Encodes an L,L-diaminopimelate aminotransferase. Involved in disease resistance against Pseudomonas syringae. mutants have elevated SA levels, a low level of spontaneous cell death, callose deposition, and enlarged cells in leaves. genetically maps on chr 4 between L23H3 and nga1139.	protein_coding	ABERRANT GROWTH AND DEATH 2 (AGD2)	ABERRANT GROWTH AND DEATH 2 (AGD2)
AT4G34110	AT4G34110.1	Putative poly-A binding protein. Member of a gene family .Expressed in stele and root meristem and post-fertilization ovules.Member of the class II family of PABP proteins. The mRNA is cell-to-cell mobile.	protein_coding	POLY(A) BINDING PROTEIN 2 (PAB2)	POLY(A) BINDING PROTEIN 2 (PAB2);ARABIDOPSIS POLY(A) BINDING 2 (ATPAB2);POLY(A) BINDING PROTEIN 2 (PABP2)
AT4G34180	AT4G34180.1	Encodes a cyclase-family protein that is a negative regulator of cell death that regulates pathogen-induced symptom development.	protein_coding	CYCLASE1 (CYCLASE1)	CYCLASE1 (CYCLASE1)
AT4G34200	AT4G34200.1	Encodes a 3-phosphoglycerate dehydrogenase that is essential for embryo and pollen development.	protein_coding	EMBRYO SAC DEVELOPMENT ARREST 9 (EDA9)	PHOSPHOGLYCERATE DEHYDROGENASE 1 (PGDH1);EMBRYO SAC DEVELOPMENT ARREST 9 (EDA9)
AT4G34260	AT4G34260.1	1,2-alpha-L-fucosidase;(source:Araport11)	protein_coding	(FUC95A)	ALTERED XYLOGLUCAN 8 (AXY8); (FUC95A)
AT4G34450	AT4G34450.1	coatomer gamma-2 subunit, putative / gamma-2 coat protein, putative / gamma-2 COP;(source:Araport11)	protein_coding
AT4G34490	AT4G34490.1	CYCLASE ASSOCIATED PROTEIN	protein_coding	CYCLASE ASSOCIATED PROTEIN 1 (CAP1)	CYCLASE ASSOCIATED PROTEIN 1 (ATCAP1);CYCLASE ASSOCIATED PROTEIN 1 (CAP1); (CAP 1)
AT4G34670	AT4G34670.1	Ribosomal protein S3Ae;(source:Araport11)	protein_coding
AT4G34870	AT4G34870.1	belongs to cyclophilin family	protein_coding	ROTAMASE CYCLOPHILIN 5 (ROC5)	ARABIDOPSIS THALIANA CYCLOPHILIN 1 (ATCYP1);ROTAMASE CYCLOPHILIN 5 (ROC5)
AT4G35000	AT4G35000.1	Encodes a microsomal ascorbate peroxidase APX3. Ascorbate peroxidases are enzymes that scavenge hydrogen peroxide in plant cells. Eight types of APX have been described for Arabidopsis: three cytosolic (APX1, APX2, APX6), two chloroplastic types (stromal sAPX, thylakoid tAPX), and three microsomal (APX3, APX4, APX5) isoforms. The APX3 protein interacts with AKR2 (ankyrin-containing protein that i…	protein_coding	ASCORBATE PEROXIDASE 3 (APX3)	ASCORBATE PEROXIDASE 3 (APX3)
AT4G35090	AT4G35090.1	Encodes a peroxisomal catalase, highly expressed in bolts and leaves. mRNA expression patterns show circadian regulation with mRNA levels being high in the subjective early morning. Loss of function mutations have increased H2O2 levels and increased H2O2 sensitivity. Mutants accumulate more toxic ions yet show decreased sensitivity to Li+. This decreased sensitivity is most likely due to an insen…	protein_coding	CATALASE 2 (CAT2)	CATALASE 2 (CAT2)
AT4G35100	AT4G35100.1	a member of the plasma membrane intrinsic protein PIP. functions as aquaporin. Salt-stress-inducible MIP	protein_coding	PLASMA MEMBRANE INTRINSIC PROTEIN 3 (PIP3)	PLASMA MEMBRANE INTRINSIC PROTEIN 3 (PIP3); (SIMIP);PLASMA MEMBRANE INTRINSIC PROTEIN 2;7 (PIP2;7);PLASMA MEMBRANE INTRINSIC PROTEIN 3A (PIP3A)
AT4G35220	AT4G35220.1	Cyclase family protein;(source:Araport11)	protein_coding	CYCLASE2 (CYCLASE2)	CYCLASE2 (CYCLASE2)
AT4G35260	AT4G35260.1	Encodes a regulatory subunit of the mitochondrially-localized NAD+- dependent isocitrate dehydrogenase.	protein_coding	ISOCITRATE DEHYDROGENASE 1 (IDH1)	ISOCITRATE DEHYDROGENASE I (IDH-I);ISOCITRATE DEHYDROGENASE 1 (IDH1)
AT4G35450	AT4G35450.5	Involved in targeting of chloroplast outer membrane proteins to the chloroplast. Double mutants of AKR2A and the highly homologous AKR2B have yellow leaves, significantly reduced chloroplast proteins, and no thylakoid membranes.	protein_coding	ANKYRIN REPEAT-CONTAINING PROTEIN 2 (AKR2)	ANKYRIN REPEAT-CONTAINING PROTEIN 2 (AKR2)
AT4G35630	AT4G35630.1	Encodes a phosphoserine aminotransferase which is involved in serine biosynthesis in the chloroplast which operates via the phosphorylated pathway. The mRNA is cell-to-cell mobile.	protein_coding	PHOSPHOSERINE AMINOTRANSFERASE 1 (PSAT1)	PHOSPHOSERINE AMINOTRANSFERASE 1 (PSAT1)
AT4G35650	AT4G35650.1	Encodes a regulatory subunit of the mitochondrially-localized NAD+- dependent isocitrate dehydrogenase. In contrast to the broadly expressed other regulatory (IDH-I and IDH-II) and catalytic (IDH-V and IDH-VI) subunits of this enzyme, IDH-III expression appears to be restricted largely to pollen.	protein_coding	ISOCITRATE DEHYDROGENASE III (IDH-III)	ISOCITRATE DEHYDROGENASE III (IDH-III)
AT4G35790	AT4G35790.1	Encodes a protein with phospholipase D activity. Involved in phospolipase metabolism. Mutants are affected in hydrogen peroxide mediated cell death.	protein_coding	PHOSPHOLIPASE D DELTA (PLDDELTA)	ARABIDOPSIS THALIANA PHOSPHOLIPASE D DELTA (ATPLDDELTA);PHOSPHOLIPASE D DELTA (PLDDELTA)
AT4G35830	AT4G35830.1	Encodes an aconitase that can catalyze the conversion of citrate to isocitrate through a cis-aconitate intermediate, indicating that it may participate in the TCA cycle and other primary metabolic pathways. The protein is believed to accumulate in the mitochondria and the cytosol. It affects CSD2 (At2g28190 - a superoxide dismutase) transcript levels and may play a role in the response to oxidati…	protein_coding	ACONITASE 1 (ACO1)	ACONITASE 1 (ACO1)
AT4G36020	AT4G36020.1	Encodes a cold shock domain protein. Involved in cold acclimation by blocking the secondary structure of mRNA which in turn facilitates translation at cold temperature.	protein_coding	COLD SHOCK DOMAIN PROTEIN 1 (CSDP1)	COLD SHOCK PROTEIN 1 (CSP1); (ATCSP1);COLD SHOCK DOMAIN PROTEIN 1 (CSDP1)
AT4G36130	AT4G36130.1	Ribosomal protein L2 family;(source:Araport11)	protein_coding
AT4G36195	AT4G36195.1	Serine carboxypeptidase S28 family protein;(source:Araport11)	protein_coding
AT4G36360	AT4G36360.1	putative beta-galactosidase (BGAL3 gene)	protein_coding	BETA-GALACTOSIDASE 3 (BGAL3)	BETA-GALACTOSIDASE 3 (BGAL3)
AT4G36600	AT4G36600.1	Late embryogenesis abundant (LEA) protein;(source:Araport11)	protein_coding
AT4G36700	AT4G36700.1	RmlC-like cupins superfamily protein;(source:Araport11)	protein_coding
AT4G36760	AT4G36760.1	Arabidopsis aminopeptidase P1 The mRNA is cell-to-cell mobile.	protein_coding	AMINOPEPTIDASE P1 (APP1)	ARABIDOPSIS THALIANA AMINOPEPTIDASE P1 (ATAPP1);AMINOPEPTIDASE P1 (APP1)
AT4G36880	AT4G36880.1	cysteine proteinase1;(source:Araport11)	protein_coding	CYSTEINE PROTEINASE1 (CP1)	RD21A-LIKE PROTEASE1 (RDL1);CYSTEINE PROTEINASE1 (CP1)
AT4G37000	AT4G37000.1	Mutants have spontaneous spreading cell death lesions and constitutive activation of defenses in the absence of pathogen infection. Its product was shown to display red chlorophyll catabolite reductase (RCCR), which catalyzes one step in the breakdown of the porphyrin component of chlorophyll. The enzyme was further assessed to be a Type-1 (pFCC-1-producing) RCCR.Upon P. syringae infection, ACD2 …	protein_coding	ACCELERATED CELL DEATH 2 (ACD2)	ARABIDOPSIS THALIANA RED CHLOROPHYLL CATABOLITE REDUCTASE (ATRCCR);ACCELERATED CELL DEATH 2 (ACD2)
AT4G37050	AT4G37050.1	Patatin-related phospholipase A. Expressed in the floral gynaecium and is induced by abscisic acid (ABA) or phosphate deficiency in roots.	protein_coding	PATATIN-LIKE PROTEIN 4 (PLP4)	PATATIN-LIKE PROTEIN 4 (PLP4);PATATIN-RELATED PHOSPHOLIPASE III BETA (PLAIII{beta});PHOSPHOLIPASE A IVC (AtPLAIVC); (PLA V)
AT4G37300	AT4G37300.1	maternal effect embryo arrest 59;(source:Araport11)	protein_coding	MATERNAL EFFECT EMBRYO ARREST 59 (MEE59)	MATERNAL EFFECT EMBRYO ARREST 59 (MEE59)
AT4G37550	AT4G37550.1	Acetamidase/Formamidase family protein;(source:Araport11)	protein_coding
AT4G37870	AT4G37870.1	Encodes a phosphoenolpyruvate carboxykinase that localizes to the cytosol.	protein_coding	PHOSPHOENOLPYRUVATE CARBOXYKINASE 1 (PCK1)	PHOSPHOENOLPYRUVATE CARBOXYKINASE 1 (PCK1);PHOSPHOENOLPYRUVATE CARBOXYKINASE (PEPCK)
AT4G37910	AT4G37910.1	mitochondrial heat shock protein 70-1;(source:Araport11)	protein_coding	MITOCHONDRIAL HEAT SHOCK PROTEIN 70-1 (mtHsc70-1)	MITOCHONDRIAL HEAT SHOCK PROTEIN 70-1 (mtHsc70-1)
AT4G37930	AT4G37930.1	Encodes a protein with mitochondrial serine hydroxymethyltransferase activity, which functions in the photorespiratory pathway, catalyzes the conversion of serine and tetrahydrofolate to glycine and 5,10-methylene tetrahydrofolate. Involved in controlling cell damage caused by abiotic stress, such as high light and salt and the hypersensitive defense response of plants.	protein_coding	SERINE TRANSHYDROXYMETHYLTRANSFERASE 1 (SHM1)	SERINE TRANSHYDROXYMETHYLTRANSFERASE 1 (SHM1);SERINE HYDROXYMETHYLTRANSFERASE 1 (SHMT1);SERINE TRANSHYDROXYMETHYLTRANSFERASE (STM)
AT4G38350	AT4G38350.2	Patched family protein;(source:Araport11)	protein_coding	NIEMANN-PICK DISEASE TYPE C1-2 (ATNPC1-2)	NIEMANN-PICK DISEASE TYPE C1-2 (ATNPC1-2)
AT4G38630	AT4G38630.1	Regulatory particle non-ATPase subunit of the 26S proteasome with multiubiquitin-chain-binding capabilities	protein_coding	REGULATORY PARTICLE NON-ATPASE 10 (RPN10)	REGULATORY PARTICLE NON-ATPASE 10 (RPN10);MULTIUBIQUITIN CHAIN BINDING PROTEIN 1 (MBP1); (ATMCB1);MULTIUBIQUITIN-CHAIN-BINDING PROTEIN 1 (MCB1)
AT4G38680	AT4G38680.1	Encodes a glycine-rich protein that binds nucleic acids and promotes DNA melting. Its transcript and protein levels are up-regulated in response to cold treatment with protein levels peaking earlier in shoots (~10-14 days) than in roots (~21 days). It is normally expressed in meristematic regions and developing tissues where cell division occurs. RNAi and antisense lines with lower levels of CSP2…	protein_coding	GLYCINE RICH PROTEIN 2 (GRP2)	GLYCINE RICH PROTEIN 2 (GRP2);ARABIDOPSIS THALIANA COLD SHOCK PROTEIN 2 (ATCSP2);COLD SHOCK PROTEIN 2 (CSP2);COLD SHOCK DOMAIN PROTEIN 2 (CSDP2)
AT4G38710	AT4G38710.2	glycine-rich protein;(source:Araport11)	protein_coding
AT4G38740	AT4G38740.1	Encodes cytosolic cyclophilin ROC1.	protein_coding	ROTAMASE CYP 1 (ROC1)	ROTAMASE CYP 1 (ROC1)
AT4G38810	AT4G38810.2	Calcium-binding EF-hand family protein;(source:Araport11)	protein_coding
AT4G38970	AT4G38970.1	Protein is tyrosine-phosphorylated and its phosphorylation state is modulated in response to ABA in Arabidopsis thaliana seeds.	protein_coding	FRUCTOSE-BISPHOSPHATE ALDOLASE 2 (FBA2)	(ATFBA2);FRUCTOSE-BISPHOSPHATE ALDOLASE 2 (FBA2)
AT4G39080	AT4G39080.1	Vacuolar proton ATPase subunit VHA-a isoform 3. Localized in the tonoplast. The mRNA is cell-to-cell mobile.	protein_coding	VACUOLAR PROTON ATPASE A3 (VHA-A3)	VACUOLAR PROTON ATPASE A3 (VHA-A3)
AT4G39090	AT4G39090.1	Similar to cysteine proteinases, induced by desiccation but not abscisic acid. Required for RRS1-R mediated resistance against Ralstonia solanacearum. Interacts with the R. solanacearum type III effector PopP2. RD19 associates with PopP2 to form a nuclear complex that is required for activation of the RRS1-R?mediated resistance response.	protein_coding	RESPONSIVE TO DEHYDRATION 19 (RD19)	RESPONSIVE TO DEHYDRATION 19A (RD19A);RESPONSIVE TO DEHYDRATION 19 (RD19)
AT4G39200	AT4G39200.1	Ribosomal protein S25 family protein;(source:Araport11)	protein_coding
AT4G39260	AT4G39260.1	Encodes a glycine-rich protein with RNA binding domain at the N-terminus. Protein is structurally similar to proteins induced by stress in other plants. Gene expression is induced by cold. Transcript undergoes circadian oscillations that is depressed by overexpression of AtGRP7. A substrate of the type III effector HopU1 (mono-ADP-ribosyltransferase).	protein_coding	RNA-BINDING GLYCINE-RICH PROTEIN A6 (RBGA6)	COLD, CIRCADIAN RHYTHM, AND RNA BINDING 1 (CCR1);GLYCINE-RICH PROTEIN 8 (ATGRP8);RNA-BINDING GLYCINE-RICH PROTEIN A6 (RBGA6); (GRP8);GLYCINE-RICH RNA-BINDING PROTEIN 8 (GR-RBP8)
AT4G39660	AT4G39660.1	alanine:glyoxylate aminotransferase 2 homolog (AGT2) mRNA, The mRNA is cell-to-cell mobile.	protein_coding	ALANINE:GLYOXYLATE AMINOTRANSFERASE 2 (AGT2)	ALANINE:GLYOXYLATE AMINOTRANSFERASE 2 (AGT2)
AT4G39680	AT4G39680.1	SAP domain-containing protein;(source:Araport11)	protein_coding
AT4G39730	AT4G39730.1	Lipase/lipooxygenase, PLAT/LH2 family protein;(source:Araport11)	protein_coding	PLAT DOMAIN PROTEIN 1 (PLAT1)	(ATPLAT1);PLAT DOMAIN PROTEIN 1 (PLAT1)
AT4G39800	AT4G39800.1	** Referred to as MIPS2 in Mitsuhashi et al 2008. myo-inositol-1-phosphate synthase isoform 1.Expressed in leaf, root and silique. Immunolocalization experiments with an antibody recognizing MIPS1, MIPS2, and MIPS3 showed endosperm localization.	protein_coding	D-MYO-INOSITOL 3-PHOSPHATE SYNTHASE 1 (MIPS1)	MYO-INOSITOL-1-PHOSPHATE SYNTHASE 2 (MIPS2);INOSITOL 3-PHOSPHATE SYNTHASE 1 (ATIPS1);D-MYO-INOSITOL 3-PHOSPHATE SYNTHASE 1 (MIPS1);MYO-INOSITOL-1-PHOSTPATE SYNTHASE 2 (ATMIPS2);MYO-INOSITOL-1-PHOSPHATE SYNTHASE 1 (ATMIPS1);MYO-INOSITOL-1-PHOSPHATE SYNTHASE 1 (MIPS1); (MI-1-P SYNTHASE)
AT5G01300	AT5G01300.1	PEBP (phosphatidylethanolamine-binding protein) family protein;(source:Araport11)	protein_coding
AT5G01410	AT5G01410.1	Encodes a protein predicted to function in tandem with PDX2 to form glutamine amidotransferase complex with involved in vitamin B6 biosynthesis.	protein_coding	REDUCED SUGAR RESPONSE 4 (RSR4)	(PDX1);ARABIDOPSIS THALIANA PYRIDOXINE BIOSYNTHESIS 1.3 (ATPDX1.3); (ATPDX1);PYRIDOXINE BIOSYNTHESIS 1.3 (PDX1.3);REDUCED SUGAR RESPONSE 4 (RSR4)
AT5G01500	AT5G01500.1	encodes an ATP/ADP carrier that is located to the thylakoid membrane involved in providing ATP during thylakoid biogenesis and turnover The mRNA is cell-to-cell mobile.	protein_coding	THYLAKOID ATP/ADP CARRIER (TAAC)	THYLAKOID ATP/ADP CARRIER (TAAC)
AT5G01650	AT5G01650.2	Tautomerase/MIF superfamily protein;(source:Araport11)	protein_coding
AT5G01670	AT5G01670.2	NAD(P)-linked oxidoreductase superfamily protein;(source:Araport11)	protein_coding
AT5G02050	AT5G02050.1	Mitochondrial glycoprotein family protein;(source:Araport11)	protein_coding
AT5G02240	AT5G02240.1	Protein is tyrosine-phosphorylated and its phosphorylation state is modulated in response to ABA in Arabidopsis thaliana seeds. The mRNA is cell-to-cell mobile.	protein_coding
AT5G02450	AT5G02450.1	Ribosomal protein L36e family protein;(source:Araport11)	protein_coding
AT5G02490	AT5G02490.1	Heat shock protein 70 (Hsp 70) family protein;(source:Araport11)	protein_coding	(Hsp70-2)	(Hsp70-2); (AtHsp70-2)
AT5G02500	AT5G02500.1	encodes a member of heat shock protein 70 family.	protein_coding	HEAT SHOCK COGNATE PROTEIN 70-1 (HSC70-1)	HEAT SHOCK COGNATE PROTEIN 70-1 (HSC70-1);HEAT SHOCK COGNATE PROTEIN 70 (HSC70); (AtHsp70-1);HEAT SHOCK PROTEIN 70-1 (HSP70-1);ARABIDOPSIS THALIANA HEAT SHOCK COGNATE PROTEIN 70-1 (AT-HSC70-1)
AT5G02770	AT5G02770.1	Encodes a conserved eukaryotic protein with homology to the human RNA binding protein CIP29 that localizes to the nucleus. Mutants accumulate more poly(A) mRNAs in the nucleus, likely resulting from reduced mRNA export activity.	protein_coding	MODIFIER OF SNC1, 11 (MOS11)	MODIFIER OF SNC1, 11 (MOS11)
AT5G02870	AT5G02870.1	Ribosomal protein L4/L1 family;(source:Araport11)	protein_coding	RIBOSOMAL LARGE SUBUNIT 4 (RPL4)	RIBOSOMAL LARGE SUBUNIT 4 (RPL4)
AT5G03290	AT5G03290.1	Encodes a catalytic subunit of the mitochondrially-localized NAD+- dependent isocitrate dehydrogenase. The mRNA is cell-to-cell mobile.	protein_coding	ISOCITRATE DEHYDROGENASE V (IDH-V)	ISOCITRATE DEHYDROGENASE V (IDH-V)
AT5G03300	AT5G03300.1	Encodes adenosine kinase 2 (ADK2), a typical, constitutively expressed housekeeping enzyme. Shows a high sequence identity with ADK1. Involved in salvage synthesis of adenylates and methyl recycling. Enzyme activity is substantially inhibited in roots, siliques and dry seeds by an unknown compound. May contribute to cytokinin interconversion. The mRNA is cell-to-cell mobile.	protein_coding	ADENOSINE KINASE 2 (ADK2)	ADENOSINE KINASE 2 (ADK2)
AT5G03340	AT5G03340.1	ATPase, AAA-type, CDC48 protein;(source:Araport11)	protein_coding	CELL DIVISION CYCLE 48C (ATCDC48C)	CELL DIVISION CYCLE 48C (ATCDC48C)
AT5G03820	AT5G03820.1	GDSL-motif esterase/acyltransferase/lipase. Enzyme group with broad substrate specificity that may catalyze acyltransfer or hydrolase reactions with lipid and non-lipid substrates.	protein_coding
AT5G03860	AT5G03860.1	Encodes a protein with malate synthase activity.	protein_coding	MALATE SYNTHASE (MLS)	MALATE SYNTHASE (MLS)
AT5G04280	AT5G04280.1	Encodes one of the zinc finger-containing glycine-rich RNA-binding proteins involved in cold tolerance: AT3G26420 (ATRZ-1A), AT1G60650 (AtRZ-1b), AT5G04280 (AtRZ-1c). It also, along with AtRZ-1b, plays important roles in plant development, pre- mRNA splicing, and general gene expression.	protein_coding	RNA-BINDING GLYCINE-RICH PROTEIN B3 (RBGB3)	ATRZ-1C (AtRZ-1c);RNA-BINDING GLYCINE-RICH PROTEIN B3 (RBGB3);RZ-1C (RZ-1c)
AT5G04430	AT5G04430.2	Gene model AT5G04430.1 produces active protein. (BTS1S). Binds to ToMV genomic RNA and prevents viral multiplication.	protein_coding	BINDING TO TOMV RNA 1L (LONG FORM) (BTR1L)	BINDING TO TOMV RNA 1L (LONG FORM) (BTR1L);BINDING TO TOMV RNA 1 (BTR1)
AT5G04885	AT5G04885.1	Encodes a beta-glucosidase involved in xyloglucan metabolism.	protein_coding	(BGLC3)	(BGLC3)
AT5G05000	AT5G05000.2	Outer membrane GTPase protein that may function in import of nuclear encoded proteins into the chloroplast. Phosphorylation of the G-domains regulate translocon assembly.	protein_coding	TRANSLOCON AT THE OUTER ENVELOPE MEMBRANE OF CHLOROPLASTS 34 (TOC34)	(OEP34);ARABIDOPSIS THALIANA TRANSLOCON AT THE OUTER ENVELOPE MEMBRANE OF CHLOROPLASTS 34 (ATTOC34);TRANSLOCON AT THE OUTER ENVELOPE MEMBRANE OF CHLOROPLASTS 34 (TOC34)
AT5G05010	AT5G05010.1	clathrin adaptor complexes medium subunit family protein;(source:Araport11)	protein_coding
AT5G05290	AT5G05290.1	Encodes an expansin. Naming convention from the Expansin Working Group (Kende et al, 2004. Plant Mol Bio)	protein_coding	EXPANSIN A2 (EXPA2)	EXPANSIN A2 (ATEXPA2);EXPANSIN 2 (EXP2);EXPANSIN A2 (EXPA2); (ATHEXP ALPHA 1.12); (ATEXP2)
AT5G05780	AT5G05780.1	Encodes a putative 26S proteasome subunit RPN8a. The function of RPN8a and other 26S subunits may be required for specifying leaf adaxial identity. The mRNA is cell-to-cell mobile.	protein_coding	RP NON-ATPASE SUBUNIT 8A (RPN8A)	RP NON-ATPASE SUBUNIT 8A (RPN8A); (ATHMOV34);ASYMMETRIC LEAVES ENHANCER 3 (AE3)
AT5G06060	AT5G06060.1	NAD(P)-binding Rossmann-fold superfamily protein;(source:Araport11)	protein_coding
AT5G06290	AT5G06290.1	Encodes a 2-Cys peroxiredoxin (2-Cys PrxB) that contains two catalytic Cys residues. The mRNA is cell-to-cell mobile.	protein_coding	2-CYSTEINE PEROXIREDOXIN B (2-Cys Prx B)	2-CYS PEROXIREDOXIN B (2CPB);2-CYSTEINE PEROXIREDOXIN B (2-Cys Prx B)
AT5G06600	AT5G06600.1	Encodes a ubiquitin-specific protease.	protein_coding	UBIQUITIN-SPECIFIC PROTEASE 12 (UBP12)	(AtUBP12);UBIQUITIN-SPECIFIC PROTEASE 12 (UBP12)
AT5G06760	AT5G06760.1	Encodes LEA4-5, a member of the Late Embryogenesis Abundant (LEA) proteins which typically accumulate in response to low water availability conditions imposed during development or by the environment. Most of the diverse set of LEA proteins can be grouped according to properties such as high hydrophilicity and high content of glycine or other small amino acids in what has been termed hydrophilins…	protein_coding	LATE EMBRYOGENESIS ABUNDANT 4-5 (LEA4-5)	LATE EMBRYOGENESIS ABUNDANT 4-5 (AtLEA4-5);LATE EMBRYOGENESIS ABUNDANT 4-5 (LEA4-5)
AT5G07030	AT5G07030.1	Eukaryotic aspartyl protease family protein;(source:Araport11)	protein_coding
AT5G07190	AT5G07190.1	Gene is expressed preferentially in the embryo and encodes a unique protein of unknown function.	protein_coding	SEED GENE 3 (ATS3)	SEED GENE 3 (ATS3)
AT5G07330	AT5G07330.1	NFU1 iron-sulfur cluster protein;(source:Araport11)	protein_coding
AT5G07350	AT5G07350.2	RNA binding protein with nuclease activity essential for stress response. Involved in mechanisms acting on mRNAs entering the secretory pathway. Functionally redundant with TSN2.	protein_coding	TUDOR-SN PROTEIN 1 (TUDOR1)	TUDOR-SN PROTEIN 1 (TUDOR1);ARABIDOPSIS THALIANA TUDOR-SN PROTEIN 1 (AtTUDOR1);TUDOR-SN PROTEIN 1 (TSN1)
AT5G07440	AT5G07440.1	Encodes the beta-subunit of the glutamate dehydrogenase. The enzyme is almost exclusively found in the mitochondria of stem and leaf companion cells.	protein_coding	GLUTAMATE DEHYDROGENASE 2 (GDH2)	GLUTAMATE DEHYDROGENASE 2 (GDH2)
AT5G07830	AT5G07830.1	Belongs to the plant glycoside hydrolase family 79. Encodes a protein with several posttranslational modification sites including O-&#946;-GlcNAc attachment sites and serine-, threonine- and tyrosine-phosphorylation sites, suggesting that this protein is extensively modified posttranslationally. The protein is predicted (WoLF PSORT program) to be membrane-associated. It is involved in cell elonga…	protein_coding	GLUCURONIDASE 2 (GUS2)	GLUCURONIDASE 2 (GUS2);GLUCURONIDASE 2 (AtGUS2)
AT5G08060	AT5G08060.1	furry;(source:Araport11)	protein_coding
AT5G08280	AT5G08280.1	Encodes a protein with porphobilinogen deaminase activity. This protein is targeted to the chloroplast. Mutants spontaneously develop chlorotic leaf lesions in the absence of pathogen attack, resembling the phenotype of lesion-mimic mutants.	protein_coding	HYDROXYMETHYLBILANE SYNTHASE (HEMC)	RUGOSA 1 (RUG1);HYDROXYMETHYLBILANE SYNTHASE (HEMC)
AT5G08300	AT5G08300.1	Succinyl-CoA ligase, alpha subunit;(source:Araport11)	protein_coding
AT5G08380	AT5G08380.1	alpha-galactosidase 1;(source:Araport11)	protein_coding	ALPHA-GALACTOSIDASE 1 (AGAL1)	ALPHA-GALACTOSIDASE 1 (AtAGAL1);ALPHA-GALACTOSIDASE 1 (AGAL1)
AT5G08530	AT5G08530.1	51 kDa subunit of complex I;(source:Araport11)	protein_coding	51 KDA SUBUNIT OF COMPLEX I (CI51)	(NDUFV1);51 KDA SUBUNIT OF COMPLEX I (CI51)
AT5G08570	AT5G08570.1	Pyruvate kinase family protein;(source:Araport11)	protein_coding
AT5G08670	AT5G08670.1	Encodes the mitochondrial ATP synthase beta-subunit. This subunit is encoded by a multigene family of three members (At5g08670, At5g08680, At5g08690) that shared 98% sequence identity at the amino acid level.	protein_coding
AT5G09510	AT5G09510.1	Ribosomal protein S19 family protein;(source:Araport11)	protein_coding
AT5G09590	AT5G09590.1	heat shock protein 70 (Hsc70-5); nuclear	protein_coding	MITOCHONDRIAL HSO70 2 (MTHSC70-2)	HEAT SHOCK COGNATE (HSC70-5);MITOCHONDRIAL HSO70 2 (MTHSC70-2)
AT5G09640	AT5G09640.1	encodes a serine carboxypeptidase-like (SCPL) protein. Mutants accumulate sinapoylglucose instead of sinapoylcholine, and have increased levels of choline and decreased activity of the enzyme sinapoylglucose:choline sinapoyltransferase.	protein_coding	SERINE CARBOXYPEPTIDASE-LIKE 19 (SCPL19)	SERINE CARBOXYPEPTIDASE-LIKE 19 (SCPL19);SINAPOYLGLUCOSE ACCUMULATOR 2 (SNG2)
AT5G09810	AT5G09810.1	Member of Actin gene family.Mutants are defective in germination and root growth. The mRNA is cell-to-cell mobile.	protein_coding	ACTIN 7 (ACT7)	ACTIN 2 (ACT2); (ATACT7);ACTIN 7 (ACT7)
AT5G09900	AT5G09900.3	Encodes one of two isoforms for the 26S proteasome regulatory protein (RN) subunit RPN5. For many functions it acts redundantly with the paralogous gene RPN5b but also appears to exert independent effects.	protein_coding	EMBRYO DEFECTIVE 2107 (EMB2107)	EMBRYO DEFECTIVE 2107 (EMB2107);MARIPOSA (MSA);REGULATORY PARTICLE NON-ATPASE SUBUNIT 5A (RPN5A)
AT5G10160	AT5G10160.1	Thioesterase superfamily protein;(source:Araport11)	protein_coding
AT5G10300	AT5G10300.1	Encodes a protein with R-selective hydroxynitrile lyase activity. It has similarity to the SABP2 methyl salicylate esterase from tobacco. This protein does not act on methyl IAA, methyl JA, MeSA, MeGA4, or MEGA9 in vitro.	protein_coding	METHYL ESTERASE 5 (MES5)	ARABIDOPSIS THALIANA METHYL ESTERASE 5 (ATMES5); (AtHNL);HYDROXYNITRILE LYASE (HNL);METHYL ESTERASE 5 (MES5)
AT5G10360	AT5G10360.1	RPS6A and RPS6B are fully redundant and essential during gametogenesis.	protein_coding	EMBRYO DEFECTIVE 3010 (EMB3010)	RIBOSOMAL PROTEIN SMALL SUBUNIT 6B (RPS6B);EMBRYO DEFECTIVE 3010 (EMB3010)
AT5G10450	AT5G10450.4	Encodes a member of the 14-3-3 gene family that is a lambda isoform (14-3-3&#955;). Interacts with APX3 (ascorbate peroxidase) and AKR2 , suggesting a role in mediating oxidative metabolism in stress response. This protein was shown to colocalize and interact with SERK1 by which it is phosphorylated. This protein is also reported to interact with the phosphorylated form of the BZR1 transcription …	protein_coding	G-BOX REGULATING FACTOR 6 (GRF6)	G-BOX REGULATING FACTOR 6 (GRF6)
AT5G10540	AT5G10540.1	Zincin-like metalloproteases family protein;(source:Araport11)	protein_coding	THIMET METALLOENDOPEPTIDASE 2 (TOP2)	THIMET METALLOENDOPEPTIDASE 2 (TOP2)
AT5G10560	AT5G10560.1	Glycosyl hydrolase family protein;(source:Araport11)	protein_coding
AT5G10730	AT5G10730.1	NAD(P)-binding Rossmann-fold superfamily protein;(source:Araport11)	protein_coding
AT5G10840	AT5G10840.1	Endomembrane protein 70 protein family;(source:Araport11)	protein_coding	ENDOMEMBRANE PROTEIN 1 (EMP1)	(TMN8);ENDOMEMBRANE PROTEIN 1 (EMP1)
AT5G10860	AT5G10860.1	Encodes a single cystathionine beta-Synthase domain-containing protein. Modulates development by regulating the thioredoxin system.	protein_coding	CBS DOMAIN CONTAINING PROTEIN 3 (CBSX3)	CBS DOMAIN CONTAINING PROTEIN 3 (CBSX3)
AT5G11170	AT5G11170.1	One of two genes encoding an ATP-dependent RNA helicase that localizes predominantly to euchromatic regions of Arabidopsis nuclei, and associates with genes transcribed by RNA polymerase II independently from the presence of introns. It is not detected at non-transcribed loci. It interacts with ssRNA, dsRNA and dsDNA, but not with ssDNA. Its ATPase activity is stimulated by RNA and dsDNA and its …	protein_coding	HOMOLOG OF HUMAN UAP56 A (UAP56A)	HOMOLOG OF HUMAN UAP56 A (UAP56A)
AT5G11420	AT5G11420.1	transmembrane protein, putative (Protein of unknown function, DUF642);(source:Araport11)	protein_coding
AT5G11520	AT5G11520.1	Encodes the chloroplastic isozyme of aspartate aminotransferase. Involved in aspartate biosynthesis and nitrogen metabolism. mRNA is expressed in senescing leaves.	protein_coding	ASPARTATE AMINOTRANSFERASE 3 (ASP3)	YELLOW-LEAF-SPECIFIC GENE 4 (YLS4);ASPARTATE AMINOTRANSFERASE 3 (ASP3)
AT5G11680	AT5G11680.1	classical AGP protein;(source:Araport11)	protein_coding
AT5G11770	AT5G11770.1	NADH-ubiquinone oxidoreductase 20 kDa subunit;(source:Araport11)	protein_coding
AT5G11880	AT5G11880.1	Pyridoxal-dependent decarboxylase family protein;(source:Araport11)	protein_coding
AT5G12030	AT5G12030.1	Encodes a cytosolic small heat shock protein with chaperone activity that is induced by heat and osmotic stress and is also expressed late in seed development.	protein_coding	HEAT SHOCK PROTEIN 17.6A (HSP17.6A)	HEAT SHOCK PROTEIN 17.6A (AT-HSP17.6A);HEAT SHOCK PROTEIN 17.6A (HSP17.6A);HEAT SHOCK PROTEIN 17.6 (HSP17.6)
AT5G12040	AT5G12040.1	Nitrilase/cyanide hydratase and apolipoprotein N-acyltransferase family protein;(source:Araport11)	protein_coding
AT5G12250	AT5G12250.1	Encodes a beta-tubulin. Expression of TUB6 has been shown to decrease in response to cold treatment.	protein_coding	BETA-6 TUBULIN (TUB6)	BETA-6 TUBULIN (TUB6)
AT5G12470	AT5G12470.1	UvrABC system C protein, putative (DUF3411);(source:Araport11)	protein_coding	RETICULATA-RELATED 4 (RER4)	RETICULATA-RELATED 4 (RER4)
AT5G12950	AT5G12950.1	proline-tRNA ligase (DUF1680);(source:Araport11)	protein_coding
AT5G13030	AT5G13030.1	selenoprotein O;(source:Araport11)	protein_coding
AT5G13120	AT5G13120.1	Encodes a lumenal cyclophilin with peptidyl-prolyl isomerase activity that is associated with the NAD(P)H dehydrogenase complex in stromal regions of the thylakoid membrane. It is likely to be important for the accumulation of the hydrophobic domain of the NAD(P)H dehydrogenase complex. This complex is associated with PSI and is responsible for the reduction of plastoquinone.	protein_coding	PHOTOSYNTHETIC NDH SUBCOMPLEX L 5 (Pnsl5)	ARABIDOPSIS THALIANA CYCLOPHILIN 20-2 (ATCYP20-2);CYCLOPHILIN 20-2 (CYP20-2);PHOTOSYNTHETIC NDH SUBCOMPLEX L 5 (Pnsl5)
AT5G13360	AT5G13360.3	Auxin-responsive GH3 family protein;(source:Araport11)	protein_coding
AT5G13370	AT5G13370.1	Auxin-responsive GH3 family protein;(source:Araport11)	protein_coding
AT5G13420	AT5G13420.1	Aldolase-type TIM barrel family protein;(source:Araport11)	protein_coding	TRANSALDOLASE 2 (TRA2)	TRANSALDOLASE 2 (TRA2)
AT5G13430	AT5G13430.1	Ubiquinol-cytochrome C reductase iron-sulfur subunit;(source:Araport11)	protein_coding
AT5G13450	AT5G13450.1	delta subunit of Mt ATP synthase;(source:Araport11)	protein_coding	DELTA SUBUNIT OF MT ATP SYNTHASE (ATP5)	DELTA SUBUNIT OF MT ATP SYNTHASE (ATP5)
AT5G13490	AT5G13490.1	Encodes mitochondrial ADP/ATP carrier	protein_coding	ADP/ATP CARRIER 2 (AAC2)	ADP/ATP CARRIER 2 (AAC2)
AT5G13520	AT5G13520.1	peptidase M1 family protein;(source:Araport11)	protein_coding
AT5G13560	AT5G13560.1	structural maintenance of chromosomes protein;(source:Araport11)	protein_coding
AT5G13690	AT5G13690.1	Encodes an enzyme that is predicted to act as an alpha-N-acetylglucosaminidase (NAGLU). An naglu mutant arrests early in seed development but does not appear to have male or female gametophytic defects. Transcript levels for this gene are increased during reproductive development.	protein_coding	CYCLOPS 1 (CYL1)	N-ACETYL-GLUCOSAMINIDASE (NAGLU);CYCLOPS 1 (CYL1)
AT5G13850	AT5G13850.1	nascent polypeptide-associated complex subunit alpha-like protein 3;(source:Araport11)	protein_coding	NASCENT POLYPEPTIDE-ASSOCIATED COMPLEX SUBUNIT ALPHA-LIKE PROTEIN 3 (NACA3)	NASCENT POLYPEPTIDE-ASSOCIATED COMPLEX SUBUNIT ALPHA-LIKE PROTEIN 3 (NACA3)
AT5G13980	AT5G13980.1	Glycosyl hydrolase family 38 protein;(source:Araport11)	protein_coding
AT5G14030	AT5G14030.1	translocon-associated protein beta (TRAPB) family protein;(source:Araport11)	protein_coding
AT5G14040	AT5G14040.1	Encodes a mitochondrial phosphate transporter. Modulates plant responses to salt stress.	protein_coding	PHOSPHATE TRANSPORTER 3;1 (PHT3;1)	PHOSPHATE TRANSPORTER 3;1 (PHT3;1);MITOCHONDRIAL PHOSPHATE TRANSPORTER 3 (MPT3)
AT5G14450	AT5G14450.1	GDSL-motif esterase/acyltransferase/lipase. Enzyme group with broad substrate specificity that may catalyze acyltransfer or hydrolase reactions with lipid and non-lipid substrates.	protein_coding
AT5G14590	AT5G14590.1	Isocitrate/isopropylmalate dehydrogenase family protein;(source:Araport11)	protein_coding
AT5G14780	AT5G14780.1	Encodes a NAD-dependent formate dehydrogenase.	protein_coding	FORMATE DEHYDROGENASE (FDH)	(ATFDH1);FORMATE DEHYDROGENASE (FDH)
AT5G14800	AT5G14800.1	Delta 1-pyrroline-5-carboxylate reductase, catalyzes the final step in proline biosynthesis from glutamate and ornithine.In situ hybridization indicated that under normal growth conditions, the highest concentration of P5CR transcripts occurs in the cortical parenchyma, phloem, vascular cambium and pith parenchyma in the vicinity of the protoxylem. Single gene in Arabidopsis.	protein_coding	PYRROLINE-5- CARBOXYLATE (P5C) REDUCTASE (P5CR)	PYRROLINE-5- CARBOXYLATE (P5C) REDUCTASE (P5CR);EMBRYO DEFECTIVE 2772 (EMB2772); (AT-P5C1);PYRROLINE-5- CARBOXYLATE (P5C) REDUCTASE (AT-P5R)
AT5G15090	AT5G15090.1	Encodes a voltage-dependent anion channel (VDAC: AT3G01280/VDAC1, AT5G67500/VDAC2, AT5G15090/VDAC3, AT5G57490/VDAC4, AT5G15090/VDAC5). VDACs are reported to be porin-type, beta-barrel diffusion pores. They are prominently localized in the outer mitochondrial membrane and are involved in metabolite exchange between the organelle and the cytosol. Purified VDAC3 is shown to have voltage-dependent an…	protein_coding	VOLTAGE DEPENDENT ANION CHANNEL 3 (VDAC3)	VOLTAGE DEPENDENT ANION CHANNEL 3 (VDAC3);ARABIDOPSIS THALIANA VOLTAGE DEPENDENT ANION CHANNEL 3 (ATVDAC3); (ATVDAC-3)
AT5G15200	AT5G15200.1	Ribosomal protein S4;(source:Araport11)	protein_coding
AT5G15490	AT5G15490.1	Encodes one of four UDP-glucose dehydrogenase UGD) genes. Mutation of this gene in combination with UGD2 leads to swollen plant cell walls and severe developmental defects associated with changes in pectic polysaccharides.	protein_coding	UDP-GLUCOSE DEHYDROGENASE 3 (UGD3)	UDP-GLUCOSE DEHYDROGENASE 3 (UGD3)
AT5G15530	AT5G15530.1	biotin carboxyl carrier protein isoform 2 (BCCP2) mRNA,	protein_coding	BIOTIN CARBOXYL CARRIER PROTEIN 2 (BCCP2)	(CAC1-B);BIOTIN CARBOXYL CARRIER PROTEIN 2 (BCCP2)
AT5G15650	AT5G15650.1	RGP2 is a UDP-arabinose mutase that catalyzes the interconversion between the pyranose and furanose forms of UDP-L-arabinose. It appears to be required for proper cell wall formation. rgp1(at3g02230)/rgp2 double mutants have a male gametophyte lethal phenotype. RGP2 fusion proteins can be found in the cytosol and peripherally associated with the Golgi apparatus. RGP2 was originally identified as …	protein_coding	REVERSIBLY GLYCOSYLATED POLYPEPTIDE 2 (RGP2)	MURUS 5 (MUR5);REVERSIBLY GLYCOSYLATED POLYPEPTIDE 2 (ATRGP2);REVERSIBLY GLYCOSYLATED POLYPEPTIDE 2 (RGP2)
AT5G16050	AT5G16050.1	Encodes GF14 upsilon chain, a 14-3-3 gene family member.	protein_coding	GENERAL REGULATORY FACTOR 5 (GRF5)	(GF14 UPSILON);GENERAL REGULATORY FACTOR 5 (GRF5)
AT5G16070	AT5G16070.1	TCP-1/cpn60 chaperonin family protein;(source:Araport11)	protein_coding
AT5G16130	AT5G16130.1	Ribosomal protein S7e family protein;(source:Araport11)	protein_coding
AT5G16240	AT5G16240.1	Plant stearoyl-acyl-carrier-protein desaturase family protein;(source:Araport11)	protein_coding	ACYL-ACYL CARRIER PROTEIN DESATURASE1 (AAD1)	ACYL-ACYL CARRIER PROTEIN DESATURASE1 (AAD1)
AT5G16440	AT5G16440.1	Encodes a protein with isopentenyl diphosphate:dimethylallyl diphosphate isomerase activity. There is genetic evidence that it functions in the mevalonate, but not the MEP biosynthetic pathway.	protein_coding	ISOPENTENYL DIPHOSPHATE ISOMERASE 1 (IPP1)	ISOPENTENYL DIPHOSPHATE ISOMERASE 1 (IPP1)
AT5G16510	AT5G16510.1	RGP5 is a member of the reversably-glycosylated family of proteins. Analyses using tagged RGP5 suggest that it is present in the cytosol and in association with the Golgi apparatus. Recombinant RGP5 does not have UDP-arabinose mutase activity based on an in vitro assay even though the related RGP1, RGP2, and RGP3 proteins do have activity in the same assay. RGP5 can form complexes with RGP1 and R…	protein_coding	REVERSIBLY GLYCOSYLATED POLYPEPTIDE 5 (RGP5)	REVERSIBLY GLYCOSYLATED PROTEIN 5 (RGP5);REVERSIBLY GLYCOSYLATED POLYPEPTIDE 5 (RGP5)
AT5G16620	AT5G16620.1	chloroplast protein import (Tic40)	protein_coding	TRANSLOCON AT THE INNER ENVELOPE MEMBRANE OF CHLOROPLASTS 40 (TIC40)	PIGMENT DEFECTIVE EMBRYO 120 (PDE120);TRANSLOCON AT THE INNER ENVELOPE MEMBRANE OF CHLOROPLASTS 40 (ATTIC40);TRANSLOCON AT THE INNER ENVELOPE MEMBRANE OF CHLOROPLASTS 40 (TIC40)
AT5G16840	AT5G16840.2	binding partner of acd11 1;(source:Araport11)	protein_coding	BINDING PARTNER OF ACD11 1 (BPA1)	BINDING PARTNER OF ACD11 1 (BPA1)
AT5G16970	AT5G16970.1	encodes a 2-alkenal reductase (EC 1.3.1.74), plays a key role in the detoxification of reactive carbonyls	protein_coding	ALKENAL REDUCTASE (AER)	ALKENAL REDUCTASE (AT-AER);ALKENAL REDUCTASE (AER)
AT5G16980	AT5G16980.2	Zinc-binding dehydrogenase family protein;(source:Araport11)	protein_coding
AT5G17020	AT5G17020.1	Encodes a member of the exportin protein family (XPO1A) which functions as receptors for nuclear export. Binds to a variety of proteins having leucine rich export signals.Along with XPO1B involved with development of the male and female gametophytes.	protein_coding	EXPORTIN 1A (XPO1A)	HEAT-INTOLERANT 2 (HIT2);EXPORTIN 1 (XPO1);ARABIDOPSIS THALIANA EXPORTIN 1 (ATXPO1); (ATCRM1);EXPORTIN 1A (XPO1A)
AT5G17310	AT5G17310.2	UDP-glucose pyrophosphorylase 2;(source:Araport11)	protein_coding	UDP-GLUCOSE PYROPHOSPHORYLASE 2 (UGP2)	UDP-GLUCOSE PYROPHOSPHORYLASE 2 (UGP2)
AT5G17380	AT5G17380.1	Thiamine pyrophosphate dependent pyruvate decarboxylase family protein;(source:Araport11)	protein_coding
AT5G17770	AT5G17770.1	Encodes NADH:cytochrome (Cyt) b5 reductase that displayed strict specificity to NADH for the reduction of a recombinant Cyt b5 (AtB5-A), whereas no Cyt b5 reduction was observed when NADPH was used as the electron donor.	protein_coding	NADH:CYTOCHROME B5 REDUCTASE 1 (CBR)	NADH:CYTOCHROME B5 REDUCTASE 1 (ATCBR);NADH:CYTOCHROME B5 REDUCTASE 1 (CBR);NADH:CYTOCHROME B5 REDUCTASE 1 (CBR1)
AT5G17920	AT5G17920.1	Encodes a cytosolic cobalamin-independent methionine synthase, involved in methionine regeneration via the activated methyl cycle (SAM cycle). The protein undergoes thiolation following treatment with the oxidant tert-butylhydroperoxide. The mRNA is cell-to-cell mobile.	protein_coding	METHIONINE SYNTHESIS 1 (ATMS1)	COBALAMIN-INDEPENDENT METHIONINE SYNTHASE (ATCIMS);METHIONINE SYNTHESIS 1 (ATMS1); (ATMETS)
AT5G18100	AT5G18100.1	A putative peroxisomal CuZnSOD inducible by a high-light pulse.	protein_coding	COPPER/ZINC SUPEROXIDE DISMUTASE 3 (CSD3)	COPPER/ZINC SUPEROXIDE DISMUTASE 3 (CSD3)
AT5G18170	AT5G18170.1	Encodes the 43 kDa alpha-subunit of the glutamate dehydrogenase with a putative mitochondrial transit polypeptide and NAD(H)- and alpha-ketoglutarate-binding domains. Mitochondrial localization confirmed by subcellular fractionation. Combines in several ratios with GDH2 protein (GDH-beta) to form seven isoenzymes. Catalyzes the cleavage of glycine residues. May be involved in ammonia assimilation…	protein_coding	GLUTAMATE DEHYDROGENASE 1 (GDH1)	GLUTAMATE DEHYDROGENASE 1 (GDH1)
AT5G18380	AT5G18380.1	Ribosomal protein S5 domain 2-like superfamily protein;(source:Araport11)	protein_coding
AT5G18900	AT5G18900.1	2-oxoglutarate (2OG) and Fe(II)-dependent oxygenase superfamily protein;(source:Araport11)	protein_coding
AT5G19220	AT5G19220.1	Encodes the large subunit of ADP-glucose pyrophosphorylase which catalyzes the first, rate limiting step in starch biosynthesis. The large subunit plays a regulatory role whereas the small subunit (ApS) is the catalytic isoform. Four isoforms (ApL1-4) have been identified. ApL1 is the major large subunit isoform present in leaves. Mutational analysis of APS1 suggests that APL1 and APL2 can compen…	protein_coding	ADP GLUCOSE PYROPHOSPHORYLASE LARGE SUBUNIT 1 (APL1)	ADP GLUCOSE PYROPHOSPHORYLASE 2 (ADG2);ADP GLUCOSE PYROPHOSPHORYLASE LARGE SUBUNIT 1 (APL1)
AT5G19440	AT5G19440.1	similar to Eucalyptus gunnii alcohol dehydrogenase of unknown physiological function (GI:1143445), apple tree, PIR:T16995; NOT a cinnamyl-alcohol dehydrogenase	protein_coding
AT5G19510	AT5G19510.1	Translation elongation factor EF1B/ribosomal protein S6 family protein;(source:Araport11)	protein_coding
AT5G19550	AT5G19550.1	Nitrogen metabolism. Major cytosolic isoenzyme controlling aspartate biosynthesis in the light. The mRNA is cell-to-cell mobile.	protein_coding	ASPARTATE AMINOTRANSFERASE 2 (ASP2)	ASPARTATE AMINOTRANSFERASE 2 (ASP2);ASPARTATE AMINOTRANSFERASE 2 (AAT2)
AT5G19690	AT5G19690.1	encodes an oligosaccharyl transferase involved response to high salt. Mutants are hypersensitive to high salt conditions The mRNA is cell-to-cell mobile.	protein_coding	STAUROSPORIN AND TEMPERATURE SENSITIVE 3-LIKE A (STT3A)	STAUROSPORIN AND TEMPERATURE SENSITIVE 3-LIKE A (STT3A)
AT5G19760	AT5G19760.1	Encodes a novel mitochondrial carrier capable of transporting both dicarboxylates (such as malate, oxaloacetate, oxoglutarate, and maleate) and tricarboxylates (such as citrate, isocitrate, cis-aconitate, and trans-aconitate).	protein_coding
AT5G19770	AT5G19770.1	tubulin 3	protein_coding	TUBULIN ALPHA-3 (TUA3)	TUBULIN ALPHA-3 (TUA3)
AT5G19820	AT5G19820.1	Encodes an importin that transports HYL1, a component of the microprocessor, from the cytoplasm to the nucleus to constitute functional microprocessor, thereby affecting miRNA processing. Knockdown amiR mutants significantly reduced nuclear portion of HYL1 protein and correspondingly compromised the pri-miRNA processing in the nucleus.	protein_coding	(KARYOPHERIN ENABLING THE TRANSPORT OF THE CYTOPLASMIC HYL1 (KETCH1)	(KARYOPHERIN ENABLING THE TRANSPORT OF THE CYTOPLASMIC HYL1 (KETCH1);EMBRYO DEFECTIVE 2734 (emb2734)
AT5G19860	AT5G19860.1	transmembrane protein, putative (Protein of unknown function, DUF538);(source:Araport11)	protein_coding
AT5G19990	AT5G19990.1	26S proteasome AAA-ATPase subunit The mRNA is cell-to-cell mobile.	protein_coding	REGULATORY PARTICLE TRIPLE-A ATPASE 6A (RPT6A)	(ATSUG1);REGULATORY PARTICLE TRIPLE-A ATPASE 6A (RPT6A)
AT5G20010	AT5G20010.1	A member of RAN GTPase gene family. Encodes a small soluble GTP-binding protein. Likely to be involved in nuclear translocation of proteins. May also be involved in cell cycle progression. The mRNA is cell-to-cell mobile.	protein_coding	RAS-RELATED NUCLEAR PROTEIN-1 (RAN-1)	RAS-RELATED NUCLEAR PROTEIN-1 (RAN-1);ARABIDOPSIS THALIANA RAS-RELATED NUCLEAR PROTEIN (ATRAN1);RAS-RELATED NUCLEAR PROTEIN (RAN1)
AT5G20250	AT5G20250.4	encodes a member of glycosyl hydrolase family 36. Expression is induced within 3 hours of dark treatment, in senescing leaves and treatment with exogenous photosynthesis inhibitor. Induction of gene expression was suppressed in excised leaves supplied with sugar. The authors suggest that the gene's expression pattern is responding to the level of sugar in the cell. The mRNA is cell-to-cell mobile.	protein_coding	DARK INDUCIBLE 10 (DIN10)	RAFFINOSE SYNTHASE 6 (RS6);DARK INDUCIBLE 10 (DIN10)
AT5G20290	AT5G20290.1	Ribosomal protein S8e family protein;(source:Araport11)	protein_coding
AT5G20720	AT5G20720.1	Encodes a chloroplast co-chaperonin with similarity to CPN21 from spinach, E.coli GroES.	protein_coding	CHAPERONIN 20 (CPN20)	CHAPERONIN 20 (CPN20);CHLOROPLAST CHAPERONIN 10 (CPN10); (CPN21); (ATCPN21);CHLOROPLAST CHAPERONIN 10 (CHCPN10)
AT5G20890	AT5G20890.1	TCP-1/cpn60 chaperonin family protein;(source:Araport11)	protein_coding
AT5G20920	AT5G20920.1	protein synthesis initiation factor eIF2 beta	protein_coding	EUKARYOTIC TRANSLATION INITIATION FACTOR 2 BETA SUBUNIT (EIF2 BETA)	EUKARYOTIC TRANSLATION INITIATION FACTOR 2 BETA SUBUNIT (EIF2 BETA);EUKARYOTIC TRANSLATION INITIATION FACTOR 2 BETA SUBUNIT (EIF-2BS);EMBRYO DEFECTIVE 1401 (EMB1401)
AT5G20950	AT5G20950.1	Encodes a beta-glucosidase involved in xyloglucan metabolism.	protein_coding	(BGLC1)	(BGLC1)
AT5G20960	AT5G20960.1	Encodes aldehyde oxidase AA01.	protein_coding	ALDEHYDE OXIDASE 1 (AO1)	ARABIDOPSIS THALIANA ALDEHYDE OXIDASE 1 (AT-AO1);ALDEHYDE OXIDASE ALPHA (AOalpha);ARABIDOPSIS THALIANA ALDEHYDE OXIDASE 1 (AtAO1);ALDEHYDE OXIDASE 1 (AAO1);ALDEHYDE OXIDASE 1 (AO1); (ATAO)
AT5G21990	AT5G21990.1	Encodes one of the 36 carboxylate clamp (CC)-tetratricopeptide repeat (TPR) proteins (Prasad 2010, Pubmed ID: 20856808). Functions as a chaperone receptor at the chloroplast outer envelope, mediating Hsp70-dependent protein targeting to chloroplasts. It has been localized to the ER membrane, interacts with the Sec translocon, and has a potential function in post-translational protein transport in…	protein_coding	TETRATRICOPEPTIDE REPEAT 7 (TPR7)	TETRATRICOPEPTIDE REPEAT 7 (TPR7);OUTER ENVELOPE PROTEIN 61 (OEP61); (ATTPR7)
AT5G22060	AT5G22060.1	Co-chaperonin similar to E. coli DnaJ	protein_coding	DNAJ HOMOLOGUE 2 (J2)	DNAJ HOMOLOGUE 2 (J2);ARABIDOPSIS THALIANA DNAJ HOMOLOGUE 2 (ATJ2)
AT5G22300	AT5G22300.1	encodes a nitrilase isomer. The purified enzyme shows a strong substrate specificity for beta-cyano-L-alanine, a intermediate product of the cyanide detoxification pathway. The mRNA is cell-to-cell mobile.	protein_coding	NITRILASE 4 (NIT4)	NITRILASE 4 (NIT4);NITRILASE 4 (AtNIT4)
AT5G22440	AT5G22440.1	Ribosomal protein L1p/L10e family;(source:Araport11)	protein_coding
AT5G22470	AT5G22470.1	PARP3 is one of three canonical PARPs in Arabidopsis.	protein_coding	POLY(ADP-RIBOSE) POLYMERASE 3 (PARP3)	POLY(ADP-RIBOSE) POLYMERASE 3 (PARP3); (ATPARP3)
AT5G22580	AT5G22580.1	Stress responsive A/B Barrel Domain-containing protein;(source:Araport11)	protein_coding
AT5G22810	AT5G22810.1	GDSL-motif esterase/acyltransferase/lipase. Enzyme group with broad substrate specificity that may catalyze acyltransfer or hydrolase reactions with lipid and non-lipid substrates.	protein_coding
AT5G22880	AT5G22880.1	Encodes a histone 2B (H2B) protein. This protein can be ubiquitinated in planta, and this modification depends on the HUB1 and HUB2 E3 ubiquitin ligases.	protein_coding	HISTONE B2 (HTB2)	HISTONE H2B (H2B);HISTONE B2 (HTB2)
AT5G23120	AT5G23120.1	encodes a stability and/or assembly factor of photosystem II The mRNA is cell-to-cell mobile.	protein_coding	HIGH CHLOROPHYLL FLUORESCENCE 136 (HCF136)	HIGH CHLOROPHYLL FLUORESCENCE 136 (HCF136)
AT5G23250	AT5G23250.1	Succinyl-CoA ligase, alpha subunit;(source:Araport11)	protein_coding
AT5G23540	AT5G23540.1	Mov34/MPN/PAD-1 family protein;(source:Araport11)	protein_coding
AT5G23740	AT5G23740.1	Encodes a putative ribosomal protein S11 (RPS11-beta).	protein_coding	RIBOSOMAL PROTEIN S11-BETA (RPS11-BETA)	RIBOSOMAL PROTEIN S11-BETA (RPS11-BETA)
AT5G23900	AT5G23900.1	Ribosomal protein L13e family protein;(source:Araport11)	protein_coding
AT5G24400	AT5G24400.1	Encodes a protein with 6-phosphoglucunolactonase activity that localizes to the chloroplasts and the peroxisome. However, mutant phenotypes observed in pgl3 mutant plants can be complemented with a chloroplast-targeted version of the protein. PGL3 likely functions in the oxidative branch of the pentose phosphate pathway. pgl3 mutant phenotypes suggest that it is important in pathogen defense and …	protein_coding	EMBRYO DEFECTIVE 2024 (emb2024)	6-PHOSPHOGLUCONOLACTONASE 3 (PGL3);EMBRYO DEFECTIVE 2024 (emb2024)
AT5G24780	AT5G24780.1	encodes an acid phosphatase similar to soybean vegetative storage proteins. Gene expression is induced by wounding and jasmonic acid.	protein_coding	VEGETATIVE STORAGE PROTEIN 1 (VSP1)	(ATVSP1);VEGETATIVE STORAGE PROTEIN 1 (VSP1)
AT5G25460	AT5G25460.1	transmembrane protein, putative (Protein of unknown function, DUF642);(source:Araport11)	protein_coding	DUF642 L-GALL RESPONSIVE GENE 2 (DGR2)	DUF642 L-GALL RESPONSIVE GENE 2 (DGR2)
AT5G25754	AT5G25754.1	RNA polymerase I-associated factor PAF67;(source:Araport11)	protein_coding
AT5G25900	AT5G25900.1	Encodes a member of the CYP701A cytochrome p450 family that is involved in later steps of the gibberellin biosynthetic pathway.	protein_coding	GA REQUIRING 3 (GA3)	GA REQUIRING 3 (GA3);ARABIDOPSIS THALIANA ENT-KAURENE OXIDASE 1 (ATKO1);CYTOCHROME P450 701 A3 (CYP701A3)
AT5G25980	AT5G25980.2	Myrosinase (thioglucoside glucohydrolase) gene involved in glucosinoloate metabolism. The mRNA is cell-to-cell mobile.	protein_coding	GLUCOSIDE GLUCOHYDROLASE 2 (TGG2)	BETA GLUCOSIDASE 37 (BGLU37);GLUCOSIDE GLUCOHYDROLASE 2 (TGG2)
AT5G26000	AT5G26000.1	member of Glycoside Hydrolase Family 1. encodes one of two known functional myrosinase enzymes in Arabidopsis. The enzyme catalyzes the hydrolysis of glucosinolates into compounds that are toxic to various microbes and herbivores.	protein_coding	THIOGLUCOSIDE GLUCOHYDROLASE 1 (TGG1)	THIOGLUCOSIDE GLUCOHYDROLASE 1 (TGG1); (AtTGG1);BETA GLUCOSIDASE 38 (BGLU38)
AT5G26120	AT5G26120.1	alpha-L-arabinofuranosidase 2;(source:Araport11)	protein_coding	ALPHA-L-ARABINOFURANOSIDASE 2 (ASD2)	ALPHA-L-ARABINOFURANOSIDASE 2 (ASD2);ARABIDOPSIS THALIANA ALPHA-L-ARABINOFURANOSIDASE 2 (ATASD2)
AT5G26360	AT5G26360.1	TCP-1/cpn60 chaperonin family protein;(source:Araport11)	protein_coding
AT5G26742	AT5G26742.2	DEAD box RNA helicase (RH3);(source:Araport11)	protein_coding	EMBRYO DEFECTIVE 1138 (emb1138)	(RH3); (ATRH3);EMBRYO DEFECTIVE 1138 (emb1138)
AT5G26780	AT5G26780.3	Encodes a protein with serine hydroxymethyltransferase activity which is thought to be localized in the mitochondrial matrix. SHM2 expression fails to rescue the conditional lethal phenotype of the shm1-1 mutant, defective in SHM1.	protein_coding	SERINE HYDROXYMETHYLTRANSFERASE 2 (SHM2)	SERINE HYDROXYMETHYLTRANSFERASE 2 (SHM2)
AT5G26830	AT5G26830.1	Encodes a dual-targeted threonyl-tRNA synthetase found in both the chloroplast and mitochondrion. The mRNA is cell-to-cell mobile.	protein_coding
AT5G27410	AT5G27410.1	D-aminoacid aminotransferase-like PLP-dependent enzymes superfamily protein; FUNCTIONS IN: catalytic activity; INVOLVED IN: metabolic process; LOCATED IN: cellular_component unknown; EXPRESSED IN: 20 plant structures; EXPRESSED DURING: 10 growth stages; CONTAINS InterPro DOMAIN/s: Aminotransferase, class IV (InterPro:IPR001544); BEST Arabidopsis thaliana protein match is: D-aminoacid aminotransfe…	protein_coding
AT5G27470	AT5G27470.1	seryl-tRNA synthetase / serine-tRNA ligase;(source:Araport11)	protein_coding
AT5G27540	AT5G27540.1	Encodes a protein with similarity to GTPases that is localized to the mitochondrion. Involved in embryogenesis, pollen tube growth and required for mitochondrial development.	protein_coding	MIRO-RELATED GTP-ASE 1 (MIRO1)	MIRO-RELATED GTP-ASE 1 (MIRO1);EMBRYO DEFECTIVE 2473 (emb2473)
AT5G27640	AT5G27640.2	encodes a member of eukaryotic translation initiation factor 3B family.	protein_coding	TRANSLATION INITIATION FACTOR 3B1 (TIF3B1)	TRANSLATION INITIATION FACTOR 3B1 (TIF3B1);EUKARYOTIC TRANSLATION INITIATION FACTOR 3B (EIF3B);ARABIDOPSIS THALIANA TRANSLATION INITIATION FACTOR 3B1 (ATTIF3B1);EUKARYOTIC TRANSLATION INITIATION FACTOR 3B1 (EIF3B-1); (ATEIF3B-1)
AT5G27670	AT5G27670.1	Encodes HTA7, a histone H2A protein.	protein_coding	HISTONE H2A 7 (HTA7)	(H2A.W.7);HISTONE H2A 7 (HTA7)
AT5G27850	AT5G27850.1	Ribosomal protein L18e/L15 superfamily protein;(source:Araport11)	protein_coding
AT5G28060	AT5G28060.1	Ribosomal protein S24e family protein;(source:Araport11)	protein_coding
AT5G28540	AT5G28540.1	Encodes the luminal binding protein BiP, an ER-localized member of the HSP70 family. BiP is composed of an N-terminal ATP binding domain and a C-terminal domain that binds to hydrophobic patches on improperly/incompletely folded proteins in an ATP-dependent manner. Involved in polar nuclei fusion during proliferation of endosperm nuclei.	protein_coding	(BIP1)	(BIP1)
AT5G28840	AT5G28840.1	Encodes a protein with GDP-D-mannose 3',5'-epimerase activity. The enzyme is involved in ascorbate biosynthesis. It catalyzes the conversion of GDP-D-mannose to GDP-L-galactose.	protein_coding	GDP-D-MANNOSE 3',5'-EPIMERASE (GME)	GDP-D-MANNOSE 3',5'-EPIMERASE (GME)
AT5G34940	AT5G34940.2	The protein is predicted (WoLF PSORT program) to be membrane-associated.	protein_coding	GLUCURONIDASE 3 (GUS3)	GLUCURONIDASE 3 (GUS3);GLUCURONIDASE 3 (AtGUS3)
AT5G35360	AT5G35360.3	Encodes biotin carboxylase subunit (CAC2).	protein_coding	ACETYL CO-ENZYME A CARBOXYLASE BIOTIN CARBOXYLASE SUBUNIT (CAC2)	ACETYL CO-ENZYME A CARBOXYLASE BIOTIN CARBOXYLASE SUBUNIT (CAC2)
AT5G35530	AT5G35530.1	Ribosomal protein S3 family protein;(source:Araport11)	protein_coding
AT5G35590	AT5G35590.1	Encodes 20S proteasome subunit PAA1 (PAA1).	protein_coding	PROTEASOME ALPHA SUBUNIT A1 (PAA1)	PROTEASOME ALPHA SUBUNIT A1 (PAA1)
AT5G35660	AT5G35660.1	Glycine-rich protein family;(source:Araport11)	protein_coding
AT5G36100	AT5G36100.1	transmembrane protein;(source:Araport11)	protein_coding
AT5G36230	AT5G36230.1	ARM repeat superfamily protein;(source:Araport11)	protein_coding
AT5G37510	AT5G37510.2	Encodes a subunit of the 400 kDa subcomplex of the mitochondrial NADH dehydrogenase (complex I). The protein has been isolated in the male gametophyte. The mRNA is cell-to-cell mobile.	protein_coding	EMBRYO DEFECTIVE 1467 (EMB1467)	(CI76);EMBRYO DEFECTIVE 1467 (EMB1467)
AT5G37600	AT5G37600.1	encodes a cytosolic glutamine synthetase, the enzyme has high affinity with substrate ammonium	protein_coding	GLUTAMINE SYNTHASE CLONE R1 (GSR 1)	ARABIDOPSIS THALIANA GLUTAMINE SYNTHASE CLONE R1 (ATGSR1);GLUTAMINE SYNTHASE 1;1 (GLN1;1);ARABIDOPSIS GLUTAMINE SYNTHASE 1;1 (ATGLN1;1);GLUTAMINE SYNTHASE CLONE R1 (GSR 1)
AT5G38160	AT5G38160.1	Bifunctional inhibitor/lipid-transfer protein/seed storage 2S albumin superfamily protein;(source:Araport11)	protein_coding
AT5G38170	AT5G38170.1	Bifunctional inhibitor/lipid-transfer protein/seed storage 2S albumin superfamily protein;(source:Araport11)	protein_coding
AT5G38410	AT5G38410.3	Encodes a member of the Rubisco small subunit (RBCS) multigene family: RBCS1A (At1g67090), RBCS1B (At5g38430), RBCS2B (At5g38420), and RBCS3B (At5g38410). Functions to yield sufficient Rubisco content for leaf photosynthetic capacity.	protein_coding	RUBISCO SMALL SUBUNIT 3B (RBCS3B)	RUBISCO SMALL SUBUNIT 3B (RBCS3B);RIBULOSE BISPHOSPHATE CARBOXYLASE SMALL CHAIN 1A (RBCS1A)
AT5G38470	AT5G38470.1	Encodes a member of the RADIATION SENSITIVE23 (RAD23) family: AT1G16190(RAD23A), AT1G79650(RAD23B), AT3G02540(RAD23C), AT5G38470(RAD23D). RAD23 proteins play an essential role in the cell cycle, morphology, and fertility of plants through their delivery of UPS (ubiquitin/26S proteasome system) substrates to the 26S proteasome.	protein_coding	RADIATION SENSITIVE23D (RAD23D)	RADIATION SENSITIVE23D (RAD23D)
AT5G38480	AT5G38480.1	general regulatory factor, a 14-3-3 gene	protein_coding	GENERAL REGULATORY FACTOR 3 (GRF3)	(RCI1);GENERAL REGULATORY FACTOR 3 (GRF3)
AT5G38530	AT5G38530.1	TSBtype2 encodes a type 2 tryptophan synthase beta subunit that catalyzes a condensation reaction between serine and indole to generate tryptophan.It appears to form a homodimer. Its biological role has not yet been determined, but it has a very high affinity for indole which may be involved in allowing TSBtype2 to carefully limit free indole build-up. But, to date no overall change in plant morp…	protein_coding	TRYPTOPHAN SYNTHASE BETA TYPE 2 (TSBtype2)	TRYPTOPHAN SYNTHASE BETA TYPE 2 (TSBtype2)
AT5G39130	AT5G39130.1	RmlC-like cupins superfamily protein;(source:Araport11)	protein_coding
AT5G39160	AT5G39160.1	RmlC-like cupins superfamily protein;(source:Araport11)	protein_coding
AT5G39410	AT5G39410.1	Saccharopine dehydrogenase;(source:Araport11)	protein_coding
AT5G39720	AT5G39720.1	avirulence induced protein 2 like protein;(source:Araport11)	protein_coding	AVIRULENCE INDUCED GENE 2 LIKE PROTEIN (AIG2L)	AVIRULENCE INDUCED GENE 2 LIKE PROTEIN (AIG2L)
AT5G39730	AT5G39730.1	AIG2-like (avirulence induced gene) family protein;(source:Araport11)	protein_coding
AT5G39740	AT5G39740.1	Encodes a ribosomal protein RPL5B that is involved in ribosome biogenesis and plays a role in organ size control by promoting cell proliferation and preventing compensation in normal leaf development.	protein_coding	RIBOSOMAL PROTEIN L5 B (RPL5B)	RIBOSOMAL PROTEIN L5 B (RPL5B);OLIGOCELLULA 7 (OLI7)
AT5G39850	AT5G39850.1	Ribosomal protein S4;(source:Araport11)	protein_coding
AT5G40370	AT5G40370.2	Glutaredoxin family protein;(source:Araport11)	protein_coding	GLUTAREDOXIN C2 (GRXC2)	(ATGRXC2);GLUTAREDOXIN C2 (GRXC2)
AT5G40420	AT5G40420.1	Encodes oleosin2, a protein found in oil bodies, involved in seed lipid accumulation. Suppression of OLEO1 (and OLEO2) resulted in an aberrant phenotype of embryo cells that contain unusually large oilbodies that are not normally observed in seeds. Changes in the size of oilbodies caused disruption of storage organelles, altering accumulation of lipids and proteins and causing delay in germinatio…	protein_coding	OLEOSIN 2 (OLEO2)	OLEOSIN 2 (OLEO2);OLEOSIN 2 (OLE2)
AT5G40580	AT5G40580.1	Encodes 20S proteasome beta subunit PBB2 (PBB2).	protein_coding	20S PROTEASOME BETA SUBUNIT PBB2 (PBB2)	20S PROTEASOME BETA SUBUNIT PBB2 (PBB2)
AT5G40760	AT5G40760.1	Encodes a cytosolic glucose-6-phosphate dehydrogenase that is insensitive to reduction by DTT and whose mRNA is expressed ubiquitously. The mRNA is cell-to-cell mobile.	protein_coding	GLUCOSE-6-PHOSPHATE DEHYDROGENASE 6 (G6PD6)	GLUCOSE-6-PHOSPHATE DEHYDROGENASE 6 (G6PD6)
AT5G40770	AT5G40770.1	prohibitin 3	protein_coding	PROHIBITIN 3 (PHB3)	PROHIBITIN 3 (ATPHB3);PROHIBITIN 3 (PHB3); (EER3)
AT5G40810	AT5G40810.1	Cytochrome C1 family;(source:Araport11)	protein_coding
AT5G41520	AT5G41520.1	The gene belongs to the three-member Arabidopsis gene family encoding the eukaryote-specific protein S10e of the small cytoplasmic ribosomal subunit.	protein_coding	RIBOSOMAL PROTEIN S10E B (RPS10B)	RIBOSOMAL PROTEIN S10E B (RPS10B)
AT5G41600	AT5G41600.1	VIRB2-interacting protein 3;(source:Araport11)	protein_coding	VIRB2-INTERACTING PROTEIN 3 (BTI3)	VIRB2-INTERACTING PROTEIN 3 (BTI3);RETICULAN LIKE PROTEIN B4 (RTNLB4)
AT5G41670	AT5G41670.1	6-phosphogluconate dehydrogenase family protein;(source:Araport11)	protein_coding	6-PHOSPHOGLUCONATE DEHYDROGENASE 3 (PGD3)	6-PHOSPHOGLUCONATE DEHYDROGENASE 3 (PGD3)
AT5G41970	AT5G41970.1	Metal-dependent protein hydrolase;(source:Araport11)	protein_coding
AT5G42020	AT5G42020.1	Luminal binding protein (BiP2) involved in polar nuclei fusion during proliferation of endosperm nuclei.	protein_coding	(BIP2)	(BIP2);LUMINAL BINDING PROTEIN (BIP)
AT5G42190	AT5G42190.1	Similar to SKP1 in yeast and humans which are involved in mitotic cell cycle control and ubiquitin mediated proteolysis.	protein_coding	(SKP1B)	ARABIDOPSIS SKP1-LIKE 2 (ASK2); (SKP1B);ARABIDOPSIS SKP-LIKE 2 (ASK2)
AT5G42740	AT5G42740.1	Sugar isomerase (SIS) family protein;(source:Araport11)	protein_coding
AT5G42790	AT5G42790.1	encodes a protein with extensive homology to the largest subunit of the multicatalytic proteinase complex (proteasome). Negatively regulates thiol biosynthesis and arsenic tolerance.	protein_coding	PROTEASOME ALPHA SUBUNIT F1 (PAF1)	(ATPSM30);PROTEASOME ALPHA SUBUNIT F1 (PAF1);ARSENIC TOLERANCE 5 (ARS5)
AT5G42890	AT5G42890.1	sterol carrier protein 2;(source:Araport11)	protein_coding	STEROL CARRIER PROTEIN 2 (SCP2)	STEROL CARRIER PROTEIN 2 (SCP2);STEROL CARRIER PROTEIN 2 (ATSCP2)
AT5G42980	AT5G42980.1	encodes a cytosolic thioredoxin that reduces disulfide bridges of target proteins by the reversible formation of a disulfide bridge between two neighboring Cys residues present in the active site. Thioredoxins have been found to regulate a variety of biological reactions in prokaryotic and eukaryotic cells. The mRNA is cell-to-cell mobile.	protein_coding	THIOREDOXIN 3 (TRX3)	THIOREDOXIN 3 (ATTRX3);THIOREDOXIN H-TYPE 3 (ATH3);THIOREDOXIN 3 (TRX3);THIOREDOXIN H3 (TRXH3); (ATTRXH3)
AT5G43060	AT5G43060.1	Peptidase, activity detected in extracts of root, leaf and cell culture.	protein_coding	ESPONSIVE TO DEHYDRATION 21B (RD21B)	ESPONSIVE TO DEHYDRATION 21B (RD21B)
AT5G43330	AT5G43330.1	predicted to encode a cytosolic malate dehydrogenase. The mRNA is cell-to-cell mobile.	protein_coding	CYTOSOLIC-NAD-DEPENDENT MALATE DEHYDROGENASE 2 (c-NAD-MDH2)	CYTOSOLIC-NAD-DEPENDENT MALATE DEHYDROGENASE 2 (c-NAD-MDH2)
AT5G43600	AT5G43600.1	Encodes a protein with ureidoglycolate amidohydrolase activity in vitro. It is 27% identical and 43% similar to the E. coli allantoate amidohydrolase (AAH), but, in vitro assays with purified protein and allantoate as a substrate do not show any increase in ammonium concentration, indicating that there this enzyme has no AAH activity. The mRNA is cell-to-cell mobile.	protein_coding	UREIDOGLYCOLATE AMIDOHYDROLASE (UAH)	UREIDOGLYCOLATE AMIDOHYDROLASE (UAH);ARABIDOPSIS THALIANA ALLANTOATE AMIDOHYDROLASE 2 (ATAAH-2)
AT5G43830	AT5G43830.1	aluminum induced protein with YGL and LRDR motifs;(source:Araport11)	protein_coding
AT5G43940	AT5G43940.2	Encodes a glutathione-dependent formaldehyde dehydrogenase (also known as class III type alcohol dehydrogenase) reduces S-nitrosoglutathione (GSNO), the condensation product of glutathione and NO, that is a naturally occurring NO reservoir and also a reactive nitrogen intermediate. Gene expression is reduced by wounding and induced by salicylic acid. Is required for the acclimation of plants to h…	protein_coding	SENSITIVE TO HOT TEMPERATURES 5 (HOT5)	SENSITIVE TO HOT TEMPERATURES 5 (HOT5)
AT5G43960	AT5G43960.1	Nuclear transport factor 2 (NTF2) family protein with RNA binding (RRM-RBD-RNP motifs) domain-containing protein;(source:Araport11)	protein_coding
AT5G44120	AT5G44120.3	Encodes a 12S seed storage protein. The Landsberg erecta genome contains another copy of 12S globulin gene, CRA2, which is located tandemly with CRA1. Protein is tyrosine-phosphorylated and its phosphorylation state is modulated in response to ABA in Arabidopsis thaliana seeds.	protein_coding	CRUCIFERINA (CRA1)	(CRU1);CRUCIFERINA (ATCRA1);CRUCIFERINA (CRA1)
AT5G44310	AT5G44310.2	Late embryogenesis abundant protein (LEA) family protein;(source:Araport11)	protein_coding
AT5G44340	AT5G44340.1	beta tubulin gene	protein_coding	TUBULIN BETA CHAIN 4 (TUB4)	TUBULIN BETA CHAIN 4 (TUB4)
AT5G44720	AT5G44720.1	Molybdenum cofactor sulfurase family protein;(source:Araport11)	protein_coding
AT5G45280	AT5G45280.2	Pectinacetylesterase family protein;(source:Araport11)	protein_coding	PECTIN ACETYLESTERASE 11 (PAE11)	PECTIN ACETYLESTERASE 11 (PAE11)
AT5G45390	AT5G45390.1	One of several nuclear-encoded ClpPs (caseinolytic protease). Contains a highly conserved catalytic triad of Ser-type proteases (Ser-His-Asp). The name reflects nomenclature described in Adam et. al (2001). The mRNA is cell-to-cell mobile.	protein_coding	CLP PROTEASE P4 (CLPP4)	NUCLEAR-ENCODED CLP PROTEASE P4 (NCLPP4);CLP PROTEASE P4 (CLPP4)
AT5G45690	AT5G45690.1	histone acetyltransferase (DUF1264);(source:Araport11)	protein_coding
AT5G45750	AT5G45750.1	RAB GTPase homolog A1C;(source:Araport11)	protein_coding	RAB GTPASE HOMOLOG A1C (RABA1c)	RAB GTPASE HOMOLOG A1C (RABA1c);RAB GTPASE HOMOLOG A1C (AtRABA1c)
AT5G45830	AT5G45830.1	Encodes DOG1 (DELAY OF GERMINATION 1). A quantitative trait locus involved in the control of seed dormancy. Belongs to a novel plant-specific gene family whose members include: DOG1-like 1-4 (DOGL1-4, At4g18660, At4g18680, At4g18690, At4g18650 respectively) and DOG1. DOG1 expression is seed-specific.	protein_coding	DELAY OF GERMINATION 1 (DOG1)	DELAY OF GERMINATION 1 (DOG1);GLUCOSE SENSING QTL 5 (GSQ5); (ATDOG1);GERMINATION ABILITY AFTER STORAGE 5 (GAAS5)
AT5G46070	AT5G46070.1	Guanylate-binding family protein;(source:Araport11)	protein_coding
AT5G46180	AT5G46180.1	Encodes an ornithine delta-aminotransferase that is transcriptionally up-regulated in young seedlings and in response to salt stress. It is unlikely to play a role in salt-stress-induced proline accumulation, however, it appears to participate in arginine and ornithine catabolism.	protein_coding	ORNITHINE-DELTA-AMINOTRANSFERASE (DELTA-OAT)	ORNITHINE-DELTA-AMINOTRANSFERASE (DELTA-OAT)
AT5G46230	AT5G46230.1	hypothetical protein (Protein of unknown function, DUF538);(source:Araport11)	protein_coding
AT5G46290	AT5G46290.3	Encodes beta-ketoacyl-[acyl carrier protein] synthase I (KASI). Crucial for fatty acid synthesis. Plays a role in chloroplast division and embryo development.	protein_coding	3-KETOACYL-ACYL CARRIER PROTEIN SYNTHASE I (KASI)	3-KETOACYL-ACYL CARRIER PROTEIN SYNTHASE I (KASI)
AT5G46430	AT5G46430.1	Ribosomal protein L32e;(source:Araport11)	protein_coding
AT5G46750	AT5G46750.1	A member of ARF GAP domain (AGD), A thaliana has 15 members, grouped into four classes. The mRNA is cell-to-cell mobile.	protein_coding	ARF-GAP DOMAIN 9 (AGD9)	ARF-GAP DOMAIN 9 (AGD9);ARF-GAP DOMAIN 8 (AGD8)
AT5G47200	AT5G47200.1	AtRabD2b encodes a Rab GTPase, which plays important roles in pollen development, germination and tube elongation. The mRNA is cell-to-cell mobile.	protein_coding	RAB GTPASE HOMOLOG 1A (RAB1A)	ARABIDOPSIS RAB GTPASE HOMOLOG D2B (ATRABD2B);RAB GTPASE HOMOLOG 1A (RAB1A);RAB GTPASE HOMOLOG 1A (ATRAB1A)
AT5G47210	AT5G47210.1	Hyaluronan / mRNA binding family;(source:Araport11)	protein_coding
AT5G47550	AT5G47550.1	Cystatin/monellin superfamily protein;(source:Araport11)	protein_coding
AT5G47700	AT5G47700.1	60S acidic ribosomal protein family;(source:Araport11)	protein_coding
AT5G47720	AT5G47720.2	Encodes a functional acetoacetyl-CoA thiolase that is functionally redundant with AACT2. Loss-of-function mutants show no apparent growth phenotypes.	protein_coding	ACETOACETYL-COA THIOLASE 1 (AACT1)	ACETOACETYL-COA THIOLASE 1 (AACT1)
AT5G47810	AT5G47810.1	phosphofructokinase 2;(source:Araport11)	protein_coding	PHOSPHOFRUCTOKINASE 2 (PFK2)	PHOSPHOFRUCTOKINASE 2 (PFK2)
AT5G47870	AT5G47870.1	cobalt ion-binding protein;(source:Araport11)	protein_coding	RADIATION SENSITIVE 51-2 (RAD52-2)	(RAD52-2B);RADIATION SENSITIVE 51-2 (RAD52-2);ORGANELLAR DNA-BINDING PROTEIN 2 (ODB2)
AT5G47880	AT5G47880.1	Encodes a eukaryotic release factor 1 homolog. Cosuppression of the gene's expression results affects cell elongation of the inflorescence stem, specifically the internodes, and radial cell division. Expression of the protein is primarily observed in the vascular system and in actively growing and elongating zones.	protein_coding	EUKARYOTIC RELEASE FACTOR 1-1 (ERF1-1)	EUKARYOTIC RELEASE FACTOR 1-1 (ERF1-1); (ATERF1-1)
AT5G47930	AT5G47930.1	Zinc-binding ribosomal protein family protein;(source:Araport11)	protein_coding
AT5G48100	AT5G48100.1	Encodes a protein that is similar to laccase-like polyphenol oxidases. Involved in lignin and flavonoids biosynthesis. It has four conserved copper binding domains. Expressed in developing testa, where it colocalizes with the flavonoid end products proanthocyanidins and flavonols. Mutant plants exhibited a delay in developmentally determined browning of the testa, characterized by the pale brown …	protein_coding	TRANSPARENT TESTA 10 (TT10)	TRANSPARENT TESTA 10 (TT10); (ATTT10); (ATLAC15);LACCASE-LIKE 15 (LAC15)
AT5G48180	AT5G48180.1	Encodes a nitrile-specifier protein NSP5. NSP5 is one out of five (At3g16400/NSP1, At2g33070/NSP2, At3g16390/NSP3, At3g16410/NSP4 and At5g48180/NSP5) A. thaliana epithiospecifier protein (ESP) homologues that promote simple nitrile, but not epithionitrile or thiocyanate formation.	protein_coding	NITRILE SPECIFIER PROTEIN 5 (NSP5)	NITRILE SPECIFIER PROTEIN 5 (NSP5); (ATNSP5)
AT5G48230	AT5G48230.2	Encodes an acetoacetyl-CoA thiolase that generates the bulk of the acetoacetyl-CoA precursor needed for the cytosolic localized, mevalonate-derived isoprenoids biosynthetic pathway. Loss-of-function mutants are embryo lethal.	protein_coding	ACETOACETYL-COA THIOLASE 2 (ACAT2)	EMBRYO DEFECTIVE 1276 (EMB1276);ACETOACETYL-COA THIOLASE 2 (AACT2);ACETOACETYL-COA THIOLASE 2 (ACAT2)
AT5G48300	AT5G48300.1	Encodes the small subunit of ADP-glucose pyrophosphorylase. The small subunit is the catalytic isoform responsible for ADP-glucose pyrophosphorylase activity. The presence of the small subunit is required for large subunit stability. Two isoforms of the small subunit (ApS1 and ApS2) have been described. ApS1 is the major small subunit isoform present in all plant tissues tested. The mRNA is cell-…	protein_coding	ADP GLUCOSE PYROPHOSPHORYLASE 1 (ADG1)	ADP-GLUCOSE PYROPHOSPHORYLASE SMALL SUBUNIT 1 (APS1);ADP GLUCOSE PYROPHOSPHORYLASE 1 (ADG1)
AT5G48480	AT5G48480.1	Lactoylglutathione lyase / glyoxalase I family protein;(source:Araport11)	protein_coding
AT5G48760	AT5G48760.1	Ribosomal protein L13 family protein;(source:Araport11)	protein_coding
AT5G49190	AT5G49190.1	Encodes a sucrose synthase (SUS2). The activity of the enzyme could not be assayed as proved to be insoluble (PMID 17257168). However, analyses of an sus2 mutant revealed a deficiency in sucrose synthase activity 12 and 15 days after flowering. There are some reports that SUS2 transcript levels are increased in leaves specifically by O(2) deficiency whereas other reports indicate that SUS2 is exp…	protein_coding	SUCROSE SYNTHASE 2 (SUS2)	SUCROSE SYNTHASE 2 (SUS2); (ATSUS2);SUCROSE SYNTHASE FROM ARABIDOPSIS (SSA)
AT5G49460	AT5G49460.1	One of the two genes encoding subunit B of the cytosolic enzyme ATP Citrate Lyase (ACL)	protein_coding	ATP CITRATE LYASE SUBUNIT B 2 (ACLB-2)	ATP CITRATE LYASE SUBUNIT B 2 (ACLB-2)
AT5G49650	AT5G49650.1	Encodes a cytosolic protein capable of phosphorylating xylulose and deoxy-xylulose. It most likely plays a role in producing precursors for isoprenoid biosynthesis.	protein_coding	XYLULOSE KINASE-2 (XK-2)	XYLULOSE KINASE 2 (XK2);XYLULOSE KINASE-2 (XK-2)
AT5G49910	AT5G49910.1	Stromal heat shock protein involved in protein import into chloroplast. The mRNA is cell-to-cell mobile.	protein_coding	CHLOROPLAST HEAT SHOCK PROTEIN 70-2 (cpHsc70-2)	CHLOROPLAST HEAT SHOCK PROTEIN 70-2 (CPHSC70-2EAT SHOCK PROTEIN 70-2);HEAT SHOCK PROTEIN 70-7 (HSC70-7);CHLOROPLAST HEAT SHOCK PROTEIN 70-2 (cpHsc70-2)
AT5G50370	AT5G50370.1	Adenylate kinase family protein;(source:Araport11)	protein_coding
AT5G50600	AT5G50600.1	Encodes a hydroxysteroid dehydrogenase shown to act as a NADP+-dependent 11&beta;-,17&beta;-hydroxysteroid dehydrogenase/17&beta;-ketosteroid reductase called HSD1. Two copies of HSD1 (At5g50600 and At5g50700) exist in the Arabidopsis genome as a result of an exact 33-kb duplication on chromosome 5 encompassing seven genes. There are five homologs of HSD1 in Arabidopsis (HSD2-At3g47350, HSD3-At3g…	protein_coding	HYDROXYSTEROID DEHYDROGENASE 1 (HSD1)	HYDROXYSTEROID DEHYDROGENASE 1 (AtHSD1);HYDROXYSTEROID DEHYDROGENASE 1 (HSD1)
AT5G50750	AT5G50750.1	RGP4 is a reversibly glycosylated polypeptide. Analyses using tagged RGP4 suggest that it is present in the cytosol and in association with the Golgi apparatus. Recombinant RGP4 does not have UDP-arabinose mutase activity based on an in vitro assay even though the related RGP1, RGP2, and RGP3 proteins do have activity in the same assay. RGP4 can form complexes with RGP1 and RGP2. RGP4 is expresse…	protein_coding	REVERSIBLY GLYCOSYLATED POLYPEPTIDE 4 (RGP4)	REVERSIBLY GLYCOSYLATED POLYPEPTIDE 4 (RGP4)
AT5G50850	AT5G50850.1	Transketolase family protein;(source:Araport11)	protein_coding	MACCI-BOU (MAB1)	MACCI-BOU (MAB1)
AT5G50920	AT5G50920.1	Encodes a protein that is similar to ATP-dependent Clp protease ATP-binding subunit / ClpC. Involved in protein import into the chloroplast. May provide ATP source that drives the TIC (Translocon at the Inner envelope membrane of Chloroplasts) translocation machinery. Association of Hsp93 with the inner envelope membrane through its N domain is important for the functions of Hsp93 in vivo.	protein_coding	CLPC HOMOLOGUE 1 (CLPC1)	(CLPC); (ATHSP93-V);INCREASED RESISTANCE TO MYZUS PERSICAE 1 (IRM1);DE-REGULATED CAO ACCUMULATION 1 (DCA1);CLPC HOMOLOGUE 1 (CLPC1);HEAT SHOCK PROTEIN 93-V (HSP93-V)
AT5G51740	AT5G51740.1	Peptidase family M48 family protein;(source:Araport11)	protein_coding
AT5G51820	AT5G51820.1	Encodes a plastid isoform of the enzyme phosphoglucomutase involved in controlling photosynthetic carbon flow. Effective petiole movement against the direction of the gravity requires functional PGM activity that is required for full development of amyloplasts.	protein_coding	PHOSPHOGLUCOMUTASE (PGM)	(PGM1);STARCH-FREE 1 (STF1);ARABIDOPSIS THALIANA PHOSPHOGLUCOMUTASE (ATPGMP);PHOSPHOGLUCOMUTASE (PGM)
AT5G51830	AT5G51830.1	Encodes one of the several Arabidopsis fructokinases. Important for seed oil accumulation and vascular development.	protein_coding	FRUCTOKINASE 7 (FRK7)	FRUCTOKINASE 7 (FRK7)
AT5G51970	AT5G51970.1	Encodes a putative sorbitol dehydrogenase that can be thiolated in vitro.	protein_coding	SORBITOL DEHYDROGENASE (ATSDH)	SORBITOL DEHYDROGENASE (ATSDH)
AT5G52300	AT5G52300.1	Encodes a protein that is induced in expression in response to water deprivation such as cold, high-salt, and desiccation. The response appears to be via abscisic acid. The promoter region contains two ABA-responsive elements (ABREs) that are required for the dehydration-responsive expression of rd29B as cis-acting elements. Protein is a member of a gene family with other members found plants, an…	protein_coding	LOW-TEMPERATURE-INDUCED 65 (LTI65)	LOW-TEMPERATURE-INDUCED 65 (LTI65);RESPONSIVE TO DESICCATION 29B (RD29B)
AT5G52420	AT5G52420.1	transmembrane protein;(source:Araport11)	protein_coding	PSI-INTERACTING ROOT-CELL ENRICHED 3 (PRCE3)	PSI-INTERACTING ROOT-CELL ENRICHED 3 (PRCE3)
AT5G52470	AT5G52470.1	encodes a fibrillarin, a key nucleolar protein in eukaryotes which associates with box C/D small nucleolar RNAs (snoRNAs) directing 2'-O-ribose methylation of the rRNA. This gene also encodes a novel box C/D snoRNA, U60.1f in its fifth intron that accumulates in seedlings and that their targeted residue on the 25 S rRNA is methylated.	protein_coding	FIBRILLARIN 1 (FIB1)	FIBRILLARIN 1 (FIB1);FIBRILLARIN 1 (FBR1);SKP1/ASK1-INTERACTING PROTEIN (SKIP7); (ATFBR1); (ATFIB1)
AT5G52640	AT5G52640.1	Encodes a cytosolic heat shock protein AtHSP90.1. AtHSP90.1 interacts with disease resistance signaling components SGT1b and RAR1 and is required for RPS2-mediated resistance. The mRNA is cell-to-cell mobile.	protein_coding	HEAT SHOCK PROTEIN 90.1 (HSP90.1)	HEAT SHOCK PROTEIN 81-1 (HSP81-1); (ATHS83); (HSP81.1);HEAT SHOCK PROTEIN 90.1 (HSP90.1);HEAT SHOCK PROTEIN 90.1 (ATHSP90.1);HEAT SHOCK PROTEIN 90-1 (AtHsp90-1);HEAT SHOCK PROTEIN 83 (HSP83)
AT5G52840	AT5G52840.1	NADH-ubiquinone oxidoreductase-like protein;(source:Araport11)	protein_coding
AT5G52920	AT5G52920.1	encodes a dominant chloroplast pyruvate kinase beta subunit. Important for seed oil biosynthesis. Ubiquitously expressed, with significantly increased expression in maturing seeds. The mutant plant has wrinkled seeds, with a 50-70% reduction in seed fatty acid content. The mRNA is cell-to-cell mobile.	protein_coding	PLASTIDIC PYRUVATE KINASE BETA SUBUNIT 1 (PKP-BETA1)	PLASTIDIAL PYRUVATE KINASE 1 (PKP1);PLASTIDIAL PYRUVATE KINASE 2 (PKP2);PLASTIDIC PYRUVATE KINASE BETA SUBUNIT 1 (PKP-BETA1)
AT5G53480	AT5G53480.1	ARM repeat superfamily protein;(source:Araport11)	protein_coding	HOMOLOG OF HUMAN KPNB1 (KPNB1)	(ATKPNB1);HOMOLOG OF HUMAN KPNB1 (KPNB1)
AT5G53560	AT5G53560.1	Encodes a cytochrome b5 isoform that can be reduced by AtCBR, a cytochrome b5 reductase.	protein_coding	CYTOCHROME B5 ISOFORM E (CB5-E)	(ATB5-A);CYTOCHROME B5 ISOFORM E (CB5-E);ARABIDOPSIS CYTOCHROME B5 ISOFORM E (ATCB5-E); (B5 #2)
AT5G53895	AT5G53895.1	hypothetical protein;(source:Araport11)	protein_coding
AT5G54430	AT5G54430.1	Contains a universal stress protein domain. Protein is phosphorylated in response to Phytophthora infestans zoospores and xylanase.	protein_coding	(PHOS32)	(PHOS32); (ATPHOS32)
AT5G54740	AT5G54740.1	seed storage albumin 5;(source:Araport11)	protein_coding	SEED STORAGE ALBUMIN 5 (SESA5)	SEED STORAGE ALBUMIN 5 (SESA5)
AT5G54770	AT5G54770.1	Encodes a thiamine biosynthetic gene that has a dual function in thiamine biosynthesis and mitochondrial DNA damage tolerance. It appears to be involved in producing the thiazole portion of thiamine (vitamin B1). A crystal structure of the protein reveals that it forms a 2-ring homo-octamer. The mRNA is cell-to-cell mobile.	protein_coding	(THI1)	(THI1);THIAMINE4 (THI4);THIAZOLE REQUIRING (TZ)
AT5G54810	AT5G54810.1	A.thaliana tryptophan synthase beta subunit (trpB)	protein_coding	TRYPTOPHAN SYNTHASE BETA-SUBUNIT 1 (TSB1)	TRYPTOPHAN SYNTHASE BETA-SUBUNIT 1 (TSB1);TRYPTOPHAN BIOSYNTHESIS B (TRPB);TRYPTOPHAN BIOSYNTHESIS 2 (TRP2); (ATTSB1)
AT5G54900	AT5G54900.1	RNA-binding protein 45A;(source:Araport11)	protein_coding	RNA-BINDING PROTEIN 45A (RBP45A)	RNA-BINDING PROTEIN 45A (ATRBP45A);RNA-BINDING PROTEIN 45A (RBP45A)
AT5G54960	AT5G54960.1	pyruvate decarboxylase-2	protein_coding	PYRUVATE DECARBOXYLASE-2 (PDC2)	PYRUVATE DECARBOXYLASE-2 (PDC2)
AT5G55070	AT5G55070.1	Dihydrolipoamide succinyltransferase;(source:Araport11)	protein_coding
AT5G55240	AT5G55240.1	Catalyze hydroperoxide-dependent mono-oxygenation reactions. Require calcium for peroxygenase activity. Probably deeply buried in lipid droplets or microsomes.	protein_coding	ARABIDOPSIS THALIANA PEROXYGENASE 2 (ATPXG2)	ARABIDOPSIS THALIANA PEROXYGENASE 2 (ATPXG2)
AT5G55410	AT5G55410.2	Bifunctional inhibitor/lipid-transfer protein/seed storage 2S albumin superfamily protein;(source:Araport11)	protein_coding
AT5G55730	AT5G55730.1	Encodes fasciclin-like arabinogalactan-protein 1 (Fla1). fla1 mutants show defects in shoot regeneration.	protein_coding	FASCICLIN-LIKE ARABINOGALACTAN 1 (FLA1)	FASCICLIN-LIKE ARABINOGALACTAN 1 (FLA1)
AT5G56010	AT5G56010.1	A member of heat shock protein 90 (HSP90) gene family. Expressed in all tissues and abundant in root apical meristem, pollen and tapetum. Expression is NOT heat-induced but induced by IAA and NaCl. Overexpression reduced tolerance to heat and conferred higher tolerance to calcium. The mRNA is cell-to-cell mobile.	protein_coding	HEAT SHOCK PROTEIN 81-3 (HSP81-3)	HEAT SHOCK PROTEIN 81-3 (HSP81-3);HEAT SHOCK PROTEIN 90.3 (AtHsp90.3);HEAT SHOCK PROTEIN 90-3 (AtHsp90-3);HEAT SHOCK PROTEIN 81.3 (Hsp81.3)
AT5G56030	AT5G56030.2	A member of heat shock protein 90 (HSP90) gene family. Expressed in all tissues and abundant in root apical meristem, pollen and tapetum. Expression is NOT heat-induced but induced by IAA and NaCl. Interacts with HsfA1d in the cytosol and the nucleus and negatively regulates HsfA1d. Did not bind to AtHsfA4c. The mRNA is cell-to-cell mobile.	protein_coding	HEAT SHOCK PROTEIN 81-2 (HSP81-2)	HEAT SHOCK PROTEIN 81.2 (HSP81.2);HEAT SHOCK PROTEIN 81-2 (HSP81-2)
AT5G56260	AT5G56260.1	Ribonuclease E inhibitor RraA/Dimethylmenaquinone methyltransferase;(source:Araport11)	protein_coding
AT5G56350	AT5G56350.1	Pyruvate kinase family protein;(source:Araport11)	protein_coding
AT5G56500	AT5G56500.1	Encodes a subunit of chloroplasts chaperonins that are involved in mediating the folding of newly synthesized, translocated, or stress-denatured proteins. Cpn60 subunits are: Cpn60alpha1 (At2g28000), AtCpn60alpha2 (At5g18820), AtCpn60beta1 (At1g55490), AtCpn60beta2 (At3g13470), AtCpn60beta3 (At5g56500), AtCpn60beta4 (At1g26230).	protein_coding	CHAPERONIN-60BETA3 (CPN60BETA3)	CHAPERONIN-60BETA3 (CPN60BETA3)
AT5G56680	AT5G56680.1	Encodes a putative cytosolic asparaginyl-tRNA synthetase. The mRNA is cell-to-cell mobile.	protein_coding	(SYNC1)	(SYNC1); (SYNC1 ARATH);EMBRYO DEFECTIVE 2755 (EMB2755)
AT5G56720	AT5G56720.1	predicted to encode a cytosolic malate dehydrogenase.	protein_coding	CYTOSOLIC-NAD-DEPENDENT MALATE DEHYDROGENASE 3 (c-NAD-MDH3)	CYTOSOLIC-NAD-DEPENDENT MALATE DEHYDROGENASE 3 (c-NAD-MDH3)
AT5G57110	AT5G57110.1	Arabidopsis-autoinhibited Ca2+ -ATPase, isoform 8, contains all of the characteristic motifs of Ca2+ -transporting P-type Ca2+ -ATPases and is localized to the plasma membrane.	protein_coding	AUTOINHIBITED CA2+ -ATPASE, ISOFORM 8 (ACA8)	AUTOINHIBITED CA2+ -ATPASE, ISOFORM 8 (AT-ACA8);"AUTOINHIBITED CA2+ -ATPASE, ISOFORM 8" (ACA8)
AT5G57290	AT5G57290.1	60S acidic ribosomal protein family;(source:Araport11)	protein_coding	RIBOSOMAL P3 PROTEIN B (P3B)	(ATP3B);RIBOSOMAL P3 PROTEIN B (P3B)
AT5G57550	AT5G57550.1	xyloglucan endotransglycosylase-related protein (XTR3)	protein_coding	XYLOGLUCAN ENDOTRANSGLUCOSYLASE/HYDROLASE 25 (XTH25)	XYLOGLUCAN ENDOTRANSGLUCOSYLASE/HYDROLASE 25 (XTH25);XYLOGLUCAN ENDOTRANSGLYCOSYLASE 3 (XTR3)
AT5G57655	AT5G57655.2	xylose isomerase family protein;(source:Araport11)	protein_coding
AT5G57870	AT5G57870.1	Encodes a putative eukaryotic translation initiation factor The mRNA is cell-to-cell mobile.	protein_coding	EUKARYOTIC TRANSLATION INITIATION FACTOR ISOFORM 4G1 (eIFiso4G1)	EUKARYOTIC TRANSLATION INITIATION FACTOR ISOFORM 4G1 (eIFiso4G1)
AT5G58070	AT5G58070.1	Encodes a temperature-induced lipocalin TIL1. Involved in thermotolerance. Peripherally associated with plasma membrane.	protein_coding	TEMPERATURE-INDUCED LIPOCALIN (TIL)	TEMPERATURE-INDUCED LIPOCALIN (TIL);TEMPERATURE-INDUCED LIPOCALIN (ATTIL)
AT5G58290	AT5G58290.1	26S proteasome AAA-ATPase subunit RPT3 (RPT3) mRNA,	protein_coding	REGULATORY PARTICLE TRIPLE-A ATPASE 3 (RPT3)	REGULATORY PARTICLE TRIPLE-A ATPASE 3 (RPT3)
AT5G58470	AT5G58470.1	TBP-associated factor 15B;(source:Araport11)	protein_coding	TBP-ASSOCIATED FACTOR 15B (TAF15b)	TBP-ASSOCIATED FACTOR 15B (TAF15b)
AT5G58490	AT5G58490.1	NAD(P)-binding Rossmann-fold superfamily protein;(source:Araport11)	protein_coding
AT5G58590	AT5G58590.1	Encodes a Ran-binding protein 1 homolog (RanBP1).	protein_coding	RAN BINDING PROTEIN 1 (RANBP1)	RAN BINDING PROTEIN 1 (RANBP1)
AT5G58710	AT5G58710.1	Encodes cyclophilin ROC7. The mRNA is cell-to-cell mobile.	protein_coding	ROTAMASE CYP 7 (ROC7)	ROTAMASE CYP 7 (ROC7)
AT5G59290	AT5G59290.2	Encodes an isoform of UDP-glucuronic acid decarboxylase, which is predicted to be cytosolic by PSORT. This enzyme produces UDP-xylose, which is a substrate for many cell wall carbohydrates including hemicellulose and pectin. UDP-xylose is also known to feedback regulate several cell wall biosynthetic enzymes.	protein_coding	UDP-GLUCURONIC ACID DECARBOXYLASE 3 (UXS3)	(ATUXS3);UDP-GLUCURONIC ACID DECARBOXYLASE 3 (UXS3)
AT5G59310	AT5G59310.1	Encodes a member of the lipid transfer protein family. Proteins of this family are generally small (~9 kD), basic, expressed abundantly and contain eight Cys residues. The proteins can bind fatty acids and acylCoA esters and can transfer several different phospholipids. They are localized to the cell wall. The mRNA is present in flowers and siliques, and is strongly up-regulated by abscisic acid.…	protein_coding	LIPID TRANSFER PROTEIN 4 (LTP4)	(ATLTPI-11);LIPID TRANSFER PROTEIN 4 (LTP4)
AT5G59320	AT5G59320.1	Predicted to encode a PR (pathogenesis-related) protein. Belongs to the lipid transfer protein (PR-14) family with the following members: At2g38540/LTP1, At2g38530/LTP2, At5g59320/LTP3, At5g59310/LTP4, At3g51600/LTP5, At3g08770/LTP6, At2g15050/LTP7, At2g18370/LTP8, At2g15325/LTP9, At5g01870/LTP10, At4g33355/LTP11, At3g51590/LTP12, At5g44265/LTP13, At5g62065/LTP14, At4g08530/LTP15. The mRNA is cel…	protein_coding	LIPID TRANSFER PROTEIN 3 (LTP3)	LIPID TRANSFER PROTEIN 3 (LTP3)
AT5G59870	AT5G59870.1	Encodes HTA6, a histone H2A protein.	protein_coding	HISTONE H2A 6 (HTA6)	(H2A.W.6);HISTONE H2A 6 (HTA6)
AT5G59880	AT5G59880.1	Encodes actin depolymerizing factor 3 (ADF3).	protein_coding	ACTIN DEPOLYMERIZING FACTOR 3 (ADF3)	ACTIN DEPOLYMERIZING FACTOR 3 (ADF3)
AT5G60460	AT5G60460.1	Preprotein translocase Sec, Sec61-beta subunit protein;(source:Araport11)	protein_coding
AT5G60640	AT5G60640.1	Encodes a protein disulfide isomerase-like (PDIL) protein, a member of a multigene family within the thioredoxin (TRX) superfamily. Unlike several other PDI family members, transcript levels for this gene are not up-regulated in response to three different chemical inducers of ER stress (dithiothreitol, beta-mercaptoethanol, and tunicamycin). However, the level of transcripts for this gene is sli…	protein_coding	PDI-LIKE 1-4 (PDIL1-4)	PDI-LIKE 1-4 (ATPDIL1-4);PDI-LIKE 1-4 (PDIL1-4);ARABIDOPSIS THALIANA PROTEIN DISULFIDE ISOMERASE 2 (ATPDI2);PROTEIN DISULFIDE ISOMERASE 2 (PDI2)
AT5G60790	AT5G60790.1	member of GCN subfamily	protein_coding	ATP-BINDING CASSETTE F1 (ABCF1)	ARABIDOPSIS THALIANA GENERAL CONTROL NON-REPRESSIBLE 1 (ATGCN1);GENERAL CONTROL NON-REPRESSIBLE 1 (GCN1);ATP-BINDING CASSETTE F1 (ABCF1)
AT5G61170	AT5G61170.1	Ribosomal protein S19e family protein;(source:Araport11)	protein_coding
AT5G61410	AT5G61410.1	Arabidopsis thaliana ribulose-5-phosphate-3-epimerase mRNA	protein_coding	D-RIBULOSE-5-PHOSPHATE-3-EPIMERASE (RPE)	D-RIBULOSE-5-PHOSPHATE-3-EPIMERASE (RPE);EMBRYO DEFECTIVE 2728 (emb2728)
AT5G61510	AT5G61510.1	GroES-like zinc-binding alcohol dehydrogenase family protein;(source:Araport11)	protein_coding
AT5G61780	AT5G61780.1	Involved in the regulation of AtGA20ox3 expression, as well as seed germination. The mRNA is cell-to-cell mobile.	protein_coding	TUDOR-SN PROTEIN 2 (TUDOR2)	ARABIDOPSIS THALIANA TUDOR-SN PROTEIN 2 (AtTUDOR2);TUDOR-SN PROTEIN 2 (TSN2);TUDOR-SN PROTEIN 2 (TUDOR2)
AT5G61790	AT5G61790.1	calnexin 1;(source:Araport11)	protein_coding	CALNEXIN 1 (CNX1)	CALNEXIN 1 (CNX1); (ATCNX1)
AT5G62200	AT5G62200.1	Embryo-specific protein 3, (ATS3);(source:Araport11)	protein_coding	EMBRYO-SPECIFIC PROTEIN 3B (ATS3B)	EMBRYO-SPECIFIC PROTEIN 3B (ATS3B)
AT5G62350	AT5G62350.1	Plant invertase/pectin methylesterase inhibitor superfamily protein;(source:Araport11)	protein_coding
AT5G62390	AT5G62390.1	A member of Arabidopsis BAG (Bcl-2-associated athanogene) proteins, plant homologs of mammalian regulators of apoptosis. Plant BAG proteins are multi-functional and remarkably similar to their animal counterparts, as they regulate apoptotic-like processes ranging from pathogen attack, to abiotic stress, to plant development. Localized to the ER. Necessary for the proper maintenance of the unfolde…	protein_coding	BCL-2-ASSOCIATED ATHANOGENE 7 (BAG7)	BCL-2-ASSOCIATED ATHANOGENE 7 (BAG7);BCL-2-ASSOCIATED ATHANOGENE 7 (ATBAG7)
AT5G62490	AT5G62490.1	Part of the AtHVA22 family. Protein expression is ABA- and stress-inducible.	protein_coding	HVA22 HOMOLOGUE B (HVA22B)	ARABIDOPSIS THALIANA HVA22 HOMOLOGUE B (ATHVA22B);HVA22 HOMOLOGUE B (HVA22B)
AT5G62530	AT5G62530.1	Encodes mitochondrial Delta-pyrroline-5- carboxylate dehydrogenase. Involved in the catabolism of proline to glutamate. Involved in protection from proline toxicity. Induced at pathogen infection sites. P5CDH and SRO5 (an overlapping gene in the sense orientation) generate 24-nt and 21-nt siRNAs, which together are components of a regulatory loop controlling reactive oxygen species (ROS) producti…	protein_coding	ALDEHYDE DEHYDROGENASE 12A1 (ALDH12A1)	ALDEHYDE DEHYDROGENASE 12A1 (ALDH12A1);ARABIDOPSIS THALIANA DELTA1-PYRROLINE-5-CARBOXYLATE DEHYDROGENASE (ATP5CDH);DELTA1-PYRROLINE-5-CARBOXYLATE DEHYDROGENASE (P5CDH)
AT5G62690	AT5G62690.1	encodes tubulin beta-2/beta-3 chain The mRNA is cell-to-cell mobile.	protein_coding	TUBULIN BETA CHAIN 2 (TUB2)	TUBULIN BETA CHAIN 2 (TUB2)
AT5G63030	AT5G63030.1	Thioredoxin superfamily protein;(source:Araport11)	protein_coding	GLUTAREDOXIN C1 (GRXC1)	GLUTAREDOXIN C1 (GRXC1)
AT5G63240	AT5G63240.1	Carbohydrate-binding X8 domain superfamily protein;(source:Araport11)	protein_coding
AT5G63310	AT5G63310.1	Maintains intracellular dNTP levels except ATP. Plays a role in response to oxidative stress and UV. Involved in phytochrome-mediated light signaling. Participates in auxin-regulated processes, partly through the modulation of auxin transport. H-bonding with His-197 inside the nucleotide-binding pocket is critical for NDPK2 functioning.	protein_coding	NUCLEOSIDE DIPHOSPHATE KINASE 2 (NDPK2)	NUCLEOSIDE DIPHOSPHATE KINASE 2 (NDPK2);NDP KINASE 1A (NDPK1A);ARABIDOPSIS NUCLEOSIDE DIPHOSPHATE KINASE 2 (ATNDPK2);NUCLEOSIDE DIPHOSPHATE KINASE IA (NDPK IA); (NDPK IA IA)
AT5G63400	AT5G63400.1	encodes a protein similar to adenylate kinase.	protein_coding	ADENYLATE KINASE 1 (ADK1)	ADENYLATE KINASE 1 (ADK1)
AT5G63620	AT5G63620.1	GroES-like zinc-binding alcohol dehydrogenase family protein;(source:Araport11)	protein_coding
AT5G63800	AT5G63800.1	Involved in mucilage formation. Mutants form columella and outer cell wall architecture of the mucilage cells resembles wild-type. However, mum2 seeds completely lack seed coat mucilage. This mutation appears to represent a later step in the development of this cell-type. Encodes a beta-galactosidase involved in seed coat mucilage biosynthesis. Member of Glycoside Hydrolase Family 35	protein_coding	MUCILAGE-MODIFIED 2 (MUM2)	BETA-GALACTOSIDASE 6 (BGAL6);MUCILAGE-MODIFIED 2 (MUM2)
AT5G63810	AT5G63810.1	member of Glycoside Hydrolase Family 35	protein_coding	BETA-GALACTOSIDASE 10 (BGAL10)	BETA-GALACTOSIDASE 10 (BGAL10);ARABIDOPSIS THALIANA BETA-GALACTOSIDASE 10 (ATBGAL10)
AT5G63860	AT5G63860.1	UV-B-specific signaling component that orchestrates expression of a range of genes with vital UV-protective functions. Located in the nucleus and the cytosol. Associates with chromatin via histones. UV-B light promotes URV8 protein accumulation in the nucleus. UVR8 interaction with COP1 is negatively regulated by RUP1 and RUP2.	protein_coding	UVB-RESISTANCE 8 (UVR8)	UVB-RESISTANCE 8 (ATUVR8);UVB-RESISTANCE 8 (UVR8)
AT5G63980	AT5G63980.1	Encodes a bifunctional protein that has 3'(2'),5'-bisphosphate nucleotidase and inositol polyphosphate 1-phosphatase activities and rescues sulfur assimilation mutants in yeast. It is involved in the response to cold, drought (negative regulator of drought tolerance), and ABA. Mutants in this gene exhibit enhanced induction of stress genes in response to cold, ABA, salt and dehydration due to hig…	protein_coding	(SAL1)	(SAL1);ALTERED EXPRESSION OF APX2 8 (ALX8); (ATSAL1); (ATFRY1);FIERY1 (FRY1);ROTUNDA 1 (RON1);SUPPRESSORS OF PIN1 OVEREXPRESSION 1 (SUPO1);HIGH EXPRESSION OF OSMOTICALLY RESPONSIVE GENES 2 (HOS2)
AT5G64250	AT5G64250.2	Aldolase-type TIM barrel family protein;(source:Araport11)	protein_coding
AT5G64260	AT5G64260.1	EXORDIUM like 2;(source:Araport11)	protein_coding	EXORDIUM LIKE 2 (EXL2)	EXORDIUM LIKE 2 (EXL2)
AT5G64290	AT5G64290.1	dicarboxylate transport 2.1;(source:Araport11)	protein_coding	DICARBOXYLATE TRANSPORT 2.1 (DIT2.1)	DICARBOXYLATE TRANSPORT 2.1 (DIT2.1); (DCT)
AT5G64350	AT5G64350.1	Encodes FK506-binding protein 12 (FKBP12 or FKP12). FKP12 overexpression dramatically enhances rapamycin sensitivity, whereas rapamycin inhibition is relieved in transgenic plants deficient in FKP12.	protein_coding	FK506-BINDING PROTEIN 12 (FKBP12)	ARABIDOPSIS THALIANA FK506-BINDING PROTEIN 12 (ATFKBP12);FK506-BINDING PROTEIN 12 (FKBP12);FK506-BINDING PROTEIN 12 (FKP12)
AT5G64370	AT5G64370.1	PYD3 encodes a beta-ureidopropionase which, when expressed in E. coli, has been shown to convert beta-ureidopropionate into beta-alanine. It localizes to the cytosol and plays an important role in uracil degradation.	protein_coding	BETA-UREIDOPROPIONASE (BETA-UP)	PYRIMIDINE 3 (PYD3);BETA-UREIDOPROPIONASE (BETA-UP)
AT5G64430	AT5G64430.1	Octicosapeptide/Phox/Bem1p family protein;(source:Araport11)	protein_coding
AT5G64570	AT5G64570.1	Encodes a beta-d-xylosidase that belongs to family 3 of glycoside hydrolases.	protein_coding	BETA-D-XYLOSIDASE 4 (XYL4)	BETA-D-XYLOSIDASE 4 (XYL4);ARABIDOPSIS THALIANA BETA-D-XYLOSIDASE 4 (ATBXL4)
AT5G65020	AT5G65020.1	Annexins are calcium binding proteins that are localized in the cytoplasm. When cytosolic Ca2+ increases, they relocate to the plasma membrane. They may be involved in the Golgi-mediated secretion of polysaccharides.	protein_coding	ANNEXIN 2 (ANNAT2)	ANNEXIN 2 (ANNAT2); (ATANN2)
AT5G65110	AT5G65110.1	Encodes an acyl-CoA oxidase presumably involved in long chain fatty acid biosynthesis.	protein_coding	ACYL-COA OXIDASE 2 (ACX2)	(ATACX2);ACYL-COA OXIDASE 2 (ACX2)
AT5G65165	AT5G65165.1	One of three isoforms of the iron-sulfur component of the succinate dehydrogenase complex, a component of the mitochondrial respiratory chain complex II. The product of the nuclear encoded gene is imported into the mitochondrion. Transcripts appear during seed maturation, persist through desiccation, are abundant in dry seeds, and markedly decline during germination.	protein_coding	SUCCINATE DEHYDROGENASE 2-3 (SDH2-3)	SUCCINATE DEHYDROGENASE 2-3 (SDH2-3)
AT5G65430	AT5G65430.3	member of 14-3-3 proteins. This protein is reported to interact with the BZR1 transcription factor involved in brassinosteroid signaling and may affect the nucleocytoplasmic shuttling of BZR1	protein_coding	GENERAL REGULATORY FACTOR 8 (GRF8)	(ATMIN10);GENERAL REGULATORY FACTOR 8 (GRF8)
AT5G65620	AT5G65620.1	Zincin-like metalloproteases family protein;(source:Araport11)	protein_coding	ORGANELLAR OLIGOPEPTIDASE (OOP)	THIMET METALLOENDOPEPTIDASE 1 (TOP1);ORGANELLAR OLIGOPEPTIDASE (OOP)
AT5G65750	AT5G65750.1	2-oxoglutarate dehydrogenase, E1 component;(source:Araport11)	protein_coding
AT5G66040	AT5G66040.1	Encodes a protein with thiosulfate sulfurtransferase/rhodanese activity in vitro, however, it is likely to use a substrate other than thiosulfate or 3-mercaptopyruvate in vivo. The mRNA is cell-to-cell mobile.	protein_coding	SULFURTRANSFERASE PROTEIN 16 (STR16)	SULFURTRANSFERASE PROTEIN 16 (STR16)
AT5G66090	AT5G66090.1	cell wall integrity/stress response component;(source:Araport11)	protein_coding
AT5G66140	AT5G66140.1	Encodes alpha5 subunit of 20S proteosome complex involved in protein degradation.	protein_coding	PROTEASOME ALPHA SUBUNIT D2 (PAD2)	PROTEASOME ALPHA SUBUNIT D2 (PAD2)
AT5G66170	AT5G66170.2	Encodes a thiosulfate sulfurtransferase/rhodanese.	protein_coding	SULFURTRANSFERASE 18 (STR18)	SULFURTRANSFERASE 18 (STR18)
AT5G66190	AT5G66190.1	Encodes a leaf-type ferredoxin:NADP(H) oxidoreductase. It is present in both chloroplast stroma and thylakoid membranes but is more abundant in the thylakoid. The affinity of this enzyme for ferredoxin is slightly, but significantly, higher than AtLFNR2, an isoform of the same enzyme. AtLFNR1 forms a heterodimer with AtFNR2 and is also a prerequisite to attach AtFNR2 to the thylakoid membrane.	protein_coding	FERREDOXIN-NADP(+)-OXIDOREDUCTASE 1 (FNR1)	LEAF FNR 1 (ATLFNR1);LEAF-TYPE CHLOROPLAST-TARGETED FNR 1 (LFNR1);FERREDOXIN-NADP(+)-OXIDOREDUCTASE 1 (FNR1)
AT5G66400	AT5G66400.1	Belongs to the dehydrin protein family, which contains highly conserved stretches of 7-17 residues that are repetitively scattered in their sequences, the K-, S-, Y- and lysine rich segments. ABA- and drought-induced glycine-rice dehydrin protein. The ABA-induced expression of RAB18 was reduced following ACC application, indicating that ethylene inhibits the ABA signaling pathway. RAB18 is also e…	protein_coding	RESPONSIVE TO ABA 18 (RAB18)	ARABIDOPSIS THALIANA DROUGHT-INDUCED 8 (ATDI8);RESPONSIVE TO ABA 18 (RAB18)
AT5G66420	AT5G66420.2	TIM-barrel signal transduction protein;(source:Araport11)	protein_coding
AT5G66510	AT5G66510.2	Encodes mitochondrial gamma carbonic anhydrase. Component of the NADH dehydrogenase complex.	protein_coding	GAMMA CARBONIC ANHYDRASE 3 (GAMMA CA3)	GAMMA CARBONIC ANHYDRASE 3 (GAMMA CA3)
AT5G66570	AT5G66570.1	Encodes a protein which is an extrinsic subunit of photosystem II and which has been proposed to play a central role in stabilization of the catalytic manganese cluster. In <i>Arabidopsis thaliana</i> the PsbO proteins are encoded by two genes: <i>psbO1</i> and <i>psbO2</i>. PsbO1 is the major isoform in the wild-type. In plsp1-1 mutant plastids, the nonmature form of the protein localizes in the…	protein_coding	PS II OXYGEN-EVOLVING COMPLEX 1 (PSBO1)	PS II OXYGEN-EVOLVING COMPLEX 1 (PSBO-1);33 KDA OXYGEN EVOLVING POLYPEPTIDE 1 (OEE1);MANGANESE-STABILIZING PROTEIN 1 (MSP-1);OXYGEN EVOLVING COMPLEX 33 KILODALTON PROTEIN (OE33);PS II OXYGEN-EVOLVING COMPLEX 1 (PSBO1);OXYGEN EVOLVING ENHANCER PROTEIN 33 (OEE33)
AT5G66680	AT5G66680.1	Encodes a protein ortholog of human SOT48 or yeast WBP1, an essential protein subunit of the oligosaccharyltransferase (OST) complex, which is responsible for the transfer in the ER of the N-linked glycan precursor onto Asn residues of candidate proteins.	protein_coding	DEFECTIVE GLYCOSYLATION (DGL1)	DEFECTIVE GLYCOSYLATION (DGL1)
AT5G66760	AT5G66760.1	One of two genes in Arabidopsis that encode a flavoprotein subunit of the mitochondrial succinate dehydrogenase complex. The mRNA is cell-to-cell mobile.	protein_coding	SUCCINATE DEHYDROGENASE 1-1 (SDH1-1)	SUCCINATE DEHYDROGENASE 1-1 (SDH1-1)
AT5G66780	AT5G66780.1	late embryogenesis abundant protein;(source:Araport11)	protein_coding
AT5G67360	AT5G67360.1	Encodes a subtilisin-like serine protease essential for mucilage release from seed coats.	protein_coding	(ARA12)	SUBTILISIN-LIKE SERINE PROTEASE 1.7 (SBT1.7); (ARA12)
AT5G67500	AT5G67500.2	Encodes a voltage-dependent anion channel (VDAC: AT3G01280/VDAC1, AT5G67500/VDAC2, AT5G15090/VDAC3, AT5G57490/VDAC4, AT5G15090/VDAC5). VDACs are reported to be porin-type, beta-barrel diffusion pores. They are prominently localized in the outer mitochondrial membrane and are involved in metabolite exchange between the organelle and the cytosol. The mRNA is cell-to-cell mobile.	protein_coding	VOLTAGE DEPENDENT ANION CHANNEL 2 (VDAC2)	VOLTAGE DEPENDENT ANION CHANNEL 2 (VDAC2)
ATCG00020	ATCG00020.1	Encodes chlorophyll binding protein D1, a part of the photosystem II reaction center core	protein_coding	PHOTOSYSTEM II REACTION CENTER PROTEIN A (PSBA)	PHOTOSYSTEM II REACTION CENTER PROTEIN A (PSBA)
ATCG00120	ATCG00120.1	Encodes the ATPase alpha subunit, which is a subunit of ATP synthase and part of the CF1 portion which catalyzes the conversion of ADP to ATP using the proton motive force. This complex is located in the thylakoid membrane of the chloroplast.	protein_coding	ATP SYNTHASE SUBUNIT ALPHA (ATPA)	ATP SYNTHASE SUBUNIT ALPHA (ATPA)
ATCG00280	ATCG00280.1	chloroplast gene encoding a CP43 subunit of the photosystem II reaction center. promoter contains a blue-light responsive element.	protein_coding	PHOTOSYSTEM II REACTION CENTER PROTEIN C (PSBC)	PHOTOSYSTEM II REACTION CENTER PROTEIN C (PSBC)
ATCG00480	ATCG00480.1	chloroplast-encoded gene for beta subunit of ATP synthase	protein_coding	ATP SYNTHASE SUBUNIT BETA (PB)	ATP SYNTHASE SUBUNIT BETA (ATPB);ATP SYNTHASE SUBUNIT BETA (PB); (CF1BETA); (ATHCF1BETA)
ATCG00490	ATCG00490.1	large subunit of RUBISCO. Protein is tyrosine-phosphorylated and its phosphorylation state is modulated in response to ABA in Arabidopsis thaliana seeds.	protein_coding	(RBCL)	(RBCL)
ATCG00680	ATCG00680.1	encodes for CP47, subunit of the photosystem II reaction center.	protein_coding	PHOTOSYSTEM II REACTION CENTER PROTEIN B (PSBB)	PHOTOSYSTEM II REACTION CENTER PROTEIN B (PSBB)
ATMG00070	ATMG00070.1	NADH dehydrogenase subunit 9	protein_coding	NADH DEHYDROGENASE SUBUNIT 9 (NAD9)	NADH DEHYDROGENASE SUBUNIT 9 (NAD9)

## Sheet: identified_proteins_DI_seed
Table S4 : Proteins detected in dark-imbibed seeds
Dry seeds		6h imbibition		16h imbibition		24h imbibition
detected	specific	detected	specific	detected	specific	detected	specific
AT1G01100	AT1G02930	AT1G01100	AT1G11360	AT1G01100	AT1G08480	AT1G01100	AT1G03230
AT1G01300	AT1G05350	AT1G01300	AT1G16460	AT1G01300	AT1G48410	AT1G01300	AT1G12310
AT1G01470	AT1G11650	AT1G01470	AT1G22430	AT1G01900	AT1G75950	AT1G01900	AT1G12780
AT1G01900	AT1G12064	AT1G01900	AT1G48850	AT1G02130	AT2G17200	AT1G02130	AT1G22450
AT1G02130	AT1G14170	AT1G02130	AT1G60730	AT1G02700	AT2G26140	AT1G02700	AT1G63180
AT1G02560	AT1G24510	AT1G02560	AT2G21250	AT1G02780	AT2G27510	AT1G02780	AT1G76010
AT1G02700	AT1G25350	AT1G02700	AT2G25280	AT1G02816	AT2G30050	AT1G02816	AT2G05830
AT1G02780	AT1G32470	AT1G02816	AT2G25770	AT1G03220	AT2G42000	AT1G03220	AT2G14120
AT1G02816	AT1G45145	AT1G03220	AT3G03320	AT1G03860	AT2G44610	AT1G03230	AT2G21330
AT1G02930	AT1G54010	AT1G03860	AT3G04880	AT1G03880	AT3G25530	AT1G03860	AT2G34740
AT1G03860	AT1G62225	AT1G03880	AT3G05500	AT1G03890	AT3G27300	AT1G03880	AT2G38540
AT1G03880	AT1G68010	AT1G03890	AT3G08770	AT1G04170	AT3G55620	AT1G03890	AT2G39990
AT1G03890	AT1G79870	AT1G04170	AT3G15180	AT1G04270	AT3G56190	AT1G04170	AT2G42500
AT1G04170	AT2G17265	AT1G04270	AT3G19450	AT1G04410	AT4G08900	AT1G04270	AT2G43590
AT1G04270	AT2G39730	AT1G04410	AT3G55410	AT1G04480	AT4G15802	AT1G04410	AT2G47650
AT1G04410	AT2G42210	AT1G04480	AT3G55430	AT1G04580	AT4G17830	AT1G04480	AT3G20000
AT1G04480	AT2G44060	AT1G04580	AT4G16450	AT1G04660	AT4G26870	AT1G04580	AT3G22330
AT1G04580	AT3G27200	AT1G04660	AT4G23850	AT1G04690	AT5G40760	AT1G04660	AT3G45300
AT1G04660	AT3G42170	AT1G04690	AT5G11770	AT1G04810	AT5G47930	AT1G04690	AT3G62530
AT1G04690	AT3G44880	AT1G04810	AT5G21990	AT1G04820	AT5G49650	AT1G04810	AT4G10480
AT1G04810	AT3G45970	AT1G04820	AT5G27670	AT1G05510	AT5G53895	AT1G04820	AT4G11420
AT1G04820	AT3G50820	AT1G05510	AT5G46230	AT1G06000	AT5G58590	AT1G05510	AT4G13360
AT1G05350	AT3G52230	AT1G06000		AT1G06290	AT5G64290	AT1G06000	AT4G16830
AT1G05510	AT3G54940	AT1G06290		AT1G06400		AT1G06290	AT4G19880
AT1G06000	AT3G62360	AT1G06400		AT1G07080		AT1G06400	AT4G26840
AT1G06290	AT4G03280	AT1G06430		AT1G07140		AT1G07080	AT4G27690
AT1G06400	AT4G09600	AT1G06680		AT1G07645		AT1G07140	AT4G33250
AT1G06430	AT4G29120	AT1G07080		AT1G07660		AT1G07645	AT4G33650
AT1G06680	AT4G35220	AT1G07140		AT1G07750		AT1G07660	AT4G34490
AT1G07080	AT4G39090	AT1G07645		AT1G07770		AT1G07770	AT4G35450
AT1G07140	AT5G03290	AT1G07660		AT1G07920		AT1G07920	AT5G23740
AT1G07645	AT5G13560	AT1G07750		AT1G07985		AT1G07985	AT5G26780
AT1G07660	AT5G19220	AT1G07770		AT1G08110		AT1G08110	AT5G27540
AT1G07750	AT5G23120	AT1G07920		AT1G08360		AT1G08360	AT5G36230
AT1G07770	AT5G25900	AT1G07985		AT1G08480		AT1G08830	AT5G42890
AT1G07920	AT5G26120	AT1G08110		AT1G09010		AT1G09010	AT5G65110
AT1G07985	AT5G57110	AT1G08360		AT1G09430		AT1G09430
AT1G08360	ATCG00020	AT1G09010		AT1G09500		AT1G09590
AT1G08830	ATCG00280	AT1G09430		AT1G09620		AT1G09620
AT1G09010	ATCG00680	AT1G09590		AT1G09640		AT1G09640
AT1G09500		AT1G09620		AT1G09780		AT1G09780
AT1G09590		AT1G09640		AT1G10590		AT1G10590
AT1G09620		AT1G09780		AT1G10630		AT1G10630
AT1G09640		AT1G10590		AT1G10670		AT1G10670
AT1G10590		AT1G10630		AT1G11840		AT1G10950
AT1G10630		AT1G10670		AT1G11860		AT1G11840
AT1G10950		AT1G10950		AT1G11910		AT1G11910
AT1G11650		AT1G11360		AT1G12840		AT1G12310
AT1G11840		AT1G11840		AT1G12900		AT1G12780
AT1G11860		AT1G11910		AT1G12920		AT1G12840
AT1G11910		AT1G12900		AT1G13060		AT1G12900
AT1G12064		AT1G12920		AT1G13440		AT1G12920
AT1G12900		AT1G13060		AT1G14320		AT1G13060
AT1G13060		AT1G13440		AT1G14610		AT1G13440
AT1G13440		AT1G13930		AT1G14930		AT1G14320
AT1G13930		AT1G14320		AT1G14940		AT1G14610
AT1G14170		AT1G14610		AT1G14950		AT1G14930
AT1G14320		AT1G14930		AT1G14980		AT1G14940
AT1G14610		AT1G14940		AT1G15330		AT1G14950
AT1G14930		AT1G14950		AT1G15340		AT1G14980
AT1G14940		AT1G14980		AT1G15690		AT1G15330
AT1G14950		AT1G15340		AT1G15930		AT1G15340
AT1G14980		AT1G15690		AT1G16030		AT1G15690
AT1G15340		AT1G15930		AT1G16350		AT1G15930
AT1G15690		AT1G16030		AT1G16470		AT1G16030
AT1G16030		AT1G16350		AT1G16730		AT1G16350
AT1G16470		AT1G16460		AT1G16850		AT1G16470
AT1G16730		AT1G16470		AT1G16890		AT1G16730
AT1G16850		AT1G16730		AT1G17100		AT1G16850
AT1G17100		AT1G16850		AT1G17290		AT1G17100
AT1G17290		AT1G16890		AT1G17810		AT1G17290
AT1G17810		AT1G17100		AT1G18070		AT1G17810
AT1G18070		AT1G17290		AT1G18080		AT1G18080
AT1G18080		AT1G17810		AT1G18100		AT1G18100
AT1G18100		AT1G18070		AT1G18210		AT1G18210
AT1G18210		AT1G18080		AT1G18540		AT1G18270
AT1G18270		AT1G18100		AT1G19140		AT1G18500
AT1G18540		AT1G18210		AT1G19320		AT1G18540
AT1G19140		AT1G18270		AT1G19570		AT1G19140
AT1G19570		AT1G18500		AT1G19900		AT1G19570
AT1G19900		AT1G18540		AT1G20010		AT1G19900
AT1G20010		AT1G19140		AT1G20260		AT1G20010
AT1G20020		AT1G19320		AT1G20620		AT1G20020
AT1G20200		AT1G19570		AT1G20630		AT1G20200
AT1G20260		AT1G19900		AT1G21670		AT1G20260
AT1G20620		AT1G20010		AT1G21720		AT1G20620
AT1G20630		AT1G20020		AT1G21750		AT1G20630
AT1G21720		AT1G20260		AT1G22300		AT1G21670
AT1G21750		AT1G20620		AT1G22780		AT1G21720
AT1G22300		AT1G20630		AT1G22840		AT1G21750
AT1G22780		AT1G21670		AT1G23190		AT1G22300
AT1G22840		AT1G21720		AT1G23290		AT1G22450
AT1G23190		AT1G21750		AT1G23310		AT1G22780
AT1G23290		AT1G22300		AT1G23820		AT1G22840
AT1G23310		AT1G22430		AT1G24180		AT1G23190
AT1G23820		AT1G22780		AT1G24360		AT1G23290
AT1G24180		AT1G22840		AT1G26630		AT1G23310
AT1G24360		AT1G23190		AT1G27400		AT1G23820
AT1G24510		AT1G23290		AT1G27450		AT1G24180
AT1G25350		AT1G23310		AT1G27950		AT1G24360
AT1G26630		AT1G23820		AT1G27990		AT1G26630
AT1G27400		AT1G24180		AT1G28290		AT1G27400
AT1G27450		AT1G24360		AT1G29150		AT1G27450
AT1G27950		AT1G26630		AT1G29250		AT1G27950
AT1G27990		AT1G27400		AT1G29310		AT1G27990
AT1G28290		AT1G27950		AT1G29680		AT1G28290
AT1G29150		AT1G27990		AT1G30230		AT1G29150
AT1G29250		AT1G28290		AT1G30360		AT1G29250
AT1G29310		AT1G29150		AT1G30580		AT1G29310
AT1G29680		AT1G29250		AT1G30630		AT1G29680
AT1G29880		AT1G29310		AT1G31180		AT1G29880
AT1G30230		AT1G29680		AT1G31340		AT1G30230
AT1G30360		AT1G29880		AT1G33120		AT1G30360
AT1G30580		AT1G30230		AT1G34430		AT1G30580
AT1G30630		AT1G30360		AT1G35160		AT1G30630
AT1G31180		AT1G30580		AT1G35720		AT1G31180
AT1G31340		AT1G30630		AT1G41830		AT1G31340
AT1G32470		AT1G31180		AT1G42970		AT1G32710
AT1G33120		AT1G31340		AT1G43170		AT1G33120
AT1G34430		AT1G32710		AT1G43890		AT1G34430
AT1G35160		AT1G33120		AT1G45000		AT1G35160
AT1G35720		AT1G34430		AT1G47260		AT1G35720
AT1G41830		AT1G35160		AT1G47420		AT1G41830
AT1G42970		AT1G41830		AT1G47540		AT1G42970
AT1G43170		AT1G42970		AT1G47710		AT1G43170
AT1G44575		AT1G43170		AT1G47980		AT1G43890
AT1G45000		AT1G43890		AT1G48030		AT1G45000
AT1G45145		AT1G44575		AT1G48130		AT1G47128
AT1G47128		AT1G45000		AT1G48410		AT1G47260
AT1G47260		AT1G47260		AT1G48470		AT1G47420
AT1G47420		AT1G47420		AT1G48990		AT1G47540
AT1G47540		AT1G47540		AT1G49240		AT1G47710
AT1G47980		AT1G47710		AT1G49300		AT1G47980
AT1G48030		AT1G47980		AT1G49760		AT1G48030
AT1G48130		AT1G48030		AT1G50200		AT1G48130
AT1G48470		AT1G48130		AT1G50380		AT1G48470
AT1G48830		AT1G48470		AT1G51980		AT1G48830
AT1G48990		AT1G48830		AT1G52360		AT1G48990
AT1G49240		AT1G48850		AT1G52690		AT1G49240
AT1G49300		AT1G48990		AT1G53070		AT1G49300
AT1G49670		AT1G49240		AT1G53240		AT1G49760
AT1G49760		AT1G49300		AT1G53310		AT1G50200
AT1G50200		AT1G49670		AT1G53750		AT1G50380
AT1G50380		AT1G49760		AT1G53850		AT1G51980
AT1G51980		AT1G50200		AT1G54100		AT1G52360
AT1G52360		AT1G50380		AT1G54270		AT1G52690
AT1G52690		AT1G51980		AT1G54860		AT1G53070
AT1G53070		AT1G52360		AT1G54870		AT1G53240
AT1G53240		AT1G52690		AT1G55490		AT1G53310
AT1G53310		AT1G53070		AT1G56070		AT1G53750
AT1G53750		AT1G53240		AT1G56190		AT1G53850
AT1G53850		AT1G53310		AT1G56330		AT1G54100
AT1G54010		AT1G53750		AT1G56450		AT1G54270
AT1G54100		AT1G53850		AT1G57720		AT1G54860
AT1G54270		AT1G54100		AT1G58684		AT1G54870
AT1G54780		AT1G54270		AT1G60680		AT1G55490
AT1G54860		AT1G54780		AT1G60710		AT1G56070
AT1G54870		AT1G54860		AT1G60940		AT1G56190
AT1G55490		AT1G54870		AT1G62000		AT1G56330
AT1G56070		AT1G55490		AT1G62020		AT1G56450
AT1G56190		AT1G56070		AT1G62080		AT1G57720
AT1G56330		AT1G56190		AT1G62290		AT1G58684
AT1G56340		AT1G56330		AT1G62710		AT1G59900
AT1G56450		AT1G56340		AT1G62740		AT1G60680
AT1G57720		AT1G56450		AT1G62820		AT1G60710
AT1G58684		AT1G57720		AT1G63770		AT1G60940
AT1G60680		AT1G58684		AT1G63940		AT1G62020
AT1G60710		AT1G59900		AT1G64110		AT1G62080
AT1G62000		AT1G60680		AT1G64190		AT1G62290
AT1G62020		AT1G60710		AT1G64520		AT1G62710
AT1G62080		AT1G60730		AT1G65090		AT1G62740
AT1G62225		AT1G60940		AT1G65590		AT1G62820
AT1G62290		AT1G62000		AT1G65880		AT1G63180
AT1G62640		AT1G62020		AT1G65930		AT1G63770
AT1G62710		AT1G62080		AT1G65980		AT1G63940
AT1G63770		AT1G62290		AT1G66240		AT1G64110
AT1G63940		AT1G62640		AT1G66410		AT1G64190
AT1G64110		AT1G62710		AT1G66430		AT1G64520
AT1G64190		AT1G62740		AT1G66580		AT1G65090
AT1G64520		AT1G62820		AT1G67090		AT1G65590
AT1G65090		AT1G63770		AT1G67280		AT1G65880
AT1G65880		AT1G63940		AT1G67730		AT1G65930
AT1G65930		AT1G64110		AT1G68560		AT1G65980
AT1G65980		AT1G64190		AT1G69410		AT1G66240
AT1G66240		AT1G64520		AT1G69800		AT1G66410
AT1G66410		AT1G65090		AT1G70310		AT1G66430
AT1G66430		AT1G65590		AT1G70580		AT1G66580
AT1G66580		AT1G65880		AT1G70680		AT1G67090
AT1G67090		AT1G65930		AT1G70730		AT1G67280
AT1G67280		AT1G65980		AT1G70770		AT1G67680
AT1G67730		AT1G66240		AT1G70840		AT1G67730
AT1G68010		AT1G66410		AT1G71250		AT1G68560
AT1G68560		AT1G66430		AT1G71695		AT1G69410
AT1G69410		AT1G66580		AT1G72100		AT1G69800
AT1G69800		AT1G67090		AT1G72160		AT1G70310
AT1G70310		AT1G67280		AT1G72370		AT1G70580
AT1G70580		AT1G67680		AT1G72680		AT1G70680
AT1G70680		AT1G67730		AT1G73190		AT1G70730
AT1G70730		AT1G68560		AT1G74030		AT1G70770
AT1G70770		AT1G69410		AT1G74050		AT1G70840
AT1G70840		AT1G69800		AT1G74310		AT1G71250
AT1G71250		AT1G70310		AT1G74920		AT1G71695
AT1G71695		AT1G70580		AT1G74960		AT1G71950
AT1G71950		AT1G70680		AT1G75280		AT1G72100
AT1G72100		AT1G70730		AT1G75780		AT1G72160
AT1G72370		AT1G70770		AT1G75830		AT1G72370
AT1G72680		AT1G70840		AT1G75950		AT1G72680
AT1G73190		AT1G71250		AT1G76160		AT1G73190
AT1G74020		AT1G71695		AT1G77120		AT1G74030
AT1G74030		AT1G72100		AT1G77510		AT1G74050
AT1G74050		AT1G72370		AT1G77940		AT1G74310
AT1G74310		AT1G72680		AT1G78300		AT1G74920
AT1G74920		AT1G73190		AT1G78370		AT1G74960
AT1G74960		AT1G74020		AT1G78380		AT1G75280
AT1G75280		AT1G74030		AT1G78900		AT1G75780
AT1G75780		AT1G74050		AT1G79210		AT1G75830
AT1G75830		AT1G74310		AT1G79230		AT1G76010
AT1G76160		AT1G74920		AT1G79440		AT1G76160
AT1G77120		AT1G74960		AT1G79550		AT1G77120
AT1G77510		AT1G75780		AT1G79690		AT1G77510
AT1G77940		AT1G75830		AT1G79920		AT1G77940
AT1G78300		AT1G76160		AT1G79930		AT1G78300
AT1G78370		AT1G77120		AT1G79990		AT1G78370
AT1G78380		AT1G77510		AT2G01140		AT1G78380
AT1G78900		AT1G77940		AT2G01250		AT1G78900
AT1G79210		AT1G78300		AT2G01470		AT1G79210
AT1G79230		AT1G78370		AT2G02850		AT1G79230
AT1G79440		AT1G78380		AT2G02930		AT1G79440
AT1G79550		AT1G78900		AT2G04030		AT1G79550
AT1G79690		AT1G79210		AT2G04390		AT1G79690
AT1G79870		AT1G79230		AT2G05710		AT1G79920
AT1G79920		AT1G79440		AT2G05840		AT1G79930
AT1G79930		AT1G79550		AT2G05920		AT1G79990
AT2G01140		AT1G79690		AT2G05990		AT2G01140
AT2G01250		AT1G79920		AT2G07698		AT2G01250
AT2G01470		AT1G79930		AT2G09990		AT2G01470
AT2G02850		AT1G79990		AT2G14170		AT2G02850
AT2G02930		AT2G01140		AT2G14720		AT2G02930
AT2G04390		AT2G01250		AT2G14740		AT2G04030
AT2G05710		AT2G01470		AT2G15010		AT2G04390
AT2G05840		AT2G02850		AT2G16600		AT2G04520
AT2G05920		AT2G02930		AT2G17200		AT2G05710
AT2G05990		AT2G04030		AT2G17360		AT2G05830
AT2G07698		AT2G04390		AT2G17870		AT2G05840
AT2G09990		AT2G04520		AT2G18020		AT2G05920
AT2G14170		AT2G05710		AT2G18110		AT2G05990
AT2G14720		AT2G05840		AT2G18370		AT2G07698
AT2G14740		AT2G05920		AT2G18540		AT2G09990
AT2G15010		AT2G05990		AT2G18960		AT2G14120
AT2G16600		AT2G07698		AT2G19520		AT2G14170
AT2G17265		AT2G09990		AT2G19730		AT2G14720
AT2G17360		AT2G14170		AT2G19900		AT2G14740
AT2G17840		AT2G14720		AT2G20140		AT2G15010
AT2G18020		AT2G14740		AT2G20420		AT2G16600
AT2G18110		AT2G15010		AT2G20450		AT2G17360
AT2G18540		AT2G16600		AT2G20530		AT2G17840
AT2G19520		AT2G17360		AT2G20580		AT2G17870
AT2G19730		AT2G17870		AT2G20990		AT2G18020
AT2G19900		AT2G18020		AT2G21060		AT2G18110
AT2G20140		AT2G18110		AT2G21130		AT2G18370
AT2G20420		AT2G18540		AT2G21170		AT2G18540
AT2G20450		AT2G19520		AT2G21270		AT2G18960
AT2G20530		AT2G19730		AT2G21390		AT2G19520
AT2G20580		AT2G19900		AT2G21490		AT2G19730
AT2G21060		AT2G20140		AT2G21580		AT2G19900
AT2G21130		AT2G20420		AT2G21660		AT2G20140
AT2G21160		AT2G20450		AT2G21720		AT2G20420
AT2G21170		AT2G20530		AT2G21820		AT2G20450
AT2G21390		AT2G20580		AT2G21870		AT2G20530
AT2G21490		AT2G20990		AT2G22170		AT2G20580
AT2G21580		AT2G21060		AT2G22230		AT2G20990
AT2G21660		AT2G21130		AT2G22240		AT2G21060
AT2G21720		AT2G21160		AT2G22780		AT2G21130
AT2G21820		AT2G21170		AT2G23110		AT2G21170
AT2G21870		AT2G21250		AT2G23120		AT2G21330
AT2G22170		AT2G21270		AT2G23550		AT2G21390
AT2G22230		AT2G21390		AT2G23640		AT2G21580
AT2G22240		AT2G21490		AT2G24200		AT2G21660
AT2G22780		AT2G21580		AT2G24270		AT2G21720
AT2G23110		AT2G21660		AT2G24420		AT2G21820
AT2G23120		AT2G21720		AT2G24940		AT2G21870
AT2G23550		AT2G21820		AT2G25890		AT2G22170
AT2G24200		AT2G21870		AT2G25970		AT2G22230
AT2G24270		AT2G22170		AT2G26010		AT2G22780
AT2G24420		AT2G22230		AT2G26080		AT2G23110
AT2G24580		AT2G22240		AT2G26140		AT2G23120
AT2G24940		AT2G22780		AT2G26740		AT2G23350
AT2G25970		AT2G23110		AT2G27020		AT2G23550
AT2G26010		AT2G23120		AT2G27030		AT2G23640
AT2G26740		AT2G23350		AT2G27040		AT2G24200
AT2G27020		AT2G23550		AT2G27510		AT2G24270
AT2G27030		AT2G24200		AT2G27530		AT2G24420
AT2G27040		AT2G24270		AT2G27710		AT2G24580
AT2G27530		AT2G24420		AT2G27720		AT2G24940
AT2G27710		AT2G24580		AT2G28000		AT2G25890
AT2G27720		AT2G24940		AT2G28190		AT2G26010
AT2G28000		AT2G25280		AT2G28490		AT2G26080
AT2G28190		AT2G25770		AT2G28790		AT2G27020
AT2G28470		AT2G25890		AT2G29300		AT2G27030
AT2G28490		AT2G25970		AT2G29450		AT2G27040
AT2G28790		AT2G26010		AT2G29500		AT2G27530
AT2G29300		AT2G27020		AT2G29550		AT2G27710
AT2G29450		AT2G27030		AT2G30050		AT2G27720
AT2G29550		AT2G27040		AT2G30110		AT2G28000
AT2G30110		AT2G27530		AT2G30970		AT2G28190
AT2G30200		AT2G27710		AT2G31390		AT2G28470
AT2G30860		AT2G27720		AT2G31610		AT2G28490
AT2G30970		AT2G28000		AT2G31670		AT2G28790
AT2G31390		AT2G28190		AT2G31985		AT2G29300
AT2G31610		AT2G28490		AT2G32120		AT2G29450
AT2G31985		AT2G28790		AT2G32730		AT2G29500
AT2G32120		AT2G29300		AT2G32920		AT2G29550
AT2G32730		AT2G29450		AT2G33040		AT2G30110
AT2G32920		AT2G29500		AT2G33070		AT2G30860
AT2G33040		AT2G29550		AT2G33150		AT2G30970
AT2G33070		AT2G30110		AT2G33210		AT2G31390
AT2G33150		AT2G30200		AT2G33220		AT2G31610
AT2G33210		AT2G30860		AT2G33590		AT2G31670
AT2G33220		AT2G30970		AT2G34460		AT2G31985
AT2G33590		AT2G31390		AT2G34480		AT2G32120
AT2G34040		AT2G31610		AT2G34700		AT2G32730
AT2G34460		AT2G31985		AT2G34790		AT2G32920
AT2G34480		AT2G32120		AT2G35490		AT2G33040
AT2G34700		AT2G32730		AT2G35605		AT2G33070
AT2G34790		AT2G32920		AT2G36160		AT2G33150
AT2G35490		AT2G33040		AT2G36460		AT2G33210
AT2G35605		AT2G33070		AT2G36530		AT2G33220
AT2G36160		AT2G33150		AT2G36580		AT2G33590
AT2G36460		AT2G33210		AT2G36620		AT2G34040
AT2G36530		AT2G33590		AT2G36640		AT2G34480
AT2G36580		AT2G34480		AT2G36880		AT2G34700
AT2G36640		AT2G34700		AT2G37620		AT2G34740
AT2G36880		AT2G34790		AT2G37660		AT2G35490
AT2G37020		AT2G35490		AT2G37970		AT2G36160
AT2G37220		AT2G35605		AT2G38040		AT2G36460
AT2G37620		AT2G36160		AT2G38230		AT2G36530
AT2G37660		AT2G36460		AT2G38380		AT2G36580
AT2G37970		AT2G36530		AT2G38530		AT2G36620
AT2G38040		AT2G36580		AT2G39460		AT2G36640
AT2G38230		AT2G36620		AT2G40170		AT2G37020
AT2G38380		AT2G36640		AT2G40290		AT2G37220
AT2G38530		AT2G37220		AT2G41260		AT2G37620
AT2G39460		AT2G37620		AT2G41530		AT2G37660
AT2G39730		AT2G37660		AT2G41840		AT2G37970
AT2G40170		AT2G37970		AT2G42000		AT2G38230
AT2G40660		AT2G38040		AT2G42520		AT2G38380
AT2G41260		AT2G38230		AT2G42560		AT2G38530
AT2G41530		AT2G38380		AT2G42590		AT2G38540
AT2G41840		AT2G38530		AT2G42600		AT2G39460
AT2G42210		AT2G39460		AT2G42740		AT2G39990
AT2G42520		AT2G40170		AT2G42790		AT2G40170
AT2G42560		AT2G40290		AT2G43090		AT2G41260
AT2G42590		AT2G40660		AT2G43520		AT2G41530
AT2G42600		AT2G41260		AT2G43710		AT2G41840
AT2G42740		AT2G41530		AT2G44100		AT2G42500
AT2G42790		AT2G41840		AT2G44120		AT2G42520
AT2G43090		AT2G42520		AT2G44310		AT2G42560
AT2G43460		AT2G42560		AT2G44350		AT2G42590
AT2G43520		AT2G42590		AT2G44450		AT2G42600
AT2G43710		AT2G42600		AT2G44610		AT2G42740
AT2G43750		AT2G42740		AT2G45290		AT2G42790
AT2G43820		AT2G42790		AT2G45510		AT2G43090
AT2G44060		AT2G43090		AT2G45710		AT2G43520
AT2G44100		AT2G43460		AT2G46280		AT2G43590
AT2G44120		AT2G43520		AT2G46750		AT2G43820
AT2G44310		AT2G43710		AT2G47110		AT2G44100
AT2G44350		AT2G43750		AT2G47470		AT2G44120
AT2G44450		AT2G43820		AT2G47610		AT2G44310
AT2G45290		AT2G44100		AT2G47730		AT2G44350
AT2G45510		AT2G44120		AT2G47770		AT2G44450
AT2G45710		AT2G44310		AT3G01280		AT2G45290
AT2G46280		AT2G44350		AT3G01570		AT2G45510
AT2G46750		AT2G44450		AT3G01910		AT2G45710
AT2G47110		AT2G45290		AT3G02080		AT2G46280
AT2G47120		AT2G45510		AT3G02090		AT2G46750
AT2G47470		AT2G45710		AT3G02230		AT2G47110
AT2G47610		AT2G46280		AT3G02360		AT2G47120
AT2G47730		AT2G46750		AT3G02480		AT2G47470
AT2G47770		AT2G47110		AT3G02520		AT2G47610
AT3G01280		AT2G47120		AT3G02560		AT2G47650
AT3G01340		AT2G47470		AT3G02630		AT2G47730
AT3G01570		AT2G47610		AT3G03250		AT2G47770
AT3G01910		AT2G47730		AT3G03640		AT3G01280
AT3G02080		AT2G47770		AT3G03780		AT3G01340
AT3G02090		AT3G01280		AT3G03960		AT3G01570
AT3G02200		AT3G01340		AT3G04120		AT3G01910
AT3G02230		AT3G01570		AT3G04790		AT3G02080
AT3G02360		AT3G01910		AT3G04840		AT3G02090
AT3G02480		AT3G02080		AT3G04920		AT3G02200
AT3G02520		AT3G02090		AT3G05190		AT3G02230
AT3G02560		AT3G02230		AT3G05260		AT3G02360
AT3G02630		AT3G02360		AT3G05530		AT3G02480
AT3G03250		AT3G02480		AT3G05560		AT3G02520
AT3G03780		AT3G02520		AT3G05590		AT3G02560
AT3G03960		AT3G02560		AT3G06050		AT3G02630
AT3G04120		AT3G02630		AT3G06650		AT3G03250
AT3G04790		AT3G03250		AT3G06720		AT3G03640
AT3G04840		AT3G03320		AT3G06860		AT3G03780
AT3G04920		AT3G03780		AT3G07110		AT3G03960
AT3G05190		AT3G03960		AT3G07770		AT3G04120
AT3G05260		AT3G04120		AT3G08530		AT3G04840
AT3G05530		AT3G04790		AT3G08580		AT3G04920
AT3G05560		AT3G04840		AT3G08590		AT3G05190
AT3G05590		AT3G04880		AT3G08900		AT3G05260
AT3G06050		AT3G04920		AT3G09200		AT3G05530
AT3G06650		AT3G05190		AT3G09440		AT3G05560
AT3G06860		AT3G05260		AT3G09630		AT3G05590
AT3G07110		AT3G05500		AT3G09680		AT3G06050
AT3G07390		AT3G05560		AT3G09820		AT3G06650
AT3G07770		AT3G05590		AT3G09840		AT3G06720
AT3G08530		AT3G06050		AT3G09900		AT3G06860
AT3G08580		AT3G06650		AT3G10020		AT3G07110
AT3G08590		AT3G06720		AT3G10740		AT3G07770
AT3G08900		AT3G06860		AT3G10920		AT3G08530
AT3G09200		AT3G07110		AT3G11050		AT3G08580
AT3G09440		AT3G07390		AT3G11130		AT3G08590
AT3G09630		AT3G07770		AT3G11510		AT3G08900
AT3G09680		AT3G08530		AT3G11630		AT3G09200
AT3G09820		AT3G08580		AT3G11710		AT3G09350
AT3G09840		AT3G08590		AT3G11830		AT3G09440
AT3G09900		AT3G08770		AT3G11910		AT3G09630
AT3G10020		AT3G08900		AT3G11930		AT3G09820
AT3G10410		AT3G09200		AT3G11940		AT3G09840
AT3G10740		AT3G09350		AT3G12145		AT3G09900
AT3G10920		AT3G09440		AT3G12203		AT3G10020
AT3G11050		AT3G09630		AT3G12390		AT3G10410
AT3G11130		AT3G09820		AT3G12490		AT3G10740
AT3G11510		AT3G09840		AT3G12580		AT3G10920
AT3G11630		AT3G09900		AT3G12780		AT3G11050
AT3G11710		AT3G10020		AT3G12800		AT3G11130
AT3G11730		AT3G10410		AT3G12960		AT3G11400
AT3G11830		AT3G10740		AT3G13235		AT3G11510
AT3G11910		AT3G10920		AT3G13300		AT3G11630
AT3G11930		AT3G11050		AT3G13460		AT3G11710
AT3G11940		AT3G11130		AT3G13470		AT3G11730
AT3G12145		AT3G11400		AT3G13580		AT3G11830
AT3G12203		AT3G11510		AT3G13920		AT3G11930
AT3G12390		AT3G11630		AT3G14067		AT3G11940
AT3G12490		AT3G11710		AT3G14310		AT3G12145
AT3G12580		AT3G11730		AT3G14600		AT3G12203
AT3G12780		AT3G11830		AT3G14990		AT3G12390
AT3G12800		AT3G11910		AT3G15020		AT3G12490
AT3G12960		AT3G11930		AT3G15090		AT3G12580
AT3G13235		AT3G11940		AT3G15260		AT3G12780
AT3G13470		AT3G12145		AT3G15280		AT3G12800
AT3G13580		AT3G12203		AT3G15660		AT3G12960
AT3G13920		AT3G12390		AT3G15670		AT3G13235
AT3G13930		AT3G12490		AT3G15730		AT3G13300
AT3G14067		AT3G12580		AT3G16190		AT3G13460
AT3G14360		AT3G12780		AT3G16400		AT3G13470
AT3G14600		AT3G12800		AT3G16640		AT3G13580
AT3G14990		AT3G12960		AT3G16950		AT3G13920
AT3G15020		AT3G13235		AT3G16990		AT3G13930
AT3G15090		AT3G13300		AT3G17020		AT3G14067
AT3G15260		AT3G13460		AT3G17240		AT3G14310
AT3G15280		AT3G13470		AT3G17390		AT3G14600
AT3G15660		AT3G13580		AT3G17520		AT3G14990
AT3G15670		AT3G13920		AT3G17810		AT3G15020
AT3G15730		AT3G14067		AT3G17820		AT3G15090
AT3G16190		AT3G14310		AT3G17940		AT3G15260
AT3G16400		AT3G14360		AT3G18080		AT3G15280
AT3G16640		AT3G14990		AT3G18190		AT3G15660
AT3G16950		AT3G15020		AT3G18490		AT3G15670
AT3G17020		AT3G15090		AT3G18570		AT3G15730
AT3G17240		AT3G15180		AT3G18740		AT3G16400
AT3G17390		AT3G15260		AT3G18820		AT3G16640
AT3G17520		AT3G15280		AT3G19170		AT3G16950
AT3G17810		AT3G15670		AT3G19760		AT3G16990
AT3G17820		AT3G15730		AT3G19820		AT3G17020
AT3G17940		AT3G16190		AT3G19920		AT3G17240
AT3G18080		AT3G16400		AT3G20050		AT3G17390
AT3G18190		AT3G16640		AT3G20390		AT3G17520
AT3G18490		AT3G16950		AT3G20630		AT3G17810
AT3G18740		AT3G17020		AT3G21370		AT3G17820
AT3G18820		AT3G17240		AT3G21380		AT3G17940
AT3G19170		AT3G17390		AT3G21720		AT3G18080
AT3G19760		AT3G17520		AT3G22110		AT3G18190
AT3G19820		AT3G17810		AT3G22200		AT3G18490
AT3G19920		AT3G17820		AT3G22230		AT3G18570
AT3G20390		AT3G17940		AT3G22490		AT3G18740
AT3G20630		AT3G18080		AT3G22500		AT3G18820
AT3G21370		AT3G18190		AT3G22630		AT3G19170
AT3G21380		AT3G18490		AT3G22640		AT3G19760
AT3G21720		AT3G18570		AT3G22960		AT3G19820
AT3G22200		AT3G18740		AT3G23400		AT3G19920
AT3G22230		AT3G18820		AT3G23570		AT3G20000
AT3G22490		AT3G19170		AT3G23940		AT3G20050
AT3G22500		AT3G19450		AT3G23990		AT3G20390
AT3G22630		AT3G19760		AT3G24170		AT3G20630
AT3G22640		AT3G19820		AT3G24830		AT3G21370
AT3G22960		AT3G19920		AT3G25220		AT3G21380
AT3G23400		AT3G20390		AT3G25230		AT3G21720
AT3G23570		AT3G20630		AT3G25520		AT3G22110
AT3G23940		AT3G21370		AT3G25530		AT3G22200
AT3G23990		AT3G21380		AT3G25800		AT3G22230
AT3G24170		AT3G21720		AT3G25860		AT3G22330
AT3G24830		AT3G22110		AT3G26060		AT3G22490
AT3G25520		AT3G22200		AT3G26340		AT3G22500
AT3G25860		AT3G22230		AT3G26380		AT3G22630
AT3G26060		AT3G22490		AT3G26650		AT3G22640
AT3G26070		AT3G22500		AT3G26720		AT3G23400
AT3G26340		AT3G22630		AT3G27240		AT3G23570
AT3G26380		AT3G22640		AT3G27300		AT3G23940
AT3G26650		AT3G22960		AT3G27430		AT3G23990
AT3G26720		AT3G23400		AT3G27660		AT3G24170
AT3G27200		AT3G23570		AT3G44100		AT3G24830
AT3G27240		AT3G23940		AT3G44110		AT3G25220
AT3G27430		AT3G23990		AT3G44300		AT3G25230
AT3G27660		AT3G24170		AT3G44310		AT3G25520
AT3G42170		AT3G24830		AT3G45030		AT3G25800
AT3G44100		AT3G25220		AT3G46000		AT3G26060
AT3G44110		AT3G25520		AT3G46230		AT3G26340
AT3G44300		AT3G25800		AT3G46440		AT3G26380
AT3G44310		AT3G25860		AT3G46830		AT3G26650
AT3G44880		AT3G26060		AT3G47370		AT3G26720
AT3G45030		AT3G26070		AT3G47520		AT3G27240
AT3G45970		AT3G26340		AT3G47930		AT3G27430
AT3G46000		AT3G26380		AT3G48000		AT3G27660
AT3G46230		AT3G26650		AT3G48870		AT3G44100
AT3G46440		AT3G26720		AT3G48930		AT3G44110
AT3G46740		AT3G27240		AT3G48990		AT3G44300
AT3G46830		AT3G27430		AT3G49010		AT3G44310
AT3G47340		AT3G27660		AT3G49910		AT3G45030
AT3G47370		AT3G44100		AT3G51260		AT3G45300
AT3G47520		AT3G44110		AT3G51800		AT3G46230
AT3G47930		AT3G44300		AT3G51810		AT3G46440
AT3G48000		AT3G44310		AT3G51840		AT3G46740
AT3G48870		AT3G45030		AT3G51890		AT3G46830
AT3G48930		AT3G46230		AT3G52300		AT3G47340
AT3G48990		AT3G46440		AT3G52580		AT3G47370
AT3G49010		AT3G46830		AT3G52850		AT3G47520
AT3G49910		AT3G47340		AT3G52930		AT3G47930
AT3G50820		AT3G47370		AT3G52960		AT3G48000
AT3G50980		AT3G47520		AT3G52990		AT3G48870
AT3G51260		AT3G47930		AT3G53020		AT3G48930
AT3G51800		AT3G48000		AT3G53040		AT3G48990
AT3G51810		AT3G48870		AT3G53110		AT3G49010
AT3G51840		AT3G48930		AT3G53230		AT3G49910
AT3G51890		AT3G48990		AT3G53430		AT3G50980
AT3G52230		AT3G49010		AT3G53870		AT3G51260
AT3G52300		AT3G49910		AT3G53970		AT3G51800
AT3G52580		AT3G51260		AT3G53990		AT3G51810
AT3G52850		AT3G51800		AT3G54110		AT3G51890
AT3G52930		AT3G51810		AT3G54400		AT3G52300
AT3G52960		AT3G51840		AT3G54470		AT3G52580
AT3G52990		AT3G51890		AT3G55260		AT3G52850
AT3G53040		AT3G52300		AT3G55360		AT3G52930
AT3G53110		AT3G52580		AT3G55440		AT3G52960
AT3G53230		AT3G52850		AT3G55620		AT3G52990
AT3G53430		AT3G52930		AT3G55800		AT3G53020
AT3G53870		AT3G52960		AT3G56070		AT3G53040
AT3G53970		AT3G52990		AT3G56150		AT3G53110
AT3G53990		AT3G53020		AT3G56190		AT3G53230
AT3G54400		AT3G53040		AT3G56310		AT3G53430
AT3G54660		AT3G53110		AT3G56350		AT3G53870
AT3G54940		AT3G53230		AT3G56490		AT3G53970
AT3G55120		AT3G53430		AT3G57020		AT3G53990
AT3G55260		AT3G53870		AT3G57290		AT3G54110
AT3G55360		AT3G53970		AT3G58450		AT3G54400
AT3G55440		AT3G53990		AT3G58510		AT3G54470
AT3G55800		AT3G54110		AT3G58610		AT3G54660
AT3G56070		AT3G54400		AT3G60245		AT3G55120
AT3G56150		AT3G54470		AT3G60730		AT3G55260
AT3G56310		AT3G55360		AT3G60750		AT3G55360
AT3G56350		AT3G55410		AT3G60770		AT3G55440
AT3G56490		AT3G55430		AT3G60820		AT3G56070
AT3G57020		AT3G55440		AT3G61220		AT3G56310
AT3G57290		AT3G55800		AT3G61440		AT3G56350
AT3G58450		AT3G56070		AT3G62030		AT3G56490
AT3G58510		AT3G56310		AT3G62120		AT3G57020
AT3G58610		AT3G56350		AT3G62730		AT3G57290
AT3G58750		AT3G57020		AT3G62870		AT3G58450
AT3G59920		AT3G57290		AT3G63460		AT3G58510
AT3G60730		AT3G58450		AT4G00100		AT3G58610
AT3G60750		AT3G58510		AT4G01850		AT3G58750
AT3G60770		AT3G58610		AT4G01900		AT3G59920
AT3G60820		AT3G59920		AT4G02080		AT3G60245
AT3G61220		AT3G60245		AT4G02280		AT3G60730
AT3G62030		AT3G60730		AT4G02340		AT3G60750
AT3G62120		AT3G60750		AT4G02360		AT3G60770
AT3G62360		AT3G60770		AT4G02450		AT3G60820
AT3G62730		AT3G60820		AT4G02520		AT3G61220
AT3G62870		AT3G61220		AT4G02580		AT3G62030
AT3G63170		AT3G61440		AT4G02930		AT3G62120
AT3G63460		AT3G62030		AT4G03050		AT3G62530
AT4G00100		AT3G62120		AT4G03200		AT3G62730
AT4G01900		AT3G62730		AT4G04020		AT3G62870
AT4G02080		AT3G62870		AT4G04460		AT3G63460
AT4G02280		AT3G63170		AT4G04910		AT4G00100
AT4G02340		AT3G63460		AT4G05420		AT4G01850
AT4G02360		AT4G00100		AT4G08390		AT4G01900
AT4G02450		AT4G01900		AT4G08900		AT4G02080
AT4G02520		AT4G02080		AT4G09000		AT4G02280
AT4G02580		AT4G02280		AT4G09320		AT4G02360
AT4G02930		AT4G02340		AT4G09670		AT4G02450
AT4G03050		AT4G02360		AT4G10020		AT4G02520
AT4G03200		AT4G02450		AT4G10450		AT4G02580
AT4G03280		AT4G02520		AT4G10750		AT4G02930
AT4G04020		AT4G02930		AT4G11010		AT4G03200
AT4G04460		AT4G03050		AT4G11150		AT4G04020
AT4G04910		AT4G03200		AT4G11600		AT4G04460
AT4G05420		AT4G04020		AT4G12130		AT4G04910
AT4G08390		AT4G04460		AT4G12290		AT4G05420
AT4G09000		AT4G04910		AT4G13010		AT4G09000
AT4G09320		AT4G08390		AT4G13200		AT4G09320
AT4G09600		AT4G09000		AT4G13850		AT4G09670
AT4G10020		AT4G09320		AT4G13930		AT4G10020
AT4G10040		AT4G09670		AT4G13940		AT4G10040
AT4G10450		AT4G10020		AT4G14030		AT4G10450
AT4G10750		AT4G10040		AT4G14160		AT4G10480
AT4G11150		AT4G10450		AT4G14880		AT4G11010
AT4G11600		AT4G10750		AT4G14960		AT4G11150
AT4G12130		AT4G11010		AT4G15000		AT4G11420
AT4G12290		AT4G11150		AT4G15390		AT4G11600
AT4G12420		AT4G11600		AT4G15410		AT4G12130
AT4G13010		AT4G12130		AT4G15530		AT4G12290
AT4G13200		AT4G12290		AT4G15802		AT4G13010
AT4G13930		AT4G12420		AT4G16143		AT4G13200
AT4G13940		AT4G13010		AT4G16155		AT4G13360
AT4G14030		AT4G13200		AT4G16160		AT4G13850
AT4G14160		AT4G13850		AT4G16210		AT4G13930
AT4G14710		AT4G13930		AT4G16720		AT4G13940
AT4G14880		AT4G13940		AT4G16760		AT4G14030
AT4G14960		AT4G14030		AT4G17170		AT4G14160
AT4G15000		AT4G14160		AT4G17520		AT4G14710
AT4G15210		AT4G14800		AT4G17530		AT4G14800
AT4G15530		AT4G14880		AT4G17830		AT4G14880
AT4G15940		AT4G14960		AT4G18100		AT4G14960
AT4G16143		AT4G15000		AT4G18800		AT4G15000
AT4G16155		AT4G15410		AT4G18920		AT4G15210
AT4G16160		AT4G15530		AT4G19210		AT4G15390
AT4G16210		AT4G15940		AT4G19410		AT4G15410
AT4G16720		AT4G16143		AT4G19810		AT4G15530
AT4G16760		AT4G16155		AT4G20360		AT4G16143
AT4G17170		AT4G16160		AT4G20850		AT4G16155
AT4G17530		AT4G16210		AT4G20860		AT4G16160
AT4G18100		AT4G16450		AT4G20890		AT4G16210
AT4G18800		AT4G16720		AT4G21020		AT4G16720
AT4G18920		AT4G16760		AT4G21150		AT4G16760
AT4G19210		AT4G17170		AT4G21580		AT4G16830
AT4G19410		AT4G17520		AT4G21860		AT4G17170
AT4G20360		AT4G17530		AT4G22010		AT4G17520
AT4G20850		AT4G18100		AT4G22670		AT4G17530
AT4G20860		AT4G18800		AT4G23100		AT4G18100
AT4G20890		AT4G18920		AT4G23630		AT4G18800
AT4G21020		AT4G19210		AT4G24190		AT4G19410
AT4G21150		AT4G19410		AT4G24220		AT4G19880
AT4G21280		AT4G19810		AT4G24280		AT4G20360
AT4G21580		AT4G20360		AT4G24620		AT4G20850
AT4G21860		AT4G20850		AT4G24820		AT4G20890
AT4G22010		AT4G20860		AT4G24830		AT4G21020
AT4G22670		AT4G20890		AT4G25100		AT4G21150
AT4G23100		AT4G21020		AT4G25130		AT4G21580
AT4G23630		AT4G21150		AT4G25140		AT4G21860
AT4G24190		AT4G21280		AT4G25580		AT4G22010
AT4G24220		AT4G21580		AT4G25630		AT4G22670
AT4G24280		AT4G21860		AT4G25740		AT4G23100
AT4G24620		AT4G22010		AT4G26740		AT4G23630
AT4G24820		AT4G22670		AT4G26870		AT4G24190
AT4G24830		AT4G23100		AT4G27090		AT4G24220
AT4G25100		AT4G23630		AT4G27140		AT4G24280
AT4G25130		AT4G23850		AT4G27150		AT4G24620
AT4G25140		AT4G24190		AT4G27160		AT4G24820
AT4G25580		AT4G24220		AT4G27170		AT4G24830
AT4G25630		AT4G24280		AT4G27450		AT4G25100
AT4G25740		AT4G24620		AT4G27500		AT4G25130
AT4G26740		AT4G24820		AT4G27530		AT4G25140
AT4G27090		AT4G24830		AT4G27585		AT4G25580
AT4G27140		AT4G25100		AT4G28390		AT4G25630
AT4G27150		AT4G25130		AT4G28400		AT4G25740
AT4G27160		AT4G25140		AT4G28510		AT4G26740
AT4G27170		AT4G25580		AT4G28520		AT4G26840
AT4G27500		AT4G25630		AT4G29010		AT4G27000
AT4G27530		AT4G25740		AT4G29350		AT4G27090
AT4G27585		AT4G26740		AT4G29680		AT4G27140
AT4G28390		AT4G27000		AT4G29840		AT4G27150
AT4G28400		AT4G27090		AT4G30880		AT4G27160
AT4G28510		AT4G27140		AT4G30920		AT4G27170
AT4G28520		AT4G27150		AT4G31180		AT4G27450
AT4G29010		AT4G27160		AT4G31300		AT4G27500
AT4G29120		AT4G27170		AT4G31340		AT4G27530
AT4G29350		AT4G27500		AT4G31490		AT4G27585
AT4G29410		AT4G27530		AT4G31700		AT4G27690
AT4G29680		AT4G27585		AT4G31990		AT4G28390
AT4G30880		AT4G28390		AT4G32470		AT4G28400
AT4G30920		AT4G28400		AT4G32770		AT4G28510
AT4G31180		AT4G28510		AT4G33090		AT4G28520
AT4G31300		AT4G28520		AT4G34180		AT4G29010
AT4G31340		AT4G29010		AT4G34200		AT4G29350
AT4G31490		AT4G29350		AT4G34260		AT4G29410
AT4G31700		AT4G29840		AT4G34450		AT4G29680
AT4G31990		AT4G30880		AT4G34670		AT4G29840
AT4G32770		AT4G30920		AT4G34870		AT4G30880
AT4G33090		AT4G31180		AT4G35090		AT4G30920
AT4G34110		AT4G31300		AT4G35790		AT4G31180
AT4G34180		AT4G31340		AT4G35830		AT4G31300
AT4G34200		AT4G31490		AT4G36020		AT4G31340
AT4G34260		AT4G31700		AT4G36130		AT4G31490
AT4G34450		AT4G31990		AT4G36195		AT4G31700
AT4G34670		AT4G32470		AT4G36360		AT4G31990
AT4G34870		AT4G32770		AT4G36600		AT4G32770
AT4G35090		AT4G33090		AT4G36700		AT4G33090
AT4G35220		AT4G34110		AT4G37000		AT4G33250
AT4G35790		AT4G34180		AT4G37300		AT4G33650
AT4G35830		AT4G34200		AT4G37550		AT4G34180
AT4G36020		AT4G34260		AT4G37870		AT4G34200
AT4G36130		AT4G34450		AT4G37910		AT4G34260
AT4G36195		AT4G34670		AT4G38350		AT4G34450
AT4G36360		AT4G34870		AT4G38630		AT4G34490
AT4G36600		AT4G35090		AT4G38680		AT4G34670
AT4G36700		AT4G35790		AT4G38740		AT4G34870
AT4G37000		AT4G35830		AT4G38810		AT4G35090
AT4G37050		AT4G36020		AT4G38970		AT4G35450
AT4G37300		AT4G36130		AT4G39080		AT4G35830
AT4G37550		AT4G36195		AT4G39200		AT4G36020
AT4G37870		AT4G36360		AT4G39260		AT4G36130
AT4G37910		AT4G36600		AT4G39660		AT4G36195
AT4G38350		AT4G36700		AT4G39730		AT4G36360
AT4G38680		AT4G37000		AT5G01300		AT4G36600
AT4G38740		AT4G37050		AT5G01410		AT4G36700
AT4G38810		AT4G37300		AT5G01500		AT4G37000
AT4G38970		AT4G37550		AT5G01650		AT4G37300
AT4G39090		AT4G37870		AT5G01670		AT4G37550
AT4G39260		AT4G37910		AT5G02240		AT4G37870
AT4G39660		AT4G38350		AT5G02490		AT4G37910
AT4G39730		AT4G38630		AT5G02500		AT4G38350
AT5G01300		AT4G38680		AT5G02870		AT4G38630
AT5G01410		AT4G38740		AT5G03300		AT4G38680
AT5G01650		AT4G38810		AT5G03340		AT4G38740
AT5G01670		AT4G38970		AT5G03860		AT4G38810
AT5G02240		AT4G39080		AT5G04430		AT4G38970
AT5G02450		AT4G39200		AT5G04885		AT4G39080
AT5G02490		AT4G39260		AT5G05780		AT4G39200
AT5G02500		AT4G39660		AT5G06060		AT4G39260
AT5G02870		AT4G39730		AT5G06290		AT4G39660
AT5G03290		AT5G01300		AT5G06600		AT4G39730
AT5G03300		AT5G01410		AT5G06760		AT5G01300
AT5G03340		AT5G01500		AT5G07030		AT5G01410
AT5G03860		AT5G01650		AT5G07190		AT5G01650
AT5G04430		AT5G01670		AT5G07350		AT5G01670
AT5G04885		AT5G02240		AT5G07440		AT5G02240
AT5G05010		AT5G02490		AT5G07830		AT5G02450
AT5G05780		AT5G02500		AT5G08300		AT5G02490
AT5G06060		AT5G02870		AT5G08380		AT5G02500
AT5G06290		AT5G03300		AT5G08530		AT5G02870
AT5G06600		AT5G03340		AT5G08570		AT5G03300
AT5G06760		AT5G03860		AT5G08670		AT5G03340
AT5G07030		AT5G04430		AT5G09510		AT5G03860
AT5G07190		AT5G04885		AT5G09590		AT5G04430
AT5G07350		AT5G06060		AT5G09640		AT5G05010
AT5G07440		AT5G06290		AT5G09810		AT5G05780
AT5G07830		AT5G06600		AT5G09900		AT5G06060
AT5G08300		AT5G06760		AT5G10160		AT5G06290
AT5G08380		AT5G07030		AT5G10300		AT5G06760
AT5G08530		AT5G07190		AT5G10360		AT5G07030
AT5G08570		AT5G07330		AT5G10450		AT5G07190
AT5G08670		AT5G07350		AT5G10540		AT5G07330
AT5G09510		AT5G07440		AT5G10730		AT5G07350
AT5G09590		AT5G07830		AT5G10860		AT5G07440
AT5G09640		AT5G08300		AT5G11170		AT5G07830
AT5G09810		AT5G08380		AT5G11520		AT5G08300
AT5G09900		AT5G08530		AT5G11680		AT5G08380
AT5G10160		AT5G08570		AT5G12030		AT5G08530
AT5G10360		AT5G08670		AT5G12040		AT5G08570
AT5G10450		AT5G09510		AT5G12250		AT5G08670
AT5G10540		AT5G09590		AT5G13120		AT5G09510
AT5G10560		AT5G09640		AT5G13370		AT5G09590
AT5G10860		AT5G09810		AT5G13420		AT5G09640
AT5G11170		AT5G09900		AT5G13450		AT5G09810
AT5G11520		AT5G10160		AT5G13490		AT5G09900
AT5G12030		AT5G10360		AT5G13520		AT5G10160
AT5G12040		AT5G10450		AT5G13690		AT5G10300
AT5G12250		AT5G10540		AT5G13850		AT5G10360
AT5G12950		AT5G10560		AT5G13980		AT5G10450
AT5G13120		AT5G10730		AT5G14030		AT5G10540
AT5G13370		AT5G10860		AT5G14040		AT5G10730
AT5G13420		AT5G11170		AT5G14450		AT5G11170
AT5G13450		AT5G11520		AT5G14590		AT5G11520
AT5G13490		AT5G11770		AT5G14780		AT5G11680
AT5G13520		AT5G12030		AT5G15090		AT5G12030
AT5G13560		AT5G12250		AT5G15200		AT5G12040
AT5G13690		AT5G12950		AT5G15530		AT5G12250
AT5G13850		AT5G13030		AT5G15650		AT5G13030
AT5G13980		AT5G13120		AT5G16050		AT5G13120
AT5G14030		AT5G13420		AT5G16070		AT5G13370
AT5G14040		AT5G13450		AT5G16130		AT5G13420
AT5G14590		AT5G13490		AT5G16510		AT5G13450
AT5G14780		AT5G13520		AT5G16840		AT5G13490
AT5G15090		AT5G13690		AT5G16970		AT5G13520
AT5G15200		AT5G13850		AT5G16980		AT5G13850
AT5G15530		AT5G13980		AT5G17020		AT5G13980
AT5G15650		AT5G14030		AT5G17310		AT5G14030
AT5G16050		AT5G14040		AT5G17380		AT5G14040
AT5G16130		AT5G14590		AT5G17920		AT5G14450
AT5G16240		AT5G14780		AT5G18170		AT5G14590
AT5G16510		AT5G15090		AT5G18380		AT5G14780
AT5G16840		AT5G15200		AT5G18900		AT5G15090
AT5G16970		AT5G15530		AT5G19440		AT5G15200
AT5G16980		AT5G15650		AT5G19510		AT5G15650
AT5G17310		AT5G16050		AT5G19550		AT5G16050
AT5G17380		AT5G16070		AT5G19760		AT5G16070
AT5G17920		AT5G16130		AT5G19770		AT5G16130
AT5G18100		AT5G16240		AT5G19860		AT5G16510
AT5G18170		AT5G16510		AT5G19990		AT5G16840
AT5G18380		AT5G16840		AT5G20010		AT5G16970
AT5G19220		AT5G16970		AT5G20290		AT5G16980
AT5G19440		AT5G16980		AT5G20720		AT5G17020
AT5G19510		AT5G17310		AT5G20890		AT5G17310
AT5G19550		AT5G17380		AT5G20950		AT5G17380
AT5G19760		AT5G17920		AT5G20960		AT5G17920
AT5G19770		AT5G18100		AT5G22060		AT5G18100
AT5G19860		AT5G18170		AT5G22440		AT5G18170
AT5G19990		AT5G18380		AT5G22470		AT5G18380
AT5G20010		AT5G18900		AT5G22810		AT5G19440
AT5G20290		AT5G19440		AT5G22880		AT5G19510
AT5G20720		AT5G19510		AT5G23250		AT5G19550
AT5G20890		AT5G19550		AT5G23540		AT5G19760
AT5G20950		AT5G19760		AT5G24400		AT5G19770
AT5G20960		AT5G19770		AT5G25754		AT5G19990
AT5G22060		AT5G19860		AT5G26000		AT5G20010
AT5G22440		AT5G19990		AT5G26360		AT5G20290
AT5G22470		AT5G20010		AT5G26830		AT5G20720
AT5G22810		AT5G20290		AT5G27470		AT5G20890
AT5G22880		AT5G20720		AT5G27850		AT5G20950
AT5G23120		AT5G20950		AT5G28540		AT5G20960
AT5G23250		AT5G20960		AT5G28840		AT5G22440
AT5G23540		AT5G21990		AT5G34940		AT5G22470
AT5G25754		AT5G22440		AT5G35360		AT5G22810
AT5G25900		AT5G22470		AT5G35530		AT5G22880
AT5G26000		AT5G22810		AT5G35590		AT5G23540
AT5G26120		AT5G22880		AT5G37510		AT5G23740
AT5G26830		AT5G23250		AT5G37600		AT5G23900
AT5G27470		AT5G23900		AT5G38160		AT5G24400
AT5G27850		AT5G24400		AT5G38170		AT5G25754
AT5G28060		AT5G25754		AT5G38470		AT5G26000
AT5G28540		AT5G26000		AT5G38480		AT5G26360
AT5G28840		AT5G26830		AT5G38530		AT5G26780
AT5G35360		AT5G27640		AT5G39130		AT5G26830
AT5G35530		AT5G27670		AT5G39410		AT5G27540
AT5G35590		AT5G27850		AT5G39720		AT5G27640
AT5G35660		AT5G28060		AT5G39730		AT5G27850
AT5G36100		AT5G28540		AT5G39740		AT5G28060
AT5G37510		AT5G28840		AT5G40370		AT5G28540
AT5G37600		AT5G35360		AT5G40420		AT5G28840
AT5G38160		AT5G35530		AT5G40580		AT5G34940
AT5G38170		AT5G35590		AT5G40760		AT5G35360
AT5G38410		AT5G35660		AT5G40770		AT5G35530
AT5G38480		AT5G36100		AT5G40810		AT5G35590
AT5G38530		AT5G37510		AT5G41520		AT5G36100
AT5G39130		AT5G38170		AT5G41670		AT5G36230
AT5G39160		AT5G38410		AT5G42020		AT5G37510
AT5G39410		AT5G38470		AT5G42740		AT5G37600
AT5G39720		AT5G38480		AT5G42790		AT5G38170
AT5G39730		AT5G39130		AT5G42980		AT5G38470
AT5G39740		AT5G39160		AT5G43330		AT5G38480
AT5G40370		AT5G39410		AT5G43600		AT5G38530
AT5G40420		AT5G39720		AT5G43940		AT5G39130
AT5G40580		AT5G39730		AT5G44120		AT5G39160
AT5G40770		AT5G39740		AT5G44310		AT5G39410
AT5G40810		AT5G40370		AT5G44340		AT5G39720
AT5G41520		AT5G40420		AT5G44720		AT5G39730
AT5G41600		AT5G40580		AT5G45280		AT5G39740
AT5G41670		AT5G40770		AT5G45690		AT5G40370
AT5G42020		AT5G40810		AT5G45750		AT5G40420
AT5G42740		AT5G41520		AT5G45830		AT5G40580
AT5G42790		AT5G41600		AT5G46290		AT5G40770
AT5G42980		AT5G41670		AT5G47200		AT5G40810
AT5G43330		AT5G42020		AT5G47210		AT5G41520
AT5G43600		AT5G42740		AT5G47550		AT5G41670
AT5G43940		AT5G42790		AT5G47700		AT5G42020
AT5G44120		AT5G42980		AT5G47720		AT5G42740
AT5G44310		AT5G43330		AT5G47810		AT5G42790
AT5G44340		AT5G43600		AT5G47930		AT5G42890
AT5G44720		AT5G43940		AT5G48100		AT5G42980
AT5G45280		AT5G44120		AT5G48230		AT5G43330
AT5G45690		AT5G44310		AT5G49190		AT5G43940
AT5G45750		AT5G44340		AT5G49460		AT5G44120
AT5G45830		AT5G44720		AT5G49650		AT5G44310
AT5G46290		AT5G45280		AT5G49910		AT5G44340
AT5G46430		AT5G45690		AT5G50370		AT5G45280
AT5G47200		AT5G45750		AT5G50600		AT5G45690
AT5G47210		AT5G45830		AT5G50750		AT5G45750
AT5G47700		AT5G46230		AT5G50850		AT5G45830
AT5G47720		AT5G46290		AT5G50920		AT5G46290
AT5G48100		AT5G46430		AT5G51830		AT5G46430
AT5G48180		AT5G47200		AT5G51970		AT5G47200
AT5G48230		AT5G47210		AT5G52300		AT5G47210
AT5G48300		AT5G47550		AT5G52420		AT5G47700
AT5G48760		AT5G47720		AT5G52470		AT5G47720
AT5G49190		AT5G47810		AT5G52640		AT5G47810
AT5G49460		AT5G47880		AT5G52840		AT5G47880
AT5G49910		AT5G48100		AT5G53560		AT5G48100
AT5G50370		AT5G48180		AT5G53895		AT5G48180
AT5G50600		AT5G48230		AT5G54430		AT5G48230
AT5G50750		AT5G48300		AT5G54740		AT5G48760
AT5G50850		AT5G49190		AT5G54770		AT5G49190
AT5G50920		AT5G49460		AT5G54960		AT5G49460
AT5G51820		AT5G49910		AT5G55070		AT5G49910
AT5G51970		AT5G50370		AT5G55240		AT5G50370
AT5G52300		AT5G50600		AT5G55410		AT5G50600
AT5G52420		AT5G50750		AT5G55730		AT5G50750
AT5G52470		AT5G50850		AT5G56010		AT5G50850
AT5G52640		AT5G50920		AT5G56030		AT5G50920
AT5G52840		AT5G51820		AT5G56350		AT5G51830
AT5G52920		AT5G51830		AT5G56500		AT5G51970
AT5G53560		AT5G51970		AT5G56720		AT5G52300
AT5G54430		AT5G52300		AT5G57550		AT5G52420
AT5G54740		AT5G52420		AT5G57655		AT5G52470
AT5G54770		AT5G52470		AT5G57870		AT5G52640
AT5G54960		AT5G52640		AT5G58070		AT5G52840
AT5G55070		AT5G52840		AT5G58290		AT5G53560
AT5G55240		AT5G52920		AT5G58490		AT5G54430
AT5G55410		AT5G53560		AT5G58590		AT5G54740
AT5G55730		AT5G54430		AT5G58710		AT5G54770
AT5G56010		AT5G54740		AT5G59290		AT5G54960
AT5G56030		AT5G54770		AT5G59310		AT5G55070
AT5G56500		AT5G54960		AT5G59320		AT5G55240
AT5G57110		AT5G55070		AT5G59880		AT5G55410
AT5G57550		AT5G55240		AT5G60640		AT5G55730
AT5G57655		AT5G55730		AT5G61170		AT5G56010
AT5G58070		AT5G56010		AT5G61410		AT5G56030
AT5G58290		AT5G56030		AT5G61780		AT5G56350
AT5G58490		AT5G56500		AT5G61790		AT5G56500
AT5G58710		AT5G56720		AT5G62200		AT5G56720
AT5G59290		AT5G57290		AT5G62530		AT5G57290
AT5G59310		AT5G57550		AT5G62690		AT5G57550
AT5G59320		AT5G57655		AT5G63030		AT5G57655
AT5G59880		AT5G58070		AT5G63310		AT5G57870
AT5G60460		AT5G58290		AT5G63400		AT5G58070
AT5G60640		AT5G58490		AT5G63620		AT5G58290
AT5G61170		AT5G58710		AT5G63800		AT5G58490
AT5G61410		AT5G59290		AT5G63860		AT5G58710
AT5G61510		AT5G59310		AT5G64250		AT5G59290
AT5G61780		AT5G59880		AT5G64260		AT5G59310
AT5G61790		AT5G60460		AT5G64290		AT5G59320
AT5G62200		AT5G60640		AT5G64370		AT5G59880
AT5G62530		AT5G61170		AT5G64570		AT5G60460
AT5G62690		AT5G61410		AT5G65165		AT5G60640
AT5G63030		AT5G61510		AT5G65430		AT5G61170
AT5G63240		AT5G61780		AT5G65620		AT5G61780
AT5G63310		AT5G61790		AT5G65750		AT5G61790
AT5G63400		AT5G62200		AT5G66040		AT5G62200
AT5G63620		AT5G62530		AT5G66140		AT5G62530
AT5G63800		AT5G62690		AT5G66190		AT5G62690
AT5G63860		AT5G63030		AT5G66400		AT5G63030
AT5G64260		AT5G63240		AT5G66510		AT5G63240
AT5G64350		AT5G63400		AT5G66680		AT5G63400
AT5G64370		AT5G63620		AT5G66760		AT5G63620
AT5G64570		AT5G63800		AT5G66780		AT5G63800
AT5G65430		AT5G63860		AT5G67360		AT5G63860
AT5G65620		AT5G64260		AT5G67500		AT5G64250
AT5G65750		AT5G64570		ATCG00120		AT5G64260
AT5G66140		AT5G65020		ATCG00480		AT5G64350
AT5G66190		AT5G65430		ATCG00490		AT5G64570
AT5G66400		AT5G65620				AT5G65020
AT5G66570		AT5G65750				AT5G65110
AT5G66680		AT5G66040				AT5G65165
AT5G66760		AT5G66090				AT5G65430
AT5G66780		AT5G66140				AT5G65750
AT5G67360		AT5G66190				AT5G66040
AT5G67500		AT5G66400				AT5G66090
ATCG00020		AT5G66420				AT5G66140
ATCG00120		AT5G66570				AT5G66190
ATCG00280		AT5G66680				AT5G66400
ATCG00480		AT5G66760				AT5G66420
ATCG00490		AT5G66780				AT5G66510
ATCG00680		AT5G67360				AT5G66680
		AT5G67500				AT5G66760
		ATCG00120				AT5G66780
		ATCG00480				AT5G67360
		ATCG00490				AT5G67500
						ATCG00120
						ATCG00490

## Sheet: identified_proteins_LI_seed
Table S4 : Proteins detected in light imbibed seeds
Dry seeds		6h imbibition		16h imbibition		24h imbibition
detected	specific	detected	specific	detected	specific	detected	specific
AT1G01100	AT1G05350	AT1G01100	AT1G16770	AT1G01100	AT1G16820	AT1G01100	AT1G02640
AT1G01300	AT1G06680	AT1G01300	AT1G28200	AT1G01300	AT1G18270	AT1G01300	AT1G03230
AT1G01470	AT1G07890	AT1G01900	AT2G18570	AT1G01470	AT1G21670	AT1G01900	AT1G03680
AT1G01900	AT1G08880	AT1G02130	AT2G25280	AT1G01900	AT1G52600	AT1G02560	AT1G05190
AT1G02130	AT1G14170	AT1G02560	AT3G06850	AT1G02130	AT1G54080	AT1G02640	AT1G06950
AT1G02560	AT1G25490	AT1G02700	AT4G15940	AT1G02700	AT1G72160	AT1G02700	AT1G07370
AT1G02700	AT1G27970	AT1G02780	AT5G03820	AT1G02780	AT2G02560	AT1G02780	AT1G10430
AT1G02780	AT1G44575	AT1G02816	AT5G22300	AT1G02816	AT2G17420	AT1G02816	AT1G14670
AT1G02816	AT1G48410	AT1G03220	AT5G41600	AT1G03220	AT2G18740	AT1G02930	AT1G15750
AT1G02930	AT1G50250	AT1G03860	AT5G45390	AT1G03860	AT2G36250	AT1G03220	AT1G16810
AT1G03220	AT1G52400	AT1G03880	AT5G64430	AT1G03880	AT2G39390	AT1G03230	AT1G17880
AT1G03860	AT1G53280	AT1G03890		AT1G03890	AT3G02720	AT1G03680	AT1G20220
AT1G03880	AT1G56340	AT1G04170		AT1G04170	AT3G45970	AT1G03860	AT1G20960
AT1G03890	AT1G62225	AT1G04270		AT1G04270	AT3G48890	AT1G03880	AT1G22530
AT1G04170	AT1G74020	AT1G04410		AT1G04410	AT3G50980	AT1G03890	AT1G27090
AT1G04270	AT1G77090	AT1G04480		AT1G04480	AT4G13360	AT1G04170	AT1G27390
AT1G04410	AT2G03510	AT1G04580		AT1G04580	AT5G43960	AT1G04270	AT1G29900
AT1G04480	AT2G17265	AT1G04660		AT1G04660	AT5G64250	AT1G04410	AT1G43800
AT1G04580	AT2G18340	AT1G04690		AT1G04690	AT5G66420	AT1G04480	AT1G48630
AT1G04660	AT2G22240	AT1G04810		AT1G04810		AT1G04580	AT1G48850
AT1G04690	AT2G33220	AT1G04820		AT1G04820		AT1G04660	AT1G49600
AT1G04810	AT2G34460	AT1G05510		AT1G05510		AT1G04690	AT1G54000
AT1G04820	AT2G40890	AT1G06000		AT1G06000		AT1G04810	AT1G55090
AT1G05350	AT2G44610	AT1G06290		AT1G06290		AT1G04820	AT1G59610
AT1G05510	AT3G01500	AT1G06400		AT1G06400		AT1G05190	AT1G64550
AT1G05520	AT3G02870	AT1G06430		AT1G07080		AT1G05510	AT1G64790
AT1G06000	AT3G03320	AT1G07080		AT1G07140		AT1G05520	AT1G69250
AT1G06290	AT3G03470	AT1G07140		AT1G07645		AT1G06290	AT1G73230
AT1G06400	AT3G04880	AT1G07645		AT1G07660		AT1G06400	AT1G74100
AT1G06430	AT3G12260	AT1G07660		AT1G07770		AT1G06430	AT1G75330
AT1G06680	AT3G14210	AT1G07750		AT1G07920		AT1G06950	AT1G76860
AT1G07080	AT3G26070	AT1G07770		AT1G07985		AT1G07080	AT1G78060
AT1G07140	AT3G27200	AT1G07920		AT1G08360		AT1G07140	AT1G80070
AT1G07645	AT3G27830	AT1G07985		AT1G08480		AT1G07370	AT2G01720
AT1G07660	AT3G50820	AT1G08360		AT1G08830		AT1G07645	AT2G04520
AT1G07750	AT3G55120	AT1G08830		AT1G09010		AT1G07660	AT2G05830
AT1G07770	AT3G62700	AT1G09010		AT1G09270		AT1G07770	AT2G07727
AT1G07890	AT3G63540	AT1G09430		AT1G09430		AT1G07920	AT2G16570
AT1G07920	AT4G03280	AT1G09500		AT1G09500		AT1G07985	AT2G17630
AT1G07985	AT4G09010	AT1G09590		AT1G09590		AT1G08360	AT2G19750
AT1G08360	AT4G17830	AT1G09620		AT1G09620		AT1G08480	AT2G24280
AT1G08480	AT4G21280	AT1G09640		AT1G09640		AT1G08830	AT2G26140
AT1G08880	AT4G23600	AT1G10590		AT1G10590		AT1G09010	AT2G26250
AT1G09010	AT4G39800	AT1G10630		AT1G10630		AT1G09270	AT2G27860
AT1G09430	AT5G05000	AT1G10670		AT1G10670		AT1G09430	AT2G29450
AT1G09500	AT5G11770	AT1G10950		AT1G10840		AT1G09500	AT2G33840
AT1G09590	AT5G13560	AT1G11360		AT1G10950		AT1G09590	AT2G35120
AT1G09620	AT5G22580	AT1G11650		AT1G11360		AT1G09620	AT2G38270
AT1G09640	AT5G23120	AT1G11840		AT1G11840		AT1G09640	AT2G40510
AT1G09780	AT5G25900	AT1G11860		AT1G11860		AT1G09780	AT2G40840
AT1G10630	AT5G26120	AT1G11910		AT1G11910		AT1G10430	AT2G42910
AT1G10670	AT5G27670	AT1G12064		AT1G12064		AT1G10590	AT2G47510
AT1G10950	AT5G35660	AT1G12310		AT1G12310		AT1G10630	AT3G02780
AT1G11360	AT5G39160	AT1G12780		AT1G12780		AT1G10670	AT3G05970
AT1G11650	AT5G43060	AT1G12900		AT1G12840		AT1G10840	AT3G09260
AT1G11840	AT5G51740	AT1G13060		AT1G12900		AT1G10950	AT3G12670
AT1G11860	AT5G51830	AT1G13440		AT1G13060		AT1G11360	AT3G13860
AT1G11910	AT5G59870	AT1G14320		AT1G13320		AT1G11650	AT3G14415
AT1G12064	AT5G64290	AT1G14610		AT1G13440		AT1G11840	AT3G15640
AT1G12310	AT5G66570	AT1G14930		AT1G13930		AT1G11860	AT3G15950
AT1G12900	ATCG00020	AT1G14940		AT1G14320		AT1G11910	AT3G16420
AT1G12920	ATCG00280	AT1G14950		AT1G14610		AT1G12310	AT3G16460
AT1G13060	ATCG00680	AT1G14980		AT1G14930		AT1G12780	AT3G20820
AT1G13320		AT1G15340		AT1G14940		AT1G12840	AT3G23830
AT1G13440		AT1G15690		AT1G14950		AT1G12900	AT3G26420
AT1G13930		AT1G15930		AT1G14980		AT1G12920	AT3G29360
AT1G14170		AT1G16030		AT1G15330		AT1G13060	AT3G44330
AT1G14320		AT1G16350		AT1G15340		AT1G13320	AT3G44590
AT1G14610		AT1G16460		AT1G15690		AT1G13440	AT3G45010
AT1G14930		AT1G16470		AT1G15930		AT1G14320	AT3G45310
AT1G14940		AT1G16730		AT1G16030		AT1G14610	AT3G48680
AT1G14950		AT1G16770		AT1G16350		AT1G14670	AT3G48730
AT1G15330		AT1G16890		AT1G16460		AT1G14930	AT3G50440
AT1G15340		AT1G17100		AT1G16470		AT1G14940	AT3G52140
AT1G15690		AT1G17290		AT1G16730		AT1G14950	AT3G54760
AT1G15930		AT1G17370		AT1G16820		AT1G14980	AT3G55410
AT1G16030		AT1G17810		AT1G16850		AT1G15340	AT3G57610
AT1G16350		AT1G18070		AT1G16890		AT1G15690	AT3G57890
AT1G16460		AT1G18080		AT1G17100		AT1G15750	AT3G62360
AT1G16470		AT1G18100		AT1G17290		AT1G15930	AT3G63190
AT1G16730		AT1G18210		AT1G17370		AT1G16030	AT4G01310
AT1G16850		AT1G18500		AT1G17810		AT1G16350	AT4G01610
AT1G16890		AT1G18540		AT1G18070		AT1G16470	AT4G02230
AT1G17100		AT1G19140		AT1G18080		AT1G16730	AT4G04950
AT1G17290		AT1G19320		AT1G18100		AT1G16810	AT4G05530
AT1G17810		AT1G19570		AT1G18210		AT1G16890	AT4G08520
AT1G18070		AT1G19900		AT1G18270		AT1G17100	AT4G11820
AT1G18080		AT1G20010		AT1G18500		AT1G17290	AT4G12650
AT1G18100		AT1G20200		AT1G18540		AT1G17810	AT4G12910
AT1G18210		AT1G20260		AT1G19140		AT1G17880	AT4G13430
AT1G18500		AT1G20620		AT1G19320		AT1G18070	AT4G16130
AT1G18540		AT1G20630		AT1G19570		AT1G18080	AT4G20980
AT1G19140		AT1G21720		AT1G19900		AT1G18100	AT4G23850
AT1G19320		AT1G21750		AT1G20010		AT1G18210	AT4G26300
AT1G19570		AT1G22300		AT1G20020		AT1G18500	AT4G26840
AT1G19900		AT1G22450		AT1G20200		AT1G18540	AT4G27960
AT1G20010		AT1G22780		AT1G20260		AT1G19140	AT4G29060
AT1G20020		AT1G22840		AT1G20620		AT1G19320	AT4G30810
AT1G20200		AT1G23190		AT1G20630		AT1G19570	AT4G31500
AT1G20260		AT1G23290		AT1G21670		AT1G19900	AT4G32520
AT1G20620		AT1G23310		AT1G21720		AT1G20010	AT4G33510
AT1G20630		AT1G23820		AT1G21750		AT1G20020	AT4G33680
AT1G21720		AT1G24180		AT1G22300		AT1G20200	AT4G35000
AT1G21750		AT1G24360		AT1G22450		AT1G20220	AT4G35630
AT1G22300		AT1G26630		AT1G22780		AT1G20260	AT4G35650
AT1G22450		AT1G27400		AT1G22840		AT1G20620	AT4G36760
AT1G22780		AT1G27450		AT1G23190		AT1G20630	AT4G36880
AT1G22840		AT1G27950		AT1G23290		AT1G20960	AT4G37930
AT1G23190		AT1G27990		AT1G23310		AT1G21720	AT4G38710
AT1G23290		AT1G28200		AT1G23820		AT1G21750	AT4G39680
AT1G23310		AT1G28290		AT1G24180		AT1G22300	AT5G02050
AT1G23820		AT1G29150		AT1G24360		AT1G22450	AT5G02770
AT1G24180		AT1G29250		AT1G24510		AT1G22530	AT5G05290
AT1G24360		AT1G29310		AT1G25350		AT1G22780	AT5G08060
AT1G25350		AT1G29350		AT1G26630		AT1G22840	AT5G08280
AT1G25490		AT1G29680		AT1G27400		AT1G23190	AT5G10840
AT1G26630		AT1G29880		AT1G27450		AT1G23290	AT5G11420
AT1G27400		AT1G30230		AT1G27950		AT1G23310	AT5G11880
AT1G27450		AT1G30360		AT1G27990		AT1G23820	AT5G12040
AT1G27950		AT1G30580		AT1G28290		AT1G24180	AT5G12470
AT1G27970		AT1G30630		AT1G29150		AT1G24360	AT5G14800
AT1G27990		AT1G31180		AT1G29250		AT1G24510	AT5G15490
AT1G28290		AT1G31340		AT1G29350		AT1G26630	AT5G16440
AT1G29150		AT1G32060		AT1G29680		AT1G27090	AT5G16620
AT1G29250		AT1G33120		AT1G29880		AT1G27390	AT5G19690
AT1G29310		AT1G34430		AT1G30230		AT1G27400	AT5G19820
AT1G29680		AT1G35160		AT1G30360		AT1G27450	AT5G20250
AT1G29880		AT1G35720		AT1G30580		AT1G27950	AT5G25460
AT1G30230		AT1G41830		AT1G30630		AT1G27990	AT5G26742
AT1G30360		AT1G42970		AT1G31180		AT1G28290	AT5G27410
AT1G30580		AT1G43170		AT1G31340		AT1G29150	AT5G36230
AT1G30630		AT1G43670		AT1G32060		AT1G29250	AT5G39850
AT1G31180		AT1G43890		AT1G33120		AT1G29310	AT5G41970
AT1G31340		AT1G45000		AT1G33790		AT1G29350	AT5G43830
AT1G32060		AT1G47128		AT1G34430		AT1G29680	AT5G46070
AT1G33120		AT1G47260		AT1G35160		AT1G29880	AT5G46180
AT1G34430		AT1G47420		AT1G35720		AT1G29900	AT5G46750
AT1G35160		AT1G47540		AT1G41830		AT1G30230	AT5G53480
AT1G35720		AT1G47710		AT1G42970		AT1G30360	AT5G54810
AT1G41830		AT1G47980		AT1G43170		AT1G30580	AT5G54900
AT1G42970		AT1G48030		AT1G43670		AT1G30630	AT5G56260
AT1G43170		AT1G48130		AT1G43890		AT1G31180	AT5G58470
AT1G43890		AT1G48470		AT1G45000		AT1G31340	AT5G62350
AT1G44575		AT1G48830		AT1G47128		AT1G33120	AT5G63810
AT1G45000		AT1G48990		AT1G47260		AT1G33790	AT5G63980
AT1G47128		AT1G49240		AT1G47420		AT1G34430	AT5G66170
AT1G47260		AT1G49300		AT1G47540		AT1G35160	ATMG00070
AT1G47420		AT1G49760		AT1G47710		AT1G35720
AT1G47540		AT1G50200		AT1G47980		AT1G41830
AT1G47710		AT1G50380		AT1G48030		AT1G42970
AT1G47980		AT1G50480		AT1G48130		AT1G43170
AT1G48030		AT1G51980		AT1G48470		AT1G43670
AT1G48130		AT1G52360		AT1G48990		AT1G43800
AT1G48410		AT1G52690		AT1G49240		AT1G43890
AT1G48470		AT1G53070		AT1G49300		AT1G45000
AT1G48830		AT1G53240		AT1G49670		AT1G47128
AT1G48990		AT1G53310		AT1G49760		AT1G47260
AT1G49240		AT1G53750		AT1G50200		AT1G47420
AT1G49300		AT1G53850		AT1G50380		AT1G47540
AT1G49760		AT1G54010		AT1G50480		AT1G47980
AT1G50200		AT1G54100		AT1G51980		AT1G48030
AT1G50250		AT1G54270		AT1G52360		AT1G48130
AT1G50380		AT1G54780		AT1G52600		AT1G48470
AT1G50480		AT1G54860		AT1G52690		AT1G48630
AT1G51060		AT1G54870		AT1G53070		AT1G48830
AT1G51980		AT1G55490		AT1G53240		AT1G48850
AT1G52360		AT1G56070		AT1G53310		AT1G49240
AT1G52400		AT1G56190		AT1G53750		AT1G49300
AT1G52690		AT1G56330		AT1G53850		AT1G49600
AT1G53070		AT1G56450		AT1G54080		AT1G49670
AT1G53240		AT1G57720		AT1G54100		AT1G49760
AT1G53280		AT1G58684		AT1G54270		AT1G50200
AT1G53310		AT1G59900		AT1G54780		AT1G50380
AT1G53750		AT1G60680		AT1G54860		AT1G50480
AT1G53850		AT1G60710		AT1G54870		AT1G51060
AT1G54010		AT1G60940		AT1G55490		AT1G51980
AT1G54100		AT1G61790		AT1G56070		AT1G52360
AT1G54270		AT1G62000		AT1G56190		AT1G52690
AT1G54780		AT1G62020		AT1G56330		AT1G53070
AT1G54860		AT1G62080		AT1G56450		AT1G53240
AT1G54870		AT1G62290		AT1G57720		AT1G53310
AT1G55490		AT1G62640		AT1G58684		AT1G53750
AT1G56070		AT1G62710		AT1G60680		AT1G53850
AT1G56190		AT1G62740		AT1G60710		AT1G54000
AT1G56330		AT1G62820		AT1G60730		AT1G54010
AT1G56340		AT1G63180		AT1G60940		AT1G54100
AT1G56450		AT1G63770		AT1G62000		AT1G54270
AT1G57720		AT1G63940		AT1G62020		AT1G54780
AT1G58684		AT1G64110		AT1G62080		AT1G54860
AT1G59900		AT1G64190		AT1G62290		AT1G54870
AT1G60680		AT1G64520		AT1G62710		AT1G55090
AT1G60710		AT1G65090		AT1G62740		AT1G55490
AT1G60730		AT1G65880		AT1G62820		AT1G56070
AT1G62000		AT1G65930		AT1G63180		AT1G56190
AT1G62020		AT1G65980		AT1G63770		AT1G56330
AT1G62080		AT1G66240		AT1G63940		AT1G56450
AT1G62225		AT1G66410		AT1G64110		AT1G57720
AT1G62290		AT1G66430		AT1G64190		AT1G58684
AT1G62640		AT1G66580		AT1G64520		AT1G59610
AT1G62710		AT1G67090		AT1G65090		AT1G60680
AT1G62740		AT1G67280		AT1G65880		AT1G60710
AT1G62820		AT1G67680		AT1G65930		AT1G60940
AT1G63770		AT1G67730		AT1G65980		AT1G61790
AT1G63940		AT1G68560		AT1G66240		AT1G62020
AT1G64110		AT1G69410		AT1G66410		AT1G62080
AT1G64190		AT1G69800		AT1G66430		AT1G62290
AT1G64520		AT1G70310		AT1G66580		AT1G62640
AT1G65090		AT1G70580		AT1G67090		AT1G62710
AT1G65880		AT1G70680		AT1G67280		AT1G62740
AT1G65930		AT1G70730		AT1G67680		AT1G62820
AT1G65980		AT1G70770		AT1G67730		AT1G63180
AT1G66240		AT1G70840		AT1G68560		AT1G63770
AT1G66410		AT1G71250		AT1G69410		AT1G63940
AT1G66430		AT1G71695		AT1G69800		AT1G64110
AT1G66580		AT1G71950		AT1G70310		AT1G64190
AT1G67090		AT1G72100		AT1G70580		AT1G64520
AT1G67280		AT1G72370		AT1G70680		AT1G64550
AT1G67680		AT1G72680		AT1G70730		AT1G64790
AT1G67730		AT1G73190		AT1G70770		AT1G65090
AT1G68560		AT1G74030		AT1G70840		AT1G65880
AT1G69410		AT1G74050		AT1G71250		AT1G65930
AT1G69800		AT1G74310		AT1G71695		AT1G65980
AT1G70310		AT1G74960		AT1G71950		AT1G66240
AT1G70580		AT1G75780		AT1G72100		AT1G66410
AT1G70680		AT1G75830		AT1G72160		AT1G66430
AT1G70730		AT1G75950		AT1G72370		AT1G66580
AT1G70770		AT1G76010		AT1G72680		AT1G67090
AT1G70840		AT1G76160		AT1G73190		AT1G67280
AT1G71250		AT1G77120		AT1G74030		AT1G67680
AT1G71695		AT1G77510		AT1G74050		AT1G67730
AT1G72100		AT1G77940		AT1G74310		AT1G68560
AT1G72370		AT1G78300		AT1G74920		AT1G69250
AT1G72680		AT1G78370		AT1G74960		AT1G69410
AT1G73190		AT1G78380		AT1G75780		AT1G69800
AT1G74020		AT1G78900		AT1G75830		AT1G70310
AT1G74030		AT1G79210		AT1G75950		AT1G70580
AT1G74050		AT1G79230		AT1G76160		AT1G70680
AT1G74310		AT1G79440		AT1G77120		AT1G70730
AT1G74920		AT1G79550		AT1G77510		AT1G70770
AT1G74960		AT1G79690		AT1G77940		AT1G70840
AT1G75780		AT1G79920		AT1G78300		AT1G71250
AT1G75830		AT1G79930		AT1G78370		AT1G71695
AT1G76160		AT1G79990		AT1G78380		AT1G71950
AT1G77090		AT1G80410		AT1G78900		AT1G72100
AT1G77120		AT2G01140		AT1G79210		AT1G72370
AT1G77510		AT2G01250		AT1G79230		AT1G72680
AT1G77940		AT2G01470		AT1G79440		AT1G73190
AT1G78300		AT2G02930		AT1G79550		AT1G73230
AT1G78370		AT2G04030		AT1G79690		AT1G74030
AT1G78380		AT2G04390		AT1G79920		AT1G74050
AT1G78900		AT2G05710		AT1G79930		AT1G74100
AT1G79210		AT2G05840		AT1G79990		AT1G74310
AT1G79230		AT2G05920		AT2G01140		AT1G74920
AT1G79440		AT2G05990		AT2G01250		AT1G74960
AT1G79550		AT2G07698		AT2G01470		AT1G75330
AT1G79690		AT2G09990		AT2G02560		AT1G75780
AT1G79920		AT2G14170		AT2G02850		AT1G75830
AT1G79930		AT2G14720		AT2G02930		AT1G75950
AT1G79990		AT2G14740		AT2G04030		AT1G76010
AT2G01140		AT2G15010		AT2G04390		AT1G76160
AT2G01250		AT2G16600		AT2G05710		AT1G76860
AT2G01470		AT2G17200		AT2G05840		AT1G77120
AT2G02850		AT2G17360		AT2G05920		AT1G77510
AT2G02930		AT2G17840		AT2G05990		AT1G77940
AT2G03510		AT2G17870		AT2G07698		AT1G78060
AT2G04390		AT2G18020		AT2G07707		AT1G78300
AT2G05710		AT2G18110		AT2G09990		AT1G78370
AT2G05840		AT2G18370		AT2G14170		AT1G78380
AT2G05920		AT2G18540		AT2G14720		AT1G78900
AT2G05990		AT2G18570		AT2G14740		AT1G79210
AT2G07698		AT2G18960		AT2G15010		AT1G79230
AT2G07707		AT2G19520		AT2G16600		AT1G79440
AT2G09990		AT2G19730		AT2G17360		AT1G79550
AT2G14170		AT2G19900		AT2G17420		AT1G79690
AT2G14720		AT2G20140		AT2G17870		AT1G79920
AT2G14740		AT2G20420		AT2G18020		AT1G79930
AT2G15010		AT2G20450		AT2G18110		AT1G79990
AT2G16600		AT2G20530		AT2G18540		AT1G80070
AT2G17265		AT2G20580		AT2G18740		AT1G80410
AT2G17360		AT2G20760		AT2G18960		AT2G01140
AT2G17870		AT2G20990		AT2G19520		AT2G01250
AT2G18020		AT2G21060		AT2G19730		AT2G01470
AT2G18110		AT2G21130		AT2G19900		AT2G01720
AT2G18340		AT2G21160		AT2G20140		AT2G02850
AT2G18540		AT2G21170		AT2G20420		AT2G02930
AT2G19520		AT2G21270		AT2G20450		AT2G04030
AT2G19730		AT2G21330		AT2G20530		AT2G04390
AT2G19900		AT2G21390		AT2G20580		AT2G04520
AT2G20140		AT2G21410		AT2G20990		AT2G05710
AT2G20420		AT2G21490		AT2G21060		AT2G05830
AT2G20450		AT2G21580		AT2G21130		AT2G05840
AT2G20530		AT2G21660		AT2G21160		AT2G05920
AT2G20580		AT2G21720		AT2G21170		AT2G05990
AT2G20990		AT2G21820		AT2G21250		AT2G07698
AT2G21060		AT2G21870		AT2G21270		AT2G07707
AT2G21130		AT2G22170		AT2G21330		AT2G07727
AT2G21160		AT2G22230		AT2G21390		AT2G09990
AT2G21170		AT2G22780		AT2G21410		AT2G14170
AT2G21250		AT2G23110		AT2G21490		AT2G14720
AT2G21260		AT2G23120		AT2G21580		AT2G14740
AT2G21330		AT2G23350		AT2G21660		AT2G15010
AT2G21390		AT2G23550		AT2G21720		AT2G16570
AT2G21490		AT2G24200		AT2G21820		AT2G16600
AT2G21580		AT2G24270		AT2G21870		AT2G17200
AT2G21660		AT2G24420		AT2G22170		AT2G17360
AT2G21720		AT2G24580		AT2G22230		AT2G17630
AT2G21820		AT2G24940		AT2G22780		AT2G17840
AT2G21870		AT2G25280		AT2G23110		AT2G17870
AT2G22170		AT2G25890		AT2G23120		AT2G18020
AT2G22230		AT2G26010		AT2G23550		AT2G18110
AT2G22240		AT2G26080		AT2G24200		AT2G18370
AT2G22780		AT2G27020		AT2G24270		AT2G18540
AT2G23110		AT2G27030		AT2G24420		AT2G18960
AT2G23120		AT2G27040		AT2G24580		AT2G19520
AT2G23550		AT2G27510		AT2G24940		AT2G19730
AT2G24200		AT2G27530		AT2G25890		AT2G19750
AT2G24270		AT2G27710		AT2G25970		AT2G19900
AT2G24420		AT2G27720		AT2G26010		AT2G20140
AT2G24580		AT2G28000		AT2G26740		AT2G20420
AT2G24940		AT2G28190		AT2G27020		AT2G20450
AT2G25890		AT2G28490		AT2G27030		AT2G20530
AT2G25970		AT2G28790		AT2G27040		AT2G20580
AT2G26010		AT2G29300		AT2G27510		AT2G20760
AT2G26080		AT2G29550		AT2G27530		AT2G21060
AT2G27020		AT2G30110		AT2G27710		AT2G21130
AT2G27030		AT2G30200		AT2G27720		AT2G21160
AT2G27040		AT2G30860		AT2G28000		AT2G21170
AT2G27530		AT2G30970		AT2G28190		AT2G21250
AT2G27710		AT2G31390		AT2G28470		AT2G21260
AT2G27720		AT2G31610		AT2G28490		AT2G21270
AT2G28000		AT2G31985		AT2G28790		AT2G21390
AT2G28190		AT2G32120		AT2G29300		AT2G21410
AT2G28470		AT2G32730		AT2G29550		AT2G21490
AT2G28490		AT2G32920		AT2G30050		AT2G21580
AT2G28790		AT2G33040		AT2G30110		AT2G21660
AT2G29300		AT2G33070		AT2G30860		AT2G21720
AT2G29550		AT2G33150		AT2G30970		AT2G21820
AT2G30110		AT2G33210		AT2G31390		AT2G21870
AT2G30200		AT2G33590		AT2G31610		AT2G22170
AT2G30860		AT2G34040		AT2G31670		AT2G22230
AT2G30970		AT2G34480		AT2G31985		AT2G22780
AT2G31390		AT2G34700		AT2G32060		AT2G23120
AT2G31610		AT2G34790		AT2G32120		AT2G23350
AT2G31985		AT2G35010		AT2G32730		AT2G23550
AT2G32120		AT2G35490		AT2G32920		AT2G24200
AT2G32730		AT2G35605		AT2G33040		AT2G24270
AT2G32920		AT2G36160		AT2G33070		AT2G24280
AT2G33040		AT2G36460		AT2G33150		AT2G24580
AT2G33070		AT2G36530		AT2G33210		AT2G24940
AT2G33150		AT2G36580		AT2G33590		AT2G25890
AT2G33210		AT2G36620		AT2G34480		AT2G25970
AT2G33220		AT2G36640		AT2G34700		AT2G26010
AT2G33590		AT2G36880		AT2G34790		AT2G26080
AT2G34460		AT2G37020		AT2G35490		AT2G26140
AT2G34480		AT2G37220		AT2G36160		AT2G26250
AT2G34700		AT2G37620		AT2G36250		AT2G26740
AT2G34790		AT2G37660		AT2G36460		AT2G27020
AT2G35010		AT2G37970		AT2G36530		AT2G27030
AT2G35490		AT2G38040		AT2G36580		AT2G27510
AT2G35605		AT2G38230		AT2G36620		AT2G27530
AT2G36160		AT2G38380		AT2G36640		AT2G27710
AT2G36460		AT2G38530		AT2G36880		AT2G27720
AT2G36530		AT2G38540		AT2G37020		AT2G27860
AT2G36580		AT2G38700		AT2G37620		AT2G28000
AT2G36620		AT2G39460		AT2G37660		AT2G28190
AT2G36640		AT2G40170		AT2G37970		AT2G28470
AT2G36880		AT2G40290		AT2G38040		AT2G28490
AT2G37220		AT2G40660		AT2G38230		AT2G28790
AT2G37620		AT2G41260		AT2G38380		AT2G29300
AT2G37660		AT2G41530		AT2G38530		AT2G29450
AT2G37970		AT2G41840		AT2G38540		AT2G29550
AT2G38040		AT2G42500		AT2G39390		AT2G30050
AT2G38230		AT2G42520		AT2G39460		AT2G30110
AT2G38380		AT2G42560		AT2G39990		AT2G30860
AT2G38530		AT2G42590		AT2G40170		AT2G30970
AT2G38540		AT2G42600		AT2G40290		AT2G31390
AT2G38700		AT2G42740		AT2G40660		AT2G31610
AT2G39460		AT2G42790		AT2G41260		AT2G31670
AT2G39730		AT2G43090		AT2G41530		AT2G31985
AT2G40170		AT2G43460		AT2G41840		AT2G32060
AT2G40290		AT2G43520		AT2G42210		AT2G32120
AT2G40890		AT2G43710		AT2G42500		AT2G32730
AT2G41260		AT2G43750		AT2G42520		AT2G32920
AT2G41530		AT2G43820		AT2G42560		AT2G33040
AT2G41840		AT2G44060		AT2G42590		AT2G33070
AT2G42500		AT2G44100		AT2G42600		AT2G33150
AT2G42520		AT2G44120		AT2G42740		AT2G33210
AT2G42560		AT2G44310		AT2G42790		AT2G33590
AT2G42590		AT2G44350		AT2G43090		AT2G33840
AT2G42600		AT2G44450		AT2G43460		AT2G34040
AT2G42740		AT2G45140		AT2G43520		AT2G34480
AT2G42790		AT2G45290		AT2G43710		AT2G34700
AT2G43090		AT2G45510		AT2G43750		AT2G34790
AT2G43520		AT2G45710		AT2G43820		AT2G35120
AT2G43710		AT2G46280		AT2G44060		AT2G35490
AT2G43750		AT2G46750		AT2G44100		AT2G35605
AT2G43820		AT2G47110		AT2G44120		AT2G36160
AT2G44060		AT2G47120		AT2G44310		AT2G36460
AT2G44100		AT2G47470		AT2G44350		AT2G36530
AT2G44120		AT2G47610		AT2G45140		AT2G36580
AT2G44310		AT2G47730		AT2G45290		AT2G36620
AT2G44350		AT2G47770		AT2G45510		AT2G36640
AT2G44450		AT3G01280		AT2G45710		AT2G36880
AT2G44610		AT3G01570		AT2G46280		AT2G37020
AT2G45140		AT3G01910		AT2G46520		AT2G37220
AT2G45290		AT3G02080		AT2G46750		AT2G37620
AT2G45510		AT3G02090		AT2G47110		AT2G37660
AT2G45710		AT3G02200		AT2G47120		AT2G37970
AT2G46280		AT3G02230		AT2G47470		AT2G38040
AT2G46750		AT3G02360		AT2G47610		AT2G38230
AT2G47110		AT3G02480		AT2G47770		AT2G38270
AT2G47120		AT3G02520		AT3G01280		AT2G38380
AT2G47470		AT3G02560		AT3G01340		AT2G38530
AT2G47610		AT3G02630		AT3G01570		AT2G38540
AT2G47650		AT3G03250		AT3G01910		AT2G39460
AT2G47730		AT3G03780		AT3G02080		AT2G39730
AT2G47770		AT3G03960		AT3G02090		AT2G39990
AT3G01280		AT3G04120		AT3G02200		AT2G40170
AT3G01340		AT3G04790		AT3G02230		AT2G40290
AT3G01500		AT3G04840		AT3G02360		AT2G40510
AT3G01570		AT3G04920		AT3G02480		AT2G40660
AT3G01910		AT3G05190		AT3G02520		AT2G40840
AT3G02080		AT3G05260		AT3G02560		AT2G41260
AT3G02090		AT3G05530		AT3G02630		AT2G41530
AT3G02200		AT3G05560		AT3G02720		AT2G41840
AT3G02230		AT3G05590		AT3G03250		AT2G42210
AT3G02360		AT3G06050		AT3G03780		AT2G42500
AT3G02480		AT3G06650		AT3G03960		AT2G42520
AT3G02520		AT3G06720		AT3G04120		AT2G42560
AT3G02560		AT3G06850		AT3G04790		AT2G42590
AT3G02630		AT3G06860		AT3G04840		AT2G42600
AT3G02870		AT3G07110		AT3G04920		AT2G42740
AT3G03250		AT3G07770		AT3G05190		AT2G42790
AT3G03320		AT3G08530		AT3G05260		AT2G42910
AT3G03470		AT3G08580		AT3G05530		AT2G43090
AT3G03780		AT3G08590		AT3G05560		AT2G43520
AT3G03960		AT3G08900		AT3G05590		AT2G43750
AT3G04120		AT3G08943		AT3G06050		AT2G43820
AT3G04790		AT3G09200		AT3G06650		AT2G44060
AT3G04840		AT3G09350		AT3G06720		AT2G44100
AT3G04880		AT3G09440		AT3G06860		AT2G44120
AT3G04920		AT3G09630		AT3G07110		AT2G44310
AT3G05190		AT3G09680		AT3G07390		AT2G44350
AT3G05260		AT3G09820		AT3G07770		AT2G44450
AT3G05530		AT3G09840		AT3G08030		AT2G45290
[truncated: 735 more rows]

## Sheet: All_identified_phosphoprot_seed
Locus Identifier	Gene Model Name	Gene Model Description	Gene Model Type	Primary Gene Symbol	All Gene Symbols
[truncated: 1,547 more rows]

[truncated: 2 more sheets: identified_phosphoprot_DI_seed, identified_phosphoprot_LI_seed]
