# Supplementary material for: Dynamics of Protein Phosphorylation during Arabidopsis Seed Germination
Source: Int J Mol Sci. 2022 Jun 24;23(13):7059. doi: 10.3390/ijms23137059 (PMC9266807; doi:10.3390/ijms23137059)
Supplement: Supplementary file 1 [file ijms-23-07059-s001.zip › Table_S5.xlsx]

## Sheet: Feuil1
	Table S5 : Identification of overrepresented sequence patterns surrounding the phosphorylated amino acid of phosphopeptides isolated from seeds
	Analysis was carried out on 7296 unique peptides using Motif-X software (21-mer peptides centered on pS/pT (7018 peptides) or pY (278 peptides); P value<0.000001; minimal occurrence >20 for pS/pT-containing peptides and >10 for pY-containing peptides)
	The specific sequence patterns (58) are gathered and refer to 6292 peptides (86.2%).
	Number of peptides and percentage of each motif categories are indicated.
	Acidic motifs			Basic motifs			Proline-directed motifs			Other motifs
	(1230; 19.5%)			(935; 14.9%)			(1678; 26.7%)			(2317; 36.8%)
	Motif	Occurrence		Motif	Occurrence		Motif	Occurrence		Motif	Occurrence
	..........s.E........	315		.......RS.s..........	207		..........sP.........	499		..........s.S........	353
	..........s.D........	236		.........Rs.S........	154		..........tP.........	278		..........sS.........	227
	..........sD.........	116		.......R..s..........	79		.........SsP.........	192		..........sG.........	221
	..........sE.........	90		.......KS.s..........	78		........P.sP.........	191		..........tS.........	178
	..........sD.E.......	86		.........Ks.S........	71		..........sPS........	186		..........s.G........	175
	..........t.E........	77		........R.sS.........	68		.......G..sP.........	132		..........s.P........	150
	........S.s.D........	55		.......R..s..S.......	60		........S.sP.........	113		..........t.S........	115
	..........s.S.D......	54		.......R..s.S........	57		..........sP.S.......	87		.........GsG.........	103
	..........s.SD.......	49		.....L.R..s..........	39					..........s.SG.......	99
	..........sG..D......	46		.....R..S.s..........	36					..........sSG........	86
	..........sGD........	40		.......R..s.G........	32					..........sT.........	83
	..........sDDE.......	35		.......R..s.P........	28					..........t..S.......	74
	..........tS.D.......	31		.........Rt.S........	26					..........sQ.........	73
										..........sSP........	66
										..........s..S.......	62
	pY motifs (132; 2.1%)									.........St..........	56
										..........s.N........	55
	Motif	Occurrence								..........sA.........	55
	..........y.S........	65								.......R..s.D........	34
	..........yS.........	54								..........sGGG.......	30
	..........y.....Y.A.E	13								..........sSPR.......	22
