# Supplementary material for: Dynamics of Protein Phosphorylation during Arabidopsis Seed Germination
Source: Int J Mol Sci. 2022 Jun 24;23(13):7059. doi: 10.3390/ijms23137059 (PMC9266807; doi:10.3390/ijms23137059)
Supplement: Supplementary file 1 [file ijms-23-07059-s001.zip › Table_S6.xlsx]

## Sheet: seed protein kinases
Supplemental Table 6 : Protein kinases identified in dry and imbibed seeds
The identity of seed protein kinases was extracted from the data of Table S3. iTAK classification (Zheng et al., 2016) was used for subsequent analysis.
PlantsP classification	iTAK classification	Locus Identifier	Gene Model Name	Gene Model Description	Gene Model Type	Primary Gene Symbol	All Gene Symbols
1. Transmembrane Receptor Kinase and Related non-Transmembrane Kinases
PPC:1.2.1	RLK-Pelle_RLCK-VIII	AT3G59350	AT3G59350.1	Protein kinase superfamily protein;(source:Araport11)	protein_coding
PPC:1.2.2	RLK-Pelle_RLCK-VIIa-1	AT1G20650	AT1G20650.1	Protein kinase superfamily protein;(source:Araport11)	protein_coding	ALTERED SEED GERMINATION 5 (ASG5)	ALTERED SEED GERMINATION 5 (ASG5)
PPC:1.2.2	RLK-Pelle_RLCK-VIIa-2	AT1G69790	AT1G69790.1	Protein kinase superfamily protein;(source:Araport11)	protein_coding
PPC:1.2.2	RLK-Pelle_RLCK-VIIa-2	AT2G02800	AT2G02800.1	Encodes protein kinase APK2b.	protein_coding	PROTEIN KINASE 2B (APK2B)	KINASE 2 (KIN2);PROTEIN KINASE 2B (APK2B)
PPC:1.2.2	RLK-Pelle_RLCK-VIIa-2	AT3G28690	AT3G28690.2	Protein kinase superfamily protein;(source:Araport11)	protein_coding
PPC:1.2.2	RLK-Pelle_RLCK-VIIa-2	AT5G03320	AT5G03320.1	Protein kinase superfamily protein;(source:Araport11)	protein_coding	PATTERN-TRIGGERED IMMUNITY COMPROMISED RECEPTOR-LIKE CYTOPLASMIC KINASE 2 (PCRK2)	PATTERN-TRIGGERED IMMUNITY COMPROMISED RECEPTOR-LIKE CYTOPLASMIC KINASE 2 (PCRK2)
PPC:1.2.2	RLK-Pelle_RLCK-VIIa-1	AT5G13160	AT5G13160.1	Mutant is defective in perception of Pseudomonas syringae avirulence gene avrPphB. Encodes a putative serine-threonine kinase.	protein_coding	AVRPPHB SUSCEPTIBLE 1 (PBS1)	AVRPPHB SUSCEPTIBLE 1 (PBS1)
PPC:1.2.2	RLK-Pelle_RLCK-VIIa-1	AT5G16500	AT5G16500.1	Encodes a receptor-like cytoplasmic kinase localized in the membrane of pollen tube tip regions that controls micropylar pollen tube guidance in Arabidopsis.	protein_coding	LOST IN POLLEN TUBE GUIDANCE 1 (LIP1)	LOST IN POLLEN TUBE GUIDANCE 1 (LIP1)
PPC:1.2.2	RLK-Pelle_RLCK-VIIa-1	AT5G18610	AT5G18610.1	Encodes a receptor-like cytoplasmic kinase that is an immediate downstream component of the chitin receptor CERK1 and contributes to the regulation of chitin-induced immunity.	protein_coding	(PBL27)	(PBL27)
PPC:1.3.1	RLK-Pelle_CrRLK1L-1	AT1G30570	AT1G30570.1	Encodes HERCULES2 (HERK2), a receptor kinase regulated by Brassinosteroids and required for cell elongation during vegetative growth.	protein_coding	HERCULES RECEPTOR KINASE 2 (HERK2)	HERCULES RECEPTOR KINASE 2 (HERK2)
PPC:1.3.1	RLK-Pelle_CrRLK1L-1	AT3G51550	AT3G51550.1	Encodes a synergid-expressed, plasma-membrane localized receptor-like kinase that accumulates asymetrically in the synergid membrnane at the filiform apparatus and mediates male-female gametophyte interactions during pollen tube reception. Also involved in powdery mildew infection.	protein_coding	FERONIA (FER)	FERONIA (FER)
PPC:1.3.2	RLK-Pelle_LRR-VIII-1	AT1G06840	AT1G06840.1	Leucine-rich repeat protein kinase family protein;(source:Araport11)	protein_coding
PPC:1.6.1	RLK-Pelle_LRR-IX	AT2G01820	AT2G01820.1	Leucine-rich repeat protein kinase family protein;(source:Araport11)	protein_coding
PPC:1.6.2	RLK-Pelle_PERK-1	AT5G38560	AT5G38560.1	Encodes a member of the proline-rich extensin-like receptor kinase (PERK) family. This family consists of 15 predicted receptor kinases (PMID: 15653807).	protein_coding	PROLINE-RICH EXTENSIN-LIKE RECEPTOR KINASE 8 (PERK8)	PROLINE-RICH EXTENSIN-LIKE RECEPTOR KINASE 8 (AtPERK8);PROLINE-RICH EXTENSIN-LIKE RECEPTOR KINASE 8 (PERK8)
PPC:1.6.3	RLK-Pelle_RLCK-V	AT4G34500	AT4G34500.1	Protein kinase superfamily protein;(source:Araport11)	protein_coding
PPC:1.7.1	RLK-Pelle_DLSV	AT1G56140	AT1G56140.1	Leucine-rich repeat transmembrane protein kinase;(source:Araport11)	protein_coding
PPC:1.7.2	RLK-Pelle_DLSV	AT1G11330	AT1G11330.2	S-locus lectin protein kinase family protein;(source:Araport11)	protein_coding
PPC:1.9.3	RLK-Pelle_LRR-III	AT2G01210	AT2G01210.1	ZAR1 encodes a plasma membrane localized leucine-rich repeat receptor-like kinase (LRR-RLK) that contains a putative CaM-binding domain and a G&#946;-binding motif within its intracellular kinase region. Homozygous of function mutations are embryo-lethal and fail to properly make the first asymmetric division of the zygote. ZAR1 interacts with both CaM and G&#946; in vivo and that interaction act…	protein_coding	ZYGOTIC ARREST 1 (ZAR1)	ZYGOTIC ARREST 1 (ZAR1)
PPC:1.12.1	RLK-Pelle_LRR-Xa	AT1G27190	AT1G27190.1	Leucine-rich repeat protein kinase family protein;(source:Araport11)	protein_coding	BAK1-INTERACTING RECEPTOR-LIKE KINASE 3 (BIR3)	BAK1-INTERACTING RECEPTOR-LIKE KINASE 3 (BIR3)
PPC:1.12.2	RLK-Pelle_LRR-II	AT1G60800	AT1G60800.1	NSP-interacting kinase 3;(source:Araport11)	protein_coding	NSP-INTERACTING KINASE 3 (NIK3)	(ATNIK3);NSP-INTERACTING KINASE 3 (NIK3)
PPC:1.13.3	RLK-Pelle_LRR-III	AT1G48480	AT1G48480.1	Arabidopsis thaliana receptor-like protein kinase (RKL1) gene	protein_coding	RECEPTOR-LIKE KINASE 1 (RKL1)	RECEPTOR-LIKE KINASE 1 (RKL1)
PPC:1.13.3	RLK-Pelle_LRR-III	AT3G02880	AT3G02880.1	Leucine-rich repeat protein kinase family protein;(source:Araport11)	protein_coding
PPC:1.13.3	RLK-Pelle_LRR-III	AT3G08680	AT3G08680.1	Leucine-rich repeat protein kinase family protein;(source:Araport11)	protein_coding
PPC:1.13.3	RLK-Pelle_LRR-III	AT3G17840	AT3G17840.1	Encodes a receptor-like kinase found at the cell surface of various tissues. Its function remains unknown.	protein_coding	RECEPTOR-LIKE KINASE 902 (RLK902)	RECEPTOR-LIKE KINASE 902 (RLK902)
PPC:1.13.5	RLK-Pelle_LRR-III	AT1G10850	AT1G10850.1	Leucine-rich repeat protein kinase family protein;(source:Araport11)	protein_coding
PPC:1.16.1	RLK-Pelle_RLCK-XII-1	AT1G01740	AT1G01740.1	kinase with tetratricopeptide repeat domain-containing protein;(source:Araport11)	protein_coding	BRASSINOSTEROID-SIGNALING KINASE 4 (BSK4)	BRASSINOSTEROID-SIGNALING KINASE 4 (BSK4)
PPC:1.16.1	RLK-Pelle_RLCK-XII-1	AT4G35230	AT4G35230.1	Encodes BR-signaling kinase 1 (BSK1), one of the three homologous BR-signaling kinases (BSK1, AT4G35230; BSK2, AT5G46570; BSK3, AT4G00710). Mediates signal transduction from receptor kinase BRI1 by functioning as the substrate of BRI1. Plasma membrane localized.	protein_coding	BRASSINOSTEROID-SIGNALING KINASE 1 (BSK1)	BRASSINOSTEROID-SIGNALING KINASE 1 (BSK1)
PPC:1.16.1	RLK-Pelle_RLCK-XII-1	AT5G41260	AT5G41260.1	kinase with tetratricopeptide repeat domain-containing protein;(source:Araport11)	protein_coding	BRASSINOSTEROID-SIGNALING KINASE 8 (BSK8)	BRASSINOSTEROID-SIGNALING KINASE 8 (BSK8)
PPC:1.16.1	RLK-Pelle_RLCK-XII-1	AT5G59010	AT5G59010.1	kinase with tetratricopeptide repeat domain-containing protein;(source:Araport11)	protein_coding	BRASSINOSTEROID-SIGNALING KINASE 5 (BSK5)	BRASSINOSTEROID-SIGNALING KINASE 5 (BSK5)
2. ATN1/CTR1/EDR1/GmPK6 like Kinase
PPC:2.1.2	TKL-Pl-5	AT1G14000	AT1G14000.1	Encodes a protein with similarity to members of the C1 subgroup of MAP kinase kinase kinases. Interacts physically with the receptor kinase BRL2/VH1 and appears to be involved in auxin and brassinosteriod signaling. The mRNA is cell-to-cell mobile.	protein_coding	VH1-INTERACTING KINASE (VIK)	VH1-INTERACTING KINASE (VIK)
PPC:2.1.2	TKL-Pl-5	AT4G18950	AT4G18950.1	Integrin-linked protein kinase family;(source:Araport11)	protein_coding
PPC:2.1.3	TKL_CTR1-DRK-2	AT1G67890	AT1G67890.1	Encodes a protein with similarity to RAF MAP kinases. Based on loss of function phenotype, RAF11 appears to be involved in mediating ABA responses such as dormancy and environmental stress. Expressed in most plant tissues but excluded from root tips and young leaves.	protein_coding	(RAF11)	(RAF11)
PPC:2.1.3	TKL_CTR1-DRK-1	AT2G31010	AT2G31010.1	Protein kinase superfamily protein;(source:Araport11)	protein_coding
PPC:2.1.3	TKL_CTR1-DRK-1	AT3G58640	AT3G58640.1	Mitogen activated protein kinase kinase kinase-like protein;(source:Araport11)	protein_coding
PPC:2.1.4	TKL-Pl-6	AT1G16270	AT1G16270.1	kinase superfamily with octicosapeptide/Phox/Bem1p domain-containing protein;(source:Araport11)	protein_coding
PPC:2.1.4	TKL-Pl-6	AT1G79570	AT1G79570.1	kinase superfamily with octicosapeptide/Phox/Bem1p domain-containing protein;(source:Araport11)	protein_coding
PPC:2.1.4	TKL-Pl-4	AT2G24360	AT2G24360.1	Protein kinase superfamily protein;(source:Araport11)	protein_coding
PPC:2.1.4	TKL-Pl-6	AT2G35050	AT2G35050.1	kinase superfamily with octicosapeptide/Phox/Bem1p domain-containing protein;(source:Araport11)	protein_coding
PPC:2.1.4	TKL-Pl-6	AT3G46920	AT3G46920.1	kinase superfamily with octicosapeptide/Phox/Bem1p domain-containing protein;(source:Araport11)	protein_coding
PPC:2.1.4	TKL-Pl-4	AT3G63260	AT3G63260.1	protein kinase, similar to mammal mixed-lineage kinase and Raf protein kinase	protein_coding	(ATMRK1)	(ATMRK1)
PPC:2.1.4	TKL-Pl-4	AT4G35780	AT4G35780.1	ACT-like protein tyrosine kinase family protein;(source:Araport11)	protein_coding	SERINE/THREONINE/TYROSINE KINASE 17 (STY17)	SERINE/THREONINE/TYROSINE KINASE 17 (STY17)
PPC:2.1.4	TKL-Pl-4	AT4G38470	AT4G38470.1	ACT-like protein tyrosine kinase family protein;(source:Araport11)	protein_coding	SERINE/THREONINE/TYROSINE KINASE 46 (STY46)	SERINE/THREONINE/TYROSINE KINASE 46 (STY46)
PPC:2.1.4	TKL-Pl-6	AT5G57610	AT5G57610.1	kinase superfamily with octicosapeptide/Phox/Bem1p domain-containing protein;(source:Araport11)	protein_coding
PPC:2.1.4	TKL-Pl-4	AT5G58950	AT5G58950.1	Protein kinase superfamily protein;(source:Araport11)	protein_coding
3. Casein Kinase I
PPC:3.1.1	CK1_CK1	AT1G72710	AT1G72710.1	Encodes a member of the casein kinase 1 protein family that is localized to the cytoplasm and nucleus. The mRNA is cell-to-cell mobile.	protein_coding	CASEIN KINASE 1-LIKE PROTEIN 2 (CKL2)	CASEIN KINASE 1-LIKE PROTEIN 2 (CKL2)
PPC:3.1.1	CK1_CK1	AT2G19470	AT2G19470.1	casein kinase I-like 5;(source:Araport11)	protein_coding	CASEIN KINASE I-LIKE 5 (ckl5)	CASEIN KINASE I-LIKE 5 (ckl5)
PPC:3.1.1	CK1_CK1-Pl	AT2G25760	AT2G25760.2	Protein kinase family protein;(source:Araport11)	protein_coding	PHOTOREGULATORY PROTEIN KINASE 4 (PPK4)	PHOTOREGULATORY PROTEIN KINASE 4 (PPK4)
4. Non-Transmembrane Protein Kinases
PPC:4.1.1	STE_STE-Pl	AT3G13530	AT3G13530.1	MAP3K epsilon protein kinase 1 is functionally redundant with MAP3Ke2. Required for pollen development but not essential. map3ke1;map3ke2 double-mutant pollen grains develop plasma membrane irregularities following pollen mitosis I. Localized primarily in the plasma membrane. Expressed in leaf trichomes, root columella cells and developing ovules.	protein_coding	MITOGEN-ACTIVATED PROTEIN KINASE KINASE KINASE 7 (MAPKKK7)	MAP3K EPSILON PROTEIN KINASE (MAP3KE1);MITOGEN-ACTIVATED PROTEIN KINASE KINASE KINASE 7 (MAPKKK7)
PPC:4.1.1	STE_STE11	AT4G08500	AT4G08500.1	Encodes a member of the A1 subgroup of the MEKK (MAPK/ERK kinase kinase) family. MEKK is another name for Mitogen-Activated Protein Kinase Kinase Kinase (MAPKKK or MAP3K). This subgroup has four members: At4g08500 (MEKK1, also known as ARAKIN, MAP3Kb1, MAPKKK8), At4g08480 (MEKK2, also known as MAP3Kb4, MAPKKK9), At4g08470 (MEKK3, also known as MAP3Kb3, MAPKKK10) and At4g12020 (MEKK4, also known a…	protein_coding	MAPK/ERK KINASE KINASE 1 (MEKK1)	MAPK/ERK KINASE KINASE 1 (MEKK1); (ARAKIN); (MAPKKK8); (ATMEKK1)
PPC:4.1.2	STE_STE20-YSK	AT1G53165	AT1G53165.3	Protein kinase superfamily protein;(source:Araport11)	protein_coding	(ATMAP4K ALPHA1)	(ATMAP4K ALPHA1)
PPC:4.1.2	STE_STE20-Fray	AT4G10730	AT4G10730.1	Protein kinase superfamily protein;(source:Araport11)	protein_coding
PPC:4.1.2	STE_STE20-Fray	AT4G24100	AT4G24100.1	Protein kinase superfamily protein;(source:Araport11)	protein_coding
PPC:4.1.2	STE_STE20-Fray	AT5G14720	AT5G14720.1	Protein kinase superfamily protein;(source:Araport11)	protein_coding
PPC:4.1.4	STE_STE7	AT4G29810	AT4G29810.2	encodes a MAP kinase kinase 2 that regulates MPK6 and MPK4 in response to cold and salt stresses. Co-expression with MEKK1 in protoplasts activated MKK2 activity, suggesting that MEKK1 may be a regulator of MKK2.	protein_coding	MAP KINASE KINASE 2 (MKK2)	MAP KINASE KINASE 2 (ATMKK2);MAP KINASE KINASE 1 (MK1);MAP KINASE KINASE 2 (MKK2)
PPC:4.1.7	Group-Pl-3	AT3G53930	AT3G53930.2	Protein kinase superfamily protein;(source:Araport11)	protein_coding
PPC:4.2.1	CAMK_CDPK	AT2G17290	AT2G17290.1	Encodes calcium dependent protein kinase 6 (CPK6), a member of the Arabidopsis CDPK gene family. CDPKs contain an intrinsic Ca2+-activation domain with four EF hand Ca2+-binding sites. CDPKs protein kinases have been proposed to function in multiple plant signal transduction pathways downstream of [Ca2+]cyt elevations, thus transducing various physiological responses. CPK6 is expressed in both gu…	protein_coding	CALCIUM DEPENDENT PROTEIN KINASE 6 (CPK6)	CALCIUM DEPENDENT PROTEIN KINASE 6 (CPK6);CALCIUM-DEPENDENT PROTEIN KINASE 6 (CPK6);ARABIDOPSIS THALIANA CALMODULIN-DOMAIN PROTEIN KINASE 3 (ATCDPK3);ARABIDOPSIS THALIANA CALCIUM-DEPENDENT PROTEIN KINASE 6 (ATCPK6)
PPC:4.2.1	CAMK_CDPK	AT2G41140	AT2G41140.1	Encodes CDPK-related kinase 1 (CRK1).	protein_coding	CDPK-RELATED KINASE 1 (CRK1)	CDPK-RELATED KINASE 1 (CRK1); (ATCRK1); (ATCBK3)
PPC:4.2.1	CAMK_CDPK	AT3G20410	AT3G20410.1	calmodulin-domain protein kinase CDPK isoform 9 (CPK9)	protein_coding	CALMODULIN-DOMAIN PROTEIN KINASE 9 (CPK9)	CALMODULIN-DOMAIN PROTEIN KINASE 9 (CPK9)
PPC:4.2.1	CAMK_CDPK	AT4G09570	AT4G09570.1	Encodes a member of Calcium Dependent Protein Kinase (CDPK) gene family.Positive regulator of ABA signaling. Phosphorylates ABA responsive transcription factors ABF1 and ABF4.	protein_coding	CALCIUM-DEPENDENT PROTEIN KINASE 4 (CPK4)	(ATCPK4);CALCIUM-DEPENDENT PROTEIN KINASE 4 (CPK4)
PPC:4.2.4	CAMK_CAMKL-CHK1	AT1G01140	AT1G01140.3	Encodes a CBL-interacting protein kinase with similarity to SOS2	protein_coding	CBL-INTERACTING PROTEIN KINASE 9 (CIPK9)	PROTEIN KINASE 6 (PKS6);CBL-INTERACTING PROTEIN KINASE 9 (CIPK9)
PPC:4.2.4	CAMK_OST1L	AT1G10940	AT1G10940.2	Encodes a plant protein kinase similar to the calcium/calmodulin-dependent protein kinase subfamily and the SNF1 kinase subfamily (SnRK2) whose activity is activated by ionic (salt) and non-ionic (mannitol) osmotic stress. Kinase activity of its homolog in tobacco is induced by hyperosmotic condition within 1 minute.	protein_coding	SNF1-RELATED PROTEIN KINASE 2.4 (SNRK2.4)	ARABIDOPSIS SERINE/THREONINE KINASE 1 (ASK1);SUCROSE NONFERMENTING 1-RELATED PROTEIN KINASE 2-4 (SNRK2-4); (SRK2A);SNF1-RELATED PROTEIN KINASE 2.4 (SNRK2.4)
PPC:4.2.4	CAMK_OST1L	AT1G60940	AT1G60940.1	encodes a member of SNF1-related protein kinases (SnRK2) whose activity is activated by ionic (salt) and non-ionic (mannitol) osmotic stress.	protein_coding	SNF1-RELATED PROTEIN KINASE 2.10 (SNRK2.10)	SUCROSE NONFERMENTING 1-RELATED PROTEIN KINASE 2-10 (SNRK2-10);SNF1-RELATED KINASE 2B (SRK2B);SNF1-RELATED PROTEIN KINASE 2.10 (SNRK2.10)
PPC:4.2.4	CAMK_AMPK	AT3G01090	AT3G01090.2	encodes a SNF1-related protein kinase that physically interacts with SCF subunit SKP1/ASK1 and 20S proteosome subunit PAD1. It can also interact with PRL1 DWD-containing protein. Based on in vitro degradation assays and cul4cs and prl1 mutants, there is evidence that AKIN10 is degraded in a proteasome-dependent manner, and that this depends on a CUL4-PRL1 E3 ligase	protein_coding	SNF1 KINASE HOMOLOG 10 (KIN10)	SNF1 KINASE HOMOLOG 10 (AKIN10);SNF1 KINASE HOMOLOG 10 (KIN10); (KIN10)
PPC:4.2.4	CAMK_OST1L	AT3G50500	AT3G50500.2	encodes a member of SNF1-related protein kinases (SnRK2) whose activity is activated by ionic (salt) and non-ionic (mannitol) osmotic stress. Enzyme involved in the ABA signaling during seed germination, dormancy and seedling growth.	protein_coding	SNF1-RELATED PROTEIN KINASE 2.2 (SNRK2.2)	SNF1-RELATED PROTEIN KINASE 2.2 (SNRK2.2)
PPC:4.2.4	CAMK_CAMKL-CHK1	AT4G24400	AT4G24400.1	Encodes a CBL (calcineurin B-like calcium sensor proteins) -interacting serine/threonine protein kinase. Regulates the low-affinity phase of the primary nitrate response. The mRNA is cell-to-cell mobile.	protein_coding	CBL-INTERACTING PROTEIN KINASE 8 (CIPK8)	CBL-INTERACTING PROTEIN KINASE 8 (CIPK8); (ATCIPK8);PROTEIN KINASE 11 (PKS11);SNF1-RELATED PROTEIN KINASE 3.13 (SnRK3.13)
PPC:4.2.4	CAMK_OST1L	AT5G66880	AT5G66880.1	encodes a member of SNF1-related protein kinases (SnRK2) whose activity is activated by ionic (salt) and non-ionic (mannitol) osmotic stress. Enzyme involved in the ABA signaling during seed germination, dormancy and seedling growth. The mRNA is cell-to-cell mobile.	protein_coding	SUCROSE NONFERMENTING 1(SNF1)-RELATED PROTEIN KINASE 2.3 (SNRK2.3)	SUCROSE NONFERMENTING 1 (SNF1)-RELATED PROTEIN KINASE 2-3 (SNRK2-3); (SRK2I);SUCROSE NONFERMENTING 1(SNF1)-RELATED PROTEIN KINASE 2.3 (SNRK2.3)
PPC:4.2.6	AGC_NDR	AT1G03920	AT1G03920.1	Protein kinase family protein;(source:Araport11)	protein_coding
PPC:4.2.6	AGC_RSK-2	AT2G36350	AT2G36350.1	Protein kinase superfamily protein;(source:Araport11)	protein_coding
PPC:4.2.6	AGC_PDK1	AT3G10540	AT3G10540.1	3-phosphoinositide-dependent protein kinase;(source:Araport11)	protein_coding
PPC:4.2.6	AGC_MAST	AT3G17850	AT3G17850.1	Protein kinase superfamily protein;(source:Araport11)	protein_coding
PPC:4.2.6	AGC_NDR	AT3G23310	AT3G23310.1	AGC (cAMP-dependent, cGMP-dependent and protein kinase C) kinase family protein;(source:Araport11)	protein_coding
PPC:4.2.6	AGC_RSK-2	AT3G45780	AT3G45780.1	Blue-light photoreceptor. Contains a light activated serine-threonine kinase domain and LOV1 and LOV2 repeats. Mutants are defective in blue-light response. Mediates blue light-induced growth enhancements. PHOT1 and PHOT2 mediate blue light-dependent activation of the plasma membrane H+-ATPase in guard cell protoplasts. PHOT1 undergoes blue-light-dependent autophosphorylation. At least eight phos…	protein_coding	PHOTOTROPIN 1 (PHOT1)	PHOTOTROPIN 1 (PHOT1);NONPHOTOTROPIC HYPOCOTYL 1 (NPH1);ROOT PHOTOTROPISM 1 (RPT1); (JK224)
PPC:4.2.6	AGC_NDR	AT5G09890	AT5G09890.2	Protein kinase family protein;(source:Araport11)	protein_coding
PPC:4.2.7	CAMK_CAMKL-LKB	AT5G60550	AT5G60550.1	Encodes a geminivirus Rep interacting kinase (GRIK; GRIK1/AT3G45240, GRIK2/AT5G60550). GRIKs are SnRK1 (SNF1-related kinases) activating kinases. Both GRIKs specifically bind to the SnRK1 catalytic subunit and phosphorylate the equivalent threonine residue in its activation loop in vitro.	protein_coding	GEMINIVIRUS REP INTERACTING KINASE 2 (GRIK2)	(ATSNAK1);GEMINIVIRUS REP INTERACTING KINASE 2 (GRIK2)
PPC:4.5.1	CMGC_MAPK	AT1G01560	AT1G01560.2	Member of MAP Kinase family. Flg22-induced activation is blocked by AvrRpt2.	protein_coding	MAP KINASE 11 (MPK11)	MAP KINASE 11 (ATMPK11);MAP KINASE 11 (MPK11)
PPC:4.5.1	CMGC_MAPK	AT2G01450	AT2G01450.1	member of MAP Kinase	protein_coding	MAP KINASE 17 (MPK17)	MAP KINASE 17 (MPK17);MAP KINASE 17 (ATMPK17)
PPC:4.5.1	CMGC_MAPK	AT2G43790	AT2G43790.1	Encodes a MAP kinase induced by pathogens, ethylene biosynthesis, oxidative stress and osmotic stress.Also involved in ovule development. Homozygous mutants in a MPK3 heterozygous background are female sterile due to defects in integument development.MPK6 appears to be associated with the microsomal compartment and may be involved in mediating secretory processes. The mRNA is cell-to-cell mobile.	protein_coding	MAP KINASE 6 (MPK6)	MAP KINASE 6 (ATMPK6);MAP KINASE 6 (MPK6);MAP KINASE 6 (ATMAPK6);MAP KINASE 6 (MAPK6)
PPC:4.5.1	CMGC_MAPK	AT5G19010	AT5G19010.1	member of MAP Kinase	protein_coding	MITOGEN-ACTIVATED PROTEIN KINASE 16 (MPK16)	MITOGEN-ACTIVATED PROTEIN KINASE 16 (MPK16)
PPC:4.5.2	CMGC_CDK-CRK7-CDK9	AT1G53050	AT1G53050.1	Protein kinase superfamily protein;(source:Araport11)	protein_coding
PPC:4.5.2	CMGC_CDK-CRK7-CDK9	AT1G54610	AT1G54610.2	Protein kinase superfamily protein;(source:Araport11)	protein_coding
PPC:4.5.2	CMGC_CDK-CDK7	AT1G66750	AT1G66750.1	Encodes a CDK-activating kinase that interacts with SPT5, a regulator of transcription and histone methylation.	protein_coding	CDK-ACTIVATING KINASE 4 (CAK4)	CYCLIN-DEPENDENT KINASE D1;2 (CDKD1;2);CDK-ACTIVATING KINASE 4 (CAK4AT);CDK-ACTIVATING KINASE 4 (CAK4); (CDKD;2); (AT;CDKD;2)
PPC:4.5.2	CMGC_CDK-PITSLRE	AT1G67580	AT1G67580.1	Protein kinase superfamily protein;(source:Araport11)	protein_coding	CYCLIN-DEPENDENT KINASE G2 (CDKG2)	CYCLIN-DEPENDENT KINASE G2 (CDKG2)
PPC:4.5.2	CMGC_CDK-CRK7-CDK9	AT3G05050	AT3G05050.1	Protein kinase superfamily protein;(source:Araport11)	protein_coding
PPC:4.5.2	CMGC_CDK-Pl	AT3G48750	AT3G48750.1	A-type cyclin-dependent kinase. Together with its specific inhibitor, the Kip-related protein, KRP2 they regulate the mitosis-to-endocycle transition during leaf development. Dominant negative mutations abolish cell division. Loss of function phenotype has reduced fertility with failure to transmit via pollen. Pollen development is arrested at the second mitotic division. Expression is regulated …	protein_coding	CELL DIVISION CONTROL 2 (CDC2)	(CDKA;1); (CDC2AAT); (CDKA1);CELL DIVISION CONTROL 2 (CDC2); (CDC2A); (CDK2)
PPC:4.5.2	CMGC_CDK-CRK7-CDK9	AT5G10270	AT5G10270.1	Encodes CDKC;1, part of a CDKC kinase complex that is targeted by Cauliflower mosaic virus (CaMV) for transcriptional activation of viral genes. Also regulates plant growth and development.	protein_coding	CYCLIN-DEPENDENT KINASE C;1 (CDKC;1)	CYCLIN-DEPENDENT KINASE C;1 (CDKC;1)
PPC:4.5.2	CMGC_CDK-CRK7-CDK9	AT5G44290	AT5G44290.1	Protein kinase superfamily protein;(source:Araport11)	protein_coding
PPC:4.5.4	CMGC_GSK	AT1G06390	AT1G06390.1	encodes a GSK3/shaggy-like protein kinase. Gene expression is induced by NaCl and ABA but not KCl, suggesting that this gene may be involved in response to osmotic stress. This protein can interact with the BZR1 protein involved in brassinosteroid-mediated signaling in a Y2H assay and promotes BZR1 phosphorylation in protoplasts.	protein_coding	GSK3/SHAGGY-LIKE PROTEIN KINASE 1 (GSK1)	BIN2-LIKE 2 (BIL2);SHAGGY-LIKE PROTEIN KINASE 22 (SK22);A. THALIANA SHAGGY-LIKE KINASE GROUP 2 3 (ATSK2-3);SHAGGY-LIKE PROTEIN KINASE 22 (ATSK22); (ATGSK1);GSK3/SHAGGY-LIKE PROTEIN KINASE 1 (GSK1)
PPC:4.5.4	CMGC_GSK	AT1G09840	AT1G09840.1	shaggy-like protein kinase 41;(source:Araport11)	protein_coding	SHAGGY-LIKE PROTEIN KINASE 41 (SK41)	SHAGGY-LIKE PROTEIN KINASE 41 (ATSK41); (AtHIR1);HYPERSENSITIVE INDUCED REACTION 1 (HIR1);SHAGGY-LIKE PROTEIN KINASE 41 (SK41)
PPC:4.5.4	CMGC_GSK	AT2G30980	AT2G30980.1	Encodes a GSK3-like protein kinase. This protein can interact with the BZR1 protein involved in brassinosteroid-mediated signaling in a Y2H assay and promotes BZR1 phosphorylation in protoplasts.	protein_coding	SHAGGY-RELATED PROTEIN KINASE DZETA (SKdZeta)	SHAGGY-RELATED PROTEIN KINASE DZETA (ASKdZeta);SHAGGY-LIKE PROTEIN KINASE 23 (ATSK23);SHAGGY-RELATED PROTEIN KINASE DZETA (SKdZeta);A. THALIANA SHAGGY-LIKE KINASE GROUP 2 2 (ATSK2-2);BIN2-LIKE 1 (BIL1)
PPC:4.5.4	CMGC_GSK	AT4G00720	AT4G00720.1	Encodes ASKtheta, a group III Arabidopsis GSK3/shaggy-like kinase. Functions in the brassinosteroid signalling pathway.	protein_coding	SHAGGY-LIKE PROTEIN KINASE 32 (SK32)	SHAGGY-LIKE PROTEIN KINASE 32 (ATSK32);SHAGGY-LIKE PROTEIN KINASE 32 (SK32);SHAGGY-LIKE PROTEIN KINASE THETA (ASKTHETA)
PPC:4.5.5	CMGC_DYRK-PRP4	AT3G25840	AT3G25840.1	Protein kinase superfamily protein;(source:Araport11)	protein_coding
PPC:4.5.8	CMGC_DYRK-PRP4	AT1G73450	AT1G73450.1	Protein kinase superfamily protein;(source:Araport11)	protein_coding
PPC:4.5.8	CMGC_DYRK-PRP4	AT1G73460	AT1G73460.1	Protein kinase superfamily protein;(source:Araport11)	protein_coding
PPC:4.5.8	CMGC_DYRK-YAK	AT5G35980	AT5G35980.1	Encodes a dual specificity protein kinase which phosphorylates substract proteins on Ser/Thr and Tyr residues. Some substrates include annexin family proteins.	protein_coding	YEAST YAK1-RELATED GENE 1 (YAK1)	YEAST YAK1-RELATED GENE 1 (YAK1)
5. Other and Unclassified Protein Kinase
PPC:5.1.1	NAK	AT2G32850	AT2G32850.2	Protein kinase superfamily protein;(source:Araport11)	protein_coding
Unclassified	not referenced in iTAK database	AT3G04580	AT3G04580.1	Ethylene receptor, subfamily 2. Has serine kinase activity.	protein_coding	ETHYLENE INSENSITIVE 4 (EIN4)	ETHYLENE INSENSITIVE 4 (EIN4)
Unclassified	RLK-Pelle_RLCK-II	AT3G08760	AT3G08760.1	Encodes an osmotic stress-inducible kinase that functions as a negative regulator of osmotic stress signaling in plants.	protein_coding	(ATSIK)	(ATSIK)
Unclassified	CMGC_CDK-CCRK	AT4G28980	AT4G28980.2	Encodes a CDK-activating kinase that regulates root initial cell differentiation. Phosphorylates CDKD2 and CDKD3, but not CDKD1. Controls CDK activities and basal transcription.	protein_coding	CDK-ACTIVATING KINASE 1AT (CAK1AT)	CDK-ACTIVATING KINASE 1AT (CAK1AT);CYCLIN-DEPENDENT KINASE F;1 (CDKF;1)
Unclassified	RLK-Pelle_LRR-III	AT5G10020	AT5G10020.1	Leucine-rich receptor-like protein kinase family protein;(source:Araport11)	protein_coding	SUCROSE-INDUCED RECEPTOR KINASE 1 (SIRK1)	SUCROSE-INDUCED RECEPTOR KINASE 1 (SIRK1)
not referenced in PlantsP database	RLK-Pelle_RLCK-IV	AT2G11520	AT2G11520.1	high overall homology to CRCK1	protein_coding	CALMODULIN-BINDING RECEPTOR-LIKE CYTOPLASMIC KINASE 3 (CRCK3)	CALMODULIN-BINDING RECEPTOR-LIKE CYTOPLASMIC KINASE 3 (CRCK3)
not referenced in PlantsP database	TKL-Pl-4	AT2G17700	AT2G17700.1	ACT-like protein tyrosine kinase family protein;(source:Araport11)	protein_coding	SERINE/THREONINE/TYROSINE KINASE 8 (STY8)	SERINE/THREONINE/TYROSINE KINASE 8 (STY8)
not referenced in PlantsP database	AGC_PKA-PKG	AT2G20050	AT2G20050.1	protein phosphatase 2C and cyclic nucleotide-binding/kinase domain-containing protein;(source:Araport11)	protein_coding
not referenced in PlantsP database	SCY1_SCYL1	AT2G40730	AT2G40730.1	kinase family with ARM repeat domain-containing protein;(source:Araport11)	protein_coding	CYTOPLASMIC TRNA EXPORT PROTEIN (CTEXP)	CYTOPLASMIC TRNA EXPORT PROTEIN (CTEXP)
not referenced in PlantsP database	not referenced in iTAK database	AT2G40980	AT2G40980.1	Protein kinase superfamily protein;(source:Araport11)	protein_coding
not referenced in PlantsP database	not referenced in iTAK database	AT3G01310	AT3G01310.1	Encodes a functional VIP1/PPIP5K-type ATP-grasp kinase that is involved in both InsP6 to InsP7 conversion and InsP7 to InsP8 conversion, producing the InsP8 cofactor of the ASK1-COI1-JAZ-jasmonate co-receptor complex. It is the major isoform in plants, is required for jasmonate-dependent defenses, and plays an important role in plant defenses against necrotrophic fungi and insect herbivores.	protein_coding	ARABIDOPSIS HOMOLOG OF YEAST VIP1 1 (ATVIP1)	ARABIDOPSIS HOMOLOG OF YEAST VIP1 1 (ATVIP1);VIP1 HOMOLOG 1 (VIP1);VIP HOMOLOG2 (VIH2)
not referenced in PlantsP database	not referenced in iTAK database	AT3G01560	AT3G01560.1	proline-rich receptor-like kinase, putative (DUF1421);(source:Araport11)	protein_coding
not referenced in PlantsP database	not referenced in iTAK database	AT3G18740	AT3G18740.1	The gene encodes a putative leucine-rich repeat (LRR)Receptor-like kinase (RLK).	protein_coding	RECEPTOR-LIKE KINASE 902 (RLK902)	RECEPTOR-LIKE KINASE 902 (RLK902)
not referenced in PlantsP database	RLK-Pelle_CrRLK1L-1	AT3G46290	AT3G46290.1	Encodes HERCULES1 (HERK1), a receptor kinase regulated by Brassinosteroids and required for cell elongation during vegetative growth.	protein_coding	HERCULES RECEPTOR KINASE 1 (HERK1)	HERCULES RECEPTOR KINASE 1 (HERK1)
not referenced in PlantsP database	not referenced in iTAK database	AT4G17640	AT4G17640.1	Encodes casein kinase II beta (regulatory) subunit.	protein_coding	CASEIN KINASE II BETA CHAIN 2 (CKB2)	CASEIN KINASE II BETA CHAIN 2 (CKB2)
not referenced in PlantsP database	CAMK_CAMKL-CHK1	AT5G21326	AT5G21326.1	Ca2+regulated serine-threonine protein kinase family protein;(source:Araport11)	protein_coding	CALCINEURIN B-LIKE PROTEIN (CBL)-INTERACTING PROTEIN KINASE 26 (CIPK26)	CALCINEURIN B-LIKE PROTEIN (CBL)-INTERACTING PROTEIN KINASE 26 (CIPK26)
not referenced in PlantsP database	WNK_NRBP	AT5G58350	AT5G58350.1	Encodes a member of the WNK family (9 members in all) of protein kinases, the structural design of which is clearly distinct from those of other known protein kinases, such as receptor-like kinases and mitogen-activated protein kinases. Its transcription is under the control of circadian rhythms.	protein_coding	WITH NO LYSINE (K) KINASE 4 (WNK4)	WITH NO LYSINE (K) KINASE 4 (WNK4); (ZIK2)

## Sheet: seed protein phosphatases
Supplemental Table 6 : Protein phosphatases identified in dry and imbibed seeds
PlantsP classification	Locus Identifier	Gene Model Name	Gene Model Description	Gene Model Type	Primary Gene Symbol	All Gene Symbols
6.1. PPP Serine/Threonine phosphatases
PPC:6.1	AT1G10430	AT1G10430.1	Encodes one of the isoforms of the catalytic subunit of protein phosphatase 2A: AT1G59830/PP2A-1, AT1G10430/PP2A-2, At2g42500/PP2A-3, At3g58500/PP2A-4 [Plant Molecular Biology (1993) 21:475-485 and (1994) 26:523-528; Note that in more recent publications, there is mixed use of gene names for PP2A-3 and PP2A-4 - some refer to At2g42500 as PP2A-3 and some as PP2A-4]. It regulates the activation of …	protein_coding	PROTEIN PHOSPHATASE 2A-2 (PP2A-2)	PROTEIN PHOSPHATASE 2A-2 (PP2A-2)
PPC:6.1	AT2G42500	AT2G42500.1	Encodes one of the isoforms of the catalytic subunit of protein phosphatase 2A: AT1G59830/PP2A-1, AT1G10430/PP2A-2, At2g42500/PP2A-3, At3g58500/PP2A-4 [Plant Molecular Biology (1993) 21:475-485 and (1994) 26:523-528; Note that in more recent publications, there is mixed use of gene names for PP2A-3 and PP2A-4 - some refer to At2g42500 as PP2A-3 and some as PP2A-4]. ACR4 phosphorylates the PROTEIN…	protein_coding	PROTEIN PHOSPHATASE 2A-3 (PP2A-3)	PROTEIN PHOSPHATASE 2A-4 (PP2A-4);PROTEIN PHOSPHATASE 2A-3 (PP2A-3)
6.2. Dual Specific Phosphatases (DSPs)
PPC:6.2	AT3G55270	AT3G55270.1	Encodes MAP kinase phosphatase 1 (MKP1). Loss of MKP1 results in hypersensitivity to acute UV-B stress, but without impairing UV-B acclimation.	protein_coding	MITOGEN-ACTIVATED PROTEIN KINASE PHOSPHATASE 1 (MKP1)	MITOGEN-ACTIVATED PROTEIN KINASE PHOSPHATASE 1 (MKP1);ARABIDOPSIS MITOGEN-ACTIVATED PROTEIN KINASE PHOSPHATASE 1 (ATMKP1)
PPC:6.2	AT5G23720	AT5G23720.1	Encodes a protein tyrosine phosphatase Propyzamide-Hypersensitive 1 (PHS1). One of the mutant alleles, phs1-1, is hypersensitive to the microtubule-destabilizing drug propyzamide, suggesting that PHS1 may be involved in phosphorylation cascades that control the dynamics of cortical microtubules in plant cells. A second allele, phs1-3, is hypersensitive to abscisic acid, indicating a possible invo…	protein_coding	PROPYZAMIDE-HYPERSENSITIVE 1 (PHS1)	PROPYZAMIDE-HYPERSENSITIVE 1 (PHS1)
6.3. PP2C (Protein Phosphatase 2C) Phosphatases
PPC:6.3	AT1G22280	AT1G22280.3	Encodes a phytochrome-associated protein, PAPP2C (phytochrome-associated protein phosphatase type 2C). PAPP2C interacts in the nucleus with phyA (phytochrome A) and phyB. Functions as a regulator of phytochrome-interacting factor PIF3 by dephosphorylating phytochromes in the nucleus.	protein_coding	PHYTOCHROME-ASSOCIATED PROTEIN PHOSPHATASE TYPE 2C (PAPP2C)	PHYTOCHROME-ASSOCIATED PROTEIN PHOSPHATASE TYPE 2C (PAPP2C)
PPC:6.3	AT2G20050	AT2G20050.1	protein phosphatase 2C and cyclic nucleotide-binding/kinase domain-containing protein;(source:Araport11)	protein_coding
PPC:6.3	AT2G25070	AT2G25070.1	Protein phosphatase 2C family protein;(source:Araport11)	protein_coding
PPC:6.3	AT2G25620	AT2G25620.1	Encodes DBP1, a member of the DBP factors (DNA-binding protein phosphatases) featuring sequence-specific DNA-binding and protein phosphatase activity. DBP1 is involved in plant-potyvirus interactions. Loss-of-function of DBP1 renders resistance to potyviruses.	protein_coding	DNA-BINDING PROTEIN PHOSPHATASE 1 (DBP1)	DNA-BINDING PROTEIN PHOSPHATASE 1 (DBP1);DNA-BINDING PROTEIN PHOSPHATASE 1 (AtDBP1)
PPC:6.3	AT2G33700	AT2G33700.1	Encodes a putative protein phosphatase 2C that positively regulates salt tolerance in abscisic acid-dependent manner.	protein_coding	PROTEIN PHOSPHATASE 2C G GROUP 1 (PP2CG1)	PROTEIN PHOSPHATASE 2C G GROUP 1 (PP2CG1)
PPC:6.3	AT2G34740	AT2G34740.1	protein phosphatase 2C family protein;(source:Araport11)	protein_coding
PPC:6.3	AT3G15260	AT3G15260.1	Protein phosphatase 2C family protein;(source:Araport11)	protein_coding
PPC:6.3	AT4G28400	AT4G28400.1	Protein phosphatase 2C family protein;(source:Araport11)	protein_coding
PPC:6.3	AT5G51760	AT5G51760.1	Encodes AHG1 (ABA-hypersensitive germination 1), a putative protein phosphatase 2C (PP2C). Expressed in seeds. AHG1 functions in seed development and germination.	protein_coding	ABA-HYPERSENSITIVE GERMINATION 1 (AHG1)	ABA-HYPERSENSITIVE GERMINATION 1 (AHG1)
Others
Unclassified	AT3G19420	AT3G19420.1	Encodes a phosphatase with low in vitro tyrosine phosphatase activity that is capable of dephosphorylating in vitro the 3'phosphate group of PI3P, PI(3,4)P2, and PI(3,5)P2 and may be an effector of lipid signaling. The mRNA is cell-to-cell mobile.	protein_coding	PTEN 2 (PEN2)	PHOSPHATASE AND TENSIN HOMOLOG DELETED ON CHROMOSOME TEN 2A (PTEN2A);PTEN 2 (PEN2);PTEN 2 (ATPEN2)
Unclassified	AT4G15410	AT4G15410.1	serine/threonine protein phosphatase 2A 55 kDa regulatory subunit B prime gamma;(source:Araport11)	protein_coding	SERINE/THREONINE PROTEIN PHOSPHATASE 2A 55 KDA REGULATORY SUBUNIT B PRIME GAMMA (PUX5)	SERINE/THREONINE PROTEIN PHOSPHATASE 2A 55 KDA REGULATORY SUBUNIT B PRIME GAMMA (PUX5)
not referenced in PlantsP database	AT1G13320	AT1G13320.1	one of three genes encoding the 65 kDa regulatory subunit of protein phosphatase 2A (PP2A)	protein_coding	PROTEIN PHOSPHATASE 2A SUBUNIT A3 (PP2AA3)	PROTEIN PHOSPHATASE 2A SUBUNIT A3 (PP2AA3)
not referenced in PlantsP database	AT1G17720	AT1G17720.1	type 2A protein serine/threonine phosphatase 55 kDa B	protein_coding	(ATB BETA)	(ATB BETA)
not referenced in PlantsP database	AT1G25490	AT1G25490.1	One of three genes encoding phosphoprotein phosphatase 2A regulatory subunit A; Recessive ethylene-response mutant EER1 displays increased ethylene sensitivity in the hypocotyl and stem	protein_coding	ROOTS CURL IN NPA (RCN1)	ROOTS CURL IN NPA (RCN1);ENHANCED ETHYLENE RESPONSE 1 (EER1); (ATB BETA BETA); (REGA)
not referenced in PlantsP database	AT1G51690	AT1G51690.3	55 kDa B regulatory subunit of phosphatase 2A mRNA,	protein_coding	PROTEIN PHOSPHATASE 2A 55 KDA REGULATORY SUBUNIT B ALPHA ISOFORM (B ALPHA)	PROTEIN PHOSPHATASE 2A 55 KDA REGULATORY SUBUNIT B ALPHA ISOFORM (B ALPHA)
not referenced in PlantsP database	AT3G25800	AT3G25800.1	one of three genes encoding the protein phosphatase 2A regulatory subunit	protein_coding	PROTEIN PHOSPHATASE 2A SUBUNIT A2 (PP2AA2)	(PR 65); (PDF1);PROTEIN PHOSPHATASE 2A SUBUNIT A2 (PP2AA2)
not referenced in PlantsP database	AT3G50110	AT3G50110.1	Encodes a phosphatase with low in vitro tyrosine phosphatase activity that is NOT capable of dephosphorylating in vitro the 3'phosphate group of PI3P, PI(3,4)P2.	protein_coding	PTEN 3 (PEN3)	ARABIDOPSIS THALIANA PHOSPHATASE AND TENSIN HOMOLOG DELETED ON CHROMOSOME TEN 3 (ATPEN3);PTEN 3 (PEN3);PHOSPHATASE AND TENSIN HOMOLOG DELETED ON CHROMOSOME TEN 2B (PTEN2B)
