# Supplementary material for: Dynamics of Protein Phosphorylation during Arabidopsis Seed Germination
Source: Int J Mol Sci. 2022 Jun 24;23(13):7059. doi: 10.3390/ijms23137059 (PMC9266807; doi:10.3390/ijms23137059)
Supplement: Supplementary file 1 [file ijms-23-07059-s001.zip › Table_S7.xls]

## Sheet: ClueGO_results_dry_seeds
Supplementary Table 7: Overrepresented GO terms related to dry seed phosphoproteins
GOGroups	GOID	GOTerm	Ontology Source	Term PValue	Term PValue Corrected with Bonferroni	Group PValue	Group PValue Corrected with Bonferroni	GOLevels	% Associated Genes	Nr. Genes	Associated Genes Found
Group00	GO:0010256	endomembrane system organization	GO_BiologicalProcess-Custom-GOA_27.09.2017_00h00	1.83226e-05	0.00908802	1.83226e-05	0.000219872	[3]	26.8293	11	[BTI1, BTI3, FAB1A, GC1, GC2, GRV2, MUR3, PUX4, PUX5, SUN1, VPS2.1]
Group01	GO:0006996	organelle organization	GO_BiologicalProcess-Custom-GOA_27.09.2017_00h00	1.40009e-09	6.94443e-07	1.40009e-09	1.6801e-08	[3]	10.8108	100	[ACT3, ADL6, AGO4, AHA10, ALA3, ARC5, ARP8, ASY2, AT1G15940, AT1G79090, AT5G04920, AT5G47490, AT5G57210, ATG6, BRM, BTI1, BTI3, CAP1, CID3, CID4, CLASP, CSP3, DL1E, DL3, DMS3, DYL1, EBS, FAB1A, FLN2, FVE, G18B, GC1, GC2, GC6, GEM, GNL1, GOS11, GOS12, GRL, GRP2, GRV2, HAC1, HAG1, HDA3, HMGB2, HON4, HON5, IWS1, JMJ14, KAC2, KAS I, LON1, MAP65-1, MAP70-2, MEMB11, MIRO1, ML4, MOR1, MOS1, NAP1;1, NAP1…
Group02	GO:0048366	leaf development	GO_BiologicalProcess-Custom-GOA_27.09.2017_00h00	1.7462e-05	0.00866115	1.7462e-05	0.000209544	[5, 6, 7]	12.8302	34	[AGO1, AN3, ATML1, AVP1, BLI, CRU3, CUL4, DCAF1, DOT2, EDR2, EIN2, GRF5, GRF9, KIN10, LTI65, LTI78, LUH, MPK6, MYA1, MYA2, PDF2, PPC1, PPC2, RBR1, RCA, RPN10, RSH3, SFC, SWEETIE, TOP1ALPHA, TOP1BETA, TRO, UBA2A, VCS]
Group03	GO:0051640	organelle localization	GO_BiologicalProcess-Custom-GOA_27.09.2017_00h00	4.11188e-06	0.00203949	4.11188e-06	4.93426e-05	[3]	20.9877	17	[AT5G47490, EXO84B, GC6, GOS11, GOS12, KAC2, KEU, MYA1, MYA2, PHOT1, SEC10, SEC5A, SEC8, STL2P, SUN1, SYP132, SYP71]
Group04	GO:0090421	embryonic meristem initiation	GO_BiologicalProcess-Custom-GOA_27.09.2017_00h00	6.03317e-06	0.00299245	6.03317e-06	7.23981e-05	[3, 5, 6, 7]	50	7	[OBE1, OBE2, TPL, TPR1, TPR3, VCS, WSIP2]
Group05	GO:0009266	response to temperature stimulus	GO_BiologicalProcess-Custom-GOA_27.09.2017_00h00	8.43559e-06	0.00418405	8.43559e-06	0.000101227	[3]	11.8644	43	[BAG6, BRM, CCR1, CCR2, CSP3, ECP63, EIN2, ERD14, ERD7, FDH, FTSH11, GRP2, GSTF2, HOS1, HSBP, KCS10, LEA, LOS1, LTI30, LTI65, LTI78, MEKK1, MKK2, MPK6, NRP1, PGM, PHS1, PHYB, RAB18, RAD23D, RBOHD, RBP47B, RCA, RPN10, SAC9, SGT1B, SWP, TFL2, Tudor1, Tudor2, XERO1, XRN4]
Group05	GO:0009631	cold acclimation	GO_BiologicalProcess-Custom-GOA_27.09.2017_00h00	1.37666e-07	6.82821e-05	8.43559e-06	0.000101227	[4, 5]	31.5789	13	[CSP3, ECP63, ERD14, GRP2, LEA, LOS1, LTI30, MEKK1, MKK2, RAB18, SWP, XERO1]
Group06	GO:0033993	response to lipid	GO_BiologicalProcess-Custom-GOA_27.09.2017_00h00	2.42046e-06	0.00120055	6.2535e-07	7.5042e-06	[4]	10.8303	61	[ABF2, AFP1, AFP2, AGD9, AHG1, AREB3, AT1G10940, AT5G57330, AT5G60980, BSL1, BSL2, COPT5, CPK4, CPK6, CPK9, CRA1, CRU3, CUL4, DL3, DOG1, ECP63, EDR1, EIF4G, EIN2, EM1, ERD14, ERD7, FER, GBF3, GEA6, GOS12, GRP2, HA1, HERK1, HVA22B, IWS1, KIN10, LEA, LTI30, LTI65, LTI78, MPK11, MPK6, MRP5, NRP1, PHS1, RAB18, RGLG2, RPN10, SKIP, SNAP33, SNL3, SYP132, TIC, TTL, UBA2A, VIK, VLN4, XERO1, YAK1]
Group06	GO:0097305	response to alcohol	GO_BiologicalProcess-Custom-GOA_27.09.2017_00h00	4.47798e-09	2.22108e-06	6.2535e-07	7.5042e-06	[4]	13.2075	57	[ABF2, AFP1, AFP2, AGD9, AHG1, AREB3, AT1G10940, AT5G57330, AT5G60980, COPT5, CPK4, CPK6, CPK9, CRA1, CRU3, CUL4, DL3, DOG1, ECP63, EDR1, EIF4G, EIN2, EM1, ERD14, ERD7, FER, GBF3, GEA6, GOS12, GRP2, HA1, HVA22B, KIN10, LEA, LTI30, LTI65, LTI78, LUH, MPK11, MPK6, MRP5, NRP1, PHS1, RAB18, RGLG2, RPN10, SEU, SKIP, SNAP33, SNL3, SYP132, TIC, UBA2A, VLN4, XERO1, YAK1]
Group06	GO:0009737	response to abscisic acid	GO_BiologicalProcess-Custom-GOA_27.09.2017_00h00	1.58093e-08	7.84142e-06	6.2535e-07	7.5042e-06	[4, 5]	12.9187	55	[ABF2, AFP1, AFP2, AGD9, AHG1, AREB3, AT1G10940, AT5G57330, AT5G60980, COPT5, CPK4, CPK6, CPK9, CRA1, CRU3, CUL4, DL3, DOG1, ECP63, EDR1, EIF4G, EIN2, EM1, ERD14, ERD7, FER, GBF3, GEA6, GOS12, GRP2, HA1, HVA22B, KIN10, LEA, LTI30, LTI65, LTI78, MPK11, MPK6, MRP5, NRP1, PHS1, RAB18, RGLG2, RPN10, SKIP, SNAP33, SNL3, SYP132, TIC, UBA2A, VLN4, XERO1, YAK1]
Group07	GO:0006892	post-Golgi vesicle-mediated transport	GO_BiologicalProcess-Custom-GOA_27.09.2017_00h00	6.27196e-06	0.00311089	1.26302e-13	1.51562e-12	[6]	42.1053	8	[ADL6, MEMB11, SEC3A, SEC5A, SEC8, SNX1, VPS54, VSR1]
Group08	GO:0032268	regulation of cellular protein metabolic process	GO_BiologicalProcess-Custom-GOA_27.09.2017_00h00	7.19122e-08	3.56684e-05	3.10017e-09	3.72021e-08	[4, 5, 6]	14.9425	39	[AGO1, AGO4, ARI5, AT5G18230, AT5G64130, ATMAP4K ALPHA1, BRM, CBP20, CKB2, DDL, EBS, EDR1, EIF3B-2, EIF4G, ELF5A-3, ILA, ILP1, IWS1, KRP4, MEKK1, MKK2, MKP1, NCBP, NUA, PAB4, PAB8, PUM1, PUM2, PUM3, PUM4, PUM5, PUM6, RAPTOR1, RPT3, SE, TWN2, VIP2, Y14, ZFN1]
Group08	GO:0006412	translation	GO_BiologicalProcess-Custom-GOA_27.09.2017_00h00	9.22846e-06	0.00457732	3.10017e-09	3.72021e-08	[5, 6, 7]	13.0597	35	[AGO1, AGO4, AT5G18230, AT5G57290, BBC1, BRM, CBP20, DDL, EIF3B-2, EIF3C, EIF4A1, EIF4B1, EIF4B2, EIF4G, ELF5A-3, ILA, ILP1, IWS1, LOS1, NCBP, PAB4, PAB8, PUM1, PUM2, PUM3, PUM4, PUM5, PUM6, RPL24A, RPS6, SE, TWN2, VIP2, Y14, ZFN1]
Group08	GO:0006417	regulation of translation	GO_BiologicalProcess-Custom-GOA_27.09.2017_00h00	5.24607e-08	2.60205e-05	3.10017e-09	3.72021e-08	[5, 6, 7, 8]	20.1613	25	[AGO1, AGO4, AT5G18230, BRM, CBP20, DDL, EIF3B-2, EIF4G, ELF5A-3, ILA, ILP1, NCBP, PAB4, PAB8, PUM1, PUM2, PUM3, PUM4, PUM5, PUM6, SE, TWN2, VIP2, Y14, ZFN1]
Group9	GO:0006810	transport	GO_BiologicalProcess-Custom-GOA_27.09.2017_00h00	2.69693e-07	0.000133768	1.77644e-07	2.13172e-06	[3]	9.44351	112	[AAP1, AAP5, ACA8, ACBP4, ACBP5, ADL6, AGD7, AHA10, ALA2, ALA3, ALY3, ALY4, AT1G34220, AT3G09560, AT5G04920, AT5G16300, AT5G47490, AT5G57210, AT5G60460, AT5G60980, ATG6, AVP1, BIG, BS14A, CASP, CCC1, CDC48, CLC-C, COPT5, CPK6, DL1E, DL3, ECA1, EIN2, EMB2754, EXO70A1, EXO70D3, EXO84B, FAB1A, FAB1C, FAB1D, G18B, GC1, GC2, GC6, GNL1, GOS11, GOS12, GRV2, HA1, HA11, HA3, IAR1, IMPA-1, IWS1, KEA1, KEU,…
Group9	GO:0008104	protein localization	GO_BiologicalProcess-Custom-GOA_27.09.2017_00h00	4.37092e-06	0.00216798	1.77644e-07	2.13172e-06	[3]	12.1622	45	[AT1G34220, AT3G09560, AT5G04920, AT5G57210, AT5G60460, ATG6, BS14A, CDC48, EMB2754, EXO70A1, EXO84B, G18B, GC6, GNL1, GOS11, GOS12, GRV2, IMPA-1, IWS1, KEU, MEMB11, NUA, PEX14, PEX22, PEX3, PEX5, PVA12, RAB18, SC3, SEC3A, SEC8, SMG7, SNAP33, SNX1, SRC2, STL2P, SUN1, SYP132, SYP71, TOC159, VAMP714, VAMP721, VPS2.1, VPS54, VSR1]
Group9	GO:0016192	vesicle-mediated transport	GO_BiologicalProcess-Custom-GOA_27.09.2017_00h00	4.73246e-13	2.3473e-10	1.77644e-07	2.13172e-06	[4]	20.3791	43	[ADL6, AGD7, ALA3, AT5G04920, AT5G16300, AT5G47490, AT5G57210, ATG6, BS14A, CASP, DL1E, DL3, EMB2754, EXO70A1, EXO70D3, EXO84B, FAB1A, FAB1C, FAB1D, GC1, GC2, GC6, GNL1, GOS11, GOS12, GRV2, KEU, MEMB11, SEC10, SEC3A, SEC5A, SEC8, SFC, SNAP33, SNX1, STL2P, SYP132, SYP71, VAMP714, VAMP721, VPS2.1, VPS54, VSR1]
Group9	GO:0051649	establishment of localization in cell	GO_BiologicalProcess-Custom-GOA_27.09.2017_00h00	2.02884e-07	0.00010063	1.77644e-07	2.13172e-06	[3]	14.0411	41	[ADL6, AT3G09560, AT5G04920, AT5G47490, AT5G57210, AT5G60460, ATG6, COPT5, EMB2754, FAB1A, FAB1C, FAB1D, GC6, GOS11, GOS12, GRV2, IMPA-1, IWS1, KAC2, MEMB11, NIG, NUA, PEX14, PEX5, PHOT1, PVA12, RANGAP2, SEC8, SMG7, SNX1, SRC2, STL2P, SUN1, SYP132, SYP71, TOC159, VIP1, VLN4, VPS2.1, VPS54, VSR1]
Group9	GO:0015031	protein transport	GO_BiologicalProcess-Custom-GOA_27.09.2017_00h00	8.24501e-06	0.00408952	1.77644e-07	2.13172e-06	[4, 5, 6, 7]	12.2754	41	[AT1G34220, AT3G09560, AT5G04920, AT5G57210, AT5G60460, ATG6, BS14A, CDC48, EMB2754, G18B, GC6, GNL1, GOS11, GOS12, GRV2, IMPA-1, IWS1, KEU, MEMB11, NUA, PEX14, PEX22, PEX3, PEX5, PVA12, RAB18, SC3, SEC8, SMG7, SNAP33, SNX1, SRC2, STL2P, SYP132, SYP71, TOC159, VAMP714, VAMP721, VPS2.1, VPS54, VSR1]
Group9	GO:0046907	intracellular transport	GO_BiologicalProcess-Custom-GOA_27.09.2017_00h00	1.57792e-06	0.000782647	1.77644e-07	2.13172e-06	[3, 4]	13.7184	38	[ADL6, AT3G09560, AT5G04920, AT5G47490, AT5G57210, AT5G60460, ATG6, COPT5, EMB2754, FAB1A, FAB1C, FAB1D, GC6, GOS11, GOS12, GRV2, IMPA-1, IWS1, MEMB11, NIG, NUA, PEX14, PEX5, PVA12, RANGAP2, SEC8, SMG7, SNX1, SRC2, STL2P, SYP132, SYP71, TOC159, VIP1, VLN4, VPS2.1, VPS54, VSR1]
Group9	GO:0048193	Golgi vesicle transport	GO_BiologicalProcess-Custom-GOA_27.09.2017_00h00	2.85294e-10	1.41506e-07	1.77644e-07	2.13172e-06	[5]	33.3333	19	[ADL6, ALA3, AT5G16300, AT5G47490, CASP, GC1, GC2, GC6, GNL1, GOS11, GOS12, MEMB11, SEC3A, SEC5A, SEC8, SNX1, STL2P, VPS54, VSR1]
Group9	GO:0016050	vesicle organization	GO_BiologicalProcess-Custom-GOA_27.09.2017_00h00	3.58739e-06	0.00177935	1.77644e-07	2.13172e-06	[4]	22.2222	16	[ALA3, AT5G47490, AT5G57210, GC6, GOS11, GOS12, GRV2, MEMB11, PTAC4, SNX1, STL2P, SYP132, SYP71, VAMP714, VAMP721, VPS2.1]
Group10	GO:0048519	negative regulation of biological process	GO_BiologicalProcess-Custom-GOA_27.09.2017_00h00	6.75094e-06	0.00334846	8.98942e-11	1.07873e-09	[1, 2, 3]	10.509	64	[AGF2, AGO1, AGO4, AT1G79090, AT5G18230, AT5G64130, BRM, CBP20, CCR2, CDC48, CLASP, CP12-1, CPSF100, CUL4, DDL, DMS3, DYL1, EBS, EDR1, EDR2, EIN2, ELF9, ESP4, FER, HOS1, HSBP, HUA2, ILP1, JMJ14, KRP4, LBA1, LOX5, LUH, MKP1, NAC050, NFXL1, NTL9, NUA, PHOT1, PHYB, PUM5, RBOHD, RGLG2, RIN4, SE, SGR2, SGT1B, SMG7, SNL3, TFL2, TPL, Tudor1, Tudor2, UBA2A, UPF3, VAD1, VCR, VCS, VIP1, VIP2, VLN4, XRN4, Y…
Group10	GO:0009892	negative regulation of metabolic process	GO_BiologicalProcess-Custom-GOA_27.09.2017_00h00	1.78163e-06	0.000883687	8.98942e-11	1.07873e-09	[2, 3, 4]	12.5	45	[AGO1, AGO4, AT1G79090, AT5G18230, AT5G64130, BRM, CBP20, CP12-1, CPSF100, DDL, DMS3, DYL1, EBS, ELF9, ESP4, HOS1, HSBP, ILP1, JMJ14, KRP4, LBA1, LUH, MKP1, NAC050, NFXL1, NTL9, NUA, PHYB, PUM5, SE, SGR2, SMG7, SNL3, TFL2, TPL, Tudor1, Tudor2, UBA2A, UPF3, VCR, VCS, VIP2, XRN4, Y14, ZFN1]
Group10	GO:0010605	negative regulation of macromolecule metabolic process	GO_BiologicalProcess-Custom-GOA_27.09.2017_00h00	5.06482e-07	0.000251215	8.98942e-11	1.07873e-09	[3, 4, 5]	13.2716	43	[AGO1, AGO4, AT1G79090, AT5G18230, AT5G64130, BRM, CBP20, CPSF100, DDL, DMS3, DYL1, EBS, ELF9, ESP4, HOS1, HSBP, ILP1, JMJ14, KRP4, LBA1, LUH, MKP1, NAC050, NFXL1, NTL9, NUA, PHYB, PUM5, SE, SMG7, SNL3, TFL2, TPL, Tudor1, Tudor2, UBA2A, UPF3, VCR, VCS, VIP2, XRN4, Y14, ZFN1]
Group10	GO:0006396	RNA processing	GO_BiologicalProcess-Custom-GOA_27.09.2017_00h00	1.80799e-07	8.96763e-05	8.98942e-11	1.07873e-09	[5, 6, 7]	14.3369	40	[AGO4, AT5G40490, AT5G64270, BRM, BTR1L, CBP20, CDC5, CPSF100, DDL, DMS3, DOT2, DRT111, ELF9, EMB2765, ESP4, FIP1[V], HMGB2, HUA2, ILP1, IWS1, LIS, PRP39, PRP40B, RBP47B, RPS6, SC35, SCL30, SCL30A, SE, SKIP, SR33, SR45, TADA, Tudor1, Tudor2, VCR, VCS, WSIP2, XRN4, Y14]
Group10	GO:0016071	mRNA metabolic process	GO_BiologicalProcess-Custom-GOA_27.09.2017_00h00	1.06171e-11	5.26609e-09	8.98942e-11	1.07873e-09	[5, 6, 7]	20.4301	38	[AT1G79090, AT5G18230, AT5G40490, AT5G64270, CBP20, CDC5, CPSF100, DOT2, DRT111, ELF9, EMB2765, FIP1[V], HUA2, ILP1, IWS1, LBA1, LIS, PRP39, PRP40B, PUM5, RBP47B, SC35, SCL30, SCL30A, SE, SKIP, SMG7, SR33, SR45, Tudor1, Tudor2, UBA2A, UPF3, VCR, VCS, VIP2, XRN4, Y14]
Group10	GO:0010629	negative regulation of gene expression	GO_BiologicalProcess-Custom-GOA_27.09.2017_00h00	3.14927e-07	0.000156204	8.98942e-11	1.07873e-09	[4, 5, 6]	14.5038	38	[AGO1, AGO4, AT1G79090, AT5G18230, BRM, CBP20, CPSF100, DDL, DMS3, DYL1, EBS, ELF9, ESP4, HOS1, ILP1, JMJ14, LBA1, LUH, NAC050, NFXL1, NTL9, PHYB, PUM5, SE, SMG7, SNL3, TFL2, TPL, Tudor1, Tudor2, UBA2A, UPF3, VCR, VCS, VIP2, XRN4, Y14, ZFN1]
Group10	GO:0006397	mRNA processing	GO_BiologicalProcess-Custom-GOA_27.09.2017_00h00	5.04684e-10	2.50323e-07	8.98942e-11	1.07873e-09	[6, 7, 8]	21.4286	30	[AT5G40490, AT5G64270, CBP20, CDC5, CPSF100, DOT2, DRT111, ELF9, EMB2765, FIP1[V], HUA2, ILP1, IWS1, LIS, PRP39, PRP40B, RBP47B, SC35, SCL30, SCL30A, SE, SKIP, SR33, SR45, Tudor1, Tudor2, VCR, VCS, XRN4, Y14]
Group10	GO:0010608	posttranscriptional regulation of gene expression	GO_BiologicalProcess-Custom-GOA_27.09.2017_00h00	7.194e-08	3.56822e-05	8.98942e-11	1.07873e-09	[5, 6]	17.9012	29	[AGO1, AGO4, AT5G18230, BRM, CBP20, CPSF100, DDL, EIF3B-2, EIF4G, ELF5A-3, ESP4, ILA, ILP1, NCBP, PAB4, PAB8, PUM1, PUM2, PUM3, PUM4, PUM5, PUM6, SE, SMG7, TWN2, UBA2A, VIP2, Y14, ZFN1]
Group10	GO:0008380	RNA splicing	GO_BiologicalProcess-Custom-GOA_27.09.2017_00h00	3.19553e-07	0.000158498	8.98942e-11	1.07873e-09	[6, 7, 8]	21.7391	20	[AT5G64270, BTR1L, CBP20, CDC5, DOT2, DRT111, ELF9, EMB2765, ILP1, LIS, PRP39, PRP40B, SC35, SCL30, SCL30A, SE, SKIP, SR33, SR45, Y14]
Group10	GO:0000398	mRNA splicing, via spliceosome	GO_BiologicalProcess-Custom-GOA_27.09.2017_00h00	4.91456e-09	2.43762e-06	8.98942e-11	1.07873e-09	[7, 8, 9, 10, 11]	32.0755	17	[AT5G64270, CBP20, DOT2, ELF9, EMB2765, ILP1, LIS, PRP39, PRP40B, SC35, SCL30, SCL30A, SE, SKIP, SR33, SR45, Y14]
Group10	GO:0006402	mRNA catabolic process	GO_BiologicalProcess-Custom-GOA_27.09.2017_00h00	2.25113e-09	1.11656e-06	8.98942e-11	1.07873e-09	[5, 6, 7, 8]	38.4615	15	[AT1G79090, AT5G18230, ELF9, LBA1, PUM5, SMG7, Tudor1, Tudor2, UBA2A, UPF3, VCR, VCS, VIP2, XRN4, Y14]
Group10	GO:0000956	nuclear-transcribed mRNA catabolic process	GO_BiologicalProcess-Custom-GOA_27.09.2017_00h00	5.76696e-07	0.000286041	8.98942e-11	1.07873e-09	[6, 7, 8, 9]	36.6667	11	[AT1G79090, AT5G18230, ELF9, LBA1, SMG7, UPF3, VCR, VCS, VIP2, XRN4, Y14]

## Sheet: ClueGO_results_DI_24
Supplementary Table 7: Overrepresented GO terms related to 24h DI seed phosphoproteins
GOGroups	GOID	GOTerm	Ontology Source	Term PValue	Term PValue Corrected with Bonferroni	Group PValue	Group PValue Corrected with Bonferroni	GOLevels	% Associated Genes	Nr. Genes	Associated Genes Found
Group0	GO:0006325	chromatin organization	GO_BiologicalProcess-Custom-GOA_27.09.2017_00h00	0.000108881	0.00936379	0.000108881	0.000108881	[3, 5]	5.90551	15	[BRM, DYL1, EBS, FVE, HD1, HDA3, HON5, IBM1, IWS1, PRMT11, PRMT6, SYD, TOP1ALPHA, TOP1BETA, TRO]
Group1	GO:0048193	Golgi vesicle transport	GO_BiologicalProcess-Custom-GOA_27.09.2017_00h00	0.000102199	0.00889135	0.000102199	0.000204399	[5]	12.2807	7	[ADL6, CASP, GC1, GC2, SNX1, STL2P, VPS54]
Group2	GO:0010155	regulation of proton transport	GO_BiologicalProcess-Custom-GOA_27.09.2017_00h00	6.83709e-05	0.00608501	6.83709e-05	0.000205113	[5, 6, 8]	60	3	[PHOT1, PPI1, TOC159]
Group3	GO:0033993	response to lipid	GO_BiologicalProcess-Custom-GOA_27.09.2017_00h00	1.87772e-05	0.00174628	1.87772e-05	0.000112663	[4]	4.69314	26	[ABI5, AFP1, AFP2, BSL2, COPT5, CRA1, CRK1, CRU2, CRU3, DL3, EIF4G, EIN2, GBF3, GEA6, HA1, IWS1, KIN10, LTI65, LTI78, SKIP, SNAP33, SNRK2.3, TIC, TTL, UBA2A, XERO1]
Group3	GO:0009737	response to abscisic acid	GO_BiologicalProcess-Custom-GOA_27.09.2017_00h00	4.67184e-06	0.000453168	1.87772e-05	0.000112663	[4, 5]	5.50239	23	[ABI5, AFP1, AFP2, COPT5, CRA1, CRK1, CRU2, CRU3, DL3, EIF4G, EIN2, GBF3, GEA6, HA1, KIN10, LTI65, LTI78, SKIP, SNAP33, SNRK2.3, TIC, UBA2A, XERO1]
Group4	GO:0043604	amide biosynthetic process	GO_BiologicalProcess-Custom-GOA_27.09.2017_00h00	2.0904e-05	0.00192317	2.96485e-05	0.000148242	[5]	5.92105	18	[AT5G57290, BRM, DDL, EIF3B-2, EIF3C, EIF4B2, EIF4G, ELF5A-3, EMB3010, IWS1, PUM1, PUM2, PUM3, PUM4, PUM5, RPS6, SE, TTL]
Group4	GO:0010608	posttranscriptional regulation of gene expression	GO_BiologicalProcess-Custom-GOA_27.09.2017_00h00	6.47718e-05	0.00589424	2.96485e-05	0.000148242	[5, 6]	7.40741	12	[BRM, DDL, EIF3B-2, EIF4G, ELF5A-3, PUM1, PUM2, PUM3, PUM4, PUM5, SE, UBA2A]
Group4	GO:0006412	translation	GO_BiologicalProcess-Custom-GOA_27.09.2017_00h00	1.47938e-05	0.00140541	2.96485e-05	0.000148242	[5, 6, 7]	6.34328	17	[AT5G57290, BRM, DDL, EIF3B-2, EIF3C, EIF4B2, EIF4G, ELF5A-3, EMB3010, IWS1, PUM1, PUM2, PUM3, PUM4, PUM5, RPS6, SE]
Group5	GO:0009933	meristem structural organization	GO_BiologicalProcess-Custom-GOA_27.09.2017_00h00	3.69461e-06	0.000362072	4.57474e-05	0.00018299	[3, 4, 5]	16.3265	8	[DOT2, TOP1ALPHA, TOP1BETA, TPL, TPR1, TPR3, VCS, WSIP2]
Group5	GO:0010154	fruit development	GO_BiologicalProcess-Custom-GOA_27.09.2017_00h00	1.82333e-05	0.00171393	4.57474e-05	0.00018299	[4, 5, 6, 7]	5.37084	21	[ABI5, CRA1, CRU2, CRU3, DOT2, GEA6, GPAT9, GRV2, HDA3, HSBP, TOP1ALPHA, TOP1BETA, TPL, TPR1, TPR3, TRO, TTL, VCS, VPS9A, WIP2, WSIP2]
Group5	GO:0010072	primary shoot apical meristem specification	GO_BiologicalProcess-Custom-GOA_27.09.2017_00h00	1.05317e-06	0.000104264	4.57474e-05	0.00018299	[3, 4, 5, 6, 7, 8, 9, 10, 11]	45.4545	5	[TPL, TPR1, TPR3, VCS, WSIP2]
Group6	GO:0006396	RNA processing	GO_BiologicalProcess-Custom-GOA_27.09.2017_00h00	3.59052e-07	3.59052e-05	3.08862e-08	2.16203e-07	[5, 6, 7]	7.16846	20	[BRM, BTR1L, DDL, DOT2, DRT111, ELF9, EMB2765, EMB3010, FIP1[V], IBM1, IWS1, PRP39, PWP2, RPS6, SE, SKIP, SMU2, UBP1A, VCS, WSIP2]
Group6	GO:0016071	mRNA metabolic process	GO_BiologicalProcess-Custom-GOA_27.09.2017_00h00	1.30571e-05	0.00125348	3.08862e-08	2.16203e-07	[5, 6, 7]	7.52688	14	[DOT2, DRT111, ELF9, EMB2765, FIP1[V], IWS1, LBA1, PRP39, PUM5, SE, SKIP, UBA2A, UBP1A, VCS]
Group6	GO:0006397	mRNA processing	GO_BiologicalProcess-Custom-GOA_27.09.2017_00h00	7.73104e-05	0.00680332	3.08862e-08	2.16203e-07	[6, 7, 8]	7.85714	11	[DOT2, DRT111, ELF9, EMB2765, FIP1[V], IWS1, PRP39, SE, SKIP, UBP1A, VCS]
Group6	GO:0008380	RNA splicing	GO_BiologicalProcess-Custom-GOA_27.09.2017_00h00	6.50862e-05	0.00585775	3.08862e-08	2.16203e-07	[6, 7, 8]	9.78261	9	[BTR1L, DOT2, DRT111, ELF9, EMB2765, PRP39, SE, SKIP, SMU2]

## Sheet: ClueGO_results_LI_24
Supplementary Table 7: Overrepresented GO terms related to 24h LI seed phosphoproteins
GOGroups	GOID	GOTerm	Ontology Source	Term PValue	Term PValue Corrected with Bonferroni step down	Group PValue	Group PValue Corrected with Bonferroni step down	GOLevels	% Associated Genes	Nr. Genes	Associated Genes Found
Group0	GO:0044260	cellular macromolecule metabolic process	GO_BiologicalProcess-Custom-GOA_27.09.2017_00h00	5.20794e-06	0.00178112	5.20794e-06	1.04159e-05	[3, 4]	4.76591	170	[ABI5, AGO1, AHL22, AIL5, AL7, ALY3, AN3, AREB3, ARI5, AT1G79090, AT5G09890, AT5G18230, AT5G45720, AT5G47790, AT5G48240, AT5G57290, AT5G57610, AT5G64130, AT5G64420, ATMAP4K ALPHA1, ATML1, ATMRK1, BAM1, BAM5, BBC1, BPC6, BRM, BSL1, BSL2, BTR1L, CCR2, CCT, CIPK8, CNX1, CPSF100, CRCK3, CRK1, CRU3, DDL, DMS3, DOT2, DRT111, E2F1, EBS, EIF3B-2, EIF3C, EIF4A1, EIF4B1, EIF4B2, EIF4G, EIN4, ELF5A-3, ELF9,…
Group1	GO:0050794	regulation of cellular process	GO_BiologicalProcess-Custom-GOA_27.09.2017_00h00	9.32628e-06	0.00317094	9.32628e-06	9.32628e-06	[2, 3]	4.94946	142	[ABI5, AGO1, AHL22, AIL5, AL7, AN3, AREB3, ARI5, AT5G09890, AT5G18230, AT5G47790, AT5G57610, AT5G64130, ATMAP4K ALPHA1, ATMIN7, ATML1, ATMRK1, BPC6, BRM, BSL1, BSL2, CCT, CID3, CIPK8, CLASP, CNX1, CRK1, CRU3, DDL, DL3, DMS3, DRT111, E2F1, EBS, EDR2, EIF3B-2, EIF4G, EIN2, EIN4, EIR1, ELF5A-3, EMB2770, FBR12, FLN2, FPA, FVE, GBF3, GOS11, GOS12, GRF1, GRF5, GRF9, GRL, HA1, HD1, HDA3, HOS1, HSBP, HUA…
Group2	GO:0010072	primary shoot apical meristem specification	GO_BiologicalProcess-Custom-GOA_27.09.2017_00h00	9.12043e-07	0.000315567	9.12043e-07	2.73613e-06	[3, 4, 5, 6, 7, 8, 9, 10, 11]	54.5455	6	[TPL, TPR1, TPR2, TPR3, VCS, WSIP2]
Group3	GO:0010467	gene expression	GO_BiologicalProcess-Custom-GOA_27.09.2017_00h00	5.42689e-07	0.000188856	5.42689e-07	2.17076e-06	[4]	5.53171	116	[ABI5, AGO1, AHL22, AIL5, AL7, ALY3, AN3, AREB3, AT1G79090, AT5G09840, AT5G18230, AT5G48240, AT5G57290, AT5G64420, ATML1, BBC1, BPC6, BRM, BTR1L, CCT, CPSF100, CRU3, DDL, DMS3, DOT2, DRT111, E2F1, EBS, EIF3B-2, EIF3C, EIF4A1, EIF4B1, EIF4B2, EIF4G, ELF5A-3, ELF9, EMB2765, EMB2770, EMB3010, FBR12, FIP1[V], FLN2, FPA, FVE, GBF3, GRF1, GRF5, GRF9, GRL, HD1, HDA3, HOS1, HUA2, IBM1, IDD5, ILA, ILP1, I…
Group4	GO:0006397	mRNA processing	GO_BiologicalProcess-Custom-GOA_27.09.2017_00h00	6.13589e-09	2.18438e-06	1.36944e-10	8.21666e-10	[6, 7, 8]	15.7143	22	[CPSF100, DOT2, DRT111, ELF9, EMB2765, EMB2770, FIP1[V], FPA, HUA2, ILP1, IWS1, PRP39, PRP39-2, PRP40B, RBP47C', SE, Tudor1, Tudor2, UBP1A, VCR, VCS, XRN2]
Group4	GO:0008380	RNA splicing	GO_BiologicalProcess-Custom-GOA_27.09.2017_00h00	2.74153e-05	0.00921155	1.36944e-10	8.21666e-10	[6, 7, 8]	14.1304	13	[BTR1L, DOT2, DRT111, ELF9, EMB2765, EMB2770, FPA, ILP1, PRP39, PRP39-2, PRP40B, SE, SMU2]
Group4	GO:0000398	mRNA splicing, via spliceosome	GO_BiologicalProcess-Custom-GOA_27.09.2017_00h00	1.81016e-05	0.00611835	1.36944e-10	8.21666e-10	[7, 8, 9, 10, 11]	18.8679	10	[DOT2, ELF9, EMB2765, EMB2770, FPA, ILP1, PRP39, PRP39-2, PRP40B, SE]
Group5	GO:0048519	negative regulation of biological process	GO_BiologicalProcess-Custom-GOA_27.09.2017_00h00	4.94793e-06	0.00170209	2.34606e-10	1.17303e-09	[1, 2, 3]	7.38916	45	[ABI5, AGO1, AT1G79090, AT5G18230, AT5G47790, AT5G64130, BRM, CCR2, CLASP, CPSF100, DDL, DMS3, EBS, EDR2, EIN2, EIN4, ELF9, EMB2770, FPA, HD1, HOS1, HSBP, HUA2, IBM1, ILP1, KRP4, LBA1, NAC050, NUA, PHOT1, PKL, PUM5, RBOHD, REF6, RIN4, SE, TPL, Tudor1, Tudor2, UBA2A, VCR, VCS, VLN4, XCT, XRN2]
Group5	GO:0006396	RNA processing	GO_BiologicalProcess-Custom-GOA_27.09.2017_00h00	4.73977e-10	1.69684e-07	2.34606e-10	1.17303e-09	[5, 6, 7]	12.1864	34	[AT5G48240, BRM, BTR1L, CPSF100, DDL, DMS3, DOT2, DRT111, ELF9, EMB2765, EMB2770, EMB3010, FIP1[V], FPA, HUA2, IBM1, ILP1, IWS1, PRP39, PRP39-2, PRP40B, PWP2, RBP47C', RPS6, SE, SMU2, Tudor1, Tudor2, UBP1A, VCR, VCS, WSIP2, XCT, XRN2]
Group5	GO:0010605	negative regulation of macromolecule metabolic process	GO_BiologicalProcess-Custom-GOA_27.09.2017_00h00	2.34346e-08	8.29584e-06	2.34606e-10	1.17303e-09	[3, 4, 5]	10.4938	34	[AGO1, AT1G79090, AT5G18230, AT5G47790, AT5G64130, BRM, CPSF100, DDL, DMS3, EBS, ELF9, EMB2770, FPA, HD1, HOS1, HSBP, IBM1, ILP1, KRP4, LBA1, NAC050, NUA, PKL, PUM5, REF6, SE, TPL, Tudor1, Tudor2, UBA2A, VCR, VCS, XCT, XRN2]
Group5	GO:0032268	regulation of cellular protein metabolic process	GO_BiologicalProcess-Custom-GOA_27.09.2017_00h00	2.11246e-08	7.49924e-06	2.34606e-10	1.17303e-09	[4, 5, 6]	11.4943	30	[AGO1, ARI5, AT5G18230, AT5G47790, AT5G64130, ATMAP4K ALPHA1, BRM, DDL, EBS, EIF3B-2, EIF4G, ELF5A-3, EMB2770, FBR12, ILA, ILP1, IWS1, KRP4, MKK2, NUA, PAB4, PUM1, PUM2, PUM3, PUM4, PUM5, RAPTOR1, REF6, SE, XCT]
Group5	GO:0043604	amide biosynthetic process	GO_BiologicalProcess-Custom-GOA_27.09.2017_00h00	1.97384e-06	0.000680976	2.34606e-10	1.17303e-09	[5]	9.53947	29	[AGO1, AT5G18230, AT5G57290, BBC1, BRM, DDL, EIF3B-2, EIF3C, EIF4A1, EIF4B1, EIF4B2, EIF4G, ELF5A-3, EMB2770, EMB3010, FBR12, ILA, ILP1, IWS1, PAB4, PUM1, PUM2, PUM3, PUM4, PUM5, RPS6, SE, TTL, XCT]
Group5	GO:0010629	negative regulation of gene expression	GO_BiologicalProcess-Custom-GOA_27.09.2017_00h00	3.00774e-07	0.000105271	2.34606e-10	1.17303e-09	[4, 5, 6]	10.687	28	[AGO1, AT1G79090, AT5G18230, BRM, CPSF100, DDL, DMS3, EBS, ELF9, EMB2770, FPA, HD1, HOS1, IBM1, ILP1, LBA1, NAC050, PKL, PUM5, SE, TPL, Tudor1, Tudor2, UBA2A, VCR, VCS, XCT, XRN2]
Group5	GO:0006412	translation	GO_BiologicalProcess-Custom-GOA_27.09.2017_00h00	4.80794e-07	0.000167797	2.34606e-10	1.17303e-09	[5, 6, 7]	10.4478	28	[AGO1, AT5G18230, AT5G57290, BBC1, BRM, DDL, EIF3B-2, EIF3C, EIF4A1, EIF4B1, EIF4B2, EIF4G, ELF5A-3, EMB2770, EMB3010, FBR12, ILA, ILP1, IWS1, PAB4, PUM1, PUM2, PUM3, PUM4, PUM5, RPS6, SE, XCT]
Group5	GO:0016071	mRNA metabolic process	GO_BiologicalProcess-Custom-GOA_27.09.2017_00h00	6.76104e-10	2.41369e-07	2.34606e-10	1.17303e-09	[5, 6, 7]	14.5161	27	[AT1G79090, AT5G18230, CPSF100, DOT2, DRT111, ELF9, EMB2765, EMB2770, FIP1[V], FPA, HUA2, ILP1, IWS1, LBA1, PRP39, PRP39-2, PRP40B, PUM5, RBP47C', SE, Tudor1, Tudor2, UBA2A, UBP1A, VCR, VCS, XRN2]
Group5	GO:0051172	negative regulation of nitrogen compound metabolic process	GO_BiologicalProcess-Custom-GOA_27.09.2017_00h00	5.18597e-06	0.00177879	2.34606e-10	1.17303e-09	[3, 4, 5]	9.92064	25	[AGO1, AT5G18230, AT5G47790, AT5G64130, BRM, DDL, DMS3, EBS, EMB2770, FPA, HD1, HOS1, HSBP, IBM1, ILP1, KRP4, NAC050, NUA, PKL, PUM5, REF6, SE, TPL, UBA2A, XCT]
Group5	GO:0031324	negative regulation of cellular metabolic process	GO_BiologicalProcess-Custom-GOA_27.09.2017_00h00	2.52877e-05	0.00852194	2.34606e-10	1.17303e-09	[3, 4, 5]	9.05797	25	[AGO1, AT5G18230, AT5G47790, AT5G64130, BRM, DDL, DMS3, EBS, EMB2770, FPA, HD1, HOS1, HSBP, IBM1, ILP1, KRP4, NAC050, NUA, PKL, PUM5, REF6, SE, TPL, UBA2A, XCT]
Group5	GO:0010608	posttranscriptional regulation of gene expression	GO_BiologicalProcess-Custom-GOA_27.09.2017_00h00	9.37079e-08	3.29852e-05	2.34606e-10	1.17303e-09	[5, 6]	13.5802	22	[AGO1, AT5G18230, BRM, CPSF100, DDL, EIF3B-2, EIF4G, ELF5A-3, EMB2770, FBR12, ILA, ILP1, PAB4, PUM1, PUM2, PUM3, PUM4, PUM5, SE, UBA2A, XCT, XRN2]
Group5	GO:0006417	regulation of translation	GO_BiologicalProcess-Custom-GOA_27.09.2017_00h00	1.03984e-07	3.64983e-05	2.34606e-10	1.17303e-09	[5, 6, 7, 8]	15.3226	19	[AGO1, AT5G18230, BRM, DDL, EIF3B-2, EIF4G, ELF5A-3, EMB2770, FBR12, ILA, ILP1, PAB4, PUM1, PUM2, PUM3, PUM4, PUM5, SE, XCT]
Group5	GO:0032269	negative regulation of cellular protein metabolic process	GO_BiologicalProcess-Custom-GOA_27.09.2017_00h00	6.3894e-08	2.25546e-05	2.34606e-10	1.17303e-09	[4, 5, 6, 7]	20	15	[AGO1, AT5G18230, AT5G47790, AT5G64130, BRM, DDL, EBS, EMB2770, ILP1, KRP4, NUA, PUM5, REF6, SE, XCT]
Group5	GO:0016458	gene silencing	GO_BiologicalProcess-Custom-GOA_27.09.2017_00h00	2.94621e-05	0.00986979	2.34606e-10	1.17303e-09	[2, 5, 6, 7]	13.2075	14	[AGO1, BRM, CPSF100, DDL, DMS3, EBS, EMB2770, FPA, IBM1, SE, Tudor1, Tudor2, XCT, XRN2]
Group5	GO:0031047	gene silencing by RNA	GO_BiologicalProcess-Custom-GOA_27.09.2017_00h00	1.78514e-05	0.00605161	2.34606e-10	1.17303e-09	[3, 6, 7, 8]	15.7895	12	[AGO1, BRM, CPSF100, DDL, DMS3, EMB2770, FPA, IBM1, SE, Tudor1, Tudor2, XCT]
Group5	GO:0006401	RNA catabolic process	GO_BiologicalProcess-Custom-GOA_27.09.2017_00h00	8.98269e-07	0.000311699	2.34606e-10	1.17303e-09	[5, 6, 7]	22.9167	11	[AT1G79090, AT5G18230, ELF9, LBA1, PUM5, Tudor1, Tudor2, UBA2A, VCR, VCS, XRN2]
Group5	GO:0017148	negative regulation of translation	GO_BiologicalProcess-Custom-GOA_27.09.2017_00h00	8.50191e-06	0.00289915	2.34606e-10	1.17303e-09	[5, 6, 7, 8, 9]	23.0769	9	[AGO1, AT5G18230, BRM, DDL, EMB2770, ILP1, PUM5, SE, XCT]
