# Supplementary material for: Dynamics of Protein Phosphorylation during Arabidopsis Seed Germination
Source: Int J Mol Sci. 2022 Jun 24;23(13):7059. doi: 10.3390/ijms23137059 (PMC9266807; doi:10.3390/ijms23137059)
Supplement: Supplementary file 1 [file ijms-23-07059-s001.zip › Table_S8.xlsx]

## Sheet: Feuil1
Supplementary Table 8: Pair-wise interactions between proteins phosphorylated in 24h imbibed seeds retrieved by STRING application
Non-redundant phosphoproteins (814) identified in 24h DI or LI seeds were used for STRING analysis.
Interactions between protein kinases specific for LI seeds and proteins only phosphorylated in LI seeds are indicated in yellow
Interactions between protein kinases specific for LI and proteins phosphorylated in DI and LI seeds are indicated in blue
#node1	node2	node1_string_internal_id	node2_string_internal_id	node1_external_id	node2_external_id	neighborhood_on_chromosome	gene_fusion	phylogenetic_cooccurrence	homology	coexpression	experimentally_determined_interaction	database_annotated	automated_textmining	combined_score
CDC2	KRP4	623028	617502	3702.AT3G48750.1	3702.AT2G32710.1	0	0	0	0	0	0.995	0	0.623	0.998
CDC2	RBR1	623028	620366	3702.AT3G48750.1	3702.AT3G12280.1	0	0	0	0	0.059	0.801	0.900	0.942	0.998
E2F1	CDC2	630816	623028	3702.AT5G22220.2	3702.AT3G48750.1	0	0	0	0	0.056	0.129	0.900	0.776	0.979
MKK2	CDC2	627617	623028	3702.AT4G29810.2	3702.AT3G48750.1	0	0	0.409	0.704	0.148	0.195	0.900	0.268	0.938
MKK2	ATMRK1	627617	624568	3702.AT4G29810.2	3702.AT3G63260.1	0	0	0.438	0.645	0.047	0.157	0.900	0.106	0.927
MPK16	ATMRK1	630549	624568	3702.AT5G19010.1	3702.AT3G63260.1	0	0	0.389	0.571	0	0.108	0.900	0.182	0.926
CDC2	POLA2	623028	613542	3702.AT3G48750.1	3702.AT1G67630.1	0	0	0	0	0.196	0.047	0.900	0.156	0.926
MPK16	CDC2	630549	623028	3702.AT5G19010.1	3702.AT3G48750.1	0	0	0.388	0.857	0	0.234	0.900	0.159	0.925
CDC2	SUC1	623028	613984	3702.AT3G48750.1	3702.AT1G71880.1	0	0	0	0	0	0.655	0	0.720	0.899
CDC2	EIF4A1	623028	620565	3702.AT3G48750.1	3702.AT3G13920.2	0	0	0	0	0	0.789	0	0.090	0.800
BSK1	GSK1	628209	608413	3702.AT4G35230.1	3702.AT1G06390.1	0	0	0	0	0	0.500	0	0.613	0.798
BSK8	GSK1	632166	608413	3702.AT5G41260.1	3702.AT1G06390.1	0	0	0	0	0	0.500	0	0.550	0.765
CDC2	PP2AB1	623028	612035	3702.AT3G48750.1	3702.AT1G51690.3	0	0	0	0	0	0.648	0	0.335	0.755
CDC2	PAH1	623028	620066	3702.AT3G48750.1	3702.AT3G09560.1	0	0	0	0	0.056	0.166	0	0.682	0.728
KAC2	CDC2	634803	623028	3702.AT5G65460.1	3702.AT3G48750.1	0	0	0	0	0.082	0.154	0	0.579	0.645
AT5G09890	PP2AB1	629631	612035	3702.AT5G09890.2	3702.AT1G51690.3	0	0	0	0	0.047	0.545	0	0.249	0.645
BSK5	GSK1	634121	608413	3702.AT5G59010.1	3702.AT1G06390.1	0	0	0	0	0	0.500	0	0.241	0.604
RANGAP1	CTEXP	624554	618374	3702.AT3G63130.2	3702.AT2G40730.1	0	0	0	0	0	0.247	0	0.455	0.572
MKK2	eIFiso4G2	627617	616586	3702.AT4G29810.2	3702.AT2G24050.1	0	0	0	0	0.499	0	0	0.135	0.548
BSK1	EDR2	628209	626453	3702.AT4G35230.1	3702.AT4G19040.2	0	0	0	0	0	0	0	0.547	0.547
MKK2	HOS1	627617	618269	3702.AT4G29810.2	3702.AT2G39810.1	0	0	0	0	0	0	0	0.520	0.520
MPK16	MKK2	630549	627617	3702.AT5G19010.1	3702.AT4G29810.2	0	0	0.378	0.627	0	0.366	0	0.368	0.519
BSK8	BSK1	632166	628209	3702.AT5G41260.1	3702.AT4G35230.1	0	0	0	0.961	0	0.500	0	0.791	0.515
BSK5	BSK1	634121	628209	3702.AT5G59010.1	3702.AT4G35230.1	0	0	0	0.966	0	0.500	0	0.814	0.513
AT4G10730	CCC1	625494	610848	3702.AT4G10730.1	3702.AT1G30450.2	0	0	0	0	0	0.157	0	0.447	0.513
BSK5	BSK8	634121	632166	3702.AT5G59010.1	3702.AT5G41260.1	0	0	0	0.972	0	0.500	0	0.815	0.511
BSK1	PTEN2	628209	621171	3702.AT4G35230.1	3702.AT3G19420.1	0	0	0	0	0	0	0	0.492	0.491
CIPK8	NIA1	627028	614589	3702.AT4G24400.1	3702.AT1G77760.1	0	0	0	0	0.056	0	0	0.468	0.476
ALA2	SKdZeta	632506	617311	3702.AT5G44240.1	3702.AT2G30980.1	0	0	0	0	0.049	0.049	0	0.467	0.475
Tudor1	MKK2	629397	627617	3702.AT5G07350.2	3702.AT4G29810.2	0	0	0	0	0	0.355	0	0.212	0.470
MPK16	NDPK1	630549	625344	3702.AT5G19010.1	3702.AT4G09320.1	0	0	0	0	0	0.048	0	0.466	0.470
RBOHD	MKK2	632911	627617	3702.AT5G47910.1	3702.AT4G29810.2	0	0	0	0	0	0	0	0.465	0.465
At3g17840	PUP18	620998	612615	3702.AT3G17840.1	3702.AT1G57990.1	0	0	0	0	0	0	0	0.466	0.465
LBD18	AT1G53050	618877	612181	3702.AT2G45420.1	3702.AT1G53050.1	0	0	0	0	0	0	0	0.451	0.451
Tudor2	MKK2	634410	627617	3702.AT5G61780.1	3702.AT4G29810.2	0	0	0	0	0	0.355	0	0.178	0.447
ALA2	GSK1	632506	608413	3702.AT5G44240.1	3702.AT1G06390.1	0	0	0	0	0.049	0.049	0	0.432	0.441
AT5G18230	MKK2	630463	627617	3702.AT5G18230.2	3702.AT4G29810.2	0	0	0	0	0	0	0	0.437	0.437
AT5G09890	F8L10.20	629631	612193	3702.AT5G09890.2	3702.AT1G53165.3	0	0	0	0.588	0.045	0.330	0	0.408	0.437
MPK16	PP2AB1	630549	612035	3702.AT5G19010.1	3702.AT1G51690.3	0	0	0	0	0.072	0.070	0	0.394	0.431
RBOHD	BSK1	632911	628209	3702.AT5G47910.1	3702.AT4G35230.1	0	0	0	0	0	0	0	0.430	0.430
CDC2	PTEN2	623028	621171	3702.AT3G48750.1	3702.AT3G19420.1	0	0	0	0	0.045	0.237	0	0.268	0.420
MPK16	PTEN2	630549	621171	3702.AT5G19010.1	3702.AT3G19420.1	0	0	0	0	0.110	0.265	0	0.164	0.405
ERDL6	GSK1	614329	608413	3702.AT1G75220.1	3702.AT1G06390.1	0	0	0	0	0	0.048	0	0.399	0.403
SKdZeta	ERDL6	617311	614329	3702.AT2G30980.1	3702.AT1G75220.1	0	0	0	0	0	0.048	0	0.399	0.403
AT4G10730	IQD31	625494	614277	3702.AT4G10730.1	3702.AT1G74690.1	0	0	0	0	0	0	0	0.500	0.499
CDC2	AT2G32730	623028	617504	3702.AT3G48750.1	3702.AT2G32730.1	0	0	0	0	0	0.995	0.900	0	0.999
EIF2B	CDC2	630750	623028	3702.AT5G20920.3	3702.AT3G48750.1	0	0	0	0	0	0.995	0	0	0.995
EIN2	EIN4	628966	619564	3702.AT5G03280.1	3702.AT3G04580.1	0	0	0	0	0	0.558	0	0.956	0.979
MPK16	AT2G32730	630549	617504	3702.AT5G19010.1	3702.AT2G32730.1	0	0	0	0	0.044	0	0.900	0.194	0.916
RPN10	CDC2	628569	623028	3702.AT4G38630.1	3702.AT3G48750.1	0	0	0	0	0	0.046	0.900	0.080	0.904
CDC2	EMB2719	623028	609873	3702.AT3G48750.1	3702.AT1G20200.1	0	0	0	0	0	0.083	0.900	0	0.904
CDC2	AT1G75990	623028	614402	3702.AT3G48750.1	3702.AT1G75990.1	0	0	0	0	0	0.083	0.900	0	0.904
MPK16	AT1G75990	630549	614402	3702.AT5G19010.1	3702.AT1G75990.1	0	0	0	0	0.048	0	0.900	0	0.900
MPK16	RPN10	630549	628569	3702.AT5G19010.1	3702.AT4G38630.1	0	0	0	0	0	0.043	0.900	0	0.900
MPK16	EMB2719	630549	609873	3702.AT5G19010.1	3702.AT1G20200.1	0	0	0	0	0.048	0	0.900	0	0.900
AT4G39680	AT1G27190	628673	610534	3702.AT4G39680.1	3702.AT1G27190.1	0	0	0	0	0	0.070	0	0.801	0.807
STY46	AT3G15450	628553	620737	3702.AT4G38470.1	3702.AT3G15450.1	0	0	0	0	0.799	0	0	0	0.799
AT5G09890	AT4G19045	629631	626454	3702.AT5G09890.2	3702.AT4G19045.1	0	0	0	0	0	0.682	0	0.338	0.780
CDC2	PP2AB2	623028	609625	3702.AT3G48750.1	3702.AT1G17720.1	0	0	0	0	0	0.648	0	0.335	0.755
ABI5	GSK1	617890	608413	3702.AT2G36270.1	3702.AT1G06390.1	0	0	0	0	0	0.715	0	0.134	0.742
EIF3B-2	MKK2	631192	627617	3702.AT5G25780.1	3702.AT4G29810.2	0	0	0	0	0.740	0	0	0.047	0.741
AT1G27190	AT1G11360	610534	608947	3702.AT1G27190.1	3702.AT1G11360.3	0	0	0	0	0	0	0	0.739	0.739
AT5G63190	EIN4	634561	619564	3702.AT5G63190.2	3702.AT3G04580.1	0	0	0	0	0	0.715	0	0.089	0.729
ABI5	SKdZeta	617890	617311	3702.AT2G36270.1	3702.AT2G30980.1	0	0	0	0	0	0.715	0	0.080	0.726
At5g58220	BSK1	634037	628209	3702.AT5G58220.1	3702.AT4G35230.1	0	0	0	0	0	0	0	0.722	0.722
At3g17840	AT1G05150	620998	608277	3702.AT3G17840.1	3702.AT1G05150.1	0	0	0	0	0	0	0	0.700	0.700
CDC2	AT2G25760	623028	616772	3702.AT3G48750.1	3702.AT2G25760.2	0	0	0	0	0.047	0.081	0	0.686	0.700
EIF4G	EIN4	624236	619564	3702.AT3G60240.4	3702.AT3G04580.1	0	0	0	0	0.046	0	0	0.698	0.699
CDC2	KU70	623028	609547	3702.AT3G48750.1	3702.AT1G16970.1	0	0	0	0	0.044	0.336	0	0.565	0.699
BSK1	BSL1	628209	624954	3702.AT4G35230.1	3702.AT4G03080.1	0	0	0	0	0	0	0	0.693	0.693
CDC2	SWP	623028	619583	3702.AT3G48750.1	3702.AT3G04740.1	0	0	0	0	0	0	0	0.685	0.685
AT5G09890	PP2AB2	629631	609625	3702.AT5G09890.2	3702.AT1G17720.1	0	0	0	0	0.104	0.545	0	0.249	0.667
AT5G45190	AT1G53050	632618	612181	3702.AT5G45190.2	3702.AT1G53050.1	0	0	0	0	0.048	0.544	0	0.247	0.644
Hsp81.4	CDC2	633795	623028	3702.AT5G56000.1	3702.AT3G48750.1	0	0	0	0	0	0.546	0	0.247	0.643
AT1G27190	iqd32	610534	609839	3702.AT1G27190.1	3702.AT1G19870.1	0	0	0	0	0	0	0	0.641	0.641
BSK8	BSL2	632166	608631	3702.AT5G41260.1	3702.AT1G08420.1	0	0	0	0	0	0	0	0.633	0.633
MPK16	BSL1	630549	624954	3702.AT5G19010.1	3702.AT4G03080.1	0	0	0	0	0	0.541	0	0.225	0.629
MPK16	BSL2	630549	608631	3702.AT5G19010.1	3702.AT1G08420.1	0	0	0	0	0	0.541	0	0.225	0.629
STY46	AT3G10530	628553	620173	3702.AT4G38470.1	3702.AT3G10530.1	0	0	0	0	0.042	0	0	0.624	0.624
SNRK2.3	EIN4	634962	619564	3702.AT5G66880.1	3702.AT3G04580.1	0	0	0	0	0	0.095	0	0.577	0.600
AT3G59290	CDC2	624144	623028	3702.AT3G59290.1	3702.AT3G48750.1	0	0	0	0	0	0.084	0	0.581	0.599
CDC2	AT2G43160	623028	618635	3702.AT3G48750.1	3702.AT2G43160.1	0	0	0	0	0	0.084	0	0.581	0.599
BTR1L	AT1G27190	629096	610534	3702.AT5G04430.2	3702.AT1G27190.1	0	0	0	0	0	0.042	0	0.580	0.580
BSL1	GSK1	624954	608413	3702.AT4G03080.1	3702.AT1G06390.1	0	0	0	0	0.046	0.213	0	0.471	0.568
AT5G45190	CDC2	632618	623028	3702.AT5G45190.2	3702.AT3G48750.1	0	0	0	0	0	0.265	0	0.429	0.562
STY46	PWP2	628553	609393	3702.AT4G38470.1	3702.AT1G15440.1	0	0	0	0	0.045	0	0	0.552	0.553
AT4G19045	F8L10.20	626454	612193	3702.AT4G19045.1	3702.AT1G53165.3	0	0	0	0	0.049	0.158	0	0.485	0.551
AT4G11270	SK41	625550	608785	3702.AT4G11270.1	3702.AT1G09840.3	0	0	0	0	0	0.049	0	0.546	0.549
MKK2	AT1G18210	627617	609672	3702.AT4G29810.2	3702.AT1G18210.1	0	0	0	0	0.056	0.048	0	0.533	0.543
CDC2	PGM3	623028	610191	3702.AT3G48750.1	3702.AT1G23190.1	0	0	0	0	0	0.525	0	0	0.525
BSK8	BSL1	632166	624954	3702.AT5G41260.1	3702.AT4G03080.1	0	0	0	0	0	0	0	0.502	0.502
CAM7	SK41	622512	608785	3702.AT3G43810.1	3702.AT1G09840.3	0	0	0	0	0	0.086	0	0.478	0.502
EIN2	BSK1	628966	628209	3702.AT5G03280.1	3702.AT4G35230.1	0	0	0	0	0	0	0	0.496	0.496
AT5G09890	AT1G77680	629631	614579	3702.AT5G09890.2	3702.AT1G77680.1	0	0	0	0	0	0.272	0	0.333	0.493
AT5G58950	MKK2	634115	627617	3702.AT5G58950.1	3702.AT4G29810.2	0	0	0.409	0.649	0	0.391	0	0.048	0.474
BSK1	DWF1	628209	621215	3702.AT4G35230.1	3702.AT3G19820.2	0	0	0	0	0	0	0	0.450	0.450
PGMP	CDC2	633339	623028	3702.AT5G51820.1	3702.AT3G48750.1	0	0	0	0	0	0	0	0.450	0.450
BSK8	AT4G39680	632166	628673	3702.AT5G41260.1	3702.AT4G39680.1	0	0	0	0	0	0	0	0.448	0.448
CTEXP	RHS3	618374	609493	3702.AT2G40730.1	3702.AT1G16440.1	0	0	0	0	0	0	0	0.439	0.439
F8L10.20	AT1G03920	612193	608146	3702.AT1G53165.3	3702.AT1G03920.1	0	0	0	0.588	0.045	0.330	0	0.408	0.437
PAH2	CDC2	632349	623028	3702.AT5G42870.1	3702.AT3G48750.1	0	0	0	0	0.056	0.166	0	0.341	0.436
HSP70	CTEXP	620395	618374	3702.AT3G12580.1	3702.AT2G40730.1	0	0	0	0	0	0	0	0.430	0.430
CAK1AT	CDC2	627525	623028	3702.AT4G28980.2	3702.AT3G48750.1	0	0	0	0.787	0	0.294	0	0.844	0.419
BSK1	IWS1	628209	611020	3702.AT4G35230.1	3702.AT1G32130.1	0	0	0	0	0	0	0	0.415	0.414
MPK16	PP2AB2	630549	609625	3702.AT5G19010.1	3702.AT1G17720.1	0	0	0	0	0.045	0.070	0	0.394	0.414
MKK2	RIN4	627617	621792	3702.AT4G29810.2	3702.AT3G25070.1	0	0	0	0	0.074	0	0	0.390	0.410
STY46	AT3G62860	628553	624523	3702.AT4G38470.1	3702.AT3G62860.1	0	0	0	0	0.068	0	0	0.392	0.409
SNRK2.3	AT3G28690	634962	622195	3702.AT5G66880.1	3702.AT3G28690.2	0	0	0.372	0	0	0.093	0	0	0.406
AT3G28690	CRK1	622195	618422	3702.AT3G28690.2	3702.AT2G41140.1	0	0	0.399	0	0	0.046	0	0	0.402
AT3G09200	AT2G27710	620031	616974	3702.AT3G09200.1	3702.AT2G27710.1	0.140	0	0	0	0.980	0.770	0.900	0.454	0.999
RPN10	AT2G32730	628569	617504	3702.AT4G38630.1	3702.AT2G32730.1	0	0	0	0	0.904	0.858	0.900	0.836	0.999
AT3G04840	AT2G41840	619593	618499	3702.AT3G04840.1	3702.AT2G41840.1	0	0	0.297	0	0.985	0.826	0.900	0.268	0.999
AT3G04840	AT2G27710	619593	616974	3702.AT3G04840.1	3702.AT2G27710.1	0	0	0	0	0.985	0.806	0.900	0.204	0.999
BBC1	AT3G04840	623053	619593	3702.AT3G49010.3	3702.AT3G04840.1	0	0	0	0	0.986	0.832	0.900	0.580	0.999
RPS6A	AT1G01100	627822	607851	3702.AT4G31700.1	3702.AT1G01100.2	0	0	0	0	0.949	0.826	0.900	0.606	0.999
AT3G04840	XW6	619593	612658	3702.AT3G04840.1	3702.AT1G58380.1	0	0	0.296	0	0.950	0.826	0.900	0.268	0.999
AT3G43980	RPS6A	628058	627822	3702.AT4G33865.1	3702.AT4G31700.1	0	0	0	0	0.918	0.832	0.900	0.568	0.999
AT5G23900	AT3G43980	630993	628058	3702.AT5G23900.1	3702.AT4G33865.1	0	0	0	0	0.915	0.813	0.900	0.460	0.999
AT3G09200	AT2G41840	620031	618499	3702.AT3G09200.1	3702.AT2G41840.1	0.158	0	0.237	0	0.964	0.786	0.900	0.734	0.999
E2F1	RBR1	630816	620366	3702.AT5G22220.2	3702.AT3G12280.1	0	0	0	0	0.200	0.998	0.900	0.981	0.999
BBC1	AT3G09630	623053	620072	3702.AT3G49010.3	3702.AT3G09630.1	0	0	0	0	0.986	0.832	0.900	0.076	0.999
BBC1	AT3G09500	623053	620060	3702.AT3G49010.3	3702.AT3G09500.1	0	0	0	0	0.979	0.771	0.900	0.228	0.999
RPS6A	BBC1	627822	623053	3702.AT4G31700.1	3702.AT3G49010.3	0	0	0	0	0.986	0.832	0.900	0.158	0.999
RPN10	AT1G75990	628569	614402	3702.AT4G38630.1	3702.AT1G75990.1	0	0	0	0	0.907	0.858	0.900	0.712	0.999
AT5G14050	AT3G10530	630027	620173	3702.AT5G14050.1	3702.AT3G10530.1	0	0	0	0	0.982	0.878	0.900	0.744	0.999
AT3G09630	AT2G41840	620072	618499	3702.AT3G09630.1	3702.AT2G41840.1	0.140	0	0.405	0	0.981	0.779	0.900	0.451	0.999
EMB3010	AT3G04840	629682	619593	3702.AT5G10360.1	3702.AT3G04840.1	0	0	0	0	0.986	0.837	0.900	0.585	0.999
AT5G23900	AT3G04840	630993	619593	3702.AT5G23900.1	3702.AT3G04840.1	0	0	0	0	0.950	0.832	0.900	0.415	0.999
AT5G23900	AT3G09500	630993	620060	3702.AT5G23900.1	3702.AT3G09500.1	0	0	0	0	0.960	0.771	0.900	0.228	0.999
AT5G23900	AT1G01100	630993	607851	3702.AT5G23900.1	3702.AT1G01100.2	0	0	0	0	0.962	0.782	0.900	0.865	0.999
AT3G43980	AT3G09200	628058	620031	3702.AT4G33865.1	3702.AT3G09200.1	0.178	0	0	0	0.917	0.813	0.900	0.396	0.999
AT3G09200	AT3G04840	620031	619593	3702.AT3G09200.1	3702.AT3G04840.1	0	0	0.301	0	0.986	0.832	0.900	0.279	0.999
FIP1[V]	CPSF100	634019	630991	3702.AT5G58040.1	3702.AT5G23880.1	0	0	0	0	0.159	0.843	0.900	0.964	0.999
AT3G09200	AT1G01100	620031	607851	3702.AT3G09200.1	3702.AT1G01100.2	0.140	0	0	0	0.966	0.794	0.900	0.797	0.999
AT3G11250	AT2G27710	620253	616974	3702.AT3G11250.1	3702.AT2G27710.1	0.140	0	0	0	0.941	0.770	0.900	0.454	0.999
AT5G23900	AT2G41840	630993	618499	3702.AT5G23900.1	3702.AT2G41840.1	0	0	0	0	0.901	0.795	0.900	0.886	0.999
EMB3010	AT3G11250	629682	620253	3702.AT5G10360.1	3702.AT3G11250.1	0	0	0.234	0	0.933	0.832	0.900	0.496	0.999
AT3G09630	XW6	620072	612658	3702.AT3G09630.1	3702.AT1G58380.1	0.140	0	0.403	0	0.945	0.779	0.900	0.451	0.999
AT3G04840	AT1G01100	619593	607851	3702.AT3G04840.1	3702.AT1G01100.2	0	0	0	0	0.953	0.826	0.900	0.480	0.999
AT3G43980	AT3G11250	628058	620253	3702.AT4G33865.1	3702.AT3G11250.1	0.178	0	0	0	0.911	0.813	0.900	0.396	0.999
EMB3010	AT3G09200	629682	620031	3702.AT5G10360.1	3702.AT3G09200.1	0	0	0.232	0	0.985	0.832	0.900	0.732	0.999
AT3G11250	AT3G04840	620253	619593	3702.AT3G11250.1	3702.AT3G04840.1	0	0	0.287	0	0.970	0.832	0.900	0.279	0.999
AT5G23900	AT3G11250	630993	620253	3702.AT5G23900.1	3702.AT3G11250.1	0	0	0	0	0.923	0.813	0.900	0.921	0.999
AT2G27720	AT1G01100	616975	607851	3702.AT2G27720.2	3702.AT1G01100.2	0	0	0	0	0.973	0.763	0.540	0.919	0.999
EIF3B-2	EIF3C	631192	623825	3702.AT5G25780.1	3702.AT3G56150.2	0	0	0	0	0.919	0.922	0.900	0.985	0.999
RPS6A	AT3G04840	627822	619593	3702.AT4G31700.1	3702.AT3G04840.1	0	0	0	0	0.986	0.837	0.900	0.809	0.999
AT3G43980	AT2G45710	628058	618908	3702.AT4G33865.1	3702.AT2G45710.1	0	0	0	0	0.911	0.796	0.900	0.520	0.999
BBC1	AT1G01100	623053	607851	3702.AT3G49010.3	3702.AT1G01100.2	0	0	0	0	0.961	0.782	0.900	0.074	0.999
AT3G11250	AT2G41840	620253	618499	3702.AT3G11250.1	3702.AT2G41840.1	0.158	0	0.238	0	0.862	0.786	0.900	0.853	0.999
AT5G23900	RPS6A	630993	627822	3702.AT5G23900.1	3702.AT4G31700.1	0	0	0	0	0.958	0.832	0.900	0.668	0.999
BBC1	AT2G27710	623053	616974	3702.AT3G49010.3	3702.AT2G27710.1	0	0	0	0	0.983	0.479	0.900	0.074	0.999
AT5G14050	PWP2	630027	609393	3702.AT5G14050.1	3702.AT1G15440.1	0	0	0	0	0.982	0.932	0.900	0.833	0.999
AT3G11250	AT3G09630	620253	620072	3702.AT3G11250.1	3702.AT3G09630.1	0.172	0	0.216	0	0.954	0.832	0.900	0.372	0.999
AT3G09500	AT2G27710	620060	616974	3702.AT3G09500.1	3702.AT2G27710.1	0	0	0	0	0.956	0.731	0.900	0.276	0.999
AT5G47690	SCC3	632889	619144	3702.AT5G47690.3	3702.AT2G47980.1	0	0	0	0	0.910	0.813	0.900	0.645	0.999
AT3G43980	AT1G01100	628058	607851	3702.AT4G33865.1	3702.AT1G01100.2	0	0	0	0	0.923	0.796	0.900	0.445	0.999
AT2G41840	AT1G01100	618499	607851	3702.AT2G41840.1	3702.AT1G01100.2	0	0	0	0	0.912	0.730	0.900	0.708	0.999
AT3G43980	AT3G04840	628058	619593	3702.AT4G33865.1	3702.AT3G04840.1	0	0	0	0	0.921	0.832	0.900	0.495	0.999
EMB3010	AT2G27710	629682	616974	3702.AT5G10360.1	3702.AT2G27710.1	0	0	0	0	0.962	0.806	0.900	0.190	0.999
RPN10	EMB2719	628569	609873	3702.AT4G38630.1	3702.AT1G20200.1	0	0	0	0	0.935	0.858	0.900	0.712	0.999
EMB3010	AT2G41840	629682	618499	3702.AT5G10360.1	3702.AT2G41840.1	0	0	0	0	0.984	0.829	0.900	0.765	0.999
AT2G27710	AT1G01100	616974	607851	3702.AT2G27710.1	3702.AT1G01100.2	0	0	0	0	0.973	0.763	0.900	0.906	0.999
RPS6A	AT2G41840	627822	618499	3702.AT4G31700.1	3702.AT2G41840.1	0	0	0	0	0.981	0.829	0.900	0.667	0.999
EMB3010	AT3G09630	629682	620072	3702.AT5G10360.1	3702.AT3G09630.1	0	0	0	0	0.985	0.837	0.900	0.526	0.999
EMB3010	AT3G43980	629682	628058	3702.AT5G10360.1	3702.AT4G33865.1	0	0	0	0	0.917	0.832	0.900	0.568	0.999
AT3G43980	BBC1	628058	623053	3702.AT4G33865.1	3702.AT3G49010.3	0	0	0	0	0.918	0.813	0.900	0.460	0.999
RPS6A	XW6	627822	612658	3702.AT4G31700.1	3702.AT1G58380.1	0	0	0	0	0.960	0.829	0.900	0.402	0.999
RPS6A	AT3G09630	627822	620072	3702.AT4G31700.1	3702.AT3G09630.1	0	0	0	0	0.983	0.837	0.900	0.526	0.999
EMB3010	AT1G01100	629682	607851	3702.AT5G10360.1	3702.AT1G01100.2	0	0	0	0	0.962	0.826	0.900	0.402	0.999
EMB3010	AT2G45710	629682	618908	3702.AT5G10360.1	3702.AT2G45710.1	0	0	0	0	0.910	0.826	0.900	0.533	0.999
AT5G23900	EMB3010	630993	629682	3702.AT5G23900.1	3702.AT5G10360.1	0	0	0	0	0.975	0.832	0.900	0.799	0.999
RPS6A	AT3G11250	627822	620253	3702.AT4G31700.1	3702.AT3G11250.1	0	0	0.251	0	0.960	0.832	0.900	0.629	0.999
AT3G04840	AT2G45710	619593	618908	3702.AT3G04840.1	3702.AT2G45710.1	0	0	0	0	0.919	0.826	0.900	0.544	0.999
EMB3010	AT3G09500	629682	620060	3702.AT5G10360.1	3702.AT3G09500.1	0	0	0	0	0.941	0.808	0.900	0.350	0.999
EMB3010	BBC1	629682	623053	3702.AT5G10360.1	3702.AT3G49010.3	0	0	0	0	0.966	0.832	0.900	0.158	0.999
RPS6A	AT2G45710	627822	618908	3702.AT4G31700.1	3702.AT2G45710.1	0	0	0	0	0.920	0.826	0.900	0.767	0.999
AT3G09630	AT3G04840	620072	619593	3702.AT3G09630.1	3702.AT3G04840.1	0	0	0.346	0	0.986	0.837	0.900	0.586	0.999
FIP1[V]	nPAP	634019	627950	3702.AT5G58040.1	3702.AT4G32850.8	0	0	0	0	0.057	0.998	0.900	0.901	0.999
BBC1	AT2G41840	623053	618499	3702.AT3G49010.3	3702.AT2G41840.1	0	0	0	0	0.937	0.795	0.900	0.325	0.999
EMB3010	XW6	629682	612658	3702.AT5G10360.1	3702.AT1G58380.1	0	0	0	0	0.929	0.829	0.900	0.402	0.999
AT3G09500	AT3G04840	620060	619593	3702.AT3G09500.1	3702.AT3G04840.1	0	0	0	0	0.936	0.808	0.900	0.444	0.999
AT2G32730	AT1G75990	617504	614402	3702.AT2G32730.1	3702.AT1G75990.1	0	0	0	0	0.905	0.837	0.900	0.633	0.999
RPS6A	AT2G27710	627822	616974	3702.AT4G31700.1	3702.AT2G27710.1	0	0	0	0	0.985	0.806	0.900	0.190	0.999
RPS6A	AT3G09200	627822	620031	3702.AT4G31700.1	3702.AT3G09200.1	0	0	0.248	0	0.986	0.832	0.900	0.686	0.999
AT5G23900	AT3G09200	630993	620031	3702.AT5G23900.1	3702.AT3G09200.1	0	0	0	0	0.952	0.813	0.900	0.837	0.999
AT2G32730	EMB2719	617504	609873	3702.AT2G32730.1	3702.AT1G20200.1	0	0	0	0	0.911	0.837	0.900	0.633	0.999
BBC1	AT3G09200	623053	620031	3702.AT3G49010.3	3702.AT3G09200.1	0	0	0	0	0.983	0.813	0.900	0	0.999
AT3G09630	AT3G09200	620072	620031	3702.AT3G09630.1	3702.AT3G09200.1	0.172	0	0.211	0	0.986	0.832	0.900	0.372	0.999
AT3G10530	PWP2	620173	609393	3702.AT3G10530.1	3702.AT1G15440.1	0	0	0	0	0.973	0.914	0.900	0.910	0.999
AT3G43980	AT3G09630	628058	620072	3702.AT4G33865.1	3702.AT3G09630.1	0.175	0	0	0	0.912	0.832	0.900	0.733	0.999
AT3G11250	AT1G01100	620253	607851	3702.AT3G11250.1	3702.AT1G01100.2	0.140	0	0	0	0.921	0.794	0.900	0.967	0.999
AT3G43980	AT3G09500	628058	620060	3702.AT4G33865.1	3702.AT3G09500.1	0.181	0	0	0	0.910	0.771	0.900	0.537	0.999
RPS6A	AT3G09500	627822	620060	3702.AT4G31700.1	3702.AT3G09500.1	0	0	0	0	0.935	0.808	0.900	0.174	0.998
AT3G11250	AT3G09500	620253	620060	3702.AT3G11250.1	3702.AT3G09500.1	0.178	0	0	0	0.910	0.770	0.900	0.229	0.998
AT5G23900	AT3G09630	630993	620072	3702.AT5G23900.1	3702.AT3G09630.1	0	0	0	0	0.935	0.832	0.900	0.076	0.998
EIF4G	EIF3C	624236	623825	3702.AT3G60240.4	3702.AT3G56150.2	0	0	0	0	0.913	0.044	0.900	0.874	0.998
AT3G43980	AT2G27710	628058	616974	3702.AT4G33865.1	3702.AT2G27710.1	0	0	0	0	0.916	0.770	0.900	0.463	0.998
AT3G58660	AT3G10530	624079	620173	3702.AT3G58660.1	3702.AT3G10530.1	0	0	0	0	0.982	0.834	0	0.363	0.998
AT3G09500	AT1G01100	620060	607851	3702.AT3G09500.1	3702.AT1G01100.2	0	0	0	0	0.947	0.733	0.900	0.279	0.998
PWP2	AT1G10490	609393	608852	3702.AT1G15440.1	3702.AT1G10490.1	0	0	0	0	0.928	0.857	0.540	0.649	0.998
EIF3B-2	RPS6A	631192	627822	3702.AT5G25780.1	3702.AT4G31700.1	0	0	0	0	0.913	0.798	0.900	0.258	0.998
AT5G14050	AT3G58660	630027	624079	3702.AT5G14050.1	3702.AT3G58660.1	0	0	0	0	0.982	0.838	0	0.380	0.998
AT3G09630	AT2G45710	620072	618908	3702.AT3G09630.1	3702.AT2G45710.1	0	0	0	0	0.909	0.826	0.900	0.372	0.998
AT2G45710	AT1G01100	618908	607851	3702.AT2G45710.1	3702.AT1G01100.2	0	0	0	0	0.899	0.764	0.900	0.440	0.998
AT5G23900	AT2G45710	630993	618908	3702.AT5G23900.1	3702.AT2G45710.1	0	0	0	0	0.915	0.796	0.900	0.090	0.998
BBC1	AT3G11250	623053	620253	3702.AT3G49010.3	3702.AT3G11250.1	0	0	0	0	0.939	0.813	0.900	0	0.998
AT3G09630	AT1G01100	620072	607851	3702.AT3G09630.1	3702.AT1G01100.2	0	0	0	0	0.935	0.816	0.900	0.244	0.998
BBC1	XW6	623053	612658	3702.AT3G49010.3	3702.AT1G58380.1	0	0	0	0	0.886	0.795	0.900	0.325	0.998
AT3G11250	AT2G45710	620253	618908	3702.AT3G11250.1	3702.AT2G45710.1	0	0	0	0	0.895	0.796	0.900	0.280	0.998
EIF3B-2	EMB3010	631192	629682	3702.AT5G25780.1	3702.AT5G10360.1	0	0	0	0	0.909	0.798	0.900	0.210	0.998
AT3G09200	XW6	620031	612658	3702.AT3G09200.1	3702.AT1G58380.1	0.158	0	0.236	0	0.876	0.786	0.900	0.160	0.998
POLD3	POLA2	614679	613542	3702.AT1G78650.1	3702.AT1G67630.1	0	0	0	0	0.747	0	0.900	0.946	0.998
EMB3011	F5I14.19	629921	613336	3702.AT5G13010.1	3702.AT1G65660.1	0	0	0	0	0.248	0.828	0.900	0.874	0.998
AT3G09630	AT3G09500	620072	620060	3702.AT3G09630.1	3702.AT3G09500.1	0.175	0	0	0	0.923	0.808	0.900	0.231	0.998
AT2G45710	AT2G27710	618908	616974	3702.AT2G45710.1	3702.AT2G27710.1	0	0	0	0	0.910	0.740	0.900	0.419	0.998
AT3G11250	AT2G27720	620253	616975	3702.AT3G11250.1	3702.AT2G27720.2	0.140	0	0	0	0.913	0.770	0	0.947	0.998
BBC1	AT2G45710	623053	618908	3702.AT3G49010.3	3702.AT2G45710.1	0	0	0	0	0.912	0.796	0.900	0.090	0.998
AT3G09630	AT2G27710	620072	616974	3702.AT3G09630.1	3702.AT2G27710.1	0	0	0	0	0.943	0.805	0.900	0.168	0.998
EIF3B-2	EIF4G	631192	624236	3702.AT5G25780.1	3702.AT3G60240.4	0	0	0	0	0.696	0.193	0.900	0.933	0.998
AT3G09500	AT3G09200	620060	620031	3702.AT3G09500.1	3702.AT3G09200.1	0.178	0	0	0	0.933	0.770	0.900	0.229	0.998
AT3G09200	AT2G45710	620031	618908	3702.AT3G09200.1	3702.AT2G45710.1	0	0	0	0	0.883	0.796	0.900	0.280	0.998
RPS6A	EIF3C	627822	623825	3702.AT4G31700.1	3702.AT3G56150.2	0	0	0	0	0.766	0.811	0.900	0.450	0.997
AT3G09500	AT2G45710	620060	618908	3702.AT3G09500.1	3702.AT2G45710.1	0	0	0	0	0.865	0.740	0.900	0.412	0.997
EMB3011	SKIP	629921	614529	3702.AT5G13010.1	3702.AT1G77180.2	0	0	0	0	0.363	0.936	0.900	0.371	0.997
EMB3010	EIF3C	629682	623825	3702.AT5G10360.1	3702.AT3G56150.2	0	0	0	0	0.777	0.811	0.900	0.538	0.997
PCK1	PPDK	628490	626044	3702.AT4G37870.1	3702.AT4G15530.5	0.190	0	0	0	0.044	0	0.900	0.965	0.997
SNAP33	KEU	634349	609061	3702.AT5G61210.1	3702.AT1G12360.1	0	0	0	0	0.342	0.944	0	0.944	0.997
EIF2B	EIF3C	630750	623825	3702.AT5G20920.3	3702.AT3G56150.2	0	0	0	0	0.257	0.730	0.900	0.904	0.997
AT5G23900	XW6	630993	612658	3702.AT5G23900.1	3702.AT1G58380.1	0	0	0	0	0.839	0.795	0.900	0.325	0.997
AT5G23900	AT2G27710	630993	616974	3702.AT5G23900.1	3702.AT2G27710.1	0	0	0	0	0.948	0.479	0.900	0.074	0.997
AT5G14050	AT1G10490	630027	608852	3702.AT5G14050.1	3702.AT1G10490.1	0	0	0	0	0.926	0.857	0.540	0.588	0.997
CPSF100	nPAP	630991	627950	3702.AT5G23880.1	3702.AT4G32850.8	0	0	0	0	0.341	0.739	0.900	0.866	0.997
AT3G43980	AT2G41840	628058	618499	3702.AT4G33865.1	3702.AT2G41840.1	0.173	0	0	0	0.833	0.735	0.900	0.383	0.997
AT2G41840	AT2G27710	618499	616974	3702.AT2G41840.1	3702.AT2G27710.1	0	0	0	0	0.908	0.707	0.900	0.146	0.997
AT3G11250	XW6	620253	612658	3702.AT3G11250.1	3702.AT1G58380.1	0.158	0	0.238	0	0.843	0.786	0.900	0.160	0.997
AT3G43980	XW6	628058	612658	3702.AT4G33865.1	3702.AT1G58380.1	0.173	0	0	0	0.816	0.735	0.900	0.383	0.997
AT3G58660	PWP2	624079	609393	3702.AT3G58660.1	3702.AT1G15440.1	0	0	0	0	0.965	0.837	0	0.534	0.997
AT3G10530	AT1G10490	620173	608852	3702.AT3G10530.1	3702.AT1G10490.1	0	0	0	0	0.931	0.857	0	0.637	0.996
RAD23D	RPN10	631875	628569	3702.AT5G38470.1	3702.AT4G38630.1	0	0	0	0	0.189	0.924	0	0.953	0.996
AT3G53390	LRS1	623533	619624	3702.AT3G53390.1	3702.AT3G05090.2	0	0	0	0	0.423	0.807	0.900	0.711	0.996
AT2G34357	AT1G42440	617686	611417	3702.AT2G34357.1	3702.AT1G42440.1	0	0	0	0	0.938	0.836	0	0.705	0.996
AT3G09500	AT2G41840	620060	618499	3702.AT3G09500.1	3702.AT2G41840.1	0.173	0	0	0	0.856	0.709	0.900	0.182	0.996
EIF3C	AT3G09630	623825	620072	3702.AT3G56150.2	3702.AT3G09630.1	0	0	0	0	0.926	0.513	0.900	0.141	0.996
AT3G09200	AT2G27720	620031	616975	3702.AT3G09200.1	3702.AT2G27720.2	0.140	0	0	0	0.960	0.770	0	0.454	0.995
AT2G45710	XW6	618908	612658	3702.AT2G45710.1	3702.AT1G58380.1	0	0	0	0	0.790	0.730	0.900	0.328	0.995
EIF3B-2	AT3G04840	631192	619593	3702.AT5G25780.1	3702.AT3G04840.1	0	0	0	0	0.802	0.780	0.900	0.072	0.995
AT5G45190	CDKC;1	632618	629672	3702.AT5G45190.2	3702.AT5G10270.1	0	0	0	0	0.048	0.790	0.900	0.818	0.995
AT1G50920	AT1G25260	611953	610373	3702.AT1G50920.1	3702.AT1G25260.1	0	0	0	0	0.937	0.833	0	0.626	0.995
EIF2B	KRP4	630750	617502	3702.AT5G20920.3	3702.AT2G32710.1	0	0	0	0	0	0.995	0	0	0.995
AT2G45710	AT2G41840	618908	618499	3702.AT2G45710.1	3702.AT2G41840.1	0	0	0	0	0.784	0.730	0.900	0.328	0.995
AT3G09500	AT2G27720	620060	616975	3702.AT3G09500.1	3702.AT2G27720.2	0	0	0	0	0.959	0.731	0.540	0.276	0.995
EMB2765	SKIP	618162	614529	3702.AT2G38770.1	3702.AT1G77180.2	0	0	0	0	0.164	0.890	0.900	0.583	0.995
EIF3C	eIFiso4G2	623825	616586	3702.AT3G56150.2	3702.AT2G24050.1	0	0	0	0	0.916	0.044	0.900	0.371	0.994
CPSF100	AT2G36480	630991	617914	3702.AT5G23880.1	3702.AT2G36480.3	0	0	0	0	0.097	0.828	0.900	0.712	0.994
EXO84B	SEC10	633122	629892	3702.AT5G49830.2	3702.AT5G12370.2	0	0	0	0	0.081	0.840	0.360	0.951	0.994
AT2G27710	XW6	616974	612658	3702.AT2G27710.1	3702.AT1G58380.1	0	0	0	0	0.809	0.707	0.900	0.146	0.994
EIF3B-2	AT3G09630	631192	620072	3702.AT5G25780.1	3702.AT3G09630.1	0	0	0	0	0.920	0.343	0.900	0	0.994
AT3G09500	XW6	620060	612658	3702.AT3G09500.1	3702.AT1G58380.1	0.173	0	0	0	0.782	0.709	0.900	0.182	0.994
AT4G31880	SCC3	627842	619144	3702.AT4G31880.1	3702.AT2G47980.1	0	0	0	0	0.915	0.813	0	0.660	0.994
AT5G09390	EMB2770	629574	624997	3702.AT5G09390.1	3702.AT4G03430.1	0	0	0	0	0.048	0.853	0.900	0.676	0.994
EMB3011	SMP2	629921	628411	3702.AT5G13010.1	3702.AT4G37120.1	0	0	0	0	0.189	0.828	0.900	0.665	0.994
XW6	AT1G01100	612658	607851	3702.AT1G58380.1	3702.AT1G01100.2	0	0	0	0	0.813	0.730	0.900	0.067	0.994
AT2G40430	AT1G50920	618342	611953	3702.AT2G40430.2	3702.AT1G50920.1	0	0	0	0	0.939	0.800	0	0.548	0.994
AT3G04840	AT2G27720	619593	616975	3702.AT3G04840.1	3702.AT2G27720.2	0	0	0	0	0.960	0.806	0	0.204	0.993
AT2G40430	AT1G25260	618342	610373	3702.AT2G40430.2	3702.AT1G25260.1	0	0	0	0	0.921	0.812	0	0.587	0.993
AT3G09630	AT2G27720	620072	616975	3702.AT3G09630.1	3702.AT2G27720.2	0	0	0	0	0.925	0.805	0.540	0.090	0.993
EMB3010	AT2G27720	629682	616975	3702.AT5G10360.1	3702.AT2G27720.2	0	0	0	0	0.959	0.806	0	0.190	0.993
AT3G58660	AT2G34357	624079	617686	3702.AT3G58660.1	3702.AT2G34357.1	0	0	0	0	0.964	0.695	0	0.343	0.992
RPS6A	AT2G27720	627822	616975	3702.AT4G31700.1	3702.AT2G27720.2	0	0	0	0	0.955	0.806	0	0.190	0.992
Hsp81.4	Hop1	633795	609052	3702.AT5G56000.1	3702.AT1G12270.1	0.059	0	0	0	0.645	0.697	0.900	0.363	0.992
P5CS2	P5CS1	623767	618267	3702.AT3G55610.1	3702.AT2G39800.1	0.190	0	0.449	0.985	0.902	0	0.900	0.989	0.991
EIF3B-2	EIF2B	631192	630750	3702.AT5G25780.1	3702.AT5G20920.3	0	0	0	0	0.442	0.746	0.900	0.441	0.991
EIF3B-2	BBC1	631192	623053	3702.AT5G25780.1	3702.AT3G49010.3	0	0	0	0	0.904	0	0.900	0	0.990
AT3G58660	AT1G10490	624079	608852	3702.AT3G58660.1	3702.AT1G10490.1	0	0	0	0	0.920	0.806	0	0.414	0.990
AT5G23900	AT2G27720	630993	616975	3702.AT5G23900.1	3702.AT2G27720.2	0	0	0	0	0.961	0.479	0.540	0.074	0.990
AT3G04840	AT1G07920	619593	608576	3702.AT3G04840.1	3702.AT1G07930.1	0	0	0	0	0.918	0.808	0	0.456	0.990
RPS6A	PWP2	627822	609393	3702.AT4G31700.1	3702.AT1G15440.1	0	0	0	0	0.247	0.839	0.900	0.243	0.989
EMB3010	PWP2	629682	609393	3702.AT5G10360.1	3702.AT1G15440.1	0	0	0	0	0.243	0.839	0.900	0.243	0.989
Hsp81.4	HSP70	633795	620395	3702.AT5G56000.1	3702.AT3G12580.1	0	0	0	0	0.301	0.655	0.900	0.624	0.989
BBC1	AT2G27720	623053	616975	3702.AT3G49010.3	3702.AT2G27720.2	0	0	0	0	0.956	0.479	0.540	0.074	0.989
EIF3B-2	AT5G23900	631192	630993	3702.AT5G25780.1	3702.AT5G23900.1	0	0	0	0	0.902	0	0.900	0	0.989
EIF3C	AT3G04840	623825	619593	3702.AT3G56150.2	3702.AT3G04840.1	0	0	0	0	0.450	0.814	0.900	0.090	0.989
AT3G58660	AT1G25260	624079	610373	3702.AT3G58660.1	3702.AT1G25260.1	0	0	0	0	0.926	0.730	0	0.456	0.988
AT5G14050	RPS6A	630027	627822	3702.AT5G14050.1	3702.AT4G31700.1	0	0	0	0	0.257	0.838	0.900	0.141	0.988
AT5G28850	PP2AB1	631479	612035	3702.AT5G28850.2	3702.AT1G51690.3	0	0	0	0	0.048	0	0.900	0.890	0.988
AtCDC48B	AT2G32730	623512	617504	3702.AT3G53230.1	3702.AT2G32730.1	0	0	0	0	0.889	0.046	0.900	0.046	0.988
AT3G43980	AT2G27720	628058	616975	3702.AT4G33865.1	3702.AT2G27720.2	0	0	0	0	0.917	0.770	0	0.463	0.988
AT5G38640	AT1G72340	631893	614033	3702.AT5G38640.1	3702.AT1G72340.1	0	0	0.338	0.601	0.167	0.810	0.900	0.564	0.988
AT5G14050	EMB3010	630027	629682	3702.AT5G14050.1	3702.AT5G10360.1	0	0	0	0	0.256	0.838	0.900	0.141	0.988
eIFiso4G2	PAB4	616586	616524	3702.AT2G24050.1	3702.AT2G23350.1	0	0	0	0	0.346	0.546	0.900	0.668	0.988
EIF3B-2	AT2G41840	631192	618499	3702.AT5G25780.1	3702.AT2G41840.1	0	0	0	0	0.790	0.466	0.900	0.080	0.988
AT5G28850	PP2AB2	631479	609625	3702.AT5G28850.2	3702.AT1G17720.1	0	0	0	0	0.048	0	0.900	0.890	0.988
EMB2770	SKIP	624997	614529	3702.AT4G03430.1	3702.AT1G77180.2	0	0	0	0	0.762	0.048	0.900	0.545	0.988
EIF3B-2	XW6	631192	612658	3702.AT5G25780.1	3702.AT1G58380.1	0	0	0	0	0.782	0.466	0.900	0.080	0.987
RPS6A	AT3G10530	627822	620173	3702.AT4G31700.1	3702.AT3G10530.1	0	0	0	0	0.210	0.838	0.900	0	0.986
AT1G72340	AT1G48970	614033	611766	3702.AT1G72340.1	3702.AT1G48970.1	0	0	0	0.600	0.167	0.810	0.900	0.564	0.986
EIF3B-2	eIFiso4G2	631192	616586	3702.AT5G25780.1	3702.AT2G24050.1	0	0	0	0	0.759	0.193	0.900	0.371	0.986
FIP1[V]	AT2G36480	634019	617914	3702.AT5G58040.1	3702.AT2G36480.3	0	0	0	0	0.087	0.494	0.900	0.749	0.986
AT5G64420	PWP2	634688	609393	3702.AT5G64420.1	3702.AT1G15440.1	0	0	0	0	0.968	0	0	0.574	0.986
AT3G58660	AT1G50920	624079	611953	3702.AT3G58660.1	3702.AT1G50920.1	0	0	0	0	0.964	0.484	0	0.322	0.986
AT5G61970	AT3G04840	634428	619593	3702.AT5G61970.1	3702.AT3G04840.1	0	0	0	0	0.048	0.858	0.900	0	0.985
AT5G61970	AT3G43980	634428	628058	3702.AT5G61970.1	3702.AT4G33865.1	0	0	0	0	0.057	0.840	0.900	0.137	0.985
EIF3B-2	AT3G09200	631192	620031	3702.AT5G25780.1	3702.AT3G09200.1	0	0	0	0	0.861	0	0.900	0.044	0.985
EIF2B	AT1G72340	630750	614033	3702.AT5G20920.3	3702.AT1G72340.1	0	0	0	0	0.159	0.698	0.900	0.485	0.985
EIF3B-2	AT3G11250	631192	620253	3702.AT5G25780.1	3702.AT3G11250.1	0	0	0	0	0.861	0	0.900	0.044	0.985
AT5G14050	AT2G40430	630027	618342	3702.AT5G14050.1	3702.AT2G40430.2	0	0	0	0	0.928	0	0	0.805	0.985
HSP70	Hop1	620395	609052	3702.AT3G12580.1	3702.AT1G12270.1	0	0	0	0	0.049	0.690	0.900	0.575	0.985
RAD23D	DDI1	631875	620477	3702.AT5G38470.1	3702.AT3G13235.1	0	0	0	0	0.089	0.761	0	0.935	0.984
EMB3010	AT3G10530	629682	620173	3702.AT5G10360.1	3702.AT3G10530.1	0	0	0	0	0.147	0.838	0.900	0	0.984
AT5G61970	EMB3010	634428	629682	3702.AT5G61970.1	3702.AT5G10360.1	0	0	0	0	0.088	0.848	0.900	0	0.984
HD1	RBR1	628517	620366	3702.AT4G38130.1	3702.AT3G12280.1	0	0	0	0	0.054	0.783	0.900	0.331	0.984
DOT2	EMB2770	630310	624997	3702.AT5G16780.1	3702.AT4G03430.1	0	0	0	0	0.516	0.837	0.540	0.623	0.984
EIF4G	PAB4	624236	616524	3702.AT3G60240.4	3702.AT2G23350.1	0	0	0	0	0.166	0.546	0.900	0.648	0.984
AT5G61970	RPS6A	634428	627822	3702.AT5G61970.1	3702.AT4G31700.1	0	0	0	0	0.090	0.848	0.900	0	0.984
AT5G61970	AT2G45710	634428	618908	3702.AT5G61970.1	3702.AT2G45710.1	0	0	0	0	0.048	0.837	0.900	0	0.983
AT5G48240	AT1G50920	632946	611953	3702.AT5G48240.3	3702.AT1G50920.1	0	0	0	0	0.927	0.757	0	0.158	0.983
AT2G34357	AT1G50920	617686	611953	3702.AT2G34357.1	3702.AT1G50920.1	0	0	0	0	0.962	0.178	0	0.494	0.983
AT5G61970	AT3G11250	634428	620253	3702.AT5G61970.1	3702.AT3G11250.1	0	0	0	0	0.049	0.839	0.900	0	0.983
EMB3010	AT1G76810	629682	614487	3702.AT5G10360.1	3702.AT1G76810.1	0.185	0	0	0	0.133	0.749	0.900	0.216	0.983
RPS6A	AT1G76810	627822	614487	3702.AT4G31700.1	3702.AT1G76810.1	0.185	0	0	0	0.133	0.749	0.900	0.216	0.983
nPAP	AT2G36480	627950	617914	3702.AT4G32850.8	3702.AT2G36480.3	0	0	0	0	0.093	0.466	0.900	0.693	0.983
ESD4	NUA	626083	614747	3702.AT4G15880.1	3702.AT1G79280.2	0	0	0	0	0.133	0.817	0	0.904	0.983
AT5G61970	AT3G09200	634428	620031	3702.AT5G61970.1	3702.AT3G09200.1	0	0	0	0	0.049	0.839	0.900	0	0.983
AT3G43980	EIF3C	628058	623825	3702.AT4G33865.1	3702.AT3G56150.2	0	0	0	0	0.198	0.806	0.900	0.075	0.983
AT5G64420	AT5G14050	634688	630027	3702.AT5G64420.1	3702.AT5G14050.1	0	0	0	0	0.973	0	0	0.417	0.983
AT3G58660	AT2G40430	624079	618342	3702.AT3G58660.1	3702.AT2G40430.2	0	0	0	0	0.934	0.628	0	0.360	0.983
AT5G47480	AT3G63460	632867	624587	3702.AT5G47480.1	3702.AT3G63460.1	0	0	0	0	0.915	0.255	0	0.754	0.983
AT3G24870	AT2G47210	621777	619067	3702.AT3G24870.1	3702.AT2G47210.1	0	0	0	0	0	0.542	0.900	0.645	0.982
eIFiso4G2	EIF4A-2	616586	612322	3702.AT2G24050.1	3702.AT1G54270.1	0	0	0	0	0.178	0.700	0.900	0.372	0.982
RPS6A	AT1G07920	627822	608576	3702.AT4G31700.1	3702.AT1G07930.1	0	0	0	0	0.898	0.802	0	0.186	0.982
AT5G14050	AT2G34357	630027	617686	3702.AT5G14050.1	3702.AT2G34357.1	0	0	0	0	0.954	0	0	0.627	0.982
EMB3010	RPS6A	629682	627822	3702.AT5G10360.1	3702.AT4G31700.1	0	0	0.449	0.985	0.828	0	0.900	0.927	0.982
NRPA1	AT1G42440	623978	611417	3702.AT3G57660.1	3702.AT1G42440.1	0	0	0	0	0.954	0.133	0	0.582	0.982
SUN1	LINC1	629150	613501	3702.AT5G04990.1	3702.AT1G67230.1	0	0	0	0	0	0.655	0	0.952	0.982
Hsp81.4	Hsp70b	633795	609455	3702.AT5G56000.1	3702.AT1G16030.1	0	0	0	0	0.193	0.655	0.900	0.442	0.982
EIF3C	AT2G45710	623825	618908	3702.AT3G56150.2	3702.AT2G45710.1	0	0	0	0	0.166	0.753	0.900	0.209	0.981
PDE340	PWP2	629536	609393	3702.AT5G08610.1	3702.AT1G15440.1	0	0	0	0	0.922	0.724	0	0.226	0.981
NRPA1	AT2G34357	623978	617686	3702.AT3G57660.1	3702.AT2G34357.1	0	0	0	0	0.981	0	0	0	0.981
EMB3010	AT1G07920	629682	608576	3702.AT5G10360.1	3702.AT1G07930.1	0	0	0	0	0.893	0.802	0	0.186	0.981
AT5G23900	EIF3C	630993	623825	3702.AT5G23900.1	3702.AT3G56150.2	0	0	0	0	0.712	0.047	0.900	0.392	0.981
RPN10	DDI1	628569	620477	3702.AT4G38630.1	3702.AT3G13235.1	0	0	0	0	0.134	0.506	0	0.959	0.981
AT3G42660	POLA2	622433	613542	3702.AT3G42660.1	3702.AT1G67630.1	0	0	0	0	0.929	0.123	0	0.729	0.981
AT5G48240	AT3G58660	632946	624079	3702.AT5G48240.3	3702.AT3G58660.1	0	0	0	0	0.945	0.620	0	0.155	0.980
EIF4G	EIF4A-2	624236	612322	3702.AT3G60240.4	3702.AT1G54270.1	0	0	0	0	0.056	0.700	0.900	0.383	0.980
AT5G20170	SWP	630678	619583	3702.AT5G20170.1	3702.AT3G04740.1	0	0	0	0	0	0	0.900	0.809	0.980
AT2G45710	AT2G27720	618908	616975	3702.AT2G45710.1	3702.AT2G27720.2	0	0	0	0	0.875	0.740	0	0.419	0.979
LBA1	EIF4G	632815	624236	3702.AT5G47010.1	3702.AT3G60240.4	0	0	0	0	0.283	0	0.900	0.736	0.979
DL3	ADL6	612698	608831	3702.AT1G59610.1	3702.AT1G10290.1	0	0	0	0.986	0.197	0.765	0.900	0.967	0.979
EIF3B-2	AT3G43980	631192	628058	3702.AT5G25780.1	3702.AT4G33865.1	0	0	0	0	0.202	0.768	0.900	0	0.979
AT3G04840	AT1G76810	619593	614487	3702.AT3G04840.1	3702.AT1G76810.1	0	0	0	0	0.091	0.785	0.900	0	0.978
AT3G10530	AT2G34357	620173	617686	3702.AT3G10530.1	3702.AT2G34357.1	0	0	0	0	0.968	0.047	0	0.343	0.978
AT3G43980	AT1G76810	628058	614487	3702.AT4G33865.1	3702.AT1G76810.1	0	0	0	0	0.124	0.749	0.900	0.120	0.978
AT5G64420	NRPA1	634688	623978	3702.AT5G64420.1	3702.AT3G57660.1	0	0	0	0	0.966	0.138	0	0.330	0.978
RAD23D	AtCDC48B	631875	623512	3702.AT5G38470.1	3702.AT3G53230.1	0	0	0	0	0.045	0.360	0.900	0.668	0.977
CCT	SWP	624656	619583	3702.AT4G00450.1	3702.AT3G04740.1	0	0	0	0	0.214	0.475	0.360	0.925	0.977
EIF3B-2	EIF4A-2	631192	612322	3702.AT5G25780.1	3702.AT1G54270.1	0	0	0	0	0.357	0.515	0.900	0.371	0.977
AT5G63630	PWP2	634603	609393	3702.AT5G63630.1	3702.AT1G15440.1	0	0	0	0	0.898	0.724	0	0.226	0.976
AN3	At3g13960	631458	620569	3702.AT5G28640.1	3702.AT3G13960.1	0	0	0	0	0.155	0.715	0	0.908	0.976
NRPA1	AT2G40700	623978	618370	3702.AT3G57660.1	3702.AT2G40700.1	0	0	0	0	0.946	0.156	0	0.523	0.976
AT5G14050	AT1G65030	630027	613267	3702.AT5G14050.1	3702.AT1G65030.1	0	0	0	0	0.915	0	0	0.718	0.975
AT1G65030	PWP2	613267	609393	3702.AT1G65030.1	3702.AT1G15440.1	0	0	0	0	0.917	0	0	0.717	0.975
EIF3B-2	AT2G45710	631192	618908	3702.AT5G25780.1	3702.AT2G45710.1	0	0	0	0	0.151	0.730	0.900	0.072	0.975
EMB3011	EMB2770	629921	624997	3702.AT5G13010.1	3702.AT4G03430.1	0	0	0	0	0.194	0.133	0.900	0.679	0.974
HSP70	Hsp70-15	620395	614810	3702.AT3G12580.1	3702.AT1G79920.1	0	0	0.424	0.775	0.463	0.416	0.900	0.760	0.974
EIF2B	EIF4G	630750	624236	3702.AT5G20920.3	3702.AT3G60240.4	0	0	0	0	0.092	0.220	0.900	0.677	0.974
AT2G34357	AT1G10490	617686	608852	3702.AT2G34357.1	3702.AT1G10490.1	0	0	0	0	0.926	0.257	0	0.563	0.974
AT3G09500	AT1G76810	620060	614487	3702.AT3G09500.1	3702.AT1G76810.1	0	0	0	0	0.128	0.703	0.900	0.131	0.974
AT5G48240	AT2G40700	632946	618370	3702.AT5G48240.3	3702.AT2G40700.1	0	0	0	0	0.922	0.183	0	0.635	0.974
AT3G09200	FBR12	620031	610465	3702.AT3G09200.1	3702.AT1G26630.1	0	0	0	0	0.918	0.546	0	0.330	0.973
AT5G61970	XW6	634428	612658	3702.AT5G61970.1	3702.AT1G58380.1	0	0	0	0	0	0.743	0.900	0	0.973
AT2G45710	AT1G76810	618908	614487	3702.AT2G45710.1	3702.AT1G76810.1	0	0	0	0	0.048	0.731	0.900	0.074	0.973
AT2G34357	PWP2	617686	609393	3702.AT2G34357.1	3702.AT1G15440.1	0	0	0	0	0.934	0.113	0	0.578	0.973
PCK1	PPC2	628490	618577	3702.AT4G37870.1	3702.AT2G42600.1	0	0	0	0	0	0	0.900	0.743	0.973
AT5G61970	AT2G41840	634428	618499	3702.AT5G61970.1	3702.AT2G41840.1	0	0	0	0	0	0.743	0.900	0	0.973
AT1G42440	AT1G25260	611417	610373	3702.AT1G42440.1	3702.AT1G25260.1	0	0	0	0	0.917	0.044	0	0.694	0.973
AT5G61970	AT3G09630	634428	620072	3702.AT5G61970.1	3702.AT3G09630.1	0	0	0	0	0.099	0.732	0.900	0	0.973
AT5G57290	AT1G01100	633934	607851	3702.AT5G57290.1	3702.AT1G01100.2	0	0	0	0	0.865	0	0.800	0	0.972
EMB3010	AT1G25260	629682	610373	3702.AT5G10360.1	3702.AT1G25260.1	0	0	0	0	0.903	0.702	0	0.107	0.972
AT5G61970	BBC1	634428	623053	3702.AT5G61970.1	3702.AT3G49010.3	0	0	0	0	0.057	0.730	0.900	0	0.972
EIF3C	BBC1	623825	623053	3702.AT3G56150.2	3702.AT3G49010.3	0	0	0	0	0.730	0.047	0.900	0	0.972
PPDK	PPC2	626044	618577	3702.AT4G15530.5	3702.AT2G42600.1	0	0	0	0	0	0	0.900	0.738	0.972
NRPA1	PWP2	623978	609393	3702.AT3G57660.1	3702.AT1G15440.1	0	0	0	0	0.949	0.048	0	0.453	0.971
AT5G61970	AT5G23900	634428	630993	3702.AT5G61970.1	3702.AT5G23900.1	0	0	0	0	0.045	0.730	0.900	0	0.971
AT1G42440	PWP2	611417	609393	3702.AT1G42440.1	3702.AT1G15440.1	0	0	0	0	0.935	0	0	0.581	0.971
AT3G09630	AT1G07920	620072	608576	3702.AT3G09630.1	3702.AT1G07930.1	0	0	0	0	0.930	0.468	0	0.274	0.970
AT5G57290	AT2G27710	633934	616974	3702.AT5G57290.1	3702.AT2G27710.1	0	0	0	0	0.860	0	0.800	0	0.970
AT3G10530	AT2G40430	620173	618342	3702.AT3G10530.1	3702.AT2G40430.2	0	0	0	0	0.939	0	0	0.524	0.970
AT1G42440	AT1G10490	611417	608852	3702.AT1G42440.1	3702.AT1G10490.1	0	0	0	0	0.921	0.157	0	0.584	0.970
AT5G47210	AT3G04840	632838	619593	3702.AT5G47210.1	3702.AT3G04840.1	0	0	0	0	0.839	0.817	0	0	0.969
AT5G14050	AT1G42440	630027	611417	3702.AT5G14050.1	3702.AT1G42440.1	0	0	0	0	0.939	0	0	0.523	0.969
AT2G41840	AT2G27720	618499	616975	3702.AT2G41840.1	3702.AT2G27720.2	0	0	0	0	0.886	0.707	0	0.146	0.969
EIF3C	AT2G41840	623825	618499	3702.AT3G56150.2	3702.AT2G41840.1	0	0	0	0	0.238	0.545	0.900	0.218	0.969
AT5G14050	AT1G50920	630027	611953	3702.AT5G14050.1	3702.AT1G50920.1	0	0	0	0	0.968	0	0	0	0.968
NRPA1	AT3G10530	623978	620173	3702.AT3G57660.1	3702.AT3G10530.1	0	0	0	0	0.968	0	0	0	0.968
AT2G40700	AT2G40430	618370	618342	3702.AT2G40700.1	3702.AT2G40430.2	0	0	0	0	0.932	0.048	0	0.552	0.968
AT5G61970	AT3G09500	634428	620060	3702.AT5G61970.1	3702.AT3G09500.1	0	0	0	0	0.056	0.688	0.900	0	0.967
NUP1	AT2G41620	620188	618475	3702.AT3G10650.1	3702.AT2G41620.1	0	0	0	0	0.165	0.779	0	0.840	0.967
At5g57110	CAM7	633914	622512	3702.AT5G57110.2	3702.AT3G43810.1	0	0	0	0	0	0.964	0	0.106	0.967
AT3G04840	FBR12	619593	610465	3702.AT3G04840.1	3702.AT1G26630.1	0	0	0	0	0.925	0.356	0	0.364	0.966
RPS6A	EIF4G	627822	624236	3702.AT4G31700.1	3702.AT3G60240.4	0	0	0	0	0.092	0	0.900	0.660	0.966
AT3G10530	AT1G42440	620173	611417	3702.AT3G10530.1	3702.AT1G42440.1	0	0	0	0	0.938	0	0	0.480	0.966
AT1G50920	AT1G42440	611953	611417	3702.AT1G50920.1	3702.AT1G42440.1	0	0	0	0	0.938	0	0	0.480	0.966
AT3G58660	AT1G42440	624079	611417	3702.AT3G58660.1	3702.AT1G42440.1	0	0	0	0	0.939	0	0	0.459	0.965
AT1G25260	PWP2	610373	609393	3702.AT1G25260.1	3702.AT1G15440.1	0	0	0	0	0.923	0	0	0.575	0.965
AT5G48240	AT1G65030	632946	613267	3702.AT5G48240.3	3702.AT1G65030.1	0	0	0	0	0.914	0.297	0	0.478	0.965
AT3G11250	FBR12	620253	610465	3702.AT3G11250.1	3702.AT1G26630.1	0	0	0	0	0.894	0.546	0	0.330	0.965
AT5G48240	PDE340	632946	629536	3702.AT5G48240.3	3702.AT5G08610.1	0	0	0	0	0.860	0.730	0	0.165	0.965
AT5G48240	AT2G34357	632946	617686	3702.AT5G48240.3	3702.AT2G34357.1	0	0	0	0	0.920	0	0	0.587	0.965
SNRK2.3	ABI5	634962	617890	3702.AT5G66880.1	3702.AT2G36270.1	0	0	0	0	0	0.524	0.600	0.831	0.965
Hsp70-15	Hsp70b	614810	609455	3702.AT1G79920.1	3702.AT1G16030.1	0	0	0.422	0.785	0.345	0.416	0.900	0.507	0.965
SNX1	CLASP	629273	616175	3702.AT5G06140.1	3702.AT2G20190.1	0	0	0	0	0	0.765	0	0.855	0.964
BBC1	AT2G40430	623053	618342	3702.AT3G49010.3	3702.AT2G40430.2	0	0	0	0	0.909	0.620	0	0	0.964
SMP2	AT1G31870	628411	610997	3702.AT4G37120.1	3702.AT1G31870.2	0	0	0	0	0.912	0.067	0	0.587	0.963
AT1G65030	AT1G50920	613267	611953	3702.AT1G65030.1	3702.AT1G50920.1	0	0	0	0	0.912	0.100	0	0.572	0.963
AT3G10530	AT2G19385	620173	616094	3702.AT3G10530.1	3702.AT2G19385.1	0	0	0	0	0.963	0	0	0	0.963
AT5G14050	NRPA1	630027	623978	3702.AT5G14050.1	3702.AT3G57660.1	0	0	0	0	0.963	0	0	0	0.963
AT5G63630	AT5G48240	634603	632946	3702.AT5G63630.1	3702.AT5G48240.3	0	0	0	0	0.850	0.730	0	0.165	0.963
NRPA1	eIFiso4G2	623978	616586	3702.AT3G57660.1	3702.AT2G24050.1	0	0	0	0	0.919	0.045	0	0.558	0.963
AtCDC48B	HSP70	623512	620395	3702.AT3G53230.1	3702.AT3G12580.1	0.057	0	0	0	0.549	0.096	0.900	0.164	0.962
EMB3011	EMB2765	629921	618162	3702.AT5G13010.1	3702.AT2G38770.1	0	0	0	0	0.151	0.309	0.900	0.438	0.962
AT3G11250	ELF5A-3	620253	613735	3702.AT3G11250.1	3702.AT1G69410.1	0	0	0	0	0.885	0.546	0	0.330	0.961
AT5G48240	AT2G40430	632946	618342	3702.AT5G48240.3	3702.AT2G40430.2	0	0	0	0	0.932	0	0	0.459	0.961
AT5G23900	AT2G40430	630993	618342	3702.AT5G23900.1	3702.AT2G40430.2	0	0	0	0	0.903	0.620	0	0	0.961
AT3G09200	AT1G76810	620031	614487	3702.AT3G09200.1	3702.AT1G76810.1	0.058	0	0	0	0.096	0.599	0.900	0.051	0.961
AT3G09200	ELF5A-3	620031	613735	3702.AT3G09200.1	3702.AT1G69410.1	0	0	0	0	0.885	0.546	0	0.330	0.961
AT3G11250	AT1G76810	620253	614487	3702.AT3G11250.1	3702.AT1G76810.1	0.058	0	0	0	0.096	0.599	0.900	0.051	0.961
PDE340	NRPA1	629536	623978	3702.AT5G08610.1	3702.AT3G57660.1	0	0	0	0	0.919	0.156	0	0.487	0.961
F5I14.19	AT1G31870	613336	610997	3702.AT1G65660.1	3702.AT1G31870.2	0	0	0	0	0.908	0.067	0	0.587	0.961
EIF4G	NRPA1	624236	623978	3702.AT3G60240.4	3702.AT3G57660.1	0	0	0	0	0.916	0.045	0	0.558	0.961
SWP	REF4	619583	619156	3702.AT3G04740.1	3702.AT2G48110.1	0	0	0	0	0.055	0	0.900	0.624	0.961
AT5G38640	EIF2B	631893	630750	3702.AT5G38640.1	3702.AT5G20920.3	0	0	0	0	0.098	0.239	0.900	0.497	0.960
AT1G65030	AT1G25260	613267	610373	3702.AT1G65030.1	3702.AT1G25260.1	0	0	0	0	0.910	0.117	0	0.536	0.960
EIF2B	AT1G48970	630750	611766	3702.AT5G20920.3	3702.AT1G48970.1	0	0	0	0	0.098	0.239	0.900	0.497	0.960
AtCDC48B	AT1G75990	623512	614402	3702.AT3G53230.1	3702.AT1G75990.1	0	0	0	0	0.587	0.048	0.900	0.105	0.960
AtCDC48B	EMB2719	623512	609873	3702.AT3G53230.1	3702.AT1G20200.1	0	0	0	0	0.587	0.048	0.900	0.105	0.960
AT2G34357	AT1G25260	617686	610373	3702.AT2G34357.1	3702.AT1G25260.1	0	0	0	0	0.912	0	0	0.570	0.960
NRPA1	AT2G40430	623978	618342	3702.AT3G57660.1	3702.AT2G40430.2	0	0	0	0	0.927	0	0	0.468	0.960
EIF3C	EIF4A-2	623825	612322	3702.AT3G56150.2	3702.AT1G54270.1	0	0	0	0	0.266	0.252	0.900	0.372	0.960
EIF3C	XW6	623825	612658	3702.AT3G56150.2	3702.AT1G58380.1	0	0	0	0	0.184	0.545	0.900	0.048	0.959
HSP70	AT3G11450	620395	620277	3702.AT3G12580.1	3702.AT3G11450.1	0	0	0	0	0.193	0.327	0.900	0.341	0.959
RPS6A	PAB4	627822	616524	3702.AT4G31700.1	3702.AT2G23350.1	0	0	0	0	0.458	0.085	0.900	0.270	0.959
BBC1	FBR12	623053	610465	3702.AT3G49010.3	3702.AT1G26630.1	0	0	0	0	0.924	0.320	0	0.270	0.959
AT3G09630	FBR12	620072	610465	3702.AT3G09630.1	3702.AT1G26630.1	0.057	0	0	0	0.912	0.508	0	0.121	0.959
NUP1	NUA	620188	614747	3702.AT3G10650.1	3702.AT1G79280.2	0	0	0	0	0.264	0.315	0	0.925	0.959
AT5G14050	AT4G18905	630027	626434	3702.AT5G14050.1	3702.AT4G18905.2	0	0	0	0	0.921	0	0	0.494	0.958
AT2G40700	PWP2	618370	609393	3702.AT2G40700.1	3702.AT1G15440.1	0	0	0	0	0.950	0.188	0	0	0.958
AT3G09630	AT1G76810	620072	614487	3702.AT3G09630.1	3702.AT1G76810.1	0	0	0	0	0.226	0.462	0.900	0.127	0.958
AT5G23900	FBR12	630993	610465	3702.AT5G23900.1	3702.AT1G26630.1	0	0	0	0	0.923	0.320	0	0.270	0.958
UBA2	UPL1	629306	612484	3702.AT5G06460.1	3702.AT1G55860.1	0	0	0	0	0.066	0.097	0.900	0.567	0.958
ALY3	RBR1	621392	620366	3702.AT3G21430.2	3702.AT3G12280.1	0	0	0	0	0.731	0.594	0	0.640	0.957
AT2G40700	AT1G65030	618370	613267	3702.AT2G40700.1	3702.AT1G65030.1	0	0	0	0	0.914	0.117	0	0.485	0.957
NRPA1	AT1G10490	623978	608852	3702.AT3G57660.1	3702.AT1G10490.1	0	0	0	0	0.934	0	0	0.378	0.957
PCK1	PPC1	628490	612210	3702.AT4G37870.1	3702.AT1G53310.3	0	0	0	0	0	0	0.900	0.593	0.957
AT5G48240	PWP2	632946	609393	3702.AT5G48240.3	3702.AT1G15440.1	0	0	0	0	0.928	0	0	0.432	0.957
PDE340	AT1G25260	629536	610373	3702.AT5G08610.1	3702.AT1G25260.1	0	0	0	0	0.907	0.545	0	0.053	0.956
AT5G48240	AT1G25260	632946	610373	3702.AT5G48240.3	3702.AT1G25260.1	0	0	0	0	0.922	0.170	0	0.382	0.956
RPS6A	AT1G25260	627822	610373	3702.AT4G31700.1	3702.AT1G25260.1	0	0	0	0	0.848	0.702	0	0.107	0.956
AT3G04840	AT1G25260	619593	610373	3702.AT3G04840.1	3702.AT1G25260.1	0	0	0	0	0.850	0.702	0	0.090	0.956
PRP39-2	PRP40B	632748	621202	3702.AT5G46400.1	3702.AT3G19670.1	0	0	0	0	0.108	0.401	0	0.925	0.956
AT3G04840	ELF5A-3	619593	613735	3702.AT3G04840.1	3702.AT1G69410.1	0	0	0	0	0.903	0.356	0	0.364	0.956
CPSF100	EMB2765	630991	618162	3702.AT5G23880.1	3702.AT2G38770.1	0	0	0	0	0.583	0	0.900	0	0.956
RBR1	POLA2	620366	613542	3702.AT3G12280.1	3702.AT1G67630.1	0	0	0	0	0.578	0.042	0.900	0	0.956
LBA1	AT3G09630	632815	620072	3702.AT5G47010.1	3702.AT3G09630.1	0	0	0	0	0.112	0	0.900	0.535	0.955
AT3G04840	PAB4	619593	616524	3702.AT3G04840.1	3702.AT2G23350.1	0	0	0	0	0.550	0.096	0.900	0	0.955
EIF2B	EIF4A-2	630750	612322	3702.AT5G20920.3	3702.AT1G54270.1	0	0	0	0	0.286	0.049	0.900	0.416	0.955
AT2G40700	AT1G25260	618370	610373	3702.AT2G40700.1	3702.AT1G25260.1	0	0	0	0	0.918	0.170	0	0.404	0.955
AT3G58660	NRPA1	624079	623978	3702.AT3G58660.1	3702.AT3G57660.1	0	0	0	0	0.955	0	0	0	0.955
AT5G23900	EIF4G	630993	624236	3702.AT5G23900.1	3702.AT3G60240.4	0	0	0	0	0.056	0	0.900	0.554	0.954
AT5G57290	AT4G38710	633934	628577	3702.AT5G57290.1	3702.AT4G38710.2	0	0	0	0	0.095	0	0	0.952	0.954
AT3G10530	AT2G40700	620173	618370	3702.AT3G10530.1	3702.AT2G40700.1	0	0	0	0	0.954	0.051	0	0	0.954
AT5G63630	NRPA1	634603	623978	3702.AT5G63630.1	3702.AT3G57660.1	0	0	0	0	0.903	0.156	0	0.487	0.954
AT5G63630	AT1G25260	634603	610373	3702.AT5G63630.1	3702.AT1G25260.1	0	0	0	0	0.903	0.545	0	0.053	0.954
AT5G20170	REF4	630678	619156	3702.AT5G20170.1	3702.AT2G48110.1	0	0	0	0	0	0	0.900	0.568	0.954
AT5G14050	AT2G40700	630027	618370	3702.AT5G14050.1	3702.AT2G40700.1	0	0	0	0	0.948	0.151	0	0.050	0.954
NF-YB13	NF-YC11	630910	620384	3702.AT5G23090.2	3702.AT3G12480.1	0	0	0	0	0.044	0.857	0	0.689	0.954
AT3G12960	AT1G54870	620438	612378	3702.AT3G12960.1	3702.AT1G54870.1	0	0	0	0	0.118	0	0	0.950	0.954
PRP40B	AT1G60200	621202	612758	3702.AT3G19670.1	3702.AT1G60200.1	0	0	0	0	0.280	0.835	0	0.646	0.954
AT2G40700	AT2G34357	618370	617686	3702.AT2G40700.1	3702.AT2G34357.1	0	0	0	0	0.947	0.130	0	0.053	0.953
EMB2770	EMB2765	624997	618162	3702.AT4G03430.1	3702.AT2G38770.1	0	0	0	0	0.164	0	0.900	0.486	0.953
SKIP	AT1G31870	614529	610997	3702.AT1G77180.2	3702.AT1G31870.2	0	0	0	0	0.251	0.834	0	0.653	0.953
AT2G40430	AT2G34357	618342	617686	3702.AT2G40430.2	3702.AT2G34357.1	0	0	0	0	0.928	0.222	0	0.228	0.953
DOT2	F5I14.19	630310	613336	3702.AT5G16780.1	3702.AT1G65660.1	0	0	0	0	0.916	0.048	0	0.462	0.953
EIF3C	AT3G11250	623825	620253	3702.AT3G56150.2	3702.AT3G11250.1	0	0	0	0	0.342	0	0.900	0.346	0.953
DMS3	POL	623080	619038	3702.AT3G49250.1	3702.AT2G46920.1	0	0	0	0	0.086	0	0	0.951	0.953
AT5G22470	KU70	630841	609547	3702.AT5G22470.1	3702.AT1G16970.1	0	0	0	0	0	0.759	0	0.815	0.953
TOP1BETA	TOP1ALPHA	633721	633720	3702.AT5G55310.1	3702.AT5G55300.2	0	0	0	0.966	0.543	0	0.900	0.623	0.953
DOT2	SMP2	630310	628411	3702.AT5G16780.1	3702.AT4G37120.1	0	0	0	0	0.915	0.048	0	0.462	0.953
EMB3010	PAB4	629682	616524	3702.AT5G10360.1	3702.AT2G23350.1	0	0	0	0	0.372	0.085	0.900	0.270	0.952
LBA1	RPS6A	632815	627822	3702.AT5G47010.1	3702.AT4G31700.1	0	0	0	0	0.099	0.316	0.900	0.323	0.952
Hsp70b	Hop1	609455	609052	3702.AT1G16030.1	3702.AT1G12270.1	0	0	0	0	0.049	0.325	0.900	0.332	0.951
AT5G47210	AT3G09630	632838	620072	3702.AT5G47210.1	3702.AT3G09630.1	0	0	0	0	0.629	0.730	0	0.553	0.951
AT5G23900	BBC1	630993	623053	3702.AT5G23900.1	3702.AT3G49010.3	0	0	0	0.983	0.535	0	0.900	0	0.951
AT3G09630	PAB4	620072	616524	3702.AT3G09630.1	3702.AT2G23350.1	0	0	0	0	0.511	0.085	0.900	0	0.951
AT3G09630	ELF5A-3	620072	613735	3702.AT3G09630.1	3702.AT1G69410.1	0.057	0	0	0	0.896	0.508	0	0.121	0.951
DDL	AT1G31870	621294	610997	3702.AT3G20550.1	3702.AT1G31870.2	0	0	0	0	0.117	0.832	0	0.699	0.951
AT4G31430	LINC1	627793	613501	3702.AT4G31430.2	3702.AT1G67230.1	0	0	0	0	0	0	0	0.951	0.951
LBA1	EMB3010	632815	629682	3702.AT5G47010.1	3702.AT5G10360.1	0	0	0	0	0.099	0.316	0.900	0.310	0.951
HOS1	FVE	618269	616108	3702.AT2G39810.1	3702.AT2G19520.1	0	0	0	0	0	0.715	0	0.834	0.950
EIF2B	RPS6A	630750	627822	3702.AT5G20920.3	3702.AT4G31700.1	0	0	0	0	0.467	0.116	0.900	0.072	0.950
FIP1[V]	SKIP	634019	614529	3702.AT5G58040.1	3702.AT1G77180.2	0	0	0	0	0.315	0.048	0.900	0.331	0.950
EIF2B	EMB3010	630750	629682	3702.AT5G20920.3	3702.AT5G10360.1	0	0	0	0	0.463	0.116	0.900	0.072	0.950
AT5G64420	AT2G34357	634688	617686	3702.AT5G64420.1	3702.AT2G34357.1	0	0	0	0	0.949	0	0	0	0.949
Hsp81.4	KU70	633795	609547	3702.AT5G56000.1	3702.AT1G16970.1	0	0	0	0	0	0	0.900	0.516	0.949
AT5G64420	AT3G58660	634688	624079	3702.AT5G64420.1	3702.AT3G58660.1	0	0	0	0	0.940	0.186	0	0	0.949
AT5G14050	AT1G25260	630027	610373	3702.AT5G14050.1	3702.AT1G25260.1	0	0	0	0	0.926	0	0	0.339	0.949
HIP1	Hsp70-15	626838	614810	3702.AT4G22670.1	3702.AT1G79920.1	0	0	0	0	0.215	0.096	0.900	0.372	0.949
LBA1	PAB4	632815	616524	3702.AT5G47010.1	3702.AT2G23350.1	0	0	0	0	0.056	0.138	0.900	0.449	0.949
PPDK	PPC1	626044	612210	3702.AT4G15530.5	3702.AT1G53310.3	0	0	0	0	0	0	0.900	0.516	0.949
RPS6A	EIF4A-2	627822	612322	3702.AT4G31700.1	3702.AT1G54270.1	0	0	0	0	0.283	0.056	0.900	0.334	0.948
AT3G09200	PAB4	620031	616524	3702.AT3G09200.1	3702.AT2G23350.1	0	0	0	0	0.488	0.082	0.900	0	0.948
NRPA1	AT1G50920	623978	611953	3702.AT3G57660.1	3702.AT1G50920.1	0	0	0	0	0.948	0.042	0	0	0.948
AT5G64420	AT4G18905	634688	626434	3702.AT5G64420.1	3702.AT4G18905.2	0	0	0	0	0.916	0.299	0	0.190	0.948
UBA2	AT2G32730	629306	617504	3702.AT5G06460.1	3702.AT2G32730.1	0	0	0	0	0.900	0	0	0.495	0.947
AT3G58660	AT1G65030	624079	613267	3702.AT3G58660.1	3702.AT1G65030.1	0	0	0	0	0.926	0.096	0	0.269	0.947
AT1G50920	PWP2	611953	609393	3702.AT1G50920.1	3702.AT1G15440.1	0	0	0	0	0.945	0	0	0.072	0.947
AT2G40430	AT1G65030	618342	613267	3702.AT2G40430.2	3702.AT1G65030.1	0	0	0	0	0.912	0	0	0.425	0.947
LEA4-5	LEA7	629337	612140	3702.AT5G06760.1	3702.AT1G52690.1	0	0	0	0	0.865	0	0	0.623	0.947
EMB3010	EIF4G	629682	624236	3702.AT5G10360.1	3702.AT3G60240.4	0	0	0	0	0.092	0	0.900	0.473	0.947
BBC1	AT1G25260	623053	610373	3702.AT3G49010.3	3702.AT1G25260.1	0	0	0	0	0.868	0.620	0	0	0.947
AT3G11450	Hsp70b	620277	609455	3702.AT3G11450.1	3702.AT1G16030.1	0	0	0	0	0.193	0.327	0.900	0.149	0.947
AT5G64420	AT3G10530	634688	620173	3702.AT5G64420.1	3702.AT3G10530.1	0	0	0	0	0.946	0.048	0	0	0.947
AT5G47430	CPSF100	632860	630991	3702.AT5G47430.1	3702.AT5G23880.1	0	0	0	0	0.134	0.814	0	0.697	0.946
AT5G48240	AT2G19385	632946	616094	3702.AT5G48240.3	3702.AT2G19385.1	0	0	0	0	0.946	0	0	0	0.946
AT5G23900	ELF5A-3	630993	613735	3702.AT5G23900.1	3702.AT1G69410.1	0	0	0	0	0.901	0.320	0	0.270	0.946
EIF4G	AT2G41840	624236	618499	3702.AT3G60240.4	3702.AT2G41840.1	0	0	0	0	0.081	0.124	0.900	0.418	0.946
EMB3010	EIF4A-2	629682	612322	3702.AT5G10360.1	3702.AT1G54270.1	0	0	0	0	0.254	0.056	0.900	0.334	0.946
AT2G40430	AT1G42440	618342	611417	3702.AT2G40430.2	3702.AT1G42440.1	0	0	0	0	0.921	0.120	0	0.281	0.946
NF-YB13	AT5G19490	630910	630605	3702.AT5G23090.2	3702.AT5G19490.1	0	0	0	0	0.044	0.857	0	0.636	0.946
CPSF100	AT4G17410	630991	626260	3702.AT5G23880.1	3702.AT4G17410.3	0	0	0	0	0.134	0.814	0	0.697	0.946
BBC1	ELF5A-3	623053	613735	3702.AT3G49010.3	3702.AT1G69410.1	0	0	0	0	0.901	0.320	0	0.270	0.946
AT3G10530	AT1G50920	620173	611953	3702.AT3G10530.1	3702.AT1G50920.1	0	0	0	0	0.941	0.048	0	0.090	0.945
AT5G23900	AT1G25260	630993	610373	3702.AT5G23900.1	3702.AT1G25260.1	0	0	0	0	0.862	0.620	0	0	0.945
AT5G13240	DDI1	629944	620477	3702.AT5G13240.1	3702.AT3G13235.1	0	0	0	0	0.898	0	0	0.488	0.945
CRA1	SESA2	632494	627324	3702.AT5G44120.3	3702.AT4G27150.1	0	0	0	0	0.500	0	0	0.896	0.945
BBC1	AT1G76810	623053	614487	3702.AT3G49010.3	3702.AT1G76810.1	0	0	0	0	0.120	0.372	0.900	0.111	0.944
AT2G41840	AT1G76810	618499	614487	3702.AT2G41840.1	3702.AT1G76810.1	0	0	0	0	0.176	0.334	0.900	0.115	0.944
SEC10	VPS54	629892	626498	3702.AT5G12370.2	3702.AT4G19490.2	0	0	0	0	0.155	0.272	0	0.916	0.944
EIF2B	eIFiso4G2	630750	616586	3702.AT5G20920.3	3702.AT2G24050.1	0	0	0	0	0.128	0.220	0.900	0.278	0.944
EIF3C	AT3G09200	623825	620031	3702.AT3G56150.2	3702.AT3G09200.1	0	0	0	0	0.346	0	0.900	0.213	0.944
AT4G18905	AT3G58660	626434	624079	3702.AT4G18905.2	3702.AT3G58660.1	0	0	0	0	0.909	0.275	0	0.225	0.944
SMP2	SKIP	628411	614529	3702.AT4G37120.1	3702.AT1G77180.2	0	0	0	0	0.299	0.837	0	0.550	0.944
AT5G23900	AT1G76810	630993	614487	3702.AT5G23900.1	3702.AT1G76810.1	0	0	0	0	0.120	0.372	0.900	0.111	0.944
AT1G76810	XW6	614487	612658	3702.AT1G76810.1	3702.AT1G58380.1	0	0	0	0	0.176	0.334	0.900	0.115	0.944
AT5G48240	AT3G10530	632946	620173	3702.AT5G48240.3	3702.AT3G10530.1	0	0	0	0	0.942	0.070	0	0	0.944
BBC1	PAB4	623053	616524	3702.AT3G49010.3	3702.AT2G23350.1	0	0	0	0	0.439	0.083	0.900	0	0.944
AT2G27720	XW6	616975	612658	3702.AT2G27720.2	3702.AT1G58380.1	0	0	0	0	0.793	0.707	0	0.146	0.943
AT2G40700	AT1G10490	618370	608852	3702.AT2G40700.1	3702.AT1G10490.1	0	0	0	0	0.926	0.236	0	0.070	0.943
EIF3C	AT1G50920	623825	611953	3702.AT3G56150.2	3702.AT1G50920.1	0	0	0	0	0.943	0	0	0	0.943
AT2G41620	SAR3	618475	614885	3702.AT2G41620.1	3702.AT1G80680.1	0	0	0	0	0.229	0.779	0	0.694	0.943
AT3G58660	AT2G40700	624079	618370	3702.AT3G58660.1	3702.AT2G40700.1	0	0	0	0	0.935	0.156	0	0	0.942
Hsp81.4	Hsp70-15	633795	614810	3702.AT5G56000.1	3702.AT1G79920.1	0	0	0	0	0.794	0.541	0	0.435	0.942
PANK2	AT1G73980	627875	614203	3702.AT4G32180.1	3702.AT1G73980.1	0	0	0	0	0.099	0	0	0.938	0.942
AT3G09200	eEF-1Bb1	620031	610830	3702.AT3G09200.1	3702.AT1G30230.2	0	0	0	0	0.910	0	0	0.380	0.942
PAB4	EIF4A-2	616524	612322	3702.AT2G23350.1	3702.AT1G54270.1	0	0.001	0	0	0.203	0.157	0.900	0.243	0.942
LBA1	eIFiso4G2	632815	616586	3702.AT5G47010.1	3702.AT2G24050.1	0	0	0	0	0.093	0	0.900	0.416	0.942
EMB3011	AT2G47330	629921	619078	3702.AT5G13010.1	3702.AT2G47330.1	0	0	0	0	0.083	0.153	0.900	0.344	0.942
AT4G18820	POLA2	626424	613542	3702.AT4G18820.1	3702.AT1G67630.1	0	0	0	0	0.900	0.266	0	0.268	0.941
EIF3B-2	AT1G01100	631192	607851	3702.AT5G25780.1	3702.AT1G01100.2	0	0	0	0	0.416	0	0.900	0.079	0.941
AT4G18905	PWP2	626434	609393	3702.AT4G18905.2	3702.AT1G15440.1	0	0	0	0.560	0.918	0	0	0.654	0.941
NRPA1	ILA	623978	613243	3702.AT3G57660.1	3702.AT1G64790.2	0	0	0	0	0.939	0	0	0.067	0.941
AT4G18905	AT1G65030	626434	613267	3702.AT4G18905.2	3702.AT1G65030.1	0	0	0	0	0.912	0	0	0.359	0.941
AT5G12410	AT1G10490	629896	608852	3702.AT5G12410.1	3702.AT1G10490.1	0	0	0	0	0.082	0.827	0	0.660	0.941
AT5G45720	POLA2	632674	613542	3702.AT5G45720.1	3702.AT1G67630.1	0	0	0	0	0.900	0.266	0	0.268	0.941
PDE340	AT1G42440	629536	611417	3702.AT5G08610.1	3702.AT1G42440.1	0	0	0	0	0.908	0.114	0	0.321	0.940
AT5G59210	AT5G46070	634142	632714	3702.AT5G59210.1	3702.AT5G46070.1	0	0	0	0	0.047	0	0	0.940	0.940
EIF3C	PAB4	623825	616524	3702.AT3G56150.2	3702.AT2G23350.1	0	0	0	0	0.281	0.112	0.900	0.179	0.940
AT2G47330	SKIP	619078	614529	3702.AT2G47330.1	3702.AT1G77180.2	0	0	0	0	0.152	0.320	0.900	0.090	0.940
EIF3B-2	PAB4	631192	616524	3702.AT5G25780.1	3702.AT2G23350.1	0	0	0	0	0.261	0.070	0.900	0.240	0.940
AT5G15030	HD1	630125	628517	3702.AT5G15030.2	3702.AT4G38130.1	0	0	0	0	0.048	0.344	0.900	0.157	0.940
AT2G40700	AT1G50920	618370	611953	3702.AT2G40700.1	3702.AT1G50920.1	0	0	0	0	0.926	0.196	0	0.083	0.940
HIP1	Hsp70b	626838	609455	3702.AT4G22670.1	3702.AT1G16030.1	0	0	0	0	0.133	0.090	0.900	0.329	0.939
AT3G11250	AT3G09200	620253	620031	3702.AT3G11250.1	3702.AT3G09200.1	0	0	0.449	0.985	0.406	0	0.900	0.808	0.939
AT3G04840	EIF4A-2	619593	612322	3702.AT3G04840.1	3702.AT1G54270.1	0	0	0	0	0.420	0.048	0.900	0	0.939
NRPA1	AT1G25260	623978	610373	3702.AT3G57660.1	3702.AT1G25260.1	0.172	0	0	0	0.918	0.043	0	0.175	0.939
HSP70	FBA6	620395	617912	3702.AT3G12580.1	3702.AT2G36460.1	0	0	0	0	0.199	0.082	0.900	0.269	0.939
Hsp81.4	AtCDC48B	633795	623512	3702.AT5G56000.1	3702.AT3G53230.1	0	0	0	0	0.085	0.130	0.900	0.329	0.939
ACS	PCK1	631710	628490	3702.AT5G36880.2	3702.AT4G37870.1	0	0	0	0	0.197	0	0.800	0.653	0.939
BS14A	GOS11	624030	609437	3702.AT3G58170.1	3702.AT1G15880.1	0	0	0	0	0.058	0.834	0	0.636	0.938
EIF4G	eIFiso4G2	624236	616586	3702.AT3G60240.4	3702.AT2G24050.1	0	0	0	0.692	0.165	0	0.900	0.957	0.938
AT3G02220	AT1G25260	619307	610373	3702.AT3G02220.1	3702.AT1G25260.1	0	0	0	0	0.938	0	0	0	0.938
BS14A	GOS12	624030	618855	3702.AT3G58170.1	3702.AT2G45200.2	0	0	0	0	0.058	0.834	0	0.636	0.938
PDE340	AT1G10490	629536	608852	3702.AT5G08610.1	3702.AT1G10490.1	0	0	0	0	0.896	0.255	0	0.270	0.938
FIP1[V]	EMB3011	634019	629921	3702.AT5G58040.1	3702.AT5G13010.1	0	0	0	0	0.405	0	0.900	0	0.938
AT2G41620	NUP160	618475	611140	3702.AT2G41620.1	3702.AT1G33410.1	0	0	0	0	0.375	0	0	0.905	0.938
AT3G09200	AT2G18110	620031	615963	3702.AT3G09200.1	3702.AT2G18110.1	0	0	0	0	0.904	0	0	0.380	0.938
SKIP	F5I14.19	614529	613336	3702.AT1G77180.2	3702.AT1G65660.1	0	0	0	0	0.229	0.837	0	0.550	0.938
AT2G47790	PWP2	619124	609393	3702.AT2G47790.1	3702.AT1G15440.1	0	0	0	0.563	0.918	0	0	0.535	0.937
PERK8	AT2G36350	631884	617900	3702.AT5G38560.1	3702.AT2G36350.1	0	0	0	0	0	0.562	0	0.863	0.937
RPS6A	eIFiso4G2	627822	616586	3702.AT4G31700.1	3702.AT2G24050.1	0	0	0	0	0.207	0	0.900	0.269	0.937
AT2G40430	PWP2	618342	609393	3702.AT2G40430.2	3702.AT1G15440.1	0	0	0	0	0.916	0	0	0.280	0.937
AT5G63630	AT1G42440	634603	611417	3702.AT5G63630.1	3702.AT1G42440.1	0	0	0	0	0.903	0.114	0	0.321	0.936
AT2G40700	AT1G42440	618370	611417	3702.AT2G40700.1	3702.AT1G42440.1	0	0	0	0	0.933	0.081	0	0.042	0.936
AT3G42660	SCC3	622433	619144	3702.AT3G42660.1	3702.AT2G47980.1	0	0	0	0	0.905	0	0	0.364	0.936
SAC3B	NUA	619767	614747	3702.AT3G06290.1	3702.AT1G79280.2	0	0	0	0	0.368	0.695	0	0.691	0.935
EMB2770	AT2G47330	624997	619078	3702.AT4G03430.1	3702.AT2G47330.1	0	0	0	0	0.134	0.307	0.900	0.053	0.935
AT3G58660	AT2G19385	624079	616094	3702.AT3G58660.1	3702.AT2G19385.1	0	0	0	0	0.935	0	0	0	0.935
AT2G41840	PAB4	618499	616524	3702.AT2G41840.1	3702.AT2G23350.1	0	0	0	0	0.355	0.049	0.900	0.072	0.935
DOT2	AT1G60200	630310	612758	3702.AT5G16780.1	3702.AT1G60200.1	0	0	0	0	0.293	0.839	0	0.481	0.935
ABI5	AFP1	617890	613719	3702.AT2G36270.1	3702.AT1G69260.1	0	0	0	0	0.117	0.521	0	0.860	0.935
PGMP	FBA8	633339	623479	3702.AT5G51820.1	3702.AT3G52930.1	0	0	0	0	0.194	0.045	0.900	0.247	0.934
AT3G11250	eEF-1Bb1	620253	610830	3702.AT3G11250.1	3702.AT1G30230.2	0	0	0	0	0.899	0	0	0.380	0.934
AT2G27720	AT2G27710	616975	616974	3702.AT2G27720.2	3702.AT2G27710.1	0	0	0	0.980	0.863	0	0.540	0	0.934
AT3G11250	PAB4	620253	616524	3702.AT3G11250.1	3702.AT2G23350.1	0	0	0	0	0.340	0.082	0.900	0	0.934
AT2G40430	AT1G10490	618342	608852	3702.AT2G40430.2	3702.AT1G10490.1	0	0	0	0	0.913	0	0	0.268	0.934
AT2G34357	ILA	617686	613243	3702.AT2G34357.1	3702.AT1G64790.2	0	0	0	0	0.934	0	0	0	0.934
CLUB	AT5G16280	633626	630255	3702.AT5G54440.1	3702.AT5G16280.1	0	0	0	0	0.275	0.499	0	0.833	0.934
AtCDC48B	KU70	623512	609547	3702.AT3G53230.1	3702.AT1G16970.1	0	0	0	0	0	0	0.900	0.370	0.934
PPDK	IAR4	626044	610293	3702.AT4G15530.5	3702.AT1G24180.1	0.190	0	0	0	0	0	0.900	0.260	0.934
AT3G11250	AT2G18110	620253	615963	3702.AT3G11250.1	3702.AT2G18110.1	0	0	0	0	0.898	0	0	0.380	0.934
AT3G11450	Hsp70-15	620277	614810	3702.AT3G11450.1	3702.AT1G79920.1	0	0	0	0	0.133	0.206	0.900	0.160	0.934
SAR3	NUP160	614885	611140	3702.AT1G80680.1	3702.AT1G33410.1	0	0	0	0	0.218	0.598	0	0.806	0.933
AT2G19385	PWP2	616094	609393	3702.AT2G19385.1	3702.AT1G15440.1	0	0	0	0	0.933	0	0	0	0.933
AT2G27720	FBR12	616975	610465	3702.AT2G27720.2	3702.AT1G26630.1	0	0	0	0	0.917	0.161	0	0.117	0.933
AtCDC48B	Hsp70b	623512	609455	3702.AT3G53230.1	3702.AT1G16030.1	0.057	0	0	0	0.145	0.096	0.900	0.226	0.933
AT2G27710	PAB4	616974	616524	3702.AT2G27710.1	3702.AT2G23350.1	0	0	0	0	0.309	0.077	0.900	0.077	0.933
AT2G27710	FBR12	616974	610465	3702.AT2G27710.1	3702.AT1G26630.1	0	0	0	0	0.917	0.161	0	0.117	0.933
HIP1	HSP70	626838	620395	3702.AT4G22670.1	3702.AT3G12580.1	0	0	0	0	0.133	0.090	0.900	0.243	0.932
FBA6	Hsp70b	617912	609455	3702.AT2G36460.1	3702.AT1G16030.1	0	0	0	0	0.111	0.082	0.900	0.269	0.932
EIF3C	AT2G34357	623825	617686	3702.AT3G56150.2	3702.AT2G34357.1	0	0	0	0	0.932	0	0	0	0.932
AT4G18905	AT1G50920	626434	611953	3702.AT4G18905.2	3702.AT1G50920.1	0	0	0	0	0.910	0.260	0	0.072	0.932
EMB3010	eIFiso4G2	629682	616586	3702.AT5G10360.1	3702.AT2G24050.1	0	0	0	0	0.153	0	0.900	0.269	0.932
DDL	SE	621294	616908	3702.AT3G20550.1	3702.AT2G27100.1	0	0	0	0	0	0.186	0	0.919	0.931
AT5G48240	AT5G14050	632946	630027	3702.AT5G48240.3	3702.AT5G14050.1	0	0	0	0	0.931	0	0	0	0.931
Hsp81.4	EMB2719	633795	609873	3702.AT5G56000.1	3702.AT1G20200.1	0	0	0	0	0.093	0.087	0.900	0.270	0.931
PGMP	FBA6	633339	617912	3702.AT5G51820.1	3702.AT2G36460.1	0	0	0	0	0.194	0.045	0.900	0.210	0.931
SCC3	POLA2	619144	613542	3702.AT2G47980.1	3702.AT1G67630.1	0	0	0	0	0.900	0	0	0.347	0.931
PRP40B	PRP39	621202	608162	3702.AT3G19670.1	3702.AT1G04080.3	0	0	0	0	0.095	0.401	0	0.882	0.930
AT4G18905	AT2G19385	626434	616094	3702.AT4G18905.2	3702.AT2G19385.1	0	0	0	0	0.911	0	0	0.246	0.930
NRPA1	EIF3C	623978	623825	3702.AT3G57660.1	3702.AT3G56150.2	0	0	0	0	0.927	0	0	0.072	0.930
AN3	At2g22840	631458	616463	3702.AT5G28640.1	3702.AT2G22840.1	0	0	0	0	0.148	0.752	0	0.699	0.930
AT5G63630	AT1G10490	634603	608852	3702.AT5G63630.1	3702.AT1G10490.1	0	0	0	0	0.883	0.255	0	0.270	0.930
CRA1	OLEO2	632494	632077	3702.AT5G44120.3	3702.AT5G40420.1	0	0	0	0	0.825	0	0	0.619	0.930
EIR1	SNX1	633912	629273	3702.AT5G57090.1	3702.AT5G06140.1	0	0	0	0	0	0.765	0	0.717	0.930
SKIP	RSZ21	614529	610257	3702.AT1G77180.2	3702.AT1G23860.1	0	0	0	0	0.064	0.046	0.900	0.309	0.930
NUA	CID3	614747	612311	3702.AT1G79280.2	3702.AT1G54170.1	0	0	0	0	0.909	0.265	0	0.045	0.930
PUX5	AtCDC48B	626029	623512	3702.AT4G15410.1	3702.AT3G53230.1	0	0	0	0	0.094	0.732	0.600	0.371	0.930
UBA2	AT1G05350	629306	608299	3702.AT5G06460.1	3702.AT1G05350.1	0	0	0	0	0.044	0	0.900	0.331	0.930
AT5G64420	AT1G10490	634688	608852	3702.AT5G64420.1	3702.AT1G10490.1	0	0	0	0	0.929	0	0	0	0.929
AT5G23900	PAB4	630993	616524	3702.AT5G23900.1	3702.AT2G23350.1	0	0	0	0	0.289	0.083	0.900	0	0.929
Hsp81.4	AT1G75990	633795	614402	3702.AT5G56000.1	3702.AT1G75990.1	0	0	0	0	0.068	0.087	0.900	0.270	0.929
ILA	AT1G10490	613243	608852	3702.AT1G64790.2	3702.AT1G10490.1	0	0	0	0	0.913	0.217	0	0	0.929
AT5G64420	AT1G42440	634688	611417	3702.AT5G64420.1	3702.AT1G42440.1	0	0	0	0	0.929	0	0	0	0.929
FBA8	PGM3	623479	610191	3702.AT3G52930.1	3702.AT1G23190.1	0	0	0	0	0.258	0.045	0.900	0.116	0.929
EIF3C	AT1G01100	623825	607851	3702.AT3G56150.2	3702.AT1G01100.2	0	0	0	0	0.175	0	0.900	0.219	0.929
PGMP	HSP70	633339	620395	3702.AT5G51820.1	3702.AT3G12580.1	0	0	0	0	0.092	0	0.900	0.284	0.929
EIF2B	AT2G41840	630750	618499	3702.AT5G20920.3	3702.AT2G41840.1	0	0	0	0	0.309	0	0.900	0.044	0.928
UBP24	AT3G25150	627733	621801	3702.AT4G30890.3	3702.AT3G25150.2	0	0	0	0	0.172	0.811	0	0.582	0.928
AT5G60980	UBP24	634327	627733	3702.AT5G60980.2	3702.AT4G30890.3	0	0	0	0	0.172	0.811	0	0.582	0.928
AT4G18905	AT2G40700	626434	618370	3702.AT4G18905.2	3702.AT2G40700.1	0	0	0	0	0.917	0.155	0	0	0.927
NUP1	NUP160	620188	611140	3702.AT3G10650.1	3702.AT1G33410.1	0	0	0	0	0.138	0.598	0	0.807	0.927
FBA8	HSP70	623479	620395	3702.AT3G52930.1	3702.AT3G12580.1	0	0	0	0	0	0.082	0.900	0.269	0.927
FBA8	Hsp70b	623479	609455	3702.AT3G52930.1	3702.AT1G16030.1	0	0	0	0	0	0.082	0.900	0.269	0.927
AT5G47430	ARI5	632860	608359	3702.AT5G47430.1	3702.AT1G05890.2	0	0	0	0	0.086	0	0.900	0.268	0.927
AT5G09390	SKIP	629574	614529	3702.AT5G09390.1	3702.AT1G77180.2	0	0	0	0	0.112	0.076	0.900	0.221	0.927
At3g13222	LBD18	620469	618877	3702.AT3G13222.1	3702.AT2G45420.1	0	0	0	0	0	0.765	0	0.699	0.926
BTR1L	RSZ21	629096	610257	3702.AT5G04430.2	3702.AT1G23860.1	0	0	0	0	0.050	0.202	0.900	0.141	0.926
EIF2B	XW6	630750	612658	3702.AT5G20920.3	3702.AT1G58380.1	0	0	0	0	0.295	0	0.900	0.044	0.926
AT2G40430	AT2G19385	618342	616094	3702.AT2G40430.2	3702.AT2G19385.1	0	0	0	0	0.926	0	0	0	0.926
AT2G41840	FBR12	618499	610465	3702.AT2G41840.1	3702.AT1G26630.1	0	0	0	0	0.845	0.478	0	0.163	0.926
AT3G10530	AT1G65030	620173	613267	3702.AT3G10530.1	3702.AT1G65030.1	0	0	0	0	0.926	0	0	0	0.926
AT4G18905	AT2G40430	626434	618342	3702.AT4G18905.2	3702.AT2G40430.2	0	0	0	0	0.912	0	0	0.196	0.926
WIT1	RANGAP1	629788	624554	3702.AT5G11390.1	3702.AT3G63130.2	0	0	0	0	0	0.562	0	0.836	0.925
XRN2	PWP2	632310	609393	3702.AT5G42540.2	3702.AT1G15440.1	0	0	0	0	0.232	0	0.900	0.103	0.925
CAK1AT	RBR1	627525	620366	3702.AT4G28980.2	3702.AT3G12280.1	0	0	0	0	0.059	0.801	0	0.634	0.925
CPSF100	RSZ21	630991	610257	3702.AT5G23880.1	3702.AT1G23860.1	0	0	0	0	0.044	0	0.900	0.275	0.924
AT5G16210	PP2AB2	630248	609625	3702.AT5G16210.1	3702.AT1G17720.1	0	0	0	0	0.163	0.808	0	0.570	0.924
ILA	PWP2	613243	609393	3702.AT1G64790.2	3702.AT1G15440.1	0	0	0	0	0.921	0	0	0.077	0.924
EMB3011	nPAP	629921	627950	3702.AT5G13010.1	3702.AT4G32850.8	0	0	0	0	0.223	0.049	0.900	0.103	0.924
AT2G34357	AT1G65030	617686	613267	3702.AT2G34357.1	3702.AT1G65030.1	0	0	0	0	0.915	0	0	0.141	0.924
CPSF100	EMB2770	630991	624997	3702.AT5G23880.1	3702.AT4G03430.1	0	0	0	0	0.179	0	0.900	0.154	0.924
AT1G75990	EMB2719	614402	609873	3702.AT1G75990.1	3702.AT1G20200.1	0	0	0	0.985	0.267	0	0.900	0.952	0.924
AT2G41840	XW6	618499	612658	3702.AT2G41840.1	3702.AT1G58380.1	0	0	0.449	0.982	0.274	0	0.900	0	0.924
AT5G16210	PP2AB1	630248	612035	3702.AT5G16210.1	3702.AT1G51690.3	0	0	0	0	0.163	0.808	0	0.570	0.924
EIF2B	AT3G04840	630750	619593	3702.AT5G20920.3	3702.AT3G04840.1	0	0	0	0	0.276	0	0.900	0	0.924
AT2G19385	AT1G42440	616094	611417	3702.AT2G19385.1	3702.AT1G42440.1	0	0	0	0	0.918	0.106	0	0	0.924
AT5G23900	AT2G18110	630993	615963	3702.AT5G23900.1	3702.AT2G18110.1	0	0	0	0	0.922	0.048	0	0	0.923
HD1	PRMT6	628517	621237	3702.AT4G38130.1	3702.AT3G20020.1	0	0	0	0	0.092	0.048	0.900	0.218	0.923
AT4G17410	ARI5	626260	608359	3702.AT4G17410.3	3702.AT1G05890.2	0	0	0	0	0	0	0.900	0.268	0.923
AT2G40700	ILA	618370	613243	3702.AT2G40700.1	3702.AT1G64790.2	0	0	0	0	0.919	0.086	0	0.042	0.923
AT3G09500	PAB4	620060	616524	3702.AT3G09500.1	3702.AT2G23350.1	0	0	0	0	0.191	0.077	0.900	0.095	0.923
EIF3B-2	AT2G27710	631192	616974	3702.AT5G25780.1	3702.AT2G27710.1	0	0	0	0	0.257	0	0.900	0.047	0.923
UBA2	ARI5	629306	608359	3702.AT5G06460.1	3702.AT1G05890.2	0	0	0	0	0.048	0	0.900	0.259	0.923
AT1G50920	AT1G10490	611953	608852	3702.AT1G50920.1	3702.AT1G10490.1	0	0	0	0	0.919	0.089	0	0	0.923
AT3G09630	AT1G25260	620072	610373	3702.AT3G09630.1	3702.AT1G25260.1	0.172	0	0	0	0.625	0.733	0	0.175	0.922
AT5G23900	eEF-1Bb1	630993	610830	3702.AT5G23900.1	3702.AT1G30230.2	0	0	0	0	0.921	0.048	0	0	0.922
AT3G19950	UPL1	621229	612484	3702.AT3G19950.1	3702.AT1G55860.1	0	0	0	0	0.046	0.048	0.900	0.244	0.922
E2F1	HD1	630816	628517	3702.AT5G22220.2	3702.AT4G38130.1	0	0	0	0	0.082	0.133	0.900	0.144	0.922
PAB4	XW6	616524	612658	3702.AT2G23350.1	3702.AT1G58380.1	0	0	0	0	0.226	0.049	0.900	0.072	0.922
emb1579	Hsp70b	615129	609455	3702.AT2G03150.1	3702.AT1G16030.1	0	0	0	0	0	0.258	0.900	0	0.922
AT5G64420	AT1G65030	634688	613267	3702.AT5G64420.1	3702.AT1G65030.1	0	0	0	0	0.903	0.043	0	0.229	0.922
FBA6	PGM3	617912	610191	3702.AT2G36460.1	3702.AT1G23190.1	0	0	0	0	0.194	0.045	0.900	0.116	0.922
HSP70	emb1579	620395	615129	3702.AT3G12580.1	3702.AT2G03150.1	0	0	0	0	0	0.258	0.900	0	0.922
EIF2B	AT2G45710	630750	618908	3702.AT5G20920.3	3702.AT2G45710.1	0	0	0	0	0.244	0	0.900	0	0.921
AtCDC48B	UPL1	623512	612484	3702.AT3G53230.1	3702.AT1G55860.1	0	0	0	0	0	0.064	0.900	0.224	0.921
AT5G64420	AT1G25260	634688	610373	3702.AT5G64420.1	3702.AT1G25260.1	0	0	0	0	0.921	0	0	0	0.921
EIF4A1	AT1G07920	620565	608576	3702.AT3G13920.2	3702.AT1G07930.1	0	0	0	0	0.767	0.067	0	0.665	0.921
XW6	FBR12	612658	610465	3702.AT1G58380.1	3702.AT1G26630.1	0	0	0	0	0.835	0.478	0	0.163	0.921
AT4G18905	AT2G34357	626434	617686	3702.AT4G18905.2	3702.AT2G34357.1	0	0	0	0	0.920	0.048	0	0	0.921
AT2G19385	AT1G65030	616094	613267	3702.AT2G19385.1	3702.AT1G65030.1	0	0	0	0	0.921	0	0	0	0.921
EMB3011	AT5G09390	629921	629574	3702.AT5G13010.1	3702.AT5G09390.1	0	0	0	0	0.076	0.122	0.900	0.143	0.921
PAB4	AT1G01100	616524	607851	3702.AT2G23350.1	3702.AT1G01100.2	0	0	0	0	0.231	0.050	0.900	0.046	0.921
AT2G19385	AT1G10490	616094	608852	3702.AT2G19385.1	3702.AT1G10490.1	0	0	0	0	0.898	0.046	0	0.238	0.920
EIF3C	PWP2	623825	609393	3702.AT3G56150.2	3702.AT1G15440.1	0	0	0	0	0.920	0	0	0	0.920
AT5G19920	EMB2770	630651	624997	3702.AT5G19920.1	3702.AT4G03430.1	0	0	0	0	0.104	0.832	0	0.515	0.920
AT2G19385	AT1G25260	616094	610373	3702.AT2G19385.1	3702.AT1G25260.1	0	0	0	0	0.920	0	0	0	0.920
AT5G64420	AT2G40430	634688	618342	3702.AT5G64420.1	3702.AT2G40430.2	0	0	0	0	0.914	0	0	0.116	0.920
AT5G64420	AT5G48240	634688	632946	3702.AT5G64420.1	3702.AT5G48240.3	0	0	0	0	0.920	0	0	0	0.920
AT3G10530	AT1G25260	620173	610373	3702.AT3G10530.1	3702.AT1G25260.1	0	0	0	0	0.917	0.078	0	0	0.920
CPSF100	AT2G47330	630991	619078	3702.AT5G23880.1	3702.AT2G47330.1	0	0	0	0	0.167	0.117	0.900	0	0.920
AT4G18905	NRPA1	626434	623978	3702.AT4G18905.2	3702.AT3G57660.1	0	0	0	0	0.920	0	0	0	0.920
AT1G65030	AT1G10490	613267	608852	3702.AT1G65030.1	3702.AT1G10490.1	0	0	0	0	0.913	0	0	0.112	0.919
AT3G09500	AT1G25260	620060	610373	3702.AT3G09500.1	3702.AT1G25260.1	0.178	0	0	0	0.751	0.542	0	0.245	0.919
PRMT11	AT1G25260	627583	610373	3702.AT4G29510.1	3702.AT1G25260.1	0	0	0	0	0.919	0	0	0.046	0.919
REF6	FVE	622996	616108	3702.AT3G48430.1	3702.AT2G19520.1	0	0	0	0	0	0.833	0	0.540	0.919
PPDK	iPGAM1	626044	608775	3702.AT4G15530.5	3702.AT1G09780.1	0.190	0	0	0	0	0	0.800	0.541	0.919
AT2G47330	EMB2765	619078	618162	3702.AT2G47330.1	3702.AT2G38770.1	0	0	0	0	0.093	0.153	0.900	0.072	0.919
AT5G48240	AT1G42440	632946	611417	3702.AT5G48240.3	3702.AT1G42440.1	0	0	0	0	0.919	0	0	0	0.919
FBR12	AT1G01100	610465	607851	3702.AT1G26630.1	3702.AT1G01100.2	0	0	0	0	0.888	0.305	0	0.046	0.919
AT5G47210	RPS6A	632838	627822	3702.AT5G47210.1	3702.AT4G31700.1	0	0	0	0	0.708	0.736	0	0	0.919
DDL	SKIP	621294	614529	3702.AT3G20550.1	3702.AT1G77180.2	0	0	0	0	0.191	0.836	0	0.443	0.919
EMB3011	DRT111	629921	610854	3702.AT5G13010.1	3702.AT1G30480.1	0	0	0	0	0.129	0.131	0.900	0.045	0.918
LBA1	AT3G43980	632815	628058	3702.AT5G47010.1	3702.AT4G33865.1	0	0	0	0	0.048	0	0.900	0.216	0.918
AT5G47430	UBA2	632860	629306	3702.AT5G47430.1	3702.AT5G06460.1	0	0	0	0	0	0	0.900	0.218	0.918
FIP1[V]	F5I14.19	634019	613336	3702.AT5G58040.1	3702.AT1G65660.1	0	0	0	0	0.216	0	0.900	0	0.918
EIF3B-2	AT3G09500	631192	620060	3702.AT5G25780.1	3702.AT3G09500.1	0	0	0	0	0.217	0	0.900	0	0.918
AT2G41620	NUA	618475	614747	3702.AT2G41620.1	3702.AT1G79280.2	0	0	0	0	0.139	0.505	0	0.823	0.918
UBA2	AT4G17410	629306	626260	3702.AT5G06460.1	3702.AT4G17410.3	0	0	0	0	0	0	0.900	0.218	0.918
EIF3C	AT3G09500	623825	620060	3702.AT3G56150.2	3702.AT3G09500.1	0	0	0	0	0.210	0.052	0.900	0	0.918
AT2G41840	EIF4A-2	618499	612322	3702.AT2G41840.1	3702.AT1G54270.1	0	0	0	0	0.199	0.048	0.900	0.049	0.917
XW6	EIF4A-2	612658	612322	3702.AT1G58380.1	3702.AT1G54270.1	0	0	0	0	0.193	0.048	0.900	0.049	0.917
EIF4G	TOM2A	624236	611050	3702.AT3G60240.4	3702.AT1G32400.3	0	0	0	0	0	0	0	0.917	0.917
CPSF100	SKIP	630991	614529	3702.AT5G23880.1	3702.AT1G77180.2	0	0	0	0	0.196	0.048	0.900	0.044	0.917
RIN4	HA1	621792	616053	3702.AT3G25070.1	3702.AT2G18960.1	0	0	0	0	0	0.561	0	0.820	0.917
AT3G09500	FBR12	620060	610465	3702.AT3G09500.1	3702.AT1G26630.1	0	0	0	0	0.790	0.546	0	0.200	0.917
EIF3C	AT1G42440	623825	611417	3702.AT3G56150.2	3702.AT1G42440.1	0	0	0	0	0.917	0	0	0	0.917
EIF4G	AT3G11250	624236	620253	3702.AT3G60240.4	3702.AT3G11250.1	0	0	0	0	0.100	0	0.900	0.154	0.917
AT4G18905	AT3G10530	626434	620173	3702.AT4G18905.2	3702.AT3G10530.1	0	0	0	0	0.916	0	0	0	0.916
FIP1[V]	EMB2770	634019	624997	3702.AT5G58040.1	3702.AT4G03430.1	0	0	0	0	0.199	0	0.900	0	0.916
AT5G14050	AT2G41840	630027	618499	3702.AT5G14050.1	3702.AT2G41840.1	0	0	0	0	0.195	0	0.900	0.044	0.916
AT5G12410	AT2G19385	629896	616094	3702.AT5G12410.1	3702.AT2G19385.1	0	0	0	0	0.916	0	0	0	0.916
SMP2	F5I14.19	628411	613336	3702.AT4G37120.1	3702.AT1G65660.1	0	0	0	0.984	0.203	0	0.900	0	0.916
emb1579	SKIP	615129	614529	3702.AT2G03150.1	3702.AT1G77180.2	0	0	0	0	0.195	0	0.900	0	0.916
FIP1[V]	EMB2765	634019	618162	3702.AT5G58040.1	3702.AT2G38770.1	0	0	0	0	0.121	0	0.900	0.121	0.916
AT3G09630	eIFiso4G2	620072	616586	3702.AT3G09630.1	3702.AT2G24050.1	0	0	0	0	0.188	0	0.900	0.059	0.916
HSP70	Hsp70b	620395	609455	3702.AT3G12580.1	3702.AT1G16030.1	0	0	0.449	0.983	0.180	0	0.900	0.768	0.916
AT3G11250	eIFiso4G2	620253	616586	3702.AT3G11250.1	3702.AT2G24050.1	0	0	0	0	0.195	0	0.900	0	0.916
eIFiso4G2	XW6	616586	612658	3702.AT2G24050.1	3702.AT1G58380.1	0	0	0	0	0.111	0.124	0.900	0	0.915
Hsp81.4	AT1G18210	633795	609672	3702.AT5G56000.1	3702.AT1G18210.1	0	0	0	0	0	0.121	0.900	0.115	0.915
AT3G09630	eEF-1Bb1	620072	610830	3702.AT3G09630.1	3702.AT1G30230.2	0	0	0	0	0.911	0	0	0.090	0.915
Hsp81.4	FAC1	633795	618108	3702.AT5G56000.1	3702.AT2G38280.2	0	0	0	0	0.073	0.157	0.900	0	0.915
FIP1[V]	emb1579	634019	615129	3702.AT5G58040.1	3702.AT2G03150.1	0	0	0	0	0.189	0	0.900	0	0.915
ELF5A-3	XW6	613735	612658	3702.AT1G69410.1	3702.AT1G58380.1	0	0	0	0	0.823	0.478	0	0.163	0.915
EMB3010	eEF-1Bb1	629682	610830	3702.AT5G10360.1	3702.AT1G30230.2	0	0	0	0	0.915	0	0	0.046	0.915
AT5G09390	AT2G47330	629574	619078	3702.AT5G09390.1	3702.AT2G47330.1	0	0	0	0	0.043	0.159	0.900	0.071	0.915
EMB2770	AT3G10400	624997	620156	3702.AT4G03430.1	3702.AT3G10400.1	0	0	0	0	0.049	0.178	0.900	0.046	0.915
LBA1	AT2G45710	632815	618908	3702.AT5G47010.1	3702.AT2G45710.1	0	0	0	0	0.048	0	0.900	0.181	0.915
AT5G45720	AT3G42660	632674	622433	3702.AT5G45720.1	3702.AT3G42660.1	0	0	0	0	0.899	0.100	0	0.141	0.915
AT4G18820	AT3G42660	626424	622433	3702.AT4G18820.1	3702.AT3G42660.1	0	0	0	0	0.899	0.100	0	0.141	0.915
AT2G41840	ELF5A-3	618499	613735	3702.AT2G41840.1	3702.AT1G69410.1	0	0	0	0	0.823	0.478	0	0.163	0.915
AT3G10400	RSZ21	620156	610257	3702.AT3G10400.1	3702.AT1G23860.1	0	0	0	0.701	0.045	0.171	0.900	0.090	0.915
AT2G41840	eIFiso4G2	618499	616586	3702.AT2G41840.1	3702.AT2G24050.1	0	0	0	0	0.107	0.124	0.900	0	0.915
Hsp81.4	FBA8	633795	623479	3702.AT5G56000.1	3702.AT3G52930.1	0	0	0	0	0.118	0.079	0.900	0.072	0.914
Hsp81.4	UPL1	633795	612484	3702.AT5G56000.1	3702.AT1G55860.1	0	0	0	0	0	0.098	0.900	0.129	0.914
AT5G28850	RBR1	631479	620366	3702.AT5G28850.2	3702.AT3G12280.1	0	0	0	0	0.091	0.104	0.900	0.072	0.914
CPSF100	EMB3011	630991	629921	3702.AT5G23880.1	3702.AT5G13010.1	0	0	0	0	0.179	0	0.900	0	0.914
AT2G18110	AT1G07920	615963	608576	3702.AT2G18110.1	3702.AT1G07930.1	0	0	0	0	0.133	0.732	0	0.659	0.914
AT2G32730	AT1G34220	617504	611218	3702.AT2G32730.1	3702.AT1G34220.1	0	0	0	0	0.181	0	0.900	0	0.914
PRH75	AT1G42440	634452	611417	3702.AT5G62190.1	3702.AT1G42440.1	0	0	0	0	0.910	0.081	0	0.042	0.914
FIP1[V]	AT2G47330	634019	619078	3702.AT5G58040.1	3702.AT2G47330.1	0	0	0	0	0.100	0.122	0.900	0	0.914
XRN2	AT5G14050	632310	630027	3702.AT5G42540.2	3702.AT5G14050.1	0	0	0	0	0.179	0	0.900	0	0.914
AT2G41840	PWP2	618499	609393	3702.AT2G41840.1	3702.AT1G15440.1	0	0	0	0	0.154	0	0.900	0.072	0.914
HSP70	UPL1	620395	612484	3702.AT3G12580.1	3702.AT1G55860.1	0	0	0	0	0.051	0.160	0.900	0.055	0.914
UPL1	Hsp70b	612484	609455	3702.AT1G55860.1	3702.AT1G16030.1	0	0	0	0	0.051	0.160	0.900	0.055	0.914
HSP70	AT1G18210	620395	609672	3702.AT3G12580.1	3702.AT1G18210.1	0	0	0	0	0	0.081	0.900	0.135	0.913
ILA	AT1G50920	613243	611953	3702.AT1G64790.2	3702.AT1G50920.1	0	0	0	0	0.910	0	0	0.072	0.913
AT5G14050	XW6	630027	612658	3702.AT5G14050.1	3702.AT1G58380.1	0	0	0	0	0.163	0	0.900	0.044	0.913
EMB2770	RSZ21	624997	610257	3702.AT4G03430.1	3702.AT1G23860.1	0	0	0	0	0.055	0.113	0.900	0.088	0.913
nPAP	AT2G47330	627950	619078	3702.AT4G32850.8	3702.AT2G47330.1	0	0	0	0	0.092	0.111	0.900	0.053	0.913
AtCDC48B	NIA1	623512	614589	3702.AT3G53230.1	3702.AT1G77760.1	0	0	0	0	0	0.048	0.900	0.164	0.913
Hsp81.4	PGMP	633795	633339	3702.AT5G56000.1	3702.AT5G51820.1	0.143	0	0	0	0	0	0.900	0.072	0.913
APY2	FAC1	630468	618108	3702.AT5G18280.2	3702.AT2G38280.2	0	0	0	0	0.048	0	0.900	0.161	0.913
AT1G25260	AT1G10490	610373	608852	3702.AT1G25260.1	3702.AT1G10490.1	0	0	0	0	0.913	0	0	0	0.913
SKIP	DRT111	614529	610854	3702.AT1G77180.2	3702.AT1G30480.1	0	0	0	0	0.144	0.048	0.900	0.059	0.913
DOT2	PRP40B	630310	621202	3702.AT5G16780.1	3702.AT3G19670.1	0	0	0	0	0.249	0.827	0	0.388	0.913
Hsp81.4	PGM3	633795	610191	3702.AT5G56000.1	3702.AT1G23190.1	0.143	0	0	0	0	0	0.900	0.072	0.913
AT3G10530	XW6	620173	612658	3702.AT3G10530.1	3702.AT1G58380.1	0	0	0	0	0.173	0	0.900	0	0.913
nPAP	SKIP	627950	614529	3702.AT4G32850.8	3702.AT1G77180.2	0	0	0	0	0.169	0	0.900	0	0.913
AT4G18905	AT1G10490	626434	608852	3702.AT4G18905.2	3702.AT1G10490.1	0	0	0	0	0.913	0	0	0	0.913
AT3G10530	AT2G47790	620173	619124	3702.AT3G10530.1	3702.AT2G47790.1	0	0	0	0	0.912	0	0	0	0.912
PGM3	Hsp70b	610191	609455	3702.AT1G23190.1	3702.AT1G16030.1	0	0	0	0	0.092	0	0.900	0.111	0.912
ATSLY1	GOS11	615950	609437	3702.AT2G17980.1	3702.AT1G15880.1	0	0	0	0	0	0.801	0	0.576	0.912
AT3G04840	eIFiso4G2	619593	616586	3702.AT3G04840.1	3702.AT2G24050.1	0	0	0	0	0.142	0.048	0.900	0.055	0.912
AT3G09630	AT2G18110	620072	615963	3702.AT3G09630.1	3702.AT2G18110.1	0	0	0	0	0.908	0	0	0.090	0.912
AT2G27720	ELF5A-3	616975	613735	3702.AT2G27720.2	3702.AT1G69410.1	0	0	0	0	0.891	0.161	0	0.117	0.912
AT2G45710	EIF4A-2	618908	612322	3702.AT2G45710.1	3702.AT1G54270.1	0	0	0	0	0.164	0	0.900	0	0.912
AT2G27710	ELF5A-3	616974	613735	3702.AT2G27710.1	3702.AT1G69410.1	0	0	0	0	0.891	0.161	0	0.117	0.912
EMB3011	emb1579	629921	615129	3702.AT5G13010.1	3702.AT2G03150.1	0	0	0	0	0.157	0	0.900	0	0.912
PGMP	FAC1	633339	618108	3702.AT5G51820.1	3702.AT2G38280.2	0	0	0	0	0	0	0.900	0.159	0.912
EIF4G	XW6	624236	612658	3702.AT3G60240.4	3702.AT1G58380.1	0	0	0	0	0.081	0.124	0.900	0	0.912
AT4G18905	AT1G25260	626434	610373	3702.AT4G18905.2	3702.AT1G25260.1	0	0	0	0	0.911	0.048	0	0	0.912
EIF4G	AT3G09200	624236	620031	3702.AT3G60240.4	3702.AT3G09200.1	0	0	0	0	0.100	0	0.900	0.101	0.912
AT5G48240	AT2G47790	632946	619124	3702.AT5G48240.3	3702.AT2G47790.1	0	0	0	0	0.912	0	0	0	0.912
eIFiso4G2	AT1G42440	616586	611417	3702.AT2G24050.1	3702.AT1G42440.1	0	0	0	0	0.911	0.052	0	0	0.912
AT4G18905	AT1G42440	626434	611417	3702.AT4G18905.2	3702.AT1G42440.1	0	0	0	0	0.912	0	0	0	0.912
AT2G18110	eEF-1Bb1	615963	610830	3702.AT2G18110.1	3702.AT1G30230.2	0	0	0	0.985	0.148	0	0.900	0.812	0.912
FAC1	PGM3	618108	610191	3702.AT2G38280.2	3702.AT1G23190.1	0	0	0	0	0	0	0.900	0.159	0.912
HSP70	PGM3	620395	610191	3702.AT3G12580.1	3702.AT1G23190.1	0	0	0	0	0.092	0	0.900	0.111	0.912
PGMP	Hsp70b	633339	609455	3702.AT5G51820.1	3702.AT1G16030.1	0	0	0	0	0.092	0	0.900	0.111	0.912
GOS12	ATSLY1	618855	615950	3702.AT2G45200.2	3702.AT2G17980.1	0	0	0	0	0	0.801	0	0.576	0.912
AT4G17410	AT2G36480	626260	617914	3702.AT4G17410.3	3702.AT2G36480.3	0	0	0	0	0.639	0.545	0	0.506	0.911
AT1G65030	AT1G42440	613267	611417	3702.AT1G65030.1	3702.AT1G42440.1	0	0	0	0	0.911	0	0	0	0.911
XRN2	AT3G10530	632310	620173	3702.AT5G42540.2	3702.AT3G10530.1	0	0	0	0	0.148	0	0.900	0	0.911
DOT2	AT5G09390	630310	629574	3702.AT5G16780.1	3702.AT5G09390.1	0	0	0	0	0.124	0.834	0	0.438	0.911
AT3G09200	eIFiso4G2	620031	616586	3702.AT3G09200.1	3702.AT2G24050.1	0	0	0	0	0.154	0	0.900	0	0.911
AT5G47430	AT2G36480	632860	617914	3702.AT5G47430.1	3702.AT2G36480.3	0	0	0	0	0.639	0.545	0	0.506	0.911
EIF3C	AT1G10490	623825	608852	3702.AT3G56150.2	3702.AT1G10490.1	0	0	0	0	0.911	0	0	0	0.911
FIP1[V]	SMP2	634019	628411	3702.AT5G58040.1	3702.AT4G37120.1	0	0	0	0	0.151	0	0.900	0	0.911
AT3G10400	AT2G47330	620156	619078	3702.AT3G10400.1	3702.AT2G47330.1	0	0	0	0	0	0.150	0.900	0	0.911
RBR1	FVE	620366	616108	3702.AT3G12280.1	3702.AT2G19520.1	0	0	0	0	0.104	0.704	0	0.691	0.911
AT5G14050	AT2G19385	630027	616094	3702.AT5G14050.1	3702.AT2G19385.1	0	0	0	0	0.864	0	0	0.371	0.911
BBC1	eEF-1Bb1	623053	610830	3702.AT3G49010.3	3702.AT1G30230.2	0	0	0	0	0.910	0.048	0	0	0.911
Hsp81.4	FBA6	633795	617912	3702.AT5G56000.1	3702.AT2G36460.1	0	0	0	0	0.089	0.079	0.900	0.072	0.911
AT5G09390	nPAP	629574	627950	3702.AT5G09390.1	3702.AT4G32850.8	0	0	0	0	0	0	0.900	0.148	0.911
AT5G64420	AT1G50920	634688	611953	3702.AT5G64420.1	3702.AT1G50920.1	0	0	0	0	0.908	0	0	0.073	0.911
AtCDC48B	FBA6	623512	617912	3702.AT3G53230.1	3702.AT2G36460.1	0	0	0	0	0.151	0.045	0.900	0	0.911
EMB3010	AT2G18110	629682	615963	3702.AT5G10360.1	3702.AT2G18110.1	0	0	0	0	0.910	0	0	0.046	0.910
F5I14.19	RSZ21	613336	610257	3702.AT1G65660.1	3702.AT1G23860.1	0	0	0	0	0	0	0.900	0.141	0.910
nPAP	EMB2765	627950	618162	3702.AT4G32850.8	3702.AT2G38770.1	0	0	0	0	0.137	0	0.900	0	0.910
AT2G41840	AT1G07920	618499	608576	3702.AT2G41840.1	3702.AT1G07930.1	0	0	0	0	0.790	0.492	0	0.230	0.910
PP2AB1	PP2AB2	612035	609625	3702.AT1G51690.3	3702.AT1G17720.1	0	0	0	0.979	0.124	0	0.900	0.967	0.910
SMP2	RSZ21	628411	610257	3702.AT4G37120.1	3702.AT1G23860.1	0	0	0	0	0	0	0.900	0.141	0.910
EIF2B	AT3G43980	630750	628058	3702.AT5G20920.3	3702.AT4G33865.1	0	0	0	0	0.139	0	0.900	0.046	0.910
EMB2765	emb1579	618162	615129	3702.AT2G38770.1	3702.AT2G03150.1	0	0	0	0	0.143	0	0.900	0	0.910
AT5G47480	UPL1	632867	612484	3702.AT5G47480.1	3702.AT1G55860.1	0	0	0	0	0.910	0	0	0	0.910
UPL1	AT1G05350	612484	608299	3702.AT1G55860.1	3702.AT1G05350.1	0	0	0	0	0	0.097	0.900	0.084	0.910
EIF3C	AT2G27710	623825	616974	3702.AT3G56150.2	3702.AT2G27710.1	0	0	0	0	0.143	0	0.900	0	0.910
XRN2	EMB3010	632310	629682	3702.AT5G42540.2	3702.AT5G10360.1	0	0	0	0	0.083	0	0.900	0.090	0.909
AT2G36480	emb1579	617914	615129	3702.AT2G36480.3	3702.AT2G03150.1	0	0	0	0	0.134	0	0.900	0	0.909
AT3G10530	AT2G41840	620173	618499	3702.AT3G10530.1	3702.AT2G41840.1	0	0	0	0	0.135	0	0.900	0	0.909
EMB2770	emb1579	624997	615129	3702.AT4G03430.1	3702.AT2G03150.1	0	0	0	0	0.133	0	0.900	0	0.909
AT3G43980	EIF4A-2	628058	612322	3702.AT4G33865.1	3702.AT1G54270.1	0	0	0	0	0.127	0.042	0.900	0	0.909
AT3G43980	PAB4	628058	616524	3702.AT4G33865.1	3702.AT2G23350.1	0	0	0	0	0.135	0	0.900	0	0.909
XW6	PWP2	612658	609393	3702.AT1G58380.1	3702.AT1G15440.1	0	0	0	0	0.102	0	0.900	0.072	0.909
BBC1	eIFiso4G2	623053	616586	3702.AT3G49010.3	3702.AT2G24050.1	0	0	0	0	0.125	0	0.900	0	0.908
UBA2	AT3G19950	629306	621229	3702.AT5G06460.1	3702.AT3G19950.1	0	0	0	0	0.113	0.047	0.900	0	0.908
AT5G48240	AT1G10490	632946	608852	3702.AT5G48240.3	3702.AT1G10490.1	0	0	0	0	0.908	0	0	0	0.908
LBA1	XW6	632815	612658	3702.AT5G47010.1	3702.AT1G58380.1	0	0	0	0	0.090	0.044	0.900	0.071	0.908
FAC1	KU70	618108	609547	3702.AT2G38280.2	3702.AT1G16970.1	0	0	0	0	0.118	0	0.900	0	0.908
FIP1[V]	RSZ21	634019	610257	3702.AT5G58040.1	3702.AT1G23860.1	0	0	0	0	0.059	0	0.900	0.103	0.908
AT1G18210	Hsp70b	609672	609455	3702.AT1G18210.1	3702.AT1G16030.1	0	0	0	0	0	0.081	0.900	0.080	0.908
AT2G47330	AT2G36480	619078	617914	3702.AT2G47330.1	3702.AT2G36480.3	0	0	0	0	0.073	0.083	0.900	0.050	0.908
LBA1	AT2G41840	632815	618499	3702.AT5G47010.1	3702.AT2G41840.1	0	0	0	0	0.090	0.044	0.900	0.071	0.908
EMB2765	DRT111	618162	610854	3702.AT2G38770.1	3702.AT1G30480.1	0	0	0	0	0.119	0	0.900	0	0.908
AT2G47330	RSZ21	619078	610257	3702.AT2G47330.1	3702.AT1G23860.1	0	0	0	0	0.047	0.118	0.900	0	0.908
KU70	Hsp70b	609547	609455	3702.AT1G16970.1	3702.AT1G16030.1	0	0	0	0	0	0.076	0.900	0.075	0.907
EIF2B	PAB4	630750	616524	3702.AT5G20920.3	3702.AT2G23350.1	0	0	0	0	0.112	0	0.900	0	0.907
AT2G27710	eIFiso4G2	616974	616586	3702.AT2G27710.1	3702.AT2G24050.1	0	0	0	0	0.100	0	0.900	0.053	0.907
SE	AGO1	616908	611708	3702.AT2G27100.1	3702.AT1G48410.2	0	0	0	0	0	0	0	0.907	0.907
HSP70	KU70	620395	609547	3702.AT3G12580.1	3702.AT1G16970.1	0	0	0	0	0	0.076	0.900	0.075	0.907
nPAP	F5I14.19	627950	613336	3702.AT4G32850.8	3702.AT1G65660.1	0	0	0	0	0.081	0	0.900	0.072	0.907
XRN2	RPS6A	632310	627822	3702.AT5G42540.2	3702.AT4G31700.1	0	0	0	0	0.057	0	0.900	0.093	0.907
AT5G18230	NUA	630463	614747	3702.AT5G18230.2	3702.AT1G79280.2	0	0	0	0	0.907	0	0	0.046	0.907
EMB3011	HSP70	629921	620395	3702.AT5G13010.1	3702.AT3G12580.1	0	0	0	0	0.079	0.074	0.900	0	0.907
HD1	TPL	628517	609421	3702.AT4G38130.1	3702.AT1G15750.3	0	0	0	0	0.050	0.681	0	0.717	0.907
AT1G76810	AT1G01100	614487	607851	3702.AT1G76810.1	3702.AT1G01100.2	0	0	0	0	0.081	0	0.900	0.077	0.907
EIF4G	AT1G01100	624236	607851	3702.AT3G60240.4	3702.AT1G01100.2	0	0	0	0	0.050	0	0.900	0.106	0.907
HSP70	SKIP	620395	614529	3702.AT3G12580.1	3702.AT1G77180.2	0	0	0	0	0.058	0.044	0.900	0.090	0.907
nPAP	emb1579	627950	615129	3702.AT4G32850.8	3702.AT2G03150.1	0	0	0	0	0.116	0	0.900	0	0.907
AT3G43980	FBR12	628058	610465	3702.AT4G33865.1	3702.AT1G26630.1	0	0	0	0	0.796	0.546	0	0.078	0.907
SMP2	nPAP	628411	627950	3702.AT4G37120.1	3702.AT4G32850.8	0	0	0	0	0.081	0	0.900	0.072	0.907
EMB3011	Hsp70b	629921	609455	3702.AT5G13010.1	3702.AT1G16030.1	0	0	0	0	0.079	0.074	0.900	0	0.907
EMB2770	AT2G36480	624997	617914	3702.AT4G03430.1	3702.AT2G36480.3	0	0	0	0	0.100	0	0.900	0	0.906
CPSF100	HSP70	630991	620395	3702.AT5G23880.1	3702.AT3G12580.1	0.059	0	0	0	0.056	0	0.900	0.072	0.906
AT2G45710	eIFiso4G2	618908	616586	3702.AT2G45710.1	3702.AT2G24050.1	0	0	0	0	0.092	0	0.900	0.053	0.906
AT5G63640	PGLCT	634604	630242	3702.AT5G63640.1	3702.AT5G16150.3	0	0	0	0	0	0.100	0.900	0	0.906
UPL1	KU70	612484	609547	3702.AT1G55860.1	3702.AT1G16970.1	0	0	0	0	0	0.102	0.900	0	0.906
UBA2	UBA2A	629306	623895	3702.AT5G06460.1	3702.AT3G56860.3	0	0	0	0	0.069	0.097	0	0.898	0.906
LBA1	AT3G04840	632815	619593	3702.AT5G47010.1	3702.AT3G04840.1	0	0	0	0	0.092	0	0.900	0.054	0.906
PGLCT	AT1G21380	630242	609994	3702.AT5G16150.3	3702.AT1G21380.1	0	0	0	0	0	0.100	0.900	0	0.906
CDKC;1	UPL1	629672	612484	3702.AT5G10270.1	3702.AT1G55860.1	0	0	0	0	0.092	0.048	0.900	0	0.906
LBA1	AT3G09200	632815	620031	3702.AT5G47010.1	3702.AT3G09200.1	0	0	0	0	0.093	0.047	0.900	0	0.906
PGLCT	AT2G38410	630242	618123	3702.AT5G16150.3	3702.AT2G38410.1	0	0	0	0	0	0.100	0.900	0	0.906
RPS6A	eEF-1Bb1	627822	610830	3702.AT4G31700.1	3702.AT1G30230.2	0	0	0	0	0.905	0	0	0.046	0.906
PGM3	EMB2719	610191	609873	3702.AT1G23190.1	3702.AT1G20200.1	0	0	0	0	0.099	0.049	0.900	0	0.906
FBA8	EMB2719	623479	609873	3702.AT3G52930.1	3702.AT1G20200.1	0	0	0	0	0.101	0	0.900	0	0.906
LBA1	AT3G11250	632815	620253	3702.AT5G47010.1	3702.AT3G11250.1	0	0	0	0	0.093	0.047	0.900	0	0.906
CPSF100	AT5G09390	630991	629574	3702.AT5G23880.1	3702.AT5G09390.1	0	0	0	0	0.091	0	0.900	0	0.905
LBA1	AT5G23900	632815	630993	3702.AT5G47010.1	3702.AT5G23900.1	0	0	0	0	0.095	0	0.900	0	0.905
CPSF100	F5I14.19	630991	613336	3702.AT5G23880.1	3702.AT1G65660.1	0	0	0	0	0.091	0	0.900	0	0.905
nPAP	HSP70	627950	620395	3702.AT4G32850.8	3702.AT3G12580.1	0	0	0	0	0	0.091	0.900	0	0.905
CPSF100	emb1579	630991	615129	3702.AT5G23880.1	3702.AT2G03150.1	0	0	0	0	0.098	0	0.900	0	0.905
CPSF100	DRT111	630991	610854	3702.AT5G23880.1	3702.AT1G30480.1	0	0	0	0	0.098	0	0.900	0	0.905
nPAP	EMB2770	627950	624997	3702.AT4G32850.8	3702.AT4G03430.1	0	0	0	0	0.090	0	0.900	0	0.905
PAH2	DDI1	632349	620477	3702.AT5G42870.1	3702.AT3G13235.1	0	0	0	0	0.905	0	0	0	0.905
AT5G66010	AT1G33680	634865	611160	3702.AT5G66010.1	3702.AT1G33680.1	0	0	0	0	0.081	0.106	0	0.893	0.905
AT3G61480	AT1G50120	624373	611878	3702.AT3G61480.1	3702.AT1G50120.1	0	0	0	0	0	0.731	0	0.664	0.905
CPSF100	AT5G16280	630991	630255	3702.AT5G23880.1	3702.AT5G16280.1	0	0	0	0	0.905	0	0	0	0.905
DDI1	PAH1	620477	620066	3702.AT3G13235.1	3702.AT3G09560.1	0	0	0	0	0.905	0	0	0	0.905
AT4G31430	AT4G01290	627793	624752	3702.AT4G31430.2	3702.AT4G01290.1	0	0	0	0	0.905	0	0	0	0.905
CPSF100	SMP2	630991	628411	3702.AT5G23880.1	3702.AT4G37120.1	0	0	0	0	0.091	0	0.900	0	0.905
AT2G45710	PAB4	618908	616524	3702.AT2G45710.1	3702.AT2G23350.1	0	0	0	0	0.089	0	0.900	0	0.905
nPAP	Hsp70b	627950	609455	3702.AT4G32850.8	3702.AT1G16030.1	0	0	0	0	0	0.091	0.900	0	0.905
LBA1	AT2G27710	632815	616974	3702.AT5G47010.1	3702.AT2G27710.1	0	0	0	0	0.091	0	0.900	0	0.905
LBA1	BBC1	632815	623053	3702.AT5G47010.1	3702.AT3G49010.3	0	0	0	0	0.095	0	0.900	0	0.905
LBA1	PP2AB2	632815	609625	3702.AT5G47010.1	3702.AT1G17720.1	0	0	0	0	0.094	0	0.900	0	0.905
SKIP	Hsp70b	614529	609455	3702.AT1G77180.2	3702.AT1G16030.1	0	0	0	0	0.058	0.044	0.900	0.072	0.905
AT5G18230	HON5	630463	611731	3702.AT5G18230.2	3702.AT1G48620.1	0	0	0	0	0.069	0	0	0.903	0.905
AT3G17520	LEA7	620961	612140	3702.AT3G17520.1	3702.AT1G52690.1	0	0	0	0	0.830	0	0	0.462	0.904
MAPR3	MAPR2	623042	616680	3702.AT3G48890.1	3702.AT2G24940.1	0	0	0	0.932	0	0	0.900	0.645	0.904
AT1G75990	UPL1	614402	612484	3702.AT1G75990.1	3702.AT1G55860.1	0	0	0	0	0.048	0.047	0.900	0.072	0.904
PGMP	PGM3	633339	610191	3702.AT5G51820.1	3702.AT1G23190.1	0	0	0.449	0.960	0.048	0	0.900	0.530	0.904
CDKC;1	PGM3	629672	610191	3702.AT5G10270.1	3702.AT1G23190.1	0	0	0	0	0.087	0	0.900	0	0.904
UPL1	AT1G18210	612484	609672	3702.AT1G55860.1	3702.AT1G18210.1	0	0	0	0	0.044	0.077	0.900	0	0.904
UPL1	EMB2719	612484	609873	3702.AT1G55860.1	3702.AT1G20200.1	0	0	0	0	0.048	0.047	0.900	0.072	0.904
EIF4G	AT3G09630	624236	620072	3702.AT3G60240.4	3702.AT3G09630.1	0	0	0	0	0.065	0	0.900	0.059	0.904
AT5G48240	AT4G18905	632946	626434	3702.AT5G48240.3	3702.AT4G18905.2	0	0	0	0	0.903	0	0	0.045	0.904
AT5G47430	UPL1	632860	612484	3702.AT5G47430.1	3702.AT1G55860.1	0	0	0	0	0.053	0.043	0.900	0.073	0.904
HD1	FVE	628517	616108	3702.AT4G38130.1	3702.AT2G19520.1	0	0	0	0	0.183	0.697	0	0.645	0.904
CDKC;1	Hsp70b	629672	609455	3702.AT5G10270.1	3702.AT1G16030.1	0	0	0	0	0	0.084	0.900	0	0.904
BBC1	AT2G18110	623053	615963	3702.AT3G49010.3	3702.AT2G18110.1	0	0	0	0	0.904	0.048	0	0	0.904
PVA12	AT1G21380	618848	609994	3702.AT2G45140.1	3702.AT1G21380.1	0	0	0	0	0.087	0	0.900	0	0.904
AT4G17410	UPL1	626260	612484	3702.AT4G17410.3	3702.AT1G55860.1	0	0	0	0	0.053	0.043	0.900	0.073	0.904
RBOHD	AT1G21380	632911	609994	3702.AT5G47910.1	3702.AT1G21380.1	0	0	0	0	0.087	0	0.900	0	0.904
RPS6A	AT2G18110	627822	615963	3702.AT4G31700.1	3702.AT2G18110.1	0	0	0	0	0.903	0	0	0.046	0.904
CDKC;1	HSP70	629672	620395	3702.AT5G10270.1	3702.AT3G12580.1	0	0	0	0	0	0.084	0.900	0	0.904
AT5G47430	AT4G17410	632860	626260	3702.AT5G47430.1	3702.AT4G17410.3	0	0	0	0.970	0.086	0	0.900	0	0.904
FAC1	Hsp70b	618108	609455	3702.AT2G38280.2	3702.AT1G16030.1	0	0	0	0	0	0.048	0.900	0.072	0.903
ACS	PKT4	631710	608231	3702.AT5G36880.2	3702.AT1G04710.1	0.182	0	0	0	0.148	0	0.800	0.391	0.903
AT5G63640	AT2G38410	634604	618123	3702.AT5G63640.1	3702.AT2G38410.1	0	0	0	0.754	0.073	0	0.900	0	0.903
AT5G09390	EMB2765	629574	618162	3702.AT5G09390.1	3702.AT2G38770.1	0	0	0	0	0	0.076	0.900	0	0.903
RBOHD	MAPR3	632911	623042	3702.AT5G47910.1	3702.AT3G48890.1	0	0	0	0	0	0.074	0.900	0	0.903
AT5G64420	PDE340	634688	629536	3702.AT5G64420.1	3702.AT5G08610.1	0	0	0	0	0.903	0.047	0	0	0.903
DRT111	RSZ21	610854	610257	3702.AT1G30480.1	3702.AT1G23860.1	0	0	0	0	0.068	0	0.900	0.046	0.903
EIF4G	AT3G04840	624236	619593	3702.AT3G60240.4	3702.AT3G04840.1	0	0	0	0	0.056	0.048	0.900	0.055	0.903
EIF4G	EIF4A1	624236	620565	3702.AT3G60240.4	3702.AT3G13920.2	0	0	0	0	0.056	0.700	0	0.686	0.903
CPSF100	Hsp70b	630991	609455	3702.AT5G23880.1	3702.AT1G16030.1	0.059	0	0	0	0.056	0	0.900	0	0.903
EIF4G	AT1G42440	624236	611417	3702.AT3G60240.4	3702.AT1G42440.1	0	0	0	0	0.902	0.052	0	0	0.903
PRMT6	AT1G25260	621237	610373	3702.AT3G20020.1	3702.AT1G25260.1	0	0	0	0	0.903	0	0	0.046	0.903
XRN2	AT1G77680	632310	614579	3702.AT5G42540.2	3702.AT1G77680.1	0	0	0	0	0.062	0.508	0	0.807	0.903
nPAP	RSZ21	627950	610257	3702.AT4G32850.8	3702.AT1G23860.1	0	0	0	0	0	0	0.900	0.075	0.903
AT2G36480	RSZ21	617914	610257	3702.AT2G36480.3	3702.AT1G23860.1	0	0	0	0	0.044	0	0.900	0.072	0.903
HSP70	FAC1	620395	618108	3702.AT3G12580.1	3702.AT2G38280.2	0	0	0	0	0	0.048	0.900	0.072	0.903
HSP70	RSZ21	620395	610257	3702.AT3G12580.1	3702.AT1G23860.1	0	0	0	0	0	0	0.900	0.073	0.903
AT5G57290	EIF4B2	633934	609132	3702.AT5G57290.1	3702.AT1G13020.1	0	0	0	0	0.045	0	0	0.903	0.903
EBS	TRO	626775	612010	3702.AT4G22140.1	3702.AT1G51450.1	0	0	0	0	0.056	0.792	0	0.543	0.902
HSP70	AT2G47330	620395	619078	3702.AT3G12580.1	3702.AT2G47330.1	0	0	0	0	0	0.057	0.900	0.047	0.902
AT5G15030	PRMT6	630125	621237	3702.AT5G15030.2	3702.AT3G20020.1	0	0	0	0	0	0.048	0.900	0.056	0.902
AT4G17410	AT3G19950	626260	621229	3702.AT4G17410.3	3702.AT3G19950.1	0	0	0	0	0.052	0	0.900	0.053	0.902
AT3G09670	iqd32	620076	609839	3702.AT3G09670.2	3702.AT1G19870.1	0	0	0	0	0	0	0	0.902	0.902
AT2G36480	SKIP	617914	614529	3702.AT2G36480.3	3702.AT1G77180.2	0	0	0	0	0.061	0.047	0.900	0	0.902
HSP70	DRT111	620395	610854	3702.AT3G12580.1	3702.AT1G30480.1	0	0	0	0	0	0	0.900	0.064	0.902
AT5G23900	eIFiso4G2	630993	616586	3702.AT5G23900.1	3702.AT2G24050.1	0	0	0	0	0.068	0	0.900	0	0.902
PGMP	AT1G18210	633339	609672	3702.AT5G51820.1	3702.AT1G18210.1	0	0	0	0	0	0.049	0.900	0.057	0.902
PGM3	AT1G18210	610191	609672	3702.AT1G23190.1	3702.AT1G18210.1	0	0	0	0	0	0.049	0.900	0.057	0.902
AT3G19950	AT1G05350	621229	608299	3702.AT3G19950.1	3702.AT1G05350.1	0	0	0	0	0.056	0.047	0.900	0	0.902
AT2G47330	DRT111	619078	610854	3702.AT2G47330.1	3702.AT1G30480.1	0	0	0	0	0.063	0	0.900	0	0.902
CRA1	AT1G65090	632494	613274	3702.AT5G44120.3	3702.AT1G65090.2	0	0	0	0	0.430	0	0	0.836	0.902
XRN2	AT2G41840	632310	618499	3702.AT5G42540.2	3702.AT2G41840.1	0	0	0	0	0.060	0	0.900	0	0.902
BTR1L	AT2G47330	629096	619078	3702.AT5G04430.2	3702.AT2G47330.1	0	0	0	0	0.060	0.049	0.900	0	0.902
AT3G04840	eEF-1Bb1	619593	610830	3702.AT3G04840.1	3702.AT1G30230.2	0	0	0	0	0.902	0	0	0	0.902
EMB3011	RSZ21	629921	610257	3702.AT5G13010.1	3702.AT1G23860.1	0	0	0	0	0.054	0.048	0.900	0	0.902
DRT111	Hsp70b	610854	609455	3702.AT1G30480.1	3702.AT1G16030.1	0	0	0	0	0	0	0.900	0.064	0.902
TRO	AL7	612010	609289	3702.AT1G51450.1	3702.AT1G14510.1	0	0	0	0	0.056	0.792	0	0.543	0.902
AT5G47430	AT3G19950	632860	621229	3702.AT5G47430.1	3702.AT3G19950.1	0	0	0	0	0.052	0	0.900	0.053	0.902
AT2G47330	Hsp70b	619078	609455	3702.AT2G47330.1	3702.AT1G16030.1	0	0	0	0	0	0.057	0.900	0.047	0.902
emb1579	DRT111	615129	610854	3702.AT2G03150.1	3702.AT1G30480.1	0	0	0	0	0.058	0	0.900	0	0.901
FBA8	FAC1	623479	618108	3702.AT3G52930.1	3702.AT2G38280.2	0	0	0	0	0.058	0	0.900	0	0.901
EMB2719	AT1G18210	609873	609672	3702.AT1G20200.1	3702.AT1G18210.1	0	0	0	0	0.051	0	0.900	0	0.901
FBA8	AT1G75990	623479	614402	3702.AT3G52930.1	3702.AT1G75990.1	0	0	0	0	0.056	0	0.900	0	0.901
FBA8	AT1G18210	623479	609672	3702.AT3G52930.1	3702.AT1G18210.1	0	0	0	0	0.049	0.043	0.900	0	0.901
AT1G75990	AT1G18210	614402	609672	3702.AT1G75990.1	3702.AT1G18210.1	0	0	0	0	0.051	0	0.900	0	0.901
EIF4G	BBC1	624236	623053	3702.AT3G60240.4	3702.AT3G49010.3	0	0	0	0	0.056	0	0.900	0	0.901
SUN1	KU70	629150	609547	3702.AT5G04990.1	3702.AT1G16970.1	0	0	0	0	0	0.692	0	0.693	0.901
RBOHD	PGLCT	632911	630242	3702.AT5G47910.1	3702.AT5G16150.3	0	0	0	0	0.046	0.048	0.900	0.046	0.901
AtCDC48B	AT1G18210	623512	609672	3702.AT3G53230.1	3702.AT1G18210.1	0	0	0	0	0.046	0.048	0.900	0	0.901
EMB2770	Hsp70b	624997	609455	3702.AT4G03430.1	3702.AT1G16030.1	0	0	0	0	0.056	0.042	0.900	0	0.901
AT3G43980	eIFiso4G2	628058	616586	3702.AT4G33865.1	3702.AT2G24050.1	0	0	0	0	0.048	0	0.900	0.047	0.901
FAC1	UPL1	618108	612484	3702.AT2G38280.2	3702.AT1G55860.1	0	0	0	0	0.047	0.048	0.900	0	0.901
PVA12	AT2G38410	618848	618123	3702.AT2G45140.1	3702.AT2G38410.1	0	0	0	0	0.054	0	0.900	0	0.901
AT5G09390	DRT111	629574	610854	3702.AT5G09390.1	3702.AT1G30480.1	0	0	0	0	0.056	0	0.900	0	0.901
EMB2765	POLD3	618162	614679	3702.AT2G38770.1	3702.AT1G78650.1	0	0	0	0	0.054	0	0.900	0	0.901
nPAP	DRT111	627950	610854	3702.AT4G32850.8	3702.AT1G30480.1	0	0	0	0	0.057	0	0.900	0	0.901
AT3G43980	EIF4G	628058	624236	3702.AT4G33865.1	3702.AT3G60240.4	0	0	0	0	0.048	0	0.900	0.047	0.901
emb1579	RSZ21	615129	610257	3702.AT2G03150.1	3702.AT1G23860.1	0	0	0	0	0.056	0	0.900	0	0.901
UPL1	ARI5	612484	608359	3702.AT1G55860.1	3702.AT1G05890.2	0	0	0	0	0.048	0	0.900	0.047	0.901
EIF4G	AT2G27710	624236	616974	3702.AT3G60240.4	3702.AT2G27710.1	0	0	0	0	0.046	0	0.900	0.053	0.901
FAC1	EMB2719	618108	609873	3702.AT2G38280.2	3702.AT1G20200.1	0	0	0	0	0.052	0	0.900	0	0.901
CDKC;1	AT1G75990	629672	614402	3702.AT5G10270.1	3702.AT1G75990.1	0	0	0	0	0	0	0.900	0.057	0.901
FAC1	AT1G75990	618108	614402	3702.AT2G38280.2	3702.AT1G75990.1	0	0	0	0	0.052	0	0.900	0	0.901
BTR1L	EMB2770	629096	624997	3702.AT5G04430.2	3702.AT4G03430.1	0	0	0	0	0.048	0	0.900	0.047	0.901
EIF3C	AT1G76810	623825	614487	3702.AT3G56150.2	3702.AT1G76810.1	0	0	0	0	0.627	0.546	0	0.466	0.901
CDKC;1	EMB2719	629672	609873	3702.AT5G10270.1	3702.AT1G20200.1	0	0	0	0	0	0	0.900	0.057	0.901
ELF5A-3	FBR12	613735	610465	3702.AT1G69410.1	3702.AT1G26630.1	0	0	0.449	0.981	0	0	0.900	0.575	0.901
LBA1	AT1G01100	632815	607851	3702.AT5G47010.1	3702.AT1G01100.2	0	0	0	0	0.059	0	0.900	0	0.901
AT4G29440	AT1G34220	627577	611218	3702.AT4G29440.1	3702.AT1G34220.1	0	0	0	0.681	0.058	0	0.900	0	0.901
FAC1	AT1G18210	618108	609672	3702.AT2G38280.2	3702.AT1G18210.1	0	0	0	0	0	0.044	0.900	0.053	0.901
EMB2765	RSZ21	618162	610257	3702.AT2G38770.1	3702.AT1G23860.1	0	0	0	0	0.056	0	0.900	0	0.901
EMB2770	HSP70	624997	620395	3702.AT4G03430.1	3702.AT3G12580.1	0	0	0	0	0.056	0.042	0.900	0	0.901
FIP1[V]	DRT111	634019	610854	3702.AT5G58040.1	3702.AT1G30480.1	0	0	0	0	0.054	0	0.900	0	0.901
FBA6	AT1G18210	617912	609672	3702.AT2G36460.1	3702.AT1G18210.1	0	0	0	0	0.049	0.043	0.900	0	0.901
FBA8	FBA6	623479	617912	3702.AT3G52930.1	3702.AT2G36460.1	0	0	0.449	0.985	0	0	0.900	0.567	0.901
EIF4G	AT2G45710	624236	618908	3702.AT3G60240.4	3702.AT2G45710.1	0	0	0	0	0.048	0	0.900	0.053	0.901
LBA1	PP2AB1	632815	612035	3702.AT5G47010.1	3702.AT1G51690.3	0	0	0	0	0.057	0	0.900	0	0.901
FBA8	KU70	623479	609547	3702.AT3G52930.1	3702.AT1G16970.1	0	0	0	0	0	0	0.900	0.043	0.900
PP2AB1	AT1G01100	612035	607851	3702.AT1G51690.3	3702.AT1G01100.2	0	0	0	0	0	0	0.900	0	0.900
PGLCT	NRT1.7	630242	613787	3702.AT5G16150.3	3702.AT1G69870.1	0	0	0	0	0	0	0.900	0	0.900
eIFiso4G2	AT1G01100	616586	607851	3702.AT2G24050.1	3702.AT1G01100.2	0	0	0	0	0.050	0	0.900	0	0.900
MAPR3	NRT1.7	623042	613787	3702.AT3G48890.1	3702.AT1G69870.1	0	0	0	0	0	0	0.900	0	0.900
PGM3	KU70	610191	609547	3702.AT1G23190.1	3702.AT1G16970.1	0	0	0	0	0	0	0.900	0	0.900
AT3G19950	ARI5	621229	608359	3702.AT3G19950.1	3702.AT1G05890.2	0	0	0	0	0	0	0.900	0	0.900
AT3G09500	ELF5A-3	620060	613735	3702.AT3G09500.1	3702.AT1G69410.1	0	0	0	0	0.747	0.546	0	0.200	0.900
FIP1[V]	AT5G09390	634019	629574	3702.AT5G58040.1	3702.AT5G09390.1	0	0	0	0	0	0	0.900	0	0.900
AT4G29440	AT2G32730	627577	617504	3702.AT4G29440.1	3702.AT2G32730.1	0	0	0	0	0	0	0.900	0	0.900
AT2G27710	PP2AB2	616974	609625	3702.AT2G27710.1	3702.AT1G17720.1	0	0	0	0	0	0	0.900	0	0.900
AT5G64680	SWP	634717	619583	3702.AT5G64680.3	3702.AT3G04740.1	0	0	0	0	0	0	0.900	0	0.900
FBA6	AT1G75990	617912	614402	3702.AT2G36460.1	3702.AT1G75990.1	0	0	0	0	0	0	0.900	0	0.900
FBA6	UPL1	617912	612484	3702.AT2G36460.1	3702.AT1G55860.1	0	0	0	0	0.047	0	0.900	0	0.900
CPSF100	BTR1L	630991	629096	3702.AT5G23880.1	3702.AT5G04430.2	0	0	0	0	0	0	0.900	0	0.900
BTR1L	AT2G36480	629096	617914	3702.AT5G04430.2	3702.AT2G36480.3	0	0	0	0	0	0	0.900	0	0.900
SNRK2.3	E2F1	634962	630816	3702.AT5G66880.1	3702.AT5G22220.2	0	0	0	0	0.049	0	0.900	0	0.900
RANGAP1	AT1G52380	624554	612108	3702.AT3G63130.2	3702.AT1G52380.1	0	0	0	0	0.086	0.712	0	0.653	0.900
AT5G09390	AT2G36480	629574	617914	3702.AT5G09390.1	3702.AT2G36480.3	0	0	0	0	0	0	0.900	0	0.900
AT3G09200	PP2AB2	620031	609625	3702.AT3G09200.1	3702.AT1G17720.1	0	0	0	0	0	0	0.900	0	0.900
PGMP	AT1G75990	633339	614402	3702.AT5G51820.1	3702.AT1G75990.1	0	0	0	0	0	0.049	0.900	0	0.900
RBOHD	NRT1.7	632911	613787	3702.AT5G47910.1	3702.AT1G69870.1	0	0	0	0	0	0	0.900	0	0.900
PGMP	KU70	633339	609547	3702.AT5G51820.1	3702.AT1G16970.1	0	0	0	0	0	0	0.900	0	0.900
AT5G61970	AT2G27710	634428	616974	3702.AT5G61970.1	3702.AT2G27710.1	0	0	0	0	0.044	0	0.900	0	0.900
AtCDC48B	AT2G14830	623512	615663	3702.AT3G53230.1	3702.AT2G14830.1	0	0	0	0	0	0.049	0.900	0	0.900
AT4G29440	AT2G14830	627577	615663	3702.AT4G29440.1	3702.AT2G14830.1	0	0	0	0.610	0	0	0.900	0	0.900
EMB3010	PP2AB2	629682	609625	3702.AT5G10360.1	3702.AT1G17720.1	0	0	0	0	0	0	0.900	0.047	0.900
MAPR2	AT1G21380	616680	609994	3702.AT2G24940.1	3702.AT1G21380.1	0	0	0	0	0	0	0.900	0	0.900
AT5G64680	AT5G20170	634717	630678	3702.AT5G64680.3	3702.AT5G20170.1	0	0	0	0	0	0	0.900	0	0.900
AT5G09390	Hsp70b	629574	609455	3702.AT5G09390.1	3702.AT1G16030.1	0	0	0	0	0	0	0.900	0.043	0.900
CDKC;1	AT1G18210	629672	609672	3702.AT5G10270.1	3702.AT1G18210.1	0	0	0	0	0	0	0.900	0	0.900
AT2G41840	PP2AB2	618499	609625	3702.AT2G41840.1	3702.AT1G17720.1	0	0	0	0	0	0	0.900	0	0.900
AT3G09630	PP2AB1	620072	612035	3702.AT3G09630.1	3702.AT1G51690.3	0	0	0	0	0	0	0.900	0	0.900
AT2G14830	NIA1	615663	614589	3702.AT2G14830.1	3702.AT1G77760.1	0	0	0	0	0	0	0.900	0	0.900
AT2G38410	GRV2	618123	616885	3702.AT2G38410.1	3702.AT2G26890.1	0	0	0	0	0	0	0.900	0	0.900
AT2G36480	Hsp70b	617914	609455	3702.AT2G36480.3	3702.AT1G16030.1	0	0	0	0	0	0	0.900	0	0.900
RBOHD	AT2G38410	632911	618123	3702.AT5G47910.1	3702.AT2G38410.1	0	0	0	0	0	0	0.900	0	0.900
RBOHD	MAPR2	632911	616680	3702.AT5G47910.1	3702.AT2G24940.1	0	0	0	0	0	0	0.900	0	0.900
FIP1[V]	BTR1L	634019	629096	3702.AT5G58040.1	3702.AT5G04430.2	0	0	0	0	0	0	0.900	0	0.900
AT5G63640	PVA12	634604	618848	3702.AT5G63640.1	3702.AT2G45140.1	0	0	0	0	0	0	0.900	0	0.900
NTMC2T4	NTMC2T6.2	624322	620641	3702.AT3G61050.2	3702.AT3G14590.2	0	0	0	0.576	0	0	0.900	0	0.900
FBA6	KU70	617912	609547	3702.AT2G36460.1	3702.AT1G16970.1	0	0	0	0	0	0	0.900	0.043	0.900
MAPR2	NRT1.7	616680	613787	3702.AT2G24940.1	3702.AT1G69870.1	0	0	0	0	0	0	0.900	0	0.900
AT4G29440	NIA1	627577	614589	3702.AT4G29440.1	3702.AT1G77760.1	0	0	0	0	0	0	0.900	0	0.900
AT2G14830	AT1G34220	615663	611218	3702.AT2G14830.1	3702.AT1G34220.1	0	0	0	0.616	0	0	0.900	0	0.900
AT4G17410	AT1G05350	626260	608299	3702.AT4G17410.3	3702.AT1G05350.1	0	0	0	0	0	0	0.900	0.047	0.900
MAPR3	AT2G38410	623042	618123	3702.AT3G48890.1	3702.AT2G38410.1	0	0	0	0	0	0	0.900	0	0.900
BTR1L	SKIP	629096	614529	3702.AT5G04430.2	3702.AT1G77180.2	0	0	0	0	0.048	0	0.900	0	0.900
AT5G64680	REF4	634717	619156	3702.AT5G64680.3	3702.AT2G48110.1	0	0	0	0	0	0	0.900	0	0.900
AT2G41840	PP2AB1	618499	612035	3702.AT2G41840.1	3702.AT1G51690.3	0	0	0	0	0	0	0.900	0	0.900
HSP70	AT1G75990	620395	614402	3702.AT3G12580.1	3702.AT1G75990.1	0	0	0	0	0.048	0	0.900	0	0.900
BTR1L	DRT111	629096	610854	3702.AT5G04430.2	3702.AT1G30480.1	0	0	0	0	0	0	0.900	0	0.900
PGMP	CDKC;1	633339	629672	3702.AT5G51820.1	3702.AT5G10270.1	0	0	0	0	0	0	0.900	0	0.900
AT5G63640	RBOHD	634604	632911	3702.AT5G63640.1	3702.AT5G47910.1	0	0	0	0	0	0	0.900	0	0.900
AT3G11250	PP2AB1	620253	612035	3702.AT3G11250.1	3702.AT1G51690.3	0	0	0	0	0	0	0.900	0	0.900
GRV2	AT1G21380	616885	609994	3702.AT2G26890.1	3702.AT1G21380.1	0	0	0	0	0	0	0.900	0	0.900
CDKC;1	FBA8	629672	623479	3702.AT5G10270.1	3702.AT3G52930.1	0	0	0	0	0	0	0.900	0	0.900
PGMP	UPL1	633339	612484	3702.AT5G51820.1	3702.AT1G55860.1	0	0	0	0	0	0	0.900	0	0.900
BTR1L	nPAP	629096	627950	3702.AT5G04430.2	3702.AT4G32850.8	0	0	0	0	0	0	0.900	0	0.900
AtCDC48B	AT1G34220	623512	611218	3702.AT3G53230.1	3702.AT1G34220.1	0	0	0	0	0	0.049	0.900	0	0.900
PAB4	PP2AB2	616524	609625	3702.AT2G23350.1	3702.AT1G17720.1	0	0	0	0	0	0	0.900	0	0.900
Hsp81.4	CDKC;1	633795	629672	3702.AT5G56000.1	3702.AT5G10270.1	0	0	0	0	0	0.049	0.900	0	0.900
EIF4G	AT3G09500	624236	620060	3702.AT3G60240.4	3702.AT3G09500.1	0	0	0	0	0.045	0.043	0.900	0	0.900
HSP70	EMB2719	620395	609873	3702.AT3G12580.1	3702.AT1G20200.1	0	0	0	0	0.048	0	0.900	0	0.900
AT3G09500	eIFiso4G2	620060	616586	3702.AT3G09500.1	3702.AT2G24050.1	0	0	0	0	0.045	0.043	0.900	0	0.900
AT2G38410	MAPR2	618123	616680	3702.AT2G38410.1	3702.AT2G24940.1	0	0	0	0	0	0	0.900	0	0.900
PAB4	PP2AB1	616524	612035	3702.AT2G23350.1	3702.AT1G51690.3	0	0	0	0	0	0	0.900	0	0.900
CDKC;1	FAC1	629672	618108	3702.AT5G10270.1	3702.AT2G38280.2	0	0	0	0	0.048	0	0.900	0	0.900
AT2G47330	emb1579	619078	615129	3702.AT2G47330.1	3702.AT2G03150.1	0	0	0	0	0.048	0	0.900	0	0.900
RBR1	PP2AB1	620366	612035	3702.AT3G12280.1	3702.AT1G51690.3	0	0	0	0	0.047	0	0.900	0	0.900
AtCDC48B	PGM3	623512	610191	3702.AT3G53230.1	3702.AT1G23190.1	0	0	0	0	0	0	0.900	0	0.900
XW6	PP2AB2	612658	609625	3702.AT1G58380.1	3702.AT1G17720.1	0	0	0	0	0	0	0.900	0	0.900
RBR1	PP2AB2	620366	609625	3702.AT3G12280.1	3702.AT1G17720.1	0	0	0	0	0.047	0	0.900	0	0.900
AT1G18210	KU70	609672	609547	3702.AT1G18210.1	3702.AT1G16970.1	0	0	0	0	0	0	0.900	0	0.900
AT3G04840	PP2AB2	619593	609625	3702.AT3G04840.1	3702.AT1G17720.1	0	0	0	0	0	0	0.900	0	0.900
AT3G43980	PP2AB1	628058	612035	3702.AT4G33865.1	3702.AT1G51690.3	0	0	0	0	0	0	0.900	0	0.900
FIP1[V]	Hsp70b	634019	609455	3702.AT5G58040.1	3702.AT1G16030.1	0	0	0	0	0	0	0.900	0	0.900
AT2G45710	PP2AB2	618908	609625	3702.AT2G45710.1	3702.AT1G17720.1	0	0	0	0	0	0	0.900	0	0.900
PRH75	ESD4	634452	626083	3702.AT5G62190.1	3702.AT4G15880.1	0	0	0	0	0	0.047	0.900	0	0.900
AT2G32730	NIA1	617504	614589	3702.AT2G32730.1	3702.AT1G77760.1	0	0	0	0	0.048	0	0.900	0	0.900
CDKC;1	FBA6	629672	617912	3702.AT5G10270.1	3702.AT2G36460.1	0	0	0	0	0	0	0.900	0	0.900
AT5G23900	PP2AB2	630993	609625	3702.AT5G23900.1	3702.AT1G17720.1	0	0	0	0	0	0	0.900	0	0.900
ARI5	AT1G05350	608359	608299	3702.AT1G05890.2	3702.AT1G05350.1	0	0	0	0	0	0	0.900	0.043	0.900
CDKC;1	KU70	629672	609547	3702.AT5G10270.1	3702.AT1G16970.1	0	0	0	0	0	0	0.900	0	0.900
AT3G09200	PP2AB1	620031	612035	3702.AT3G09200.1	3702.AT1G51690.3	0	0	0	0	0	0	0.900	0	0.900
MAPR3	AT1G21380	623042	609994	3702.AT3G48890.1	3702.AT1G21380.1	0	0	0	0	0	0	0.900	0	0.900
NIA1	AT1G34220	614589	611218	3702.AT1G77760.1	3702.AT1G34220.1	0	0	0	0	0	0	0.900	0	0.900
AT5G47430	AT1G05350	632860	608299	3702.AT5G47430.1	3702.AT1G05350.1	0	0	0	0	0	0	0.900	0.047	0.900
AT5G63640	AT1G21380	634604	609994	3702.AT5G63640.1	3702.AT1G21380.1	0	0	0	0.791	0	0	0.900	0	0.900
PP2AB2	AT1G01100	609625	607851	3702.AT1G17720.1	3702.AT1G01100.2	0	0	0	0	0	0	0.900	0	0.900
PGLCT	MAPR2	630242	616680	3702.AT5G16150.3	3702.AT2G24940.1	0	0	0	0	0	0	0.900	0	0.900
AT3G04840	AT2G18110	619593	615963	3702.AT3G04840.1	3702.AT2G18110.1	0	0	0	0	0.900	0	0	0	0.900
AT5G63640	MAPR2	634604	616680	3702.AT5G63640.1	3702.AT2G24940.1	0	0	0	0	0	0	0.900	0	0.900
AT4G29440	AtCDC48B	627577	623512	3702.AT4G29440.1	3702.AT3G53230.1	0	0	0	0	0	0.049	0.900	0	0.900
AtCDC48B	FBA8	623512	623479	3702.AT3G53230.1	3702.AT3G52930.1	0	0	0	0	0	0.045	0.900	0	0.900
BTR1L	Hsp70b	629096	609455	3702.AT5G04430.2	3702.AT1G16030.1	0	0	0	0	0	0	0.900	0	0.900
AT5G63640	MAPR3	634604	623042	3702.AT5G63640.1	3702.AT3G48890.1	0	0	0	0	0	0	0.900	0	0.900
AT2G38410	NRT1.7	618123	613787	3702.AT2G38410.1	3702.AT1G69870.1	0	0	0	0	0	0	0.900	0	0.900
BBC1	PP2AB1	623053	612035	3702.AT3G49010.3	3702.AT1G51690.3	0	0	0	0	0	0	0.900	0	0.900
AT1G75990	PGM3	614402	610191	3702.AT1G75990.1	3702.AT1G23190.1	0	0	0	0	0	0.049	0.900	0	0.900
AT5G38640	AT1G48970	631893	611766	3702.AT5G38640.1	3702.AT1G48970.1	0	0	0	0.955	0	0	0.900	0	0.900
AT2G36480	DRT111	617914	610854	3702.AT2G36480.3	3702.AT1G30480.1	0	0	0	0	0.045	0	0.900	0	0.900
BTR1L	emb1579	629096	615129	3702.AT5G04430.2	3702.AT2G03150.1	0	0	0	0	0	0	0.900	0	0.900
EMB2765	AT2G36480	618162	617914	3702.AT2G38770.1	3702.AT2G36480.3	0	0	0	0	0	0	0.900	0	0.900
UPL1	PGM3	612484	610191	3702.AT1G55860.1	3702.AT1G23190.1	0	0	0	0	0	0	0.900	0	0.900
FIP1[V]	HSP70	634019	620395	3702.AT5G58040.1	3702.AT3G12580.1	0	0	0	0	0	0	0.900	0	0.900
AT3G09630	PP2AB2	620072	609625	3702.AT3G09630.1	3702.AT1G17720.1	0	0	0	0	0	0	0.900	0	0.900
EMB2770	DRT111	624997	610854	3702.AT4G03430.1	3702.AT1G30480.1	0	0	0	0	0.047	0	0.900	0	0.900
AT5G09390	BTR1L	629574	629096	3702.AT5G09390.1	3702.AT5G04430.2	0	0	0	0	0.048	0	0.900	0	0.900
XW6	PP2AB1	612658	612035	3702.AT1G58380.1	3702.AT1G51690.3	0	0	0	0	0	0	0.900	0	0.900
AT3G11250	PP2AB2	620253	609625	3702.AT3G11250.1	3702.AT1G17720.1	0	0	0	0	0	0	0.900	0	0.900
CDKC;1	AtCDC48B	629672	623512	3702.AT5G10270.1	3702.AT3G53230.1	0	0	0	0	0.043	0	0.900	0	0.900
EIF4G	PP2AB2	624236	609625	3702.AT3G60240.4	3702.AT1G17720.1	0	0	0	0	0.048	0	0.900	0	0.900
AT2G27710	AT1G76810	616974	614487	3702.AT2G27710.1	3702.AT1G76810.1	0	0	0	0	0.049	0	0.900	0	0.900
NTMC2T4	NTMC2T6.1	624322	612243	3702.AT3G61050.2	3702.AT1G53590.1	0	0	0	0.572	0	0	0.900	0	0.900
FBA6	EMB2719	617912	609873	3702.AT2G36460.1	3702.AT1G20200.1	0	0	0	0	0	0	0.900	0	0.900
AT5G63640	NRT1.7	634604	613787	3702.AT5G63640.1	3702.AT1G69870.1	0	0	0	0	0	0	0.900	0	0.900
AT3G09500	PP2AB2	620060	609625	3702.AT3G09500.1	3702.AT1G17720.1	0	0	0	0	0	0	0.900	0	0.900
EMB2719	Hsp70b	609873	609455	3702.AT1G20200.1	3702.AT1G16030.1	0	0	0	0	0.048	0	0.900	0	0.900
AT5G63640	GRV2	634604	616885	3702.AT5G63640.1	3702.AT2G26890.1	0	0	0	0	0	0	0.900	0	0.900
NRT1.7	AT1G21380	613787	609994	3702.AT1G69870.1	3702.AT1G21380.1	0	0	0	0	0	0	0.900	0	0.900
RPS6A	PP2AB1	627822	612035	3702.AT4G31700.1	3702.AT1G51690.3	0	0	0	0	0	0	0.900	0.047	0.900
RPS6A	PP2AB2	627822	609625	3702.AT4G31700.1	3702.AT1G17720.1	0	0	0	0	0	0	0.900	0.047	0.900
XRN2	XW6	632310	612658	3702.AT5G42540.2	3702.AT1G58380.1	0	0	0	0	0.045	0	0.900	0	0.900
EMB3011	BTR1L	629921	629096	3702.AT5G13010.1	3702.AT5G04430.2	0	0	0	0	0	0	0.900	0	0.900
AT5G09390	emb1579	629574	615129	3702.AT5G09390.1	3702.AT2G03150.1	0	0	0	0	0	0	0.900	0	0.900
AT2G38410	AT1G21380	618123	609994	3702.AT2G38410.1	3702.AT1G21380.1	0	0	0	0.806	0	0	0.900	0	0.900
AT5G09390	HSP70	629574	620395	3702.AT5G09390.1	3702.AT3G12580.1	0	0	0	0	0	0	0.900	0.043	0.900
HSP70	EMB2765	620395	618162	3702.AT3G12580.1	3702.AT2G38770.1	0	0	0	0	0	0	0.900	0	0.900
BTR1L	EMB2765	629096	618162	3702.AT5G04430.2	3702.AT2G38770.1	0	0	0	0	0	0	0.900	0	0.900
HSP70	AT2G36480	620395	617914	3702.AT3G12580.1	3702.AT2G36480.3	0	0	0	0	0	0	0.900	0	0.900
AtCDC48B	FAC1	623512	618108	3702.AT3G53230.1	3702.AT2G38280.2	0	0	0	0	0.042	0	0.900	0	0.900
EIF4G	PP2AB1	624236	612035	3702.AT3G60240.4	3702.AT1G51690.3	0	0	0	0	0.048	0	0.900	0	0.900
RSZ21	Hsp70b	610257	609455	3702.AT1G23860.1	3702.AT1G16030.1	0	0	0	0	0	0	0.900	0.049	0.900
FAC1	FBA6	618108	617912	3702.AT2G38280.2	3702.AT2G36460.1	0	0	0	0	0.044	0	0.900	0	0.900
AT3G09500	PP2AB1	620060	612035	3702.AT3G09500.1	3702.AT1G51690.3	0	0	0	0	0	0	0.900	0	0.900
NTMC2T6.2	NTMC2T6.1	620641	612243	3702.AT3G14590.2	3702.AT1G53590.1	0	0	0	0.973	0	0	0.900	0	0.900
BTR1L	HSP70	629096	620395	3702.AT5G04430.2	3702.AT3G12580.1	0	0	0	0	0	0	0.900	0	0.900
AT5G61970	AT1G01100	634428	607851	3702.AT5G61970.1	3702.AT1G01100.2	0	0	0	0	0.049	0	0.900	0	0.900
EMB2719	KU70	609873	609547	3702.AT1G20200.1	3702.AT1G16970.1	0	0	0	0	0	0	0.900	0	0.900
AT3G04840	PP2AB1	619593	612035	3702.AT3G04840.1	3702.AT1G51690.3	0	0	0	0	0	0	0.900	0	0.900
PVA12	GRV2	618848	616885	3702.AT2G45140.1	3702.AT2G26890.1	0	0	0	0	0	0	0.900	0	0.900
AT2G27710	PP2AB1	616974	612035	3702.AT2G27710.1	3702.AT1G51690.3	0	0	0	0	0	0	0.900	0	0.900
BBC1	PP2AB2	623053	609625	3702.AT3G49010.3	3702.AT1G17720.1	0	0	0	0	0	0	0.900	0	0.900
PGMP	AtCDC48B	633339	623512	3702.AT5G51820.1	3702.AT3G53230.1	0	0	0	0	0	0	0.900	0	0.900
EMB3011	AT2G36480	629921	617914	3702.AT5G13010.1	3702.AT2G36480.3	0	0	0	0	0.044	0	0.900	0	0.900
AT3G43980	PP2AB2	628058	609625	3702.AT4G33865.1	3702.AT1G17720.1	0	0	0	0	0	0	0.900	0	0.900
AT1G75990	Hsp70b	614402	609455	3702.AT1G75990.1	3702.AT1G16030.1	0	0	0	0	0.048	0	0.900	0	0.900
eIFiso4G2	PP2AB2	616586	609625	3702.AT2G24050.1	3702.AT1G17720.1	0	0	0	0	0.044	0	0.900	0	0.900
AT2G45710	PP2AB1	618908	612035	3702.AT2G45710.1	3702.AT1G51690.3	0	0	0	0	0	0	0.900	0	0.900
PGMP	EMB2719	633339	609873	3702.AT5G51820.1	3702.AT1G20200.1	0	0	0	0	0	0.049	0.900	0	0.900
AT1G75990	KU70	614402	609547	3702.AT1G75990.1	3702.AT1G16970.1	0	0	0	0	0	0	0.900	0	0.900
AT5G09390	RSZ21	629574	610257	3702.AT5G09390.1	3702.AT1G23860.1	0	0	0	0	0	0	0.900	0	0.900
EMB3010	PP2AB1	629682	612035	3702.AT5G10360.1	3702.AT1G51690.3	0	0	0	0	0	0	0.900	0.047	0.900
AT5G57290	EIF4B1	633934	621937	3702.AT5G57290.1	3702.AT3G26400.1	0	0	0	0	0.045	0	0	0.900	0.900
LBA1	AT3G09500	632815	620060	3702.AT5G47010.1	3702.AT3G09500.1	0	0	0	0	0.050	0	0.900	0	0.900
eIFiso4G2	PP2AB1	616586	612035	3702.AT2G24050.1	3702.AT1G51690.3	0	0	0	0	0.044	0	0.900	0	0.900
PGLCT	MAPR3	630242	623042	3702.AT5G16150.3	3702.AT3G48890.1	0	0	0	0	0	0	0.900	0	0.900
AT2G32730	AT2G14830	617504	615663	3702.AT2G32730.1	3702.AT2G14830.1	0	0	0	0	0	0	0.900	0	0.900
EMB2765	Hsp70b	618162	609455	3702.AT2G38770.1	3702.AT1G16030.1	0	0	0	0	0	0	0.900	0	0.900
FBA8	UPL1	623479	612484	3702.AT3G52930.1	3702.AT1G55860.1	0	0	0	0	0.047	0	0.900	0	0.900
AT5G23900	PP2AB1	630993	612035	3702.AT5G23900.1	3702.AT1G51690.3	0	0	0	0	0	0	0.900	0	0.900
XW6	AT1G07920	612658	608576	3702.AT1G58380.1	3702.AT1G07930.1	0	0	0	0	0.764	0.492	0	0.230	0.899
AT4G18905	EIF3C	626434	623825	3702.AT4G18905.2	3702.AT3G56150.2	0	0	0	0	0.899	0	0	0	0.899
HA2	RIN4	627660	621792	3702.AT4G30190.2	3702.AT3G25070.1	0	0	0	0	0	0.561	0	0.777	0.898
NUP1	LINC1	620188	613501	3702.AT3G10650.1	3702.AT1G67230.1	0	0	0	0	0	0	0	0.898	0.898
AT3G43980	ELF5A-3	628058	613735	3702.AT4G33865.1	3702.AT1G69410.1	0	0	0	0	0.776	0.546	0	0.078	0.898
CRU3	SESA2	627476	627324	3702.AT4G28520.1	3702.AT4G27150.1	0	0	0	0	0.578	0	0	0.768	0.897
AT3G09200	AT1G07920	620031	608576	3702.AT3G09200.1	3702.AT1G07930.1	0	0	0	0	0.826	0.272	0	0.259	0.897
ATML1	At4g04890	626731	625099	3702.AT4G21750.2	3702.AT4G04890.1	0	0	0	0.984	0.574	0.765	0	0.967	0.897
AT1G65090	AT1G54870	613274	612378	3702.AT1G65090.2	3702.AT1G54870.1	0	0	0	0	0.286	0	0	0.861	0.896
ELF5A-3	AT1G01100	613735	607851	3702.AT1G69410.1	3702.AT1G01100.2	0	0	0	0	0.857	0.305	0	0.046	0.896
FPA	FVE	618662	616108	3702.AT2G43410.4	3702.AT2G19520.1	0	0	0	0	0	0	0	0.896	0.896
CASP	At2g19950	621068	616152	3702.AT3G18480.1	3702.AT2G19950.2	0	0	0	0	0.091	0	0	0.890	0.895
OLEO2	CRU3	632077	627476	3702.AT5G40420.1	3702.AT4G28520.1	0	0	0	0	0.684	0	0	0.681	0.894
PVA12	AT1G11360	618848	608947	3702.AT2G45140.1	3702.AT1G11360.3	0	0	0	0	0	0	0	0.894	0.894
RPN10	NBR1	628569	627058	3702.AT4G38630.1	3702.AT4G24690.1	0	0	0	0	0.059	0.696	0	0.659	0.894
RBR1	SCC3	620366	619144	3702.AT3G12280.1	3702.AT2G47980.1	0	0	0	0	0.550	0	0	0.771	0.892
AT5G67220	PWP2	634997	609393	3702.AT5G67220.1	3702.AT1G15440.1	0	0	0	0	0.892	0	0	0	0.892
REF6	SYD	622996	617030	3702.AT3G48430.1	3702.AT2G28290.1	0	0	0	0	0.163	0.731	0	0.560	0.892
AT5G51300	AT1G31870	633284	610997	3702.AT5G51300.1	3702.AT1G31870.2	0	0	0	0	0	0.760	0	0.571	0.892
SESA2	CRU2	627324	608141	3702.AT4G27150.1	3702.AT1G03880.1	0	0	0	0	0.568	0	0	0.760	0.891
DOT2	SKIP	630310	614529	3702.AT5G16780.1	3702.AT1G77180.2	0	0	0	0	0.273	0.618	0	0.636	0.890
PAB4	CID3	616524	612311	3702.AT2G23350.1	3702.AT1G54170.1	0	0	0	0	0.093	0.718	0	0.604	0.890
AT5G18230	VCR	630463	620481	3702.AT5G18230.2	3702.AT3G13290.1	0	0	0	0	0.886	0	0	0.074	0.890
PRH75	AT2G40700	634452	618370	3702.AT5G62190.1	3702.AT2G40700.1	0	0	0.444	0.614	0.829	0.090	0	0.505	0.889
AT5G18230	CID3	630463	612311	3702.AT5G18230.2	3702.AT1G54170.1	0	0	0	0	0.888	0	0	0	0.888
AT5G64420	AT5G63630	634688	634603	3702.AT5G64420.1	3702.AT5G63630.1	0	0	0	0	0.888	0.047	0	0	0.888
PPI1	HA1	627359	616053	3702.AT4G27500.1	3702.AT2G18960.1	0	0	0	0	0.079	0.765	0	0.528	0.888
BS14A	ATSLY1	624030	615950	3702.AT3G58170.1	3702.AT2G17980.1	0	0	0	0	0.051	0.740	0	0.581	0.887
AT5G18230	VCS	630463	620482	3702.AT5G18230.2	3702.AT3G13300.1	0	0	0	0	0.883	0	0	0.074	0.887
eIFiso4G2	AT1G10490	616586	608852	3702.AT2G24050.1	3702.AT1G10490.1	0	0	0	0	0.877	0.116	0	0	0.887
SAR3	NUA	614885	614747	3702.AT1G80680.1	3702.AT1G79280.2	0	0	0	0	0.240	0.315	0	0.799	0.886
PRH75	AT3G10530	634452	620173	3702.AT5G62190.1	3702.AT3G10530.1	0	0	0	0	0.885	0.051	0	0	0.886
RPS6A	Fes1B	627822	623576	3702.AT4G31700.1	3702.AT3G53800.1	0	0	0	0	0.709	0.595	0	0.098	0.884
EMB3010	Fes1B	629682	623576	3702.AT5G10360.1	3702.AT3G53800.1	0	0	0	0	0.709	0.595	0	0.098	0.884
PEX14	ABCD1	634516	628694	3702.AT5G62810.1	3702.AT4G39850.3	0	0	0	0	0.093	0.269	0	0.838	0.883
Fes1B	AT3G04840	623576	619593	3702.AT3G53800.1	3702.AT3G04840.1	0	0	0	0	0.724	0.595	0	0	0.883
PDE340	AT2G34357	629536	617686	3702.AT5G08610.1	3702.AT2G34357.1	0	0	0	0	0.835	0.132	0	0.240	0.881
EIF4G	CID3	624236	612311	3702.AT3G60240.4	3702.AT1G54170.1	0	0	0	0	0.163	0.048	0	0.862	0.880
ESD4	SAE2	626083	616324	3702.AT4G15880.1	3702.AT2G21470.2	0	0	0	0	0.140	0.102	0	0.856	0.879
GEA6	ABI5	618313	617890	3702.AT2G40170.1	3702.AT2G36270.1	0	0	0	0	0.165	0	0	0.862	0.879
EIF4G	AT1G10490	624236	608852	3702.AT3G60240.4	3702.AT1G10490.1	0	0	0	0	0.867	0.116	0	0	0.877
eEF-1Bb1	AT1G07920	610830	608576	3702.AT1G30230.2	3702.AT1G07930.1	0	0	0	0	0.156	0.732	0	0.496	0.876
EIF3B-2	AT2G34357	631192	617686	3702.AT5G25780.1	3702.AT2G34357.1	0	0	0	0	0.866	0.113	0	0	0.876
AT5G14050	AT3G04840	630027	619593	3702.AT5G14050.1	3702.AT3G04840.1	0	0	0	0	0.262	0.838	0	0	0.875
PRH75	AT1G65030	634452	613267	3702.AT5G62190.1	3702.AT1G65030.1	0	0	0	0	0.866	0.108	0	0	0.875
UXS5	UGD2	622786	622275	3702.AT3G46440.2	3702.AT3G29360.1	0.062	0.034	0	0	0.113	0.043	0.650	0.618	0.874
AT5G51300	PRP40B	633284	621202	3702.AT5G51300.1	3702.AT3G19670.1	0	0	0	0	0.122	0.697	0	0.567	0.874
PRH75	NRPA1	634452	623978	3702.AT5G62190.1	3702.AT3G57660.1	0	0	0	0	0.805	0.156	0	0.289	0.873
EIF4A1	eIFiso4G2	620565	616586	3702.AT3G13920.2	3702.AT2G24050.1	0	0	0	0	0.100	0.700	0	0.570	0.873
EMB2770	AT2G02570	624997	615076	3702.AT4G03430.1	3702.AT2G02570.1	0	0	0	0	0.056	0.858	0	0.122	0.872
CLUB	SEC10	633626	629892	3702.AT5G54440.1	3702.AT5G12370.2	0	0	0	0	0.173	0.500	0	0.714	0.871
AT3G17520	AT3G15670	620961	620763	3702.AT3G17520.1	3702.AT3G15670.1	0	0	0	0	0.657	0	0	0.641	0.871
AT3G11250	PWP2	620253	609393	3702.AT3G11250.1	3702.AT1G15440.1	0	0	0	0	0.863	0.042	0	0.090	0.870
DOT2	AT1G31870	630310	610997	3702.AT5G16780.1	3702.AT1G31870.2	0	0	0	0	0.209	0.760	0	0.371	0.870
PRMT11	AT2G34357	627583	617686	3702.AT4G29510.1	3702.AT2G34357.1	0	0	0	0	0.869	0	0	0	0.869
HD1	REF6	628517	622996	3702.AT4G38130.1	3702.AT3G48430.1	0	0	0	0	0	0.759	0	0.480	0.869
FBA8	GAPC2	623479	609174	3702.AT3G52930.1	3702.AT1G13440.1	0.140	0	0	0	0.320	0.094	0.650	0.402	0.869
PRH75	AT1G25260	634452	610373	3702.AT5G62190.1	3702.AT1G25260.1	0	0	0	0	0.847	0.170	0	0.053	0.869
ACS	IAR4	631710	610293	3702.AT5G36880.2	3702.AT1G24180.1	0	0	0	0	0.176	0	0.800	0.267	0.868
CRA1	CRU3	632494	627476	3702.AT5G44120.3	3702.AT4G28520.1	0	0	0	0.957	0.863	0	0	0.952	0.868
AT2G33830	DYL1	617632	610657	3702.AT2G33830.2	3702.AT1G28330.5	0	0	0	0.958	0.863	0	0	0.910	0.868
AT5G14050	PRMT11	630027	627583	3702.AT5G14050.1	3702.AT4G29510.1	0	0	0	0	0.867	0.049	0	0	0.868
AT3G09630	PWP2	620072	609393	3702.AT3G09630.1	3702.AT1G15440.1	0	0	0	0	0.319	0.673	0	0.456	0.868
AT5G63630	AT2G34357	634603	617686	3702.AT5G63630.1	3702.AT2G34357.1	0	0	0	0	0.814	0.132	0	0.240	0.867
WIT1	SUN1	629788	629150	3702.AT5G11390.1	3702.AT5G04990.1	0	0	0	0	0	0	0	0.866	0.866
LOS4	NUP1	623500	620188	3702.AT3G53110.1	3702.AT3G10650.1	0	0	0	0	0.057	0.182	0	0.840	0.865
AT3G09630	AT2G40430	620072	618342	3702.AT3G09630.1	3702.AT2G40430.2	0	0	0	0	0.270	0.816	0	0.077	0.865
MAP65-1	AT4G32330	633713	627892	3702.AT5G55230.2	3702.AT4G32330.1	0	0	0	0	0.324	0	0	0.808	0.865
AT3G11250	AT1G07920	620253	608576	3702.AT3G11250.1	3702.AT1G07930.1	0	0	0	0	0.771	0.272	0	0.259	0.865
LTI65	LEA4-5	633388	629337	3702.AT5G52300.1	3702.AT5G06760.1	0	0	0	0	0.710	0	0	0.556	0.865
AT5G67220	AT1G25260	634997	610373	3702.AT5G67220.1	3702.AT1G25260.1	0	0	0	0	0.864	0	0	0	0.864
AT3G04840	PWP2	619593	609393	3702.AT3G04840.1	3702.AT1G15440.1	0	0	0	0	0.183	0.840	0	0	0.863
AT3G09200	PWP2	620031	609393	3702.AT3G09200.1	3702.AT1G15440.1	0	0	0	0	0.856	0.042	0	0.090	0.863
NRPA1	KU70	623978	609547	3702.AT3G57660.1	3702.AT1G16970.1	0	0	0	0	0.105	0	0	0.853	0.863
AT3G43980	AT1G25260	628058	610373	3702.AT4G33865.1	3702.AT1G25260.1	0.178	0	0	0	0.592	0.537	0	0.216	0.862
dl4560c	AT3G16310	626228	620830	3702.AT4G17060.1	3702.AT3G16310.1	0	0	0	0	0	0	0	0.862	0.862
AT3G16310	AT2G41620	620830	618475	3702.AT3G16310.1	3702.AT2G41620.1	0	0	0	0	0.186	0.474	0	0.705	0.862
PHOS32	AT3G53390	633625	623533	3702.AT5G54430.1	3702.AT3G53390.1	0	0	0	0	0	0	0	0.860	0.860
EMB3010	ELF5A-3	629682	613735	3702.AT5G10360.1	3702.AT1G69410.1	0	0	0	0	0.469	0.373	0	0.616	0.860
AT3G09630	AT1G50920	620072	611953	3702.AT3G09630.1	3702.AT1G50920.1	0	0	0	0	0.472	0.651	0	0.305	0.860
AT3G09670	FAC1	620076	618108	3702.AT3G09670.2	3702.AT2G38280.2	0	0	0	0	0	0	0	0.859	0.859
AT5G19920	SKIP	630651	614529	3702.AT5G19920.1	3702.AT1G77180.2	0	0	0	0	0.159	0.838	0	0	0.857
EMB3010	AT1G42440	629682	611417	3702.AT5G10360.1	3702.AT1G42440.1	0	0	0	0	0.138	0.841	0	0	0.857
CRU3	OLEO1	627476	627104	3702.AT4G28520.1	3702.AT4G25140.1	0	0	0	0	0.745	0	0	0.462	0.857
PDE340	AT3G58660	629536	624079	3702.AT5G08610.1	3702.AT3G58660.1	0	0	0	0	0.797	0.303	0	0.072	0.857
AT1G36310	PWP2	611365	609393	3702.AT1G36310.1	3702.AT1G15440.1	0	0	0	0	0.857	0	0	0	0.857
RPS6A	AT3G58660	627822	624079	3702.AT4G31700.1	3702.AT3G58660.1	0	0	0	0	0.304	0.802	0	0	0.856
PRMT11	PWP2	627583	609393	3702.AT4G29510.1	3702.AT1G15440.1	0	0	0	0	0.855	0	0	0	0.855
RPS6A	AT1G10490	627822	608852	3702.AT4G31700.1	3702.AT1G10490.1	0	0	0	0	0.184	0.829	0	0.050	0.855
RANGAP1	AT3G15970	624554	620794	3702.AT3G63130.2	3702.AT3G15970.1	0	0	0	0	0.086	0.712	0	0.492	0.854
AT5G47210	EMB3010	632838	629682	3702.AT5G47210.1	3702.AT5G10360.1	0	0	0	0	0.470	0.736	0	0	0.854
SAY1	AtCDC48B	625599	623512	3702.AT4G11740.1	3702.AT3G53230.1	0	0	0	0	0.161	0.732	0	0.402	0.853
RPS6A	AT1G42440	627822	611417	3702.AT4G31700.1	3702.AT1G42440.1	0	0	0	0	0.119	0.841	0	0	0.853
AT2G45710	FBR12	618908	610465	3702.AT2G45710.1	3702.AT1G26630.1	0	0	0	0	0.797	0.305	0	0	0.853
EIF3C	ILA	623825	613243	3702.AT3G56150.2	3702.AT1G64790.2	0	0	0	0	0.814	0.042	0	0.244	0.853
AT5G19920	EMB2765	630651	618162	3702.AT5G19920.1	3702.AT2G38770.1	0	0	0	0	0.144	0.836	0	0	0.853
TPS7	SPS3F	608415	608251	3702.AT1G06410.1	3702.AT1G04920.1	0.044	0	0	0	0.065	0.048	0.650	0.583	0.853
AT2G41840	AT1G25260	618499	610373	3702.AT2G41840.1	3702.AT1G25260.1	0.158	0	0	0	0.652	0.469	0	0.160	0.852
HD1	PKL	628517	616703	3702.AT4G38130.1	3702.AT2G25170.1	0	0	0	0	0.112	0.492	0	0.698	0.852
AT3G04840	AT1G42440	619593	611417	3702.AT3G04840.1	3702.AT1G42440.1	0	0	0	0	0.104	0.840	0	0.047	0.851
EMB3010	FBR12	629682	610465	3702.AT5G10360.1	3702.AT1G26630.1	0	0	0	0	0.562	0.373	0	0.499	0.850
EMB3010	AT1G10490	629682	608852	3702.AT5G10360.1	3702.AT1G10490.1	0	0	0	0	0.155	0.829	0	0.050	0.850
SNAP33	SEC10	634349	629892	3702.AT5G61210.1	3702.AT5G12370.2	0	0	0	0	0	0.114	0	0.836	0.848
AT2G18110	AT1G01100	615963	607851	3702.AT2G18110.1	3702.AT1G01100.2	0.043	0	0	0	0.846	0	0	0.047	0.847
eEF-1Bb1	AT1G01100	610830	607851	3702.AT1G30230.2	3702.AT1G01100.2	0.043	0	0	0	0.844	0	0	0.047	0.846
EMB3010	AT3G58660	629682	624079	3702.AT5G10360.1	3702.AT3G58660.1	0	0	0	0	0.252	0.802	0	0	0.845
MAP65-1	CLASP	633713	616175	3702.AT5G55230.2	3702.AT2G20190.1	0	0	0	0	0.090	0	0	0.836	0.845
AT5G20170	CCT	630678	624656	3702.AT5G20170.1	3702.AT4G00450.1	0	0	0	0	0	0	0.360	0.766	0.843
T21F11.18	TRO	614865	612010	3702.AT1G80490.2	3702.AT1G51450.1	0	0	0	0	0	0.720	0	0.461	0.842
At3g16830	TRO	620886	612010	3702.AT3G16830.1	3702.AT1G51450.1	0	0	0	0	0	0.720	0	0.461	0.842
WSIP2	TRO	620784	612010	3702.AT3G15880.2	3702.AT1G51450.1	0	0	0	0	0	0.720	0	0.461	0.842
PDE340	AT1G50920	629536	611953	3702.AT5G08610.1	3702.AT1G50920.1	0	0	0	0	0.571	0.631	0	0.081	0.842
F2P16.14	TRO	631308	612010	3702.AT5G27030.2	3702.AT1G51450.1	0	0	0	0	0	0.720	0	0.461	0.842
TRO	TPL	612010	609421	3702.AT1G51450.1	3702.AT1G15750.3	0	0	0	0	0	0.720	0	0.461	0.842
PPI1	PAPP2C	627359	610096	3702.AT4G27500.1	3702.AT1G22280.3	0	0	0	0	0.057	0	0	0.839	0.841
AT3G43980	eEF-1Bb1	628058	610830	3702.AT4G33865.1	3702.AT1G30230.2	0	0	0	0	0.841	0	0	0	0.841
PRP40B	SE	621202	616908	3702.AT3G19670.1	3702.AT2G27100.1	0	0	0	0	0.195	0.753	0	0.269	0.841
FBA6	GAPC2	617912	609174	3702.AT2G36460.1	3702.AT1G13440.1	0.140	0	0	0	0.193	0.094	0.650	0.390	0.841
AT3G58660	AT3G04840	624079	619593	3702.AT3G58660.1	3702.AT3G04840.1	0	0	0	0	0.245	0.799	0	0	0.841
AT4G32285	AT2G43160	627887	618635	3702.AT4G32285.2	3702.AT2G43160.1	0	0	0	0	0.131	0.048	0	0.822	0.840
NRPA1	SWP	623978	619583	3702.AT3G57660.1	3702.AT3G04740.1	0	0	0	0	0.050	0.693	0	0.493	0.839
AT3G11250	AT1G42440	620253	611417	3702.AT3G11250.1	3702.AT1G42440.1	0	0	0	0	0.796	0.048	0	0.237	0.839
PDE340	FLN2	629536	613713	3702.AT5G08610.1	3702.AT1G69200.1	0	0	0	0	0.839	0	0	0	0.839
PRMT6	AT2G34357	621237	617686	3702.AT3G20020.1	3702.AT2G34357.1	0	0	0	0	0.839	0	0	0	0.839
PRMT11	AT1G50920	627583	611953	3702.AT4G29510.1	3702.AT1G50920.1	0	0	0	0	0.838	0	0	0	0.838
AT5G23900	EIF4B1	630993	621937	3702.AT5G23900.1	3702.AT3G26400.1	0	0	0	0	0	0	0	0.838	0.838
AT4G39680	AT1G11360	628673	608947	3702.AT4G39680.1	3702.AT1G11360.3	0	0	0	0	0	0	0	0.838	0.838
AT5G57290	AT2G27720	633934	616975	3702.AT5G57290.1	3702.AT2G27720.2	0	0	0	0	0.837	0	0	0	0.837
FIP1[V]	AT1G21580	634019	610014	3702.AT5G58040.1	3702.AT1G21580.1	0	0	0	0	0.107	0.734	0	0.372	0.837
EMB3011	UBP24	629921	627733	3702.AT5G13010.1	3702.AT4G30890.3	0	0	0	0	0.081	0.817	0	0.109	0.837
AT3G43980	AT2G18110	628058	615963	3702.AT4G33865.1	3702.AT2G18110.1	0	0	0	0	0.836	0	0	0	0.836
NDPK1	AT3G04840	625344	619593	3702.AT4G09320.1	3702.AT3G04840.1	0	0	0	0	0.836	0	0	0	0.836
HDA3	AT3G04840	622606	619593	3702.AT3G44750.1	3702.AT3G04840.1	0	0	0	0	0.836	0	0	0	0.836
REF6	SUVR5	622996	616556	3702.AT3G48430.1	3702.AT2G23740.2	0	0	0	0	0.043	0.811	0	0.163	0.835
AT5G63190	AT1G79090	634561	614730	3702.AT5G63190.2	3702.AT1G79090.2	0	0	0	0	0	0	0	0.835	0.835
PRMT11	AT4G18905	627583	626434	3702.AT4G29510.1	3702.AT4G18905.2	0	0	0	0	0.835	0	0	0	0.835
AT2G45710	AT1G07920	618908	608576	3702.AT2G45710.1	3702.AT1G07930.1	0	0	0	0	0.206	0.740	0	0.268	0.835
EMB2770	SMU2	624997	616840	3702.AT4G03430.1	3702.AT2G26460.1	0	0	0	0	0.056	0.832	0	0	0.834
AT1G60200	PRP39	612758	608162	3702.AT1G60200.1	3702.AT1G04080.3	0	0	0	0	0.228	0.338	0	0.701	0.833
RPS6A	RAPTOR1	627822	619991	3702.AT4G31700.1	3702.AT3G08850.1	0	0	0	0	0	0.082	0	0.826	0.833
REF6	TRO	622996	612010	3702.AT3G48430.1	3702.AT1G51450.1	0	0	0	0	0.094	0.472	0	0.680	0.833
LTI65	P5CS1	633388	618267	3702.AT5G52300.1	3702.AT2G39800.1	0	0	0	0	0.170	0	0	0.807	0.832
PRP39-2	AT1G60200	632748	612758	3702.AT5G46400.1	3702.AT1G60200.1	0	0	0	0	0.223	0.338	0	0.701	0.832
PRH75	AT1G10490	634452	608852	3702.AT5G62190.1	3702.AT1G10490.1	0	0	0	0	0.785	0.159	0	0.149	0.832
PAH1	PLDBETA1	620066	618520	3702.AT3G09560.1	3702.AT2G42010.1	0	0	0	0	0	0.106	0.650	0.508	0.832
AT3G09200	AT1G42440	620031	611417	3702.AT3G09200.1	3702.AT1G42440.1	0	0	0	0	0.787	0.048	0	0.237	0.832
AT4G00752	AtCDC48B	624689	623512	3702.AT4G00752.1	3702.AT3G53230.1	0	0	0	0	0	0.732	0	0.402	0.832
AT2G45710	ELF5A-3	618908	613735	3702.AT2G45710.1	3702.AT1G69410.1	0	0	0	0	0.769	0.305	0	0	0.832
AT3G15450	AT2G33830	620737	617632	3702.AT3G15450.1	3702.AT2G33830.2	0	0	0	0	0.623	0	0	0.570	0.831
AT4G38710	PIRL9	628577	620262	3702.AT4G38710.2	3702.AT3G11330.1	0	0	0	0	0	0	0	0.831	0.831
AT2G45710	AT1G42440	618908	611417	3702.AT2G45710.1	3702.AT1G42440.1	0	0	0	0	0.054	0.828	0	0	0.830
Fes1B	BBC1	623576	623053	3702.AT3G53800.1	3702.AT3G49010.3	0	0	0	0	0.577	0.537	0	0.198	0.829
AT5G23900	Fes1B	630993	623576	3702.AT5G23900.1	3702.AT3G53800.1	0	0	0	0	0.577	0.537	0	0.198	0.829
AT5G63630	AT3G58660	634603	624079	3702.AT5G63630.1	3702.AT3G58660.1	0	0	0	0	0.757	0.303	0	0.072	0.829
AT5G64420	AT2G19385	634688	616094	3702.AT5G64420.1	3702.AT2G19385.1	0	0	0	0	0.813	0.124	0	0	0.829
SPS2F	SUS3	629761	624865	3702.AT5G11110.1	3702.AT4G02280.1	0	0	0.375	0.589	0.151	0	0.650	0.869	0.828
PPC2	PPC1	618577	612210	3702.AT2G42600.1	3702.AT1G53310.3	0	0	0.449	0.984	0.161	0	0.800	0.861	0.828
MAP65-1	AT3G42660	633713	622433	3702.AT5G55230.2	3702.AT3G42660.1	0	0	0	0	0.828	0	0	0	0.828
AT5G57330	PGMP	633938	633339	3702.AT5G57330.1	3702.AT5G51820.1	0	0	0	0	0.045	0	0.650	0.525	0.827
CRA1	AT1G54870	632494	612378	3702.AT5G44120.3	3702.AT1G54870.1	0	0	0	0	0.362	0	0	0.740	0.827
MDAR4	NIA1	622099	614589	3702.AT3G27820.1	3702.AT1G77760.1	0.190	0	0	0	0	0	0	0.795	0.826
VCS	CID3	620482	612311	3702.AT3G13300.1	3702.AT1G54170.1	0	0	0	0	0.773	0	0	0.267	0.826
AT5G09390	SCC3	629574	619144	3702.AT5G09390.1	3702.AT2G47980.1	0	0	0	0	0	0.378	0	0.732	0.826
FIP1[V]	AT5G47430	634019	632860	3702.AT5G58040.1	3702.AT5G47430.1	0	0	0	0	0.103	0.715	0	0.371	0.825
EIF4A-2	AT1G07920	612322	608576	3702.AT1G54270.1	3702.AT1G07930.1	0	0	0	0	0.741	0.067	0	0.333	0.825
AT5G47210	AT3G09200	632838	620031	3702.AT5G47210.1	3702.AT3G09200.1	0	0	0	0	0.509	0.658	0	0	0.825
PAH2	PAH1	632349	620066	3702.AT5G42870.1	3702.AT3G09560.1	0	0	0	0.870	0	0	0.800	0.970	0.825
EMB2765	F5I14.19	618162	613336	3702.AT2G38770.1	3702.AT1G65660.1	0	0	0	0	0.058	0.730	0	0.366	0.824
AT5G47210	AT2G27710	632838	616974	3702.AT5G47210.1	3702.AT2G27710.1	0	0	0	0	0.415	0.633	0	0.249	0.824
EIF3C	AT2G40430	623825	618342	3702.AT3G56150.2	3702.AT2G40430.2	0	0	0	0	0.824	0	0	0	0.824
AT3G10530	AT3G04840	620173	619593	3702.AT3G10530.1	3702.AT3G04840.1	0	0	0	0	0.222	0.784	0	0	0.824
SMP2	EMB2765	628411	618162	3702.AT4G37120.1	3702.AT2G38770.1	0	0	0	0	0.058	0.730	0	0.366	0.824
AT4G18905	PRMT6	626434	621237	3702.AT4G18905.2	3702.AT3G20020.1	0	0	0	0	0.822	0	0	0	0.822
CNX1	AT5G47480	634411	632867	3702.AT5G61790.1	3702.AT5G47480.1	0	0	0	0	0.637	0.042	0	0.530	0.822
AT3G11250	AT3G10530	620253	620173	3702.AT3G11250.1	3702.AT3G10530.1	0	0	0	0	0.808	0.108	0	0	0.821
HD1	T21F11.18	628517	614865	3702.AT4G38130.1	3702.AT1G80490.2	0	0	0	0	0.050	0.681	0	0.456	0.821
LBA1	AT4G39680	632815	628673	3702.AT5G47010.1	3702.AT4G39680.1	0	0	0	0	0.808	0	0	0.110	0.821
AT3G12640	NUA	620402	614747	3702.AT3G12640.1	3702.AT1G79280.2	0	0	0	0	0.176	0.306	0	0.711	0.820
AT5G47210	AT2G45710	632838	618908	3702.AT5G47210.1	3702.AT2G45710.1	0	0	0	0	0.183	0.789	0	0	0.820
AT3G22270	AT1G79090	621484	614730	3702.AT3G22270.1	3702.AT1G79090.2	0	0	0	0.889	0	0	0.800	0.927	0.820
VCR	CID3	620481	612311	3702.AT3G13290.1	3702.AT1G54170.1	0	0	0	0	0.765	0	0	0.267	0.820
RANGAP1	SAE2	624554	616324	3702.AT3G63130.2	3702.AT2G21470.2	0	0	0	0	0.167	0.044	0	0.792	0.820
PWP2	AT1G13030	609393	609133	3702.AT1G15440.1	3702.AT1G13030.1	0	0	0	0	0.819	0	0	0	0.819
AT5G63630	AT1G50920	634603	611953	3702.AT5G63630.1	3702.AT1G50920.1	0	0	0	0	0.507	0.631	0	0.081	0.818
NUA	NUP160	614747	611140	3702.AT1G79280.2	3702.AT1G33410.1	0	0	0	0	0.227	0	0	0.774	0.818
PRH75	AT1G50920	634452	611953	3702.AT5G62190.1	3702.AT1G50920.1	0	0	0	0	0.769	0.196	0	0.098	0.818
UBA2	DDI1	629306	620477	3702.AT5G06460.1	3702.AT3G13235.1	0	0	0	0	0	0	0	0.817	0.817
CRA1	AT3G15670	632494	620763	3702.AT5G44120.3	3702.AT3G15670.1	0	0	0	0	0.341	0	0	0.735	0.817
XW6	AT1G42440	612658	611417	3702.AT1G58380.1	3702.AT1G42440.1	0	0	0	0	0.081	0.808	0	0.047	0.817
PRH75	PWP2	634452	609393	3702.AT5G62190.1	3702.AT1G15440.1	0	0	0	0	0.783	0.188	0	0	0.816
AT2G41840	AT1G42440	618499	611417	3702.AT2G41840.1	3702.AT1G42440.1	0	0	0	0	0.079	0.808	0	0.047	0.816
AT2G27720	AT2G18110	616975	615963	3702.AT2G27720.2	3702.AT2G18110.1	0.043	0	0	0	0.808	0	0	0.073	0.815
GOS12	GOS11	618855	609437	3702.AT2G45200.2	3702.AT1G15880.1	0	0	0	0.831	0.112	0	0.800	0	0.814
nPAP	AT4G17410	627950	626260	3702.AT4G32850.8	3702.AT4G17410.3	0	0	0	0	0	0.733	0	0.332	0.814
AT2G27720	eEF-1Bb1	616975	610830	3702.AT2G27720.2	3702.AT1G30230.2	0.043	0	0	0	0.807	0	0	0.073	0.814
AT5G47430	nPAP	632860	627950	3702.AT5G47430.1	3702.AT4G32850.8	0	0	0	0	0	0.733	0	0.332	0.814
AGD9	AGD7	632783	618032	3702.AT5G46750.1	3702.AT2G37550.1	0	0	0	0.693	0.056	0.733	0	0.955	0.814
AT5G19920	AT5G09390	630651	629574	3702.AT5G19920.1	3702.AT5G09390.1	0	0	0	0	0	0.733	0	0.332	0.814
AT2G34357	AT1G77680	617686	614579	3702.AT2G34357.1	3702.AT1G77680.1	0	0	0	0	0.779	0	0	0.190	0.813
AT5G14050	AT2G47790	630027	619124	3702.AT5G14050.1	3702.AT2G47790.1	0	0	0	0	0.813	0	0	0	0.813
AT4G11790	AT3G16310	625605	620830	3702.AT4G11790.1	3702.AT3G16310.1	0	0	0	0	0.351	0.048	0	0.722	0.813
FIP1[V]	AT4G17410	634019	626260	3702.AT5G58040.1	3702.AT4G17410.3	0	0	0	0	0	0.715	0	0.371	0.813
AT5G63190	EIF4A-2	634561	612322	3702.AT5G63190.2	3702.AT1G54270.1	0	0	0	0	0.057	0.710	0	0.371	0.812
AT5G63190	EIF4A1	634561	620565	3702.AT5G63190.2	3702.AT3G13920.2	0	0	0	0	0.057	0.710	0	0.371	0.812
AT3G55020	PP2AB2	623703	609625	3702.AT3G55020.1	3702.AT1G17720.1	0	0	0	0	0.079	0.720	0	0.329	0.811
SPS1F	SUS3	630689	624865	3702.AT5G20280.1	3702.AT4G02280.1	0	0	0.363	0.588	0.079	0	0.650	0.856	0.811
AT5G14050	AT3G11250	630027	620253	3702.AT5G14050.1	3702.AT3G11250.1	0	0	0	0	0.807	0	0	0.058	0.811
AT5G16280	NUP160	630255	611140	3702.AT5G16280.1	3702.AT1G33410.1	0	0	0	0	0	0	0	0.810	0.810
AT5G64420	AT2G40700	634688	618370	3702.AT5G64420.1	3702.AT2G40700.1	0	0	0	0	0.808	0.047	0	0	0.810
PRH75	AT2G34357	634452	617686	3702.AT5G62190.1	3702.AT2G34357.1	0	0	0	0	0.787	0.130	0	0.053	0.809
RPS6A	FBR12	627822	610465	3702.AT4G31700.1	3702.AT1G26630.1	0	0	0	0	0.595	0.373	0	0.308	0.809
PAH2	PLDBETA1	632349	618520	3702.AT5G42870.1	3702.AT2G42010.1	0	0	0	0	0	0.106	0.650	0.441	0.809
LTI65	ABI5	633388	617890	3702.AT5G52300.1	3702.AT2G36270.1	0	0	0	0	0.067	0	0	0.803	0.808
AT3G10530	ILA	620173	613243	3702.AT3G10530.1	3702.AT1G64790.2	0	0	0	0	0.808	0	0	0	0.808
AT3G59290	AT2G43160	624144	618635	3702.AT3G59290.1	3702.AT2G43160.1	0	0	0	0.967	0.079	0	0.800	0	0.807
RAD23D	NBR1	631875	627058	3702.AT5G38470.1	3702.AT4G24690.1	0	0	0	0	0	0.731	0	0.313	0.807
RAD23D	UBA2	631875	629306	3702.AT5G38470.1	3702.AT5G06460.1	0	0	0	0	0.098	0.210	0	0.751	0.807
PCL1	TIC	622808	621495	3702.AT3G46640.3	3702.AT3G22380.2	0	0	0	0	0	0	0	0.807	0.807
AT2G40700	AT1G77680	618370	614579	3702.AT2G40700.1	3702.AT1G77680.1	0.062	0	0	0	0.777	0.122	0	0.076	0.807
LOS4	SAC3B	623500	619767	3702.AT3G53110.1	3702.AT3G06290.1	0	0	0	0	0.048	0.733	0	0.303	0.807
ILA	AT1G42440	613243	611417	3702.AT1G64790.2	3702.AT1G42440.1	0	0	0	0	0.806	0	0	0	0.806
RPS6A	ELF5A-3	627822	613735	3702.AT4G31700.1	3702.AT1G69410.1	0	0	0	0	0.469	0.373	0	0.464	0.805
VCS	VCR	620482	620481	3702.AT3G13300.1	3702.AT3G13290.1	0	0	0	0.982	0.058	0	0.800	0.217	0.804
AT5G13240	AT5G12410	629944	629896	3702.AT5G13240.1	3702.AT5G12410.1	0	0	0	0	0	0.804	0	0	0.804
AT3G55020	PP2AB1	623703	612035	3702.AT3G55020.1	3702.AT1G51690.3	0	0	0	0	0	0.720	0	0.329	0.804
AT3G33530	SAE2	622407	616324	3702.AT3G33530.3	3702.AT2G21470.2	0	0	0	0	0	0.803	0	0	0.803
AT3G10530	AT3G09200	620173	620031	3702.AT3G10530.1	3702.AT3G09200.1	0	0	0	0	0.788	0.108	0	0	0.803
AT3G43980	AT1G07920	628058	608576	3702.AT4G33865.1	3702.AT1G07930.1	0	0	0	0	0.184	0.767	0	0.048	0.803
AT2G27710	eEF-1Bb1	616974	610830	3702.AT2G27710.1	3702.AT1G30230.2	0.043	0	0	0	0.795	0	0	0.073	0.802
AT3G58660	HDA3	624079	622606	3702.AT3G58660.1	3702.AT3G44750.1	0	0	0	0	0.802	0	0	0	0.802
POL	AGO1	619038	611708	3702.AT2G46920.1	3702.AT1G48410.2	0	0	0	0	0	0	0	0.802	0.802
AT2G27710	AT2G18110	616974	615963	3702.AT2G27710.1	3702.AT2G18110.1	0.043	0	0	0	0.795	0	0	0.073	0.802
SUS3	SPS3F	624865	608251	3702.AT4G02280.1	3702.AT1G04920.1	0	0	0.368	0.585	0	0	0.650	0.836	0.802
AT5G16280	VPS54	630255	626498	3702.AT5G16280.1	3702.AT4G19490.2	0	0	0	0	0.465	0	0	0.644	0.801
EIF3B-2	AT1G50920	631192	611953	3702.AT5G25780.1	3702.AT1G50920.1	0	0	0	0	0.801	0	0	0	0.801
HD1	HDA3	628517	622606	3702.AT4G38130.1	3702.AT3G44750.1	0	0	0	0	0	0	0	0.800	0.800
nPAP	iPGAM1	627950	608775	3702.AT4G32850.8	3702.AT1G09780.1	0	0	0	0	0.178	0.692	0	0.277	0.800
LOS4	SAR3	623500	614885	3702.AT3G53110.1	3702.AT1G80680.1	0	0	0	0	0.057	0.182	0	0.760	0.799
EIF3B-2	EIF4A1	631192	620565	3702.AT5G25780.1	3702.AT3G13920.2	0	0	0	0	0.368	0.515	0	0.397	0.799
AT5G66010	BTR1L	634865	629096	3702.AT5G66010.1	3702.AT5G04430.2	0	0	0	0	0	0	0	0.798	0.798
AT5G47790	BSL1	632899	624954	3702.AT5G47790.1	3702.AT4G03080.1	0	0	0	0	0.048	0.758	0	0.194	0.798
AT5G47790	BSL2	632899	608631	3702.AT5G47790.1	3702.AT1G08420.1	0	0	0	0	0.048	0.758	0	0.194	0.798
EIF3B-2	NRPA1	631192	623978	3702.AT5G25780.1	3702.AT3G57660.1	0	0	0	0	0.797	0	0	0	0.797
FIP1[V]	iPGAM1	634019	608775	3702.AT5G58040.1	3702.AT1G09780.1	0	0	0	0	0.124	0.682	0	0.331	0.797
AT3G53630	AT3G18240	623559	621041	3702.AT3G53630.1	3702.AT3G18240.1	0	0	0	0	0.168	0	0	0.764	0.795
SUVR5	FVE	616556	616108	3702.AT2G23740.2	3702.AT2G19520.1	0	0	0	0	0	0.752	0	0.209	0.795
XW6	AT1G25260	612658	610373	3702.AT1G58380.1	3702.AT1G25260.1	0.158	0	0	0	0.518	0.469	0	0.160	0.795
PRP39-2	SE	632748	616908	3702.AT5G46400.1	3702.AT2G27100.1	0	0	0	0	0.631	0	0	0.465	0.794
PRMT11	AT1G10490	627583	608852	3702.AT4G29510.1	3702.AT1G10490.1	0	0	0	0	0.780	0	0	0.103	0.794
LOS4	AT3G12640	623500	620402	3702.AT3G53110.1	3702.AT3G12640.1	0	0	0	0	0.077	0.260	0	0.722	0.793
AT3G61690	AT1G77680	624396	614579	3702.AT3G61690.1	3702.AT1G77680.1	0	0	0	0	0.055	0.123	0	0.770	0.793
HD1	SUVR5	628517	616556	3702.AT4G38130.1	3702.AT2G23740.2	0.055	0	0	0	0.044	0.711	0	0.302	0.793
EMB3011	AT1G31870	629921	610997	3702.AT5G13010.1	3702.AT1G31870.2	0	0	0	0	0.097	0.268	0	0.711	0.792
UBP24	NUA	627733	614747	3702.AT4G30890.3	3702.AT1G79280.2	0	0	0	0	0.713	0.306	0	0	0.792
AT5G41970	AT1G25260	632243	610373	3702.AT5G41970.1	3702.AT1G25260.1	0	0	0	0	0.792	0	0	0	0.792
RAPTOR1	LRS1	619991	619624	3702.AT3G08850.1	3702.AT3G05090.2	0	0	0	0	0.791	0	0	0	0.791
ATTPS6	SPS3F	613588	608251	3702.AT1G68020.2	3702.AT1G04920.1	0.044	0	0	0	0.065	0.048	0.650	0.409	0.791
PDE340	AT4G18905	629536	626434	3702.AT5G08610.1	3702.AT4G18905.2	0	0	0	0	0.759	0.155	0	0.054	0.790
AT5G14050	AT1G77680	630027	614579	3702.AT5G14050.1	3702.AT1G77680.1	0	0	0	0	0.699	0	0	0.331	0.790
SYD	SUVR5	617030	616556	3702.AT2G28290.1	3702.AT2G23740.2	0	0	0	0	0.114	0.698	0	0.276	0.789
AT5G48240	AT3G11250	632946	620253	3702.AT5G48240.3	3702.AT3G11250.1	0	0	0	0	0.766	0.118	0	0.061	0.789
BRM	SE	618937	616908	3702.AT2G46020.2	3702.AT2G27100.1	0	0	0	0	0.165	0.752	0	0.060	0.788
AT5G14050	AT3G09200	630027	620031	3702.AT5G14050.1	3702.AT3G09200.1	0	0	0	0	0.784	0	0	0.058	0.788
UBP24	EBS	627733	626775	3702.AT4G30890.3	3702.AT4G22140.1	0	0	0	0	0.788	0	0	0	0.788
BRM	AT1G76510	618937	614455	3702.AT2G46020.2	3702.AT1G76510.3	0	0	0	0	0.093	0.662	0	0.365	0.788
SYD	AT1G76510	617030	614455	3702.AT2G28290.1	3702.AT1G76510.3	0	0	0	0	0.093	0.662	0	0.365	0.788
GBF3	ABI5	618962	617890	3702.AT2G46270.1	3702.AT2G36270.1	0	0	0	0	0.073	0	0	0.780	0.787
LBA1	XRN2	632815	632310	3702.AT5G47010.1	3702.AT5G42540.2	0	0	0	0	0.075	0.162	0	0.748	0.787
PRMT11	AT1G42440	627583	611417	3702.AT4G29510.1	3702.AT1G42440.1	0	0	0	0	0.787	0	0	0	0.787
AT3G27700	AT1G21580	622088	610014	3702.AT3G27700.1	3702.AT1G21580.1	0	0	0	0	0.042	0.208	0	0.743	0.787
AT3G63460	STL2P	624587	614963	3702.AT3G63460.1	3702.AT2G01470.1	0	0	0	0	0.047	0.044	0	0.785	0.787
AT5G08450	HD1	629517	628517	3702.AT5G08450.2	3702.AT4G38130.1	0	0	0	0	0.076	0.302	0	0.696	0.787
AT5G51300	LBA1	633284	632815	3702.AT5G51300.1	3702.AT5G47010.1	0	0	0	0	0.202	0.127	0	0.717	0.786
LTI65	AT3G17520	633388	620961	3702.AT5G52300.1	3702.AT3G17520.1	0	0	0	0	0.754	0	0	0.166	0.786
SNAP33	EXO84B	634349	633122	3702.AT5G61210.1	3702.AT5G49830.2	0	0	0	0	0	0.103	0	0.771	0.786
AT3G07660	AT1G79570	619915	614774	3702.AT3G07660.1	3702.AT1G79570.1	0	0	0	0	0.086	0	0	0.776	0.786
AT2G41840	eEF-1Bb1	618499	610830	3702.AT2G41840.1	3702.AT1G30230.2	0	0	0	0	0.780	0.048	0	0.054	0.785
OLEO2	OLEO1	632077	627104	3702.AT5G40420.1	3702.AT4G25140.1	0	0	0	0.796	0.732	0	0	0.963	0.785
PUX5	Fes1B	626029	623576	3702.AT4G15410.1	3702.AT3G53800.1	0	0	0	0	0.775	0.082	0	0	0.784
AT3G43980	AT1G42440	628058	611417	3702.AT4G33865.1	3702.AT1G42440.1	0	0	0	0	0.044	0.730	0	0.232	0.784
HD1	AHL22	628517	618878	3702.AT4G38130.1	3702.AT2G45430.1	0	0	0	0	0	0.715	0	0.274	0.784
AT5G48240	AT3G09200	632946	620031	3702.AT5G48240.3	3702.AT3G09200.1	0	0	0	0	0.759	0.118	0	0.061	0.783
AT5G63630	AT4G18905	634603	626434	3702.AT5G63630.1	3702.AT4G18905.2	0	0	0	0	0.751	0.155	0	0.054	0.783
AT2G47790	AT1G25260	619124	610373	3702.AT2G47790.1	3702.AT1G25260.1	0	0	0	0	0.783	0	0	0	0.783
EIF3B-2	AT1G10490	631192	608852	3702.AT5G25780.1	3702.AT1G10490.1	0	0	0	0	0.783	0	0	0	0.783
AT2G34357	eIFiso4G2	617686	616586	3702.AT2G34357.1	3702.AT2G24050.1	0	0	0	0	0.782	0	0	0	0.782
RS40	AT1G60200	627144	612758	3702.AT4G25500.4	3702.AT1G60200.1	0	0	0	0	0.055	0.427	0	0.630	0.782
AT2G27710	AT1G25260	616974	610373	3702.AT2G27710.1	3702.AT1G25260.1	0.140	0	0	0	0.517	0.465	0	0.135	0.782
UXS1	UGD2	623547	622275	3702.AT3G53520.4	3702.AT3G29360.1	0.062	0.018	0	0	0.197	0.043	0.650	0.269	0.782
SE	AT1G21580	616908	610014	3702.AT2G27100.1	3702.AT1G21580.1	0	0	0	0	0.081	0.208	0	0.724	0.781
AN3	SYD	631458	617030	3702.AT5G28640.1	3702.AT2G28290.1	0	0	0	0	0	0.749	0	0.161	0.781
AT1G25260	AT1G01100	610373	607851	3702.AT1G25260.1	3702.AT1G01100.2	0.140	0	0	0	0.515	0.465	0	0.135	0.781
PGMP	SUS3	633339	624865	3702.AT5G51820.1	3702.AT4G02280.1	0	0	0	0	0.113	0	0	0.763	0.781
AT3G63460	CID3	624587	612311	3702.AT3G63460.1	3702.AT1G54170.1	0	0	0	0	0.781	0	0	0	0.781
AT5G48240	AT3G09630	632946	620072	3702.AT5G48240.3	3702.AT3G09630.1	0	0	0	0	0.136	0.757	0	0	0.781
AGD9	AGD6	632783	623567	3702.AT5G46750.1	3702.AT3G53710.1	0	0	0	0.695	0.056	0.733	0	0.564	0.780
LOS4	NUA	623500	614747	3702.AT3G53110.1	3702.AT1G79280.2	0	0	0	0	0.058	0.306	0	0.691	0.780
AT4G19045	AT1G03920	626454	608146	3702.AT4G19045.1	3702.AT1G03920.1	0	0	0	0	0	0.682	0	0.338	0.780
Fes1B	Hsp70b	623576	609455	3702.AT3G53800.1	3702.AT1G16030.1	0	0	0	0	0.093	0.693	0	0.274	0.780
Fes1B	HSP70	623576	620395	3702.AT3G53800.1	3702.AT3G12580.1	0	0	0	0	0.093	0.693	0	0.274	0.780
AT5G41970	AT1G65030	632243	613267	3702.AT5G41970.1	3702.AT1G65030.1	0	0	0	0	0.779	0	0	0	0.779
BBC1	AT1G07920	623053	608576	3702.AT3G49010.3	3702.AT1G07930.1	0	0	0	0	0.685	0.181	0	0.214	0.779
AT1G55040	PWP2	612393	609393	3702.AT1G55040.1	3702.AT1G15440.1	0	0	0	0	0.779	0	0	0	0.779
ATG18B	NBR1	627692	627058	3702.AT4G30510.1	3702.AT4G24690.1	0	0	0	0	0.159	0.146	0	0.717	0.778
AT5G16210	BSL2	630248	608631	3702.AT5G16210.1	3702.AT1G08420.1	0	0	0	0	0.165	0.732	0	0.090	0.778
EIF4G	AT2G34357	624236	617686	3702.AT3G60240.4	3702.AT2G34357.1	0	0	0	0	0.778	0	0	0	0.778
PRH75	AT2G40430	634452	618342	3702.AT5G62190.1	3702.AT2G40430.2	0	0	0	0	0.775	0.048	0	0	0.777
HDA3	AT3G10530	622606	620173	3702.AT3G44750.1	3702.AT3G10530.1	0	0	0	0	0.754	0	0	0.132	0.777
ATG18B	PTEN2	627692	621171	3702.AT4G30510.1	3702.AT3G19420.1	0	0	0	0	0	0.765	0	0.090	0.777
SNRK2.3	AREB3	634962	623894	3702.AT5G66880.1	3702.AT3G56850.1	0	0	0	0	0	0	0.600	0.465	0.776
LTI78	ABI5	633389	617890	3702.AT5G52310.1	3702.AT2G36270.1	0	0	0	0	0	0	0	0.776	0.776
AT2G43160	AT2G25430	618635	616733	3702.AT2G43160.1	3702.AT2G25430.1	0	0	0	0	0.158	0.048	0	0.743	0.776
AT3G17520	AT2G42560	620961	618573	3702.AT3G17520.1	3702.AT2G42560.1	0	0	0	0	0.500	0	0	0.571	0.776
YAK1	AT2G37220	631637	617999	3702.AT5G35980.1	3702.AT2G37220.1	0	0	0	0	0	0.775	0	0.045	0.776
LTI78	P5CS1	633389	618267	3702.AT5G52310.1	3702.AT2G39800.1	0	0	0	0	0.196	0	0	0.733	0.776
ELF9	EMB3011	630253	629921	3702.AT5G16260.1	3702.AT5G13010.1	0	0	0	0	0.146	0	0	0.748	0.775
OLEO2	CRU2	632077	608141	3702.AT5G40420.1	3702.AT1G03880.1	0	0	0	0	0.357	0	0	0.665	0.775
ML1	RAPTOR1	634427	619991	3702.AT5G61960.1	3702.AT3G08850.1	0	0	0	0	0.082	0.765	0	0	0.775
SNAP33	GOS12	634349	618855	3702.AT5G61210.1	3702.AT2G45200.2	0	0	0	0	0	0.257	0	0.708	0.774
AT5G47210	AT3G11250	632838	620253	3702.AT5G47210.1	3702.AT3G11250.1	0	0	0	0	0.368	0.658	0	0	0.774
AT5G47210	AT1G01100	632838	607851	3702.AT5G47210.1	3702.AT1G01100.2	0	0	0	0	0.291	0.694	0	0	0.774
AT5G16210	BSL1	630248	624954	3702.AT5G16210.1	3702.AT4G03080.1	0	0	0	0	0.150	0.732	0	0.090	0.774
AT2G43160	AT1G21630	618635	610019	3702.AT2G43160.1	3702.AT1G21630.2	0	0	0	0	0.199	0.464	0	0.514	0.773
AT1G60200	At1g47500	612758	611616	3702.AT1G60200.1	3702.AT1G47500.1	0	0	0	0	0	0.252	0	0.709	0.773
AT2G41840	AT2G18110	618499	615963	3702.AT2G41840.1	3702.AT2G18110.1	0	0	0	0	0.768	0.048	0	0.054	0.772
ABI5	AFP2	617890	609208	3702.AT2G36270.1	3702.AT1G13740.1	0	0	0	0	0.086	0.521	0	0.522	0.772
LTI65	LEA7	633388	612140	3702.AT5G52300.1	3702.AT1G52690.1	0	0	0	0	0.684	0	0	0.308	0.772
XRN2	VCS	632310	620482	3702.AT5G42540.2	3702.AT3G13300.1	0	0	0	0	0.082	0.131	0	0.737	0.772
PTEN2	HSP70	621171	620395	3702.AT3G19420.1	3702.AT3G12580.1	0	0	0	0	0	0.735	0	0.175	0.772
FBA8	IAR4	623479	610293	3702.AT3G52930.1	3702.AT1G24180.1	0	0	0	0	0.231	0	0.600	0.320	0.772
EMB3010	RAPTOR1	629682	619991	3702.AT5G10360.1	3702.AT3G08850.1	0	0	0	0	0	0.082	0	0.761	0.771
AT4G19045	PP2AB1	626454	612035	3702.AT4G19045.1	3702.AT1G51690.3	0	0	0	0	0	0.712	0	0.240	0.771
AT5G18230	AT5G12850	630463	629905	3702.AT5G18230.2	3702.AT5G12850.1	0	0	0	0	0.058	0	0	0.767	0.771
AT4G19045	PP2AB2	626454	609625	3702.AT4G19045.1	3702.AT1G17720.1	0	0	0	0	0	0.712	0	0.240	0.771
XERO1	AT3G15670	623272	620763	3702.AT3G50980.1	3702.AT3G15670.1	0	0	0	0	0.309	0	0	0.682	0.771
FBA8	iPGAM1	623479	608775	3702.AT3G52930.1	3702.AT1G09780.1	0	0	0	0	0.323	0	0.600	0.225	0.771
AT2G40430	AT1G76810	618342	614487	3702.AT2G40430.2	3702.AT1G76810.1	0	0	0	0	0.178	0.732	0	0	0.770
PRH75	AT4G18905	634452	626434	3702.AT5G62190.1	3702.AT4G18905.2	0	0	0	0	0.740	0.155	0	0	0.770
AT5G19920	DOT2	630651	630310	3702.AT5G19920.1	3702.AT5G16780.1	0	0	0	0	0.056	0.754	0	0.090	0.770
HDA3	PWP2	622606	609393	3702.AT3G44750.1	3702.AT1G15440.1	0	0	0	0	0.756	0	0	0.095	0.770
AT5G23900	EIF4A1	630993	620565	3702.AT5G23900.1	3702.AT3G13920.2	0	0	0	0	0.437	0.132	0	0.567	0.770
COPT5	AT1G20770	630727	609931	3702.AT5G20650.1	3702.AT1G20770.1	0	0	0	0	0	0	0	0.769	0.769
AT1G13030	AGD4	609133	608899	3702.AT1G13030.1	3702.AT1G10870.1	0	0	0	0	0	0	0	0.769	0.769
AT4G13010	TOC159	625733	624893	3702.AT4G13010.1	3702.AT4G02510.1	0	0	0	0	0	0	0	0.769	0.769
AT5G62440	HDA3	634477	622606	3702.AT5G62440.1	3702.AT3G44750.1	0	0	0	0	0.769	0	0	0	0.769
PRMT6	AT1G42440	621237	611417	3702.AT3G20020.1	3702.AT1G42440.1	0	0	0	0	0.769	0	0	0	0.769
At5g58220	P5CS1	634037	618267	3702.AT5G58220.1	3702.AT2G39800.1	0.190	0	0	0	0	0	0	0.726	0.768
At5g58220	P5CS2	634037	623767	3702.AT5G58220.1	3702.AT3G55610.1	0.190	0	0	0	0	0	0	0.726	0.768
RBR1	BSL2	620366	608631	3702.AT3G12280.1	3702.AT1G08420.1	0	0	0	0	0.081	0.758	0	0	0.768
XRN2	AT3G61690	632310	624396	3702.AT5G42540.2	3702.AT3G61690.1	0	0	0	0	0.050	0.157	0	0.734	0.768
AT5G67220	AT2G40700	634997	618370	3702.AT5G67220.1	3702.AT2G40700.1	0	0	0	0	0.766	0.044	0	0	0.767
AT2G18110	XW6	615963	612658	3702.AT2G18110.1	3702.AT1G58380.1	0	0	0	0	0.762	0.048	0	0.054	0.766
PTEN2	AT3G17850	621171	621000	3702.AT3G19420.1	3702.AT3G17850.1	0	0	0	0	0.183	0.715	0	0.072	0.765
AT5G14050	HDA3	630027	622606	3702.AT5G14050.1	3702.AT3G44750.1	0	0	0	0	0.765	0	0	0	0.765
PRMT6	AT1G50920	621237	611953	3702.AT3G20020.1	3702.AT1G50920.1	0	0	0	0	0.765	0	0	0	0.765
AT2G27720	AT1G25260	616975	610373	3702.AT2G27720.2	3702.AT1G25260.1	0.140	0	0	0	0.479	0.465	0	0.135	0.765
CASP	GOS12	621068	618855	3702.AT3G18480.1	3702.AT2G45200.2	0	0	0	0	0	0.136	0	0.739	0.765
nPAP	AT3G61690	627950	624396	3702.AT4G32850.8	3702.AT3G61690.1	0	0	0	0	0.092	0.157	0	0.718	0.765
TOP1ALPHA	APTX	633720	628761	3702.AT5G55300.2	3702.AT5G01310.1	0.190	0	0	0	0.054	0.101	0	0.698	0.764
AT5G14540	AT3G18240	630077	621041	3702.AT5G14540.1	3702.AT3G18240.1	0	0	0	0	0	0	0	0.764	0.764
AT1G64190	PGM3	613178	610191	3702.AT1G64190.1	3702.AT1G23190.1	0.176	0	0	0	0.056	0	0	0.721	0.764
TOP1BETA	APTX	633721	628761	3702.AT5G55310.1	3702.AT5G01310.1	0.190	0	0	0	0.054	0.101	0	0.698	0.764
AT5G14540	AT3G53630	630077	623559	3702.AT5G14540.1	3702.AT3G53630.1	0	0	0	0	0	0	0	0.764	0.764
AT3G03170	AT2G40430	619409	618342	3702.AT3G03170.1	3702.AT2G40430.2	0	0	0	0	0.750	0	0	0.091	0.763
LTI65	GEA6	633388	618313	3702.AT5G52300.1	3702.AT2G40170.1	0	0	0	0	0.200	0	0	0.716	0.763
MBD02	MBD11	631566	620775	3702.AT5G35330.3	3702.AT3G15790.1	0	0	0	0	0	0	0	0.763	0.763
SUS3	TPS7	624865	608415	3702.AT4G02280.1	3702.AT1G06410.1	0.044	0	0	0	0.065	0.048	0.650	0.328	0.763
AT3G11250	AT1G65030	620253	613267	3702.AT3G11250.1	3702.AT1G65030.1	0	0	0	0	0.744	0.074	0	0.079	0.763
AT5G63190	EIF4G	634561	624236	3702.AT5G63190.2	3702.AT3G60240.4	0	0	0	0	0.049	0.157	0	0.727	0.762
AT1G55040	AT1G42440	612393	611417	3702.AT1G55040.1	3702.AT1G42440.1	0	0	0	0	0.762	0	0	0	0.762
AT5G38640	AT1G01440	631893	607887	3702.AT5G38640.1	3702.AT1G01440.1	0	0	0	0	0	0.762	0	0	0.762
WIT1	LINC1	629788	613501	3702.AT5G11390.1	3702.AT1G67230.1	0	0	0	0	0	0	0	0.762	0.762
APTX	KU70	628761	609547	3702.AT5G01310.1	3702.AT1G16970.1	0	0	0	0	0	0.086	0	0.751	0.762
CDKC;1	AT1G01440	629672	607887	3702.AT5G10270.1	3702.AT1G01440.1	0	0	0	0	0	0.762	0	0	0.762
AT5G62260	AT4G17950	634459	626325	3702.AT5G62260.1	3702.AT4G17950.1	0	0	0	0.704	0	0.762	0	0	0.762
PTEN2	Hsp70b	621171	609455	3702.AT3G19420.1	3702.AT1G16030.1	0	0	0	0	0	0.735	0	0.141	0.762
AT5G14050	FVE	630027	616108	3702.AT5G14050.1	3702.AT2G19520.1	0	0	0	0	0.183	0	0.720	0	0.761
AT5G51300	RS40	633284	627144	3702.AT5G51300.1	3702.AT4G25500.4	0	0	0	0	0.134	0.274	0	0.651	0.761
HUA2	FPA	630916	618662	3702.AT5G23150.1	3702.AT2G43410.4	0	0	0	0	0	0.753	0	0.069	0.760
AT4G31430	LINC3	627793	613671	3702.AT4G31430.2	3702.AT1G68790.1	0	0	0	0	0	0	0	0.760	0.760
AT5G67220	AT5G14050	634997	630027	3702.AT5G67220.1	3702.AT5G14050.1	0	0	0	0	0.760	0	0	0	0.760
BSL1	RBR1	624954	620366	3702.AT4G03080.1	3702.AT3G12280.1	0	0	0	0	0.052	0.758	0	0	0.760
Hsp70-15	Hop1	614810	609052	3702.AT1G79920.1	3702.AT1G12270.1	0	0	0	0	0.479	0.270	0	0.420	0.760
NRPA1	AT1G55040	623978	612393	3702.AT3G57660.1	3702.AT1G55040.1	0	0	0	0	0.759	0	0	0	0.759
CPSF100	BSL1	630991	624954	3702.AT5G23880.1	3702.AT4G03080.1	0	0	0	0	0.081	0.705	0	0.183	0.759
AT2G43160	AT1G20760	618635	609930	3702.AT2G43160.1	3702.AT1G20760.1	0	0	0	0	0.152	0.464	0	0.514	0.759
CPSF100	BSL2	630991	608631	3702.AT5G23880.1	3702.AT1G08420.1	0	0	0	0	0.081	0.705	0	0.183	0.759
LEA4-5	AT3G17520	629337	620961	3702.AT5G06760.1	3702.AT3G17520.1	0	0	0	0	0.746	0	0	0.090	0.759
PGMP	F2KP	633339	608483	3702.AT5G51820.1	3702.AT1G07110.1	0	0	0	0	0.206	0	0	0.709	0.759
AT2G41840	AT2G32730	618499	617504	3702.AT2G41840.1	3702.AT2G32730.1	0	0	0	0	0.759	0	0	0	0.759
PPC1	iPGAM1	612210	608775	3702.AT1G53310.3	3702.AT1G09780.1	0	0	0	0	0.245	0	0.600	0.269	0.759
FVE	PWP2	616108	609393	3702.AT2G19520.1	3702.AT1G15440.1	0	0	0	0	0.172	0	0.720	0	0.758
ALY3	SCC3	621392	619144	3702.AT3G21430.2	3702.AT2G47980.1	0	0	0	0	0.758	0	0	0	0.758
AT3G09200	AT1G65030	620031	613267	3702.AT3G09200.1	3702.AT1G65030.1	0	0	0	0	0.740	0.074	0	0.079	0.758
DL3	AT1G21630	612698	610019	3702.AT1G59610.1	3702.AT1G21630.2	0	0	0	0	0.243	0.534	0	0.371	0.758
RPS6A	HDA3	627822	622606	3702.AT4G31700.1	3702.AT3G44750.1	0	0	0	0	0.757	0	0	0	0.757
AT2G40700	AT1G76810	618370	614487	3702.AT2G40700.1	3702.AT1G76810.1	0	0	0	0	0.133	0.614	0	0.332	0.757
AT4G39680	iqd32	628673	609839	3702.AT4G39680.1	3702.AT1G19870.1	0	0	0	0	0.107	0	0	0.739	0.756
CAK1AT	PP2AB2	627525	609625	3702.AT4G28980.2	3702.AT1G17720.1	0	0	0	0	0	0.648	0	0.335	0.755
CAK1AT	PP2AB1	627525	612035	3702.AT4G28980.2	3702.AT1G51690.3	0	0	0	0	0	0.648	0	0.335	0.755
AT3G12960	AT1G65090	620438	613274	3702.AT3G12960.1	3702.AT1G65090.2	0	0	0	0	0.100	0	0	0.740	0.755
Fes1B	AT3G09500	623576	620060	3702.AT3G53800.1	3702.AT3G09500.1	0.150	0	0	0	0.437	0.467	0	0.156	0.755
AT3G43980	Fes1B	628058	623576	3702.AT4G33865.1	3702.AT3G53800.1	0.150	0	0	0	0.437	0.467	0	0.156	0.755
AT2G41620	AT1G52380	618475	612108	3702.AT2G41620.1	3702.AT1G52380.1	0	0	0	0	0.094	0.507	0	0.494	0.754
AT5G62440	AT3G58660	634477	624079	3702.AT5G62440.1	3702.AT3G58660.1	0	0	0	0	0.754	0	0	0	0.754
PDE340	AT2G40430	629536	618342	3702.AT5G08610.1	3702.AT2G40430.2	0	0	0	0	0.742	0.048	0	0.075	0.753
AT3G59290	AT1G21630	624144	610019	3702.AT3G59290.1	3702.AT1G21630.2	0	0	0	0	0.128	0.464	0	0.514	0.753
EIF3B-2	PWP2	631192	609393	3702.AT5G25780.1	3702.AT1G15440.1	0	0	0	0	0.752	0	0	0	0.752
HB25	AT5G42950	634798	632359	3702.AT5G65410.1	3702.AT5G42950.1	0	0	0	0	0	0.752	0	0	0.752
NIA1	AT1G72340	614589	614033	3702.AT1G77760.1	3702.AT1G72340.1	0	0	0	0	0.752	0	0	0	0.752
EMB2757	PWP2	627622	609393	3702.AT4G29860.1	3702.AT1G15440.1	0	0	0	0	0.134	0	0.720	0.057	0.751
EMB3010	EIF4A1	629682	620565	3702.AT5G10360.1	3702.AT3G13920.2	0	0	0	0	0.494	0.056	0	0.520	0.751
AT4G11790	IMPA-1	625605	619814	3702.AT4G11790.1	3702.AT3G06720.1	0	0	0	0	0.046	0.731	0	0.108	0.751
NDPK1	AT3G09200	625344	620031	3702.AT4G09320.1	3702.AT3G09200.1	0	0	0	0	0.722	0	0	0.141	0.751
LEA4-5	AT3G15670	629337	620763	3702.AT5G06760.1	3702.AT3G15670.1	0	0	0	0	0.462	0	0	0.556	0.751
AT2G47790	AT1G65030	619124	613267	3702.AT2G47790.1	3702.AT1G65030.1	0	0	0	0	0.743	0	0	0.073	0.751
XW6	eEF-1Bb1	612658	610830	3702.AT1G58380.1	3702.AT1G30230.2	0	0	0	0	0.745	0.048	0	0.054	0.750
SPK1	GRL	626143	617766	3702.AT4G16340.1	3702.AT2G35110.1	0	0	0	0	0.210	0.450	0	0.471	0.750
AT3G09200	AT2G37220	620031	617999	3702.AT3G09200.1	3702.AT2G37220.1	0	0	0	0	0.077	0.171	0	0.700	0.750
AT1G21630	ADL6	610019	608831	3702.AT1G21630.2	3702.AT1G10290.1	0	0	0	0	0.215	0.534	0	0.371	0.750
SNAP33	ATSLY1	634349	615950	3702.AT5G61210.1	3702.AT2G17980.1	0	0	0	0	0.085	0.535	0	0.461	0.750
ABCD1	AT3G07660	628694	619915	3702.AT4G39850.3	3702.AT3G07660.1	0	0	0	0	0.749	0	0	0	0.749
AT3G03170	AT1G65030	619409	613267	3702.AT3G03170.1	3702.AT1G65030.1	0	0	0	0	0.749	0	0	0	0.749
NUA	AT1G52380	614747	612108	3702.AT1G79280.2	3702.AT1G52380.1	0	0	0	0	0.204	0.173	0	0.648	0.748
AT5G14050	PRMT6	630027	621237	3702.AT5G14050.1	3702.AT3G20020.1	0	0	0	0	0.746	0.049	0	0	0.748
AT3G53040	AT3G17520	623491	620961	3702.AT3G53040.1	3702.AT3G17520.1	0	0	0	0	0.357	0	0	0.625	0.748
AT2G32730	XW6	617504	612658	3702.AT2G32730.1	3702.AT1G58380.1	0	0	0	0	0.748	0	0	0	0.748
HSP70	GAPC2	620395	609174	3702.AT3G12580.1	3702.AT1G13440.1	0.055	0	0	0	0.096	0.170	0	0.686	0.747
EIF4A1	AT2G41840	620565	618499	3702.AT3G13920.2	3702.AT2G41840.1	0	0	0	0	0.725	0.048	0	0.112	0.747
PRMT6	AT1G10490	621237	608852	3702.AT3G20020.1	3702.AT1G10490.1	0	0	0	0	0.730	0	0	0.103	0.747
AT5G63190	EIN2	634561	628966	3702.AT5G63190.2	3702.AT5G03280.1	0	0	0	0	0.117	0.715	0	0.072	0.746
NUA	AT1G27430	614747	610559	3702.AT1G79280.2	3702.AT1G27430.1	0	0	0	0	0.746	0	0	0	0.746
ATG18B	RAPTOR1	627692	619991	3702.AT4G30510.1	3702.AT3G08850.1	0	0	0	0	0.434	0	0	0.570	0.746
SPS1F	TPS7	630689	608415	3702.AT5G20280.1	3702.AT1G06410.1	0.044	0	0	0	0.065	0.048	0.650	0.277	0.745
PCK1	GAPC2	628490	609174	3702.AT4G37870.1	3702.AT1G13440.1	0.063	0	0	0	0.133	0	0	0.710	0.744
SNAP33	VPS54	634349	626498	3702.AT5G61210.1	3702.AT4G19490.2	0	0	0	0	0	0	0	0.744	0.744
AT5G42950	NUA	632359	614747	3702.AT5G42950.1	3702.AT1G79280.2	0	0	0	0	0.744	0	0	0	0.744
SWP	SYD	619583	617030	3702.AT3G04740.1	3702.AT2G28290.1	0	0	0	0	0.454	0.178	0	0.475	0.744
PANK2	AT1G48610	627875	611730	3702.AT4G32180.1	3702.AT1G48610.1	0	0	0	0	0.093	0	0	0.730	0.744
AT3G59290	AT1G20760	624144	609930	3702.AT3G59290.1	3702.AT1G20760.1	0	0	0	0	0.099	0.464	0	0.514	0.744
AT5G15030	REF6	630125	622996	3702.AT5G15030.2	3702.AT3G48430.1	0	0	0	0	0.081	0.723	0	0.073	0.743
AT2G45710	AT1G25260	618908	610373	3702.AT2G45710.1	3702.AT1G25260.1	0	0	0	0	0.437	0.547	0	0.075	0.743
AT3G04840	AT1G10490	619593	608852	3702.AT3G04840.1	3702.AT1G10490.1	0	0	0	0	0.171	0.703	0	0	0.743
nPAP	AT1G21580	627950	610014	3702.AT4G32850.8	3702.AT1G21580.1	0	0	0	0	0.112	0.477	0	0.492	0.743
PRMT6	PWP2	621237	609393	3702.AT3G20020.1	3702.AT1G15440.1	0	0	0	0	0.742	0	0	0	0.742
RBOHD	NIA1	632911	614589	3702.AT5G47910.1	3702.AT1G77760.1	0	0	0	0	0	0	0	0.742	0.742
eEF-1Bb1	FBR12	610830	610465	3702.AT1G30230.2	3702.AT1G26630.1	0	0	0	0	0.672	0	0	0.243	0.741
CNX1	AT3G63460	634411	624587	3702.AT5G61790.1	3702.AT3G63460.1	0	0	0	0	0.407	0	0	0.582	0.741
AT5G23900	AT1G07920	630993	608576	3702.AT5G23900.1	3702.AT1G07930.1	0	0	0	0	0.629	0.181	0	0.214	0.740
AT5G14050	EMB2757	630027	627622	3702.AT5G14050.1	3702.AT4G29860.1	0	0	0	0	0.112	0	0.720	0	0.740
AT5G61970	AT1G25260	634428	610373	3702.AT5G61970.1	3702.AT1G25260.1	0	0	0	0	0.044	0.739	0	0	0.739
AT5G42950	AT2G21230	632359	616299	3702.AT5G42950.1	3702.AT2G21230.3	0	0	0	0	0	0	0	0.739	0.739
AT3G53630	AT3G13990	623559	620572	3702.AT3G53630.1	3702.AT3G13990.1	0	0	0	0	0	0	0	0.738	0.738
EMB2757	RAPTOR1	627622	619991	3702.AT4G29860.1	3702.AT3G08850.1	0	0	0	0	0.056	0	0.720	0.090	0.738
AT5G14540	AT3G13990	630077	620572	3702.AT5G14540.1	3702.AT3G13990.1	0	0	0	0	0	0	0	0.738	0.738
NUA	AT1G24300	614747	610308	3702.AT1G79280.2	3702.AT1G24300.1	0	0	0	0	0.738	0	0	0	0.738
AT3G18240	AT3G13990	621041	620572	3702.AT3G18240.1	3702.AT3G13990.1	0	0	0	0	0	0	0	0.738	0.738
EIF4A1	AT3G09200	620565	620031	3702.AT3G13920.2	3702.AT3G09200.1	0	0	0	0	0.550	0.170	0	0.351	0.736
CASP	GOS11	621068	609437	3702.AT3G18480.1	3702.AT1G15880.1	0	0	0	0	0	0.136	0	0.707	0.736
AT5G47430	AT3G62240	632860	624460	3702.AT5G47430.1	3702.AT3G62240.1	0	0	0	0	0.058	0.715	0	0.095	0.735
AT4G26480	SWP	627252	619583	3702.AT4G26480.1	3702.AT3G04740.1	0	0	0	0	0.048	0.734	0	0	0.735
AT3G08620	SWP	619967	619583	3702.AT3G08620.1	3702.AT3G04740.1	0	0	0	0	0.048	0.734	0	0	0.735
AT5G14050	AT3G09630	630027	620072	3702.AT5G14050.1	3702.AT3G09630.1	0	0	0	0	0.318	0.628	0	0	0.735
SWP	AT2G38610	619583	618144	3702.AT3G04740.1	3702.AT2G38610.1	0	0	0	0	0.048	0.734	0	0	0.735
AT4G17410	AT3G62240	626260	624460	3702.AT4G17410.3	3702.AT3G62240.1	0	0	0	0	0.058	0.715	0	0.095	0.735
AT5G63630	AT2G40430	634603	618342	3702.AT5G63630.1	3702.AT2G40430.2	0	0	0	0	0.723	0.048	0	0.075	0.734
DL3	AT1G20760	612698	609930	3702.AT1G59610.1	3702.AT1G20760.1	0	0	0	0	0.167	0.534	0	0.371	0.734
AT4G11790	NUA	625605	614747	3702.AT4G11790.1	3702.AT1G79280.2	0	0	0	0	0.173	0	0	0.692	0.734
AT3G02880	PUP18	619379	612615	3702.AT3G02880.1	3702.AT1G57990.1	0	0	0	0	0.151	0	0	0.700	0.734
LBA1	AT2G40700	632815	618370	3702.AT5G47010.1	3702.AT2G40700.1	0	0	0	0	0.208	0.150	0	0.637	0.734
LBA1	AGO1	632815	611708	3702.AT5G47010.1	3702.AT1G48410.2	0	0	0	0	0.083	0.133	0	0.691	0.733
AT1G55040	AT1G10490	612393	608852	3702.AT1G55040.1	3702.AT1G10490.1	0	0	0	0	0.733	0	0	0	0.733
AT2G18110	FBR12	615963	610465	3702.AT2G18110.1	3702.AT1G26630.1	0	0	0	0	0.662	0	0	0.243	0.733
LBA1	VCS	632815	620482	3702.AT5G47010.1	3702.AT3G13300.1	0	0	0	0	0.088	0.202	0	0.662	0.733
ESD4	RANGAP1	626083	624554	3702.AT4G15880.1	3702.AT3G63130.2	0	0	0	0	0.051	0.466	0	0.515	0.732
PUX5	RWA3	626029	617692	3702.AT4G15410.1	3702.AT2G34410.2	0	0	0	0	0	0	0	0.732	0.732
PRMT11	AT3G10530	627583	620173	3702.AT4G29510.1	3702.AT3G10530.1	0	0	0	0	0.732	0	0	0	0.732
NUP1	AT1G52380	620188	612108	3702.AT3G10650.1	3702.AT1G52380.1	0	0	0	0	0.092	0.331	0	0.592	0.731
AT2G47210	AT1G58025	619067	612617	3702.AT2G47210.1	3702.AT1G58025.2	0	0	0	0	0.186	0.545	0	0.334	0.731
BET9	AT2G47210	630049	619067	3702.AT5G14270.2	3702.AT2G47210.1	0	0	0	0	0.186	0.545	0	0.334	0.731
AT5G47210	AT3G09500	632838	620060	3702.AT5G47210.1	3702.AT3G09500.1	0	0	0	0	0.297	0.633	0	0	0.731
AT3G27700	AT2G02160	622088	615043	3702.AT3G27700.1	3702.AT2G02160.1	0	0	0	0	0.048	0.730	0	0	0.731
AT5G19920	SMU2	630651	616840	3702.AT5G19920.1	3702.AT2G26460.1	0	0	0	0	0	0.730	0	0	0.730
CLUB	PWP2	633626	609393	3702.AT5G54440.1	3702.AT1G15440.1	0	0	0	0	0	0	0	0.730	0.730
EIF3C	eEF-1Bb1	623825	610830	3702.AT3G56150.2	3702.AT1G30230.2	0	0	0	0	0.117	0	0	0.707	0.730
PPC2	iPGAM1	618577	608775	3702.AT2G42600.1	3702.AT1G09780.1	0	0	0	0	0.153	0	0.600	0.269	0.730
SAC3B	AT2G41620	619767	618475	3702.AT3G06290.1	3702.AT2G41620.1	0	0	0	0	0.145	0.695	0	0.047	0.730
AT3G17520	DAA1	620961	613169	3702.AT3G17520.1	3702.AT1G64110.2	0	0	0	0	0.387	0	0	0.577	0.729
AT5G09390	AT1G31870	629574	610997	3702.AT5G09390.1	3702.AT1G31870.2	0	0	0	0	0.134	0.122	0	0.672	0.729
At1g47500	PWP2	611616	609393	3702.AT1G47500.1	3702.AT1G15440.1	0	0	0	0	0.264	0	0	0.646	0.728
EMB2757	FVE	627622	616108	3702.AT4G29860.1	3702.AT2G19520.1	0	0	0	0	0.070	0	0.720	0	0.728
IMPA-1	AT1G26170	619814	610420	3702.AT3G06720.1	3702.AT1G26170.1	0	0	0	0	0.098	0.468	0	0.480	0.728
LBA1	AT1G77680	632815	614579	3702.AT5G47010.1	3702.AT1G77680.1	0	0	0	0	0.133	0.164	0	0.655	0.728
AT1G20760	ADL6	609930	608831	3702.AT1G20760.1	3702.AT1G10290.1	0	0	0	0	0.148	0.534	0	0.371	0.728
AT4G28080	ILA	627425	613243	3702.AT4G28080.1	3702.AT1G64790.2	0	0	0	0	0.207	0.047	0	0.668	0.727
AT1G36310	AT1G10490	611365	608852	3702.AT1G36310.1	3702.AT1G10490.1	0	0	0	0	0.710	0	0	0.096	0.727
EIF4A1	AT3G09630	620565	620072	3702.AT3G13920.2	3702.AT3G09630.1	0	0	0	0	0.605	0.151	0	0.247	0.726
AT5G47210	BBC1	632838	623053	3702.AT5G47210.1	3702.AT3G49010.3	0	0	0	0	0.509	0.466	0	0	0.726
PRMT11	HDA3	627583	622606	3702.AT4G29510.1	3702.AT3G44750.1	0	0	0	0	0.725	0	0	0	0.725
AT3G15670	AT2G42560	620763	618573	3702.AT3G15670.1	3702.AT2G42560.1	0	0	0	0	0.411	0	0	0.553	0.725
RPN10	PUX5	628569	626029	3702.AT4G38630.1	3702.AT4G15410.1	0	0	0	0	0.611	0.306	0	0.066	0.725
PPDK	GAPC2	626044	609174	3702.AT4G15530.5	3702.AT1G13440.1	0.190	0	0	0	0.043	0	0	0.674	0.725
EXO84B	VPS54	633122	626498	3702.AT5G49830.2	3702.AT4G19490.2	0	0	0	0	0.100	0.262	0	0.617	0.724
PRP40B	SKIP	621202	614529	3702.AT3G19670.1	3702.AT1G77180.2	0	0	0	0	0.171	0.315	0	0.554	0.724
IMPA-1	AT1G52380	619814	612108	3702.AT3G06720.1	3702.AT1G52380.1	0	0	0	0	0.081	0.517	0	0.426	0.723
AT3G16310	NUP160	620830	611140	3702.AT3G16310.1	3702.AT1G33410.1	0	0	0	0	0.157	0	0	0.685	0.723
Hsp81.4	TTL3	633795	618575	3702.AT5G56000.1	3702.AT2G42580.1	0.106	0	0	0	0.149	0.555	0	0.279	0.723
PRH75	AT3G58660	634452	624079	3702.AT5G62190.1	3702.AT3G58660.1	0	0	0	0	0.684	0.156	0	0.047	0.723
CNX1	Hsp81.4	634411	633795	3702.AT5G61790.1	3702.AT5G56000.1	0	0	0	0	0.329	0.229	0	0.508	0.723
AT4G11790	NUP160	625605	611140	3702.AT4G11790.1	3702.AT1G33410.1	0	0	0	0	0.050	0.048	0	0.719	0.723
P5CS2	AT1G64190	623767	613178	3702.AT3G55610.1	3702.AT1G64190.1	0	0	0	0	0	0	0	0.722	0.722
PCK1	NIA1	628490	614589	3702.AT4G37870.1	3702.AT1G77760.1	0.189	0	0	0	0	0	0	0.671	0.722
PRMT11	AT3G53630	627583	623559	3702.AT4G29510.1	3702.AT3G53630.1	0	0	0	0	0.722	0	0	0	0.722
RAPTOR1	FVE	619991	616108	3702.AT3G08850.1	3702.AT2G19520.1	0	0	0	0	0.048	0	0.720	0	0.722
P5CS1	AT1G64190	618267	613178	3702.AT2G39800.1	3702.AT1G64190.1	0	0	0	0	0	0	0	0.722	0.722
AT4G31430	AT2G40620	627793	618363	3702.AT4G31430.2	3702.AT2G40620.1	0	0	0	0	0.057	0	0	0.717	0.721
SUN1	NUP1	629150	620188	3702.AT5G04990.1	3702.AT3G10650.1	0	0	0	0	0	0	0	0.720	0.720
Fes1B	AT3G11250	623576	620253	3702.AT3G53800.1	3702.AT3G11250.1	0.140	0	0	0	0.423	0.421	0	0.141	0.720
RAPTOR1	PWP2	619991	609393	3702.AT3G08850.1	3702.AT1G15440.1	0	0	0	0	0	0	0.720	0	0.720
AT5G14050	RAPTOR1	630027	619991	3702.AT5G14050.1	3702.AT3G08850.1	0	0	0	0	0	0	0.720	0	0.720
AT4G18905	eIFiso4G2	626434	616586	3702.AT4G18905.2	3702.AT2G24050.1	0	0	0	0	0.720	0	0	0	0.720
Fes1B	AT1G25260	623576	610373	3702.AT3G53800.1	3702.AT1G25260.1	0.140	0	0	0	0.423	0.421	0	0.141	0.720
Fes1B	AT3G09200	623576	620031	3702.AT3G53800.1	3702.AT3G09200.1	0.140	0	0	0	0.423	0.421	0	0.141	0.720
AT3G13225	AT1G60200	620471	612758	3702.AT3G13225.2	3702.AT1G60200.1	0	0	0	0	0.719	0	0	0	0.719
AT5G66010	GRP7	634865	616343	3702.AT5G66010.1	3702.AT2G21660.1	0	0	0	0	0.042	0.300	0	0.615	0.719
FBA6	IAR4	617912	610293	3702.AT2G36460.1	3702.AT1G24180.1	0	0	0	0	0.050	0	0.600	0.320	0.719
AT3G63070	SUVR5	624547	616556	3702.AT3G63070.1	3702.AT2G23740.2	0	0	0	0	0.079	0.708	0	0	0.719
ALY3	FVE	621392	616108	3702.AT3G21430.2	3702.AT2G19520.1	0	0	0	0	0.048	0.477	0	0.478	0.717
AT2G48160	SUVR5	619162	616556	3702.AT2G48160.1	3702.AT2G23740.2	0	0	0	0	0.073	0.708	0	0	0.717
DOT2	SMU2	630310	616840	3702.AT5G16780.1	3702.AT2G26460.1	0	0	0	0	0.081	0.703	0	0	0.715
PHOT1	AT1G72390	622718	614037	3702.AT3G45780.2	3702.AT1G72390.1	0	0	0	0	0	0.715	0	0	0.715
nPAP	AT3G12640	627950	620402	3702.AT4G32850.8	3702.AT3G12640.1	0	0	0	0	0.057	0.527	0	0.413	0.715
UBP24	LRS1	627733	619624	3702.AT4G30890.3	3702.AT3G05090.2	0	0	0	0	0.133	0	0	0.684	0.714
SUN1	SMU2	629150	616840	3702.AT5G04990.1	3702.AT2G26460.1	0	0	0	0	0	0	0	0.714	0.714
AT4G18905	EIF4G	626434	624236	3702.AT4G18905.2	3702.AT3G60240.4	0	0	0	0	0.714	0	0	0	0.714
OLEO2	AT3G15670	632077	620763	3702.AT5G40420.1	3702.AT3G15670.1	0	0	0	0	0.499	0	0	0.450	0.713
NDPK1	NRPA1	625344	623978	3702.AT4G09320.1	3702.AT3G57660.1	0.172	0	0	0	0.053	0	0.650	0.075	0.712
HSP70	AT3G09630	620395	620072	3702.AT3G12580.1	3702.AT3G09630.1	0.047	0	0	0	0.641	0.049	0	0.220	0.712
CLUB	AT3G63460	633626	624587	3702.AT5G54440.1	3702.AT3G63460.1	0	0	0	0	0.086	0	0	0.698	0.712
CPSF100	AT1G21580	630991	610014	3702.AT5G23880.1	3702.AT1G21580.1	0	0	0	0	0.081	0.273	0.540	0.176	0.712
SEC10	AT2G43800	629892	618706	3702.AT5G12370.2	3702.AT2G43800.1	0	0.007	0	0	0	0	0	0.710	0.710
AT2G18110	ELF5A-3	615963	613735	3702.AT2G18110.1	3702.AT1G69410.1	0	0	0	0	0.633	0	0	0.243	0.710
AT4G12770	AT2G43160	625708	618635	3702.AT4G12770.1	3702.AT2G43160.1	0	0	0	0	0.125	0.162	0	0.637	0.710
ELF5A-3	eEF-1Bb1	613735	610830	3702.AT1G69410.1	3702.AT1G30230.2	0	0	0	0	0.633	0	0	0.243	0.710
EIF4G	EIF4B2	624236	609132	3702.AT3G60240.4	3702.AT1G13020.1	0	0	0	0	0.131	0	0	0.680	0.710
AT3G43980	AT3G18240	628058	621041	3702.AT4G33865.1	3702.AT3G18240.1	0	0	0	0	0.167	0.665	0	0	0.709
AT4G25580	AT3G53040	627153	623491	3702.AT4G25580.1	3702.AT3G53040.1	0	0	0	0	0.270	0	0	0.618	0.709
AT4G11790	AT2G41620	625605	618475	3702.AT4G11790.1	3702.AT2G41620.1	0	0	0	0	0.112	0	0	0.685	0.708
GAPC2	AT1G07920	609174	608576	3702.AT1G13440.1	3702.AT1G07930.1	0	0	0	0	0.155	0.104	0	0.646	0.708
HUA2	SUVR5	630916	616556	3702.AT5G23150.1	3702.AT2G23740.2	0	0	0	0	0	0.708	0	0	0.708
AT5G57330	PGM3	633938	610191	3702.AT5G57330.1	3702.AT1G23190.1	0	0	0	0	0.198	0	0.650	0.046	0.708
PRP40B	EMB1135	621202	614752	3702.AT3G19670.1	3702.AT1G79350.1	0	0	0	0	0.100	0	0	0.688	0.707
AT2G40700	eIFiso4G2	618370	616586	3702.AT2G40700.1	3702.AT2G24050.1	0	0	0	0	0.195	0.209	0	0.578	0.707
PGMP	GAPC2	633339	609174	3702.AT5G51820.1	3702.AT1G13440.1	0.118	0	0	0	0.195	0	0	0.620	0.707
PGMP	PPDK	633339	626044	3702.AT5G51820.1	3702.AT4G15530.5	0.059	0	0	0	0	0.094	0	0.683	0.706
ESD4	IMPA-1	626083	619814	3702.AT4G15880.1	3702.AT3G06720.1	0	0	0	0	0	0.612	0	0.274	0.706
BBC1	HDA3	623053	622606	3702.AT3G49010.3	3702.AT3G44750.1	0	0	0	0	0.706	0	0	0	0.706
AT5G51300	EMB3011	633284	629921	3702.AT5G51300.1	3702.AT5G13010.1	0	0	0	0	0.093	0.101	0	0.669	0.706
AT5G57290	RPS6A	633934	627822	3702.AT5G57290.1	3702.AT4G31700.1	0	0	0	0	0.704	0	0	0	0.704
SAE2	NIA1	616324	614589	3702.AT2G21470.2	3702.AT1G77760.1	0.190	0	0	0	0.097	0.048	0	0.626	0.704
AT3G18240	XW6	621041	612658	3702.AT3G18240.1	3702.AT1G58380.1	0	0	0	0	0.221	0.634	0	0.047	0.704
AT3G58660	AT3G09630	624079	620072	3702.AT3G58660.1	3702.AT3G09630.1	0	0	0	0	0.376	0.528	0	0.074	0.703
AT5G62440	AT5G14050	634477	630027	3702.AT5G62440.1	3702.AT5G14050.1	0	0	0	0	0.703	0	0	0	0.703
EIF3B-2	AT1G07920	631192	608576	3702.AT5G25780.1	3702.AT1G07930.1	0	0	0	0	0.462	0.050	0	0.465	0.702
CLUB	VPS54	633626	626498	3702.AT5G54440.1	3702.AT4G19490.2	0	0	0	0	0.186	0	0	0.648	0.702
AT3G18240	AT2G41840	621041	618499	3702.AT3G18240.1	3702.AT2G41840.1	0	0	0	0	0.212	0.634	0	0.047	0.701
AT1G55040	AT1G25260	612393	610373	3702.AT1G55040.1	3702.AT1G25260.1	0	0	0	0	0.700	0	0	0	0.700
AT3G09630	Hsp70b	620072	609455	3702.AT3G09630.1	3702.AT1G16030.1	0.047	0	0	0	0.641	0.049	0	0.187	0.700
AT5G12850	HON5	629905	611731	3702.AT5G12850.1	3702.AT1G48620.1	0	0	0	0	0	0	0	0.700	0.700
AT5G47210	AT2G27720	632838	616975	3702.AT5G47210.1	3702.AT2G27720.2	0	0	0	0	0.216	0.633	0	0	0.700
EIR1	EIN2	633912	628966	3702.AT5G57090.1	3702.AT5G03280.1	0	0	0	0	0	0	0	0.699	0.699
AT4G31430	LINC2	627793	609152	3702.AT4G31430.2	3702.AT1G13220.2	0	0	0	0	0	0	0	0.699	0.699
AT3G10530	AT3G03170	620173	619409	3702.AT3G10530.1	3702.AT3G03170.1	0	0	0	0	0.699	0	0	0	0.699
At5g64813	XCT	634731	616289	3702.AT5G64813.1	3702.AT2G21150.1	0	0	0	0	0	0	0	0.699	0.699
HIP1	ABCG3	626838	617007	3702.AT4G22670.1	3702.AT2G28070.1	0	0	0	0	0.042	0	0	0.699	0.699
SUN1	AT4G31430	629150	627793	3702.AT5G04990.1	3702.AT4G31430.2	0	0	0	0	0	0	0	0.699	0.699
SE	PRP39	616908	608162	3702.AT2G27100.1	3702.AT1G04080.3	0	0	0	0	0.657	0	0	0.154	0.698
CNX1	HSP70	634411	620395	3702.AT5G61790.1	3702.AT3G12580.1	0	0	0	0	0.133	0.255	0	0.570	0.698
MOS1	DAYSLEEPER	627057	622418	3702.AT4G24680.1	3702.AT3G42170.1	0	0	0	0	0	0	0	0.698	0.698
MAK10	ABCC5	615517	608166	3702.AT2G11000.1	3702.AT1G04120.1	0	0	0	0	0	0	0	0.698	0.698
RAPTOR1	KIN10	619991	619173	3702.AT3G08850.1	3702.AT3G01090.2	0	0	0	0	0.076	0.172	0	0.637	0.698
UBP24	AT1G20670	627733	609918	3702.AT4G30890.3	3702.AT1G20670.1	0	0	0	0	0.697	0	0	0	0.697
iqd32	AT1G11360	609839	608947	3702.AT1G19870.1	3702.AT1G11360.3	0	0	0	0	0	0	0	0.696	0.696
AT5G13240	PAH1	629944	620066	3702.AT5G13240.1	3702.AT3G09560.1	0	0	0	0	0.695	0	0	0	0.695
RPN10	SAE2	628569	616324	3702.AT4G38630.1	3702.AT2G21470.2	0	0	0	0	0.058	0.049	0	0.687	0.695
UK/UPRT1	APY2	632126	630468	3702.AT5G40870.1	3702.AT5G18280.2	0	0	0	0	0.046	0	0.650	0.161	0.695
PAH2	AT5G13240	632349	629944	3702.AT5G42870.1	3702.AT5G13240.1	0	0	0	0	0.695	0	0	0	0.695
AT3G09500	AT2G18110	620060	615963	3702.AT3G09500.1	3702.AT2G18110.1	0.175	0	0	0	0.643	0	0	0.046	0.694
KIN10	ABI5	619173	617890	3702.AT3G01090.2	3702.AT2G36270.1	0	0	0	0	0	0	0	0.694	0.694
AT5G12850	SAY1	629905	625599	3702.AT5G12850.1	3702.AT4G11740.1	0	0	0	0	0	0	0	0.694	0.694
EIF3C	AT2G18110	623825	615963	3702.AT3G56150.2	3702.AT2G18110.1	0	0	0	0	0.117	0	0	0.668	0.694
APY2	NDPK1	630468	625344	3702.AT5G18280.2	3702.AT4G09320.1	0	0	0	0	0.045	0	0.650	0.157	0.693
UBA2A	AT1G60200	623895	612758	3702.AT3G56860.3	3702.AT1G60200.1	0	0	0	0	0.092	0.252	0	0.585	0.693
AT5G43310	AT3G07660	632403	619915	3702.AT5G43310.1	3702.AT3G07660.1	0	0	0	0	0.693	0	0	0	0.693
AT3G27700	SE	622088	616908	3702.AT3G27700.1	3702.AT2G27100.1	0	0	0	0	0.060	0.048	0	0.685	0.693
AT3G22270	AT1G14170	621484	609249	3702.AT3G22270.1	3702.AT1G14170.3	0	0	0	0	0	0	0	0.693	0.693
LARP1a	PAB4	630777	616524	3702.AT5G21160.3	3702.AT2G23350.1	0	0	0	0	0.116	0.601	0	0.199	0.692
AT5G57290	AT3G04840	633934	619593	3702.AT5G57290.1	3702.AT3G04840.1	0	0	0	0	0.692	0	0	0	0.692
AT3G58660	AT3G11250	624079	620253	3702.AT3G58660.1	3702.AT3G11250.1	0	0	0	0	0.595	0.240	0	0.076	0.691
AT3G09500	eEF-1Bb1	620060	610830	3702.AT3G09500.1	3702.AT1G30230.2	0.175	0	0	0	0.639	0	0	0.046	0.691
AT5G47430	AT1G21580	632860	610014	3702.AT5G47430.1	3702.AT1G21580.1	0	0	0	0	0.048	0.540	0	0.352	0.691
BTR1L	AT4G39680	629096	628673	3702.AT5G04430.2	3702.AT4G39680.1	0	0	0	0	0.044	0	0	0.691	0.691
AT4G17410	AT1G21580	626260	610014	3702.AT4G17410.3	3702.AT1G21580.1	0	0	0	0	0.048	0.540	0	0.352	0.691
EIR1	SPK1	633912	626143	3702.AT5G57090.1	3702.AT4G16340.1	0	0	0	0	0	0	0	0.690	0.690
AT3G09200	AT1G50920	620031	611953	3702.AT3G09200.1	3702.AT1G50920.1	0	0	0	0	0.367	0.384	0	0.268	0.689
SNX1	ATG18B	629273	627692	3702.AT5G06140.1	3702.AT4G30510.1	0	0	0	0	0.133	0.215	0	0.581	0.689
AT3G09630	AT1G42440	620072	611417	3702.AT3G09630.1	3702.AT1G42440.1	0	0	0	0	0.175	0.638	0	0	0.688
UBA2	AT2G41620	629306	618475	3702.AT5G06460.1	3702.AT2G41620.1	0	0	0	0	0.100	0.668	0	0	0.688
AT5G47430	iPGAM1	632860	608775	3702.AT5G47430.1	3702.AT1G09780.1	0	0	0	0	0.059	0.545	0	0.331	0.688
AT4G17410	iPGAM1	626260	608775	3702.AT4G17410.3	3702.AT1G09780.1	0	0	0	0	0.059	0.545	0	0.331	0.688
PGMP	SPS1F	633339	630689	3702.AT5G51820.1	3702.AT5G20280.1	0	0	0	0	0.130	0	0	0.655	0.687
PGMP	PCK1	633339	628490	3702.AT5G51820.1	3702.AT4G37870.1	0	0	0	0	0	0	0	0.687	0.687
AT5G51300	PRP39	633284	608162	3702.AT5G51300.1	3702.AT1G04080.3	0	0	0	0	0.182	0.257	0	0.526	0.687
HSP70	LEA7	620395	612140	3702.AT3G12580.1	3702.AT1G52690.1	0	0	0	0	0.101	0	0	0.664	0.686
CRA1	OLEO1	632494	627104	3702.AT5G44120.3	3702.AT4G25140.1	0	0	0	0	0.686	0	0	0	0.686
AT5G45690	AT3G53040	632671	623491	3702.AT5G45690.1	3702.AT3G53040.1	0	0	0	0	0.281	0	0	0.582	0.686
Fes1B	AT2G45710	623576	618908	3702.AT3G53800.1	3702.AT2G45710.1	0	0	0	0	0.423	0.479	0	0.042	0.686
AT4G28080	CCC1	627425	610848	3702.AT4G28080.1	3702.AT1G30450.2	0	0	0	0	0	0	0	0.686	0.686
EMB2770	SE	624997	616908	3702.AT4G03430.1	3702.AT2G27100.1	0	0	0	0	0.216	0.048	0	0.612	0.685
POLD3	KU70	614679	609547	3702.AT1G78650.1	3702.AT1G16970.1	0	0	0	0	0.134	0	0	0.651	0.685
EIF4G	AT2G40700	624236	618370	3702.AT3G60240.4	3702.AT2G40700.1	0	0	0	0	0.133	0.209	0	0.578	0.685
PRP39-2	DOT2	632748	630310	3702.AT5G46400.1	3702.AT5G16780.1	0	0	0	0	0.089	0.584	0	0.237	0.685
TOP1ALPHA	LINC3	633720	613671	3702.AT5G55300.2	3702.AT1G68790.1	0	0	0	0	0.684	0	0	0	0.684
EIF4G	EIF4B1	624236	621937	3702.AT3G60240.4	3702.AT3G26400.1	0	0	0	0	0.056	0	0	0.679	0.684
PHOT1	AT1G30440	622718	610847	3702.AT3G45780.2	3702.AT1G30440.1	0	0	0	0	0	0.562	0	0.309	0.684
AT5G47210	AT3G43980	632838	628058	3702.AT5G47210.1	3702.AT4G33865.1	0	0	0	0	0.202	0.617	0	0.047	0.683
ELF9	AT1G31870	630253	610997	3702.AT5G16260.1	3702.AT1G31870.2	0	0	0	0	0.147	0	0	0.644	0.683
AT5G18230	AT1G24300	630463	610308	3702.AT5G18230.2	3702.AT1G24300.1	0	0	0	0	0.642	0.087	0	0.103	0.682
ELF9	AT1G65030	630253	613267	3702.AT5G16260.1	3702.AT1G65030.1	0	0	0	0	0	0	0	0.682	0.682
PRP40B	AT1G31870	621202	610997	3702.AT3G19670.1	3702.AT1G31870.2	0	0	0	0	0.250	0.259	0	0.473	0.681
AT3G15450	DYL1	620737	610657	3702.AT3G15450.1	3702.AT1G28330.5	0	0	0	0	0.678	0	0	0.049	0.681
FBA6	iPGAM1	617912	608775	3702.AT2G36460.1	3702.AT1G09780.1	0	0	0	0	0.054	0	0.600	0.225	0.681
PPI1	EMB1135	627359	614752	3702.AT4G27500.1	3702.AT1G79350.1	0	0	0	0	0.059	0	0	0.675	0.681
AT3G48980	AT1G43690	623050	611467	3702.AT3G48980.1	3702.AT1G43690.1	0	0	0	0	0	0	0	0.680	0.680
eIFiso4G2	AT1G50920	616586	611953	3702.AT2G24050.1	3702.AT1G50920.1	0	0	0	0	0.680	0	0	0	0.680
LTI78	LEA4-5	633389	629337	3702.AT5G52310.1	3702.AT5G06760.1	0	0	0	0	0.303	0	0	0.560	0.680
RBR1	KRP4	620366	617502	3702.AT3G12280.1	3702.AT2G32710.1	0	0	0	0	0	0.294	0	0.566	0.680
PKL	AT1G43690	616703	611467	3702.AT2G25170.1	3702.AT1G43690.1	0	0	0	0	0	0	0	0.680	0.680
OLEO1	CRU2	627104	608141	3702.AT4G25140.1	3702.AT1G03880.1	0	0	0	0	0.460	0	0	0.430	0.679
POL	FPA	619038	618662	3702.AT2G46920.1	3702.AT2G43410.4	0	0	0	0	0	0	0	0.678	0.678
SAE2	UPL1	616324	612484	3702.AT2G21470.2	3702.AT1G55860.1	0	0	0	0	0.091	0.097	0	0.640	0.678
AT5G18230	AT1G27430	630463	610559	3702.AT5G18230.2	3702.AT1G27430.1	0	0	0	0	0.638	0.087	0	0.103	0.677
VPS54	AT1G50120	626498	611878	3702.AT4G19490.2	3702.AT1G50120.1	0	0	0	0	0.081	0	0	0.663	0.677
AT5G42950	AT5G18230	632359	630463	3702.AT5G42950.1	3702.AT5G18230.2	0	0	0	0	0.638	0.087	0	0.103	0.677
AT3G11250	AT1G50920	620253	611953	3702.AT3G11250.1	3702.AT1G50920.1	0	0	0	0	0.340	0.384	0	0.268	0.676
PRMT11	XW6	627583	612658	3702.AT4G29510.1	3702.AT1G58380.1	0	0	0	0	0.117	0.490	0	0.339	0.676
EIF4G	ILA	624236	613243	3702.AT3G60240.4	3702.AT1G64790.2	0	0	0	0	0.536	0.302	0	0.082	0.676
AT3G10530	AT3G09630	620173	620072	3702.AT3G10530.1	3702.AT3G09630.1	0	0	0	0	0.160	0.631	0	0	0.676
APTX	EML1	628761	620350	3702.AT5G01310.1	3702.AT3G12140.3	0	0	0	0	0	0	0	0.675	0.675
EIF3C	EIF4B2	623825	609132	3702.AT3G56150.2	3702.AT1G13020.1	0	0	0	0	0.165	0	0	0.627	0.675
ILA	AT1G07920	613243	608576	3702.AT1G64790.2	3702.AT1G07930.1	0	0	0	0	0.173	0.130	0	0.585	0.675
AT3G12640	PAB4	620402	616524	3702.AT3G12640.1	3702.AT2G23350.1	0	0	0	0	0	0.509	0	0.366	0.675
AT5G14050	ILA	630027	613243	3702.AT5G14050.1	3702.AT1G64790.2	0	0	0	0	0.674	0.042	0	0	0.674
DOT2	EMB3011	630310	629921	3702.AT5G16780.1	3702.AT5G13010.1	0	0	0	0	0.350	0.183	0	0.436	0.674
ATTPS6	TPS7	613588	608415	3702.AT1G68020.2	3702.AT1G06410.1	0	0	0.449	0.968	0.069	0	0.650	0.776	0.673
UBP24	UPL1	627733	612484	3702.AT4G30890.3	3702.AT1G55860.1	0	0	0	0	0.196	0.138	0	0.566	0.672
AT4G18820	POLD3	626424	614679	3702.AT4G18820.1	3702.AT1G78650.1	0	0	0	0	0.178	0.423	0	0.365	0.672
AT5G45720	POLD3	632674	614679	3702.AT5G45720.1	3702.AT1G78650.1	0	0	0	0	0.178	0.423	0	0.365	0.672
AN3	BRM	631458	618937	3702.AT5G28640.1	3702.AT2G46020.2	0	0	0	0	0	0.667	0	0.054	0.672
APTX	HIT3	628761	623858	3702.AT5G01310.1	3702.AT3G56490.1	0	0	0	0	0.050	0	0	0.668	0.671
DOT2	PRP39	630310	608162	3702.AT5G16780.1	3702.AT1G04080.3	0	0	0	0	0.049	0.584	0	0.237	0.671
AT3G61690	AGO1	624396	611708	3702.AT3G61690.1	3702.AT1G48410.2	0	0	0	0	0	0.156	0	0.627	0.671
PAH2	ALY3	632349	621392	3702.AT5G42870.1	3702.AT3G21430.2	0	0	0	0	0	0	0	0.669	0.669
LARP1c	PAB4	628283	616524	3702.AT4G35890.1	3702.AT2G23350.1	0	0	0	0	0.049	0.601	0	0.199	0.669
VPS54	MAK10	626498	615517	3702.AT4G19490.2	3702.AT2G11000.1	0	0	0	0	0	0	0	0.669	0.669
NodGS	RSZ21	623507	610257	3702.AT3G53180.1	3702.AT1G23860.1	0	0	0	0	0	0	0	0.668	0.668
RANGAP1	LOS4	624554	623500	3702.AT3G63130.2	3702.AT3G53110.1	0	0	0	0	0.135	0.271	0	0.516	0.668
SPS1F	ATTPS6	630689	613588	3702.AT5G20280.1	3702.AT1G68020.2	0.044	0	0	0	0.065	0.048	0.650	0.058	0.668
SPS2F	TPS7	629761	608415	3702.AT5G11110.1	3702.AT1G06410.1	0.044	0	0	0	0.065	0.048	0.650	0.058	0.668
SUS3	ATTPS6	624865	613588	3702.AT4G02280.1	3702.AT1G68020.2	0.044	0	0	0	0.065	0.048	0.650	0.058	0.668
SPS2F	ATTPS6	629761	613588	3702.AT5G11110.1	3702.AT1G68020.2	0.044	0	0	0	0.065	0.048	0.650	0.058	0.668
ATMIN7	RIN4	622473	621792	3702.AT3G43300.1	3702.AT3G25070.1	0	0	0	0	0	0	0	0.667	0.667
AIL5	RLT2	633945	632500	3702.AT5G57390.1	3702.AT5G44180.1	0	0	0	0	0	0	0	0.667	0.667
SNX1	GRV2	629273	616885	3702.AT5G06140.1	3702.AT2G26890.1	0	0	0	0	0.058	0.264	0	0.557	0.666
CLC-C	SNX1	633128	629273	3702.AT5G49890.1	3702.AT5G06140.1	0	0	0	0	0	0	0	0.665	0.665
POL	SE	619038	616908	3702.AT2G46920.1	3702.AT2G27100.1	0	0	0	0	0.053	0	0	0.661	0.665
REF6	IBM1	622996	619910	3702.AT3G48430.1	3702.AT3G07610.3	0	0	0	0	0.139	0.048	0	0.624	0.665
SYD	TPL	617030	609421	3702.AT2G28290.1	3702.AT1G15750.3	0	0	0	0	0.226	0.123	0	0.546	0.665
NUA	AT1G16270	614747	609476	3702.AT1G79280.2	3702.AT1G16270.2	0	0	0	0	0.654	0.068	0	0	0.664
NDPK1	POLA2	625344	613542	3702.AT4G09320.1	3702.AT1G67630.1	0	0	0	0	0.079	0	0.650	0	0.664
EIN2	PTEN2	628966	621171	3702.AT5G03280.1	3702.AT3G19420.1	0	0	0	0	0.101	0	0	0.642	0.664
AT4G31430	NUP1	627793	620188	3702.AT4G31430.2	3702.AT3G10650.1	0	0	0	0	0.100	0	0	0.643	0.664
NDPK1	POLD3	625344	614679	3702.AT4G09320.1	3702.AT1G78650.1	0	0	0	0	0.050	0	0.650	0.071	0.664
GPAT9	PAH2	634288	632349	3702.AT5G60620.1	3702.AT5G42870.1	0	0	0	0	0.044	0.125	0	0.631	0.664
RANGAP1	IMPA-1	624554	619814	3702.AT3G63130.2	3702.AT3G06720.1	0	0	0	0	0.092	0.131	0	0.607	0.663
APY2	P5CS2	630468	623767	3702.AT5G18280.2	3702.AT3G55610.1	0	0	0	0	0.133	0	0	0.627	0.663
AT3G53040	GEA6	623491	618313	3702.AT3G53040.1	3702.AT2G40170.1	0	0	0	0	0.447	0	0	0.415	0.663
PRMT11	AT3G58660	627583	624079	3702.AT4G29510.1	3702.AT3G58660.1	0	0	0	0	0.662	0	0	0	0.662
HDA3	AT1G25260	622606	610373	3702.AT3G44750.1	3702.AT1G25260.1	0	0	0	0	0.662	0	0	0	0.662
LBA1	EIF3B-2	632815	631192	3702.AT5G47010.1	3702.AT5G25780.1	0	0	0	0	0.134	0.276	0	0.503	0.661
VCS	AGO1	620482	611708	3702.AT3G13300.1	3702.AT1G48410.2	0	0	0	0	0.047	0.119	0	0.629	0.661
AT4G35980	AT1G16860	628292	609534	3702.AT4G35980.1	3702.AT1G16860.1	0	0	0	0	0	0	0	0.661	0.661
ELF9	F5I14.19	630253	613336	3702.AT5G16260.1	3702.AT1G65660.1	0	0	0	0	0.222	0	0	0.582	0.661
AT4G35980	AT1G78880	628292	614703	3702.AT4G35980.1	3702.AT1G78880.1	0	0	0	0	0	0	0	0.661	0.661
RANGAP1	AT3G03790	624554	619479	3702.AT3G63130.2	3702.AT3G03790.3	0	0	0	0	0.096	0.484	0	0.331	0.660
SUO	VCS	622948	620482	3702.AT3G48050.1	3702.AT3G13300.1	0	0	0	0	0.081	0	0	0.645	0.660
UBA2	NIA1	629306	614589	3702.AT5G06460.1	3702.AT1G77760.1	0.190	0	0	0	0.081	0.048	0	0.578	0.660
NRPA1	AT1G65030	623978	613267	3702.AT3G57660.1	3702.AT1G65030.1	0	0	0	0	0.581	0	0	0.223	0.660
AT3G15970	AT2G41620	620794	618475	3702.AT3G15970.1	3702.AT2G41620.1	0	0	0	0	0.094	0.317	0	0.494	0.659
PERK8	AT3G63460	631884	624587	3702.AT5G38560.1	3702.AT3G63460.1	0	0	0	0	0.081	0.048	0	0.642	0.659
AT5G47210	AT2G41840	632838	618499	3702.AT5G47210.1	3702.AT2G41840.1	0	0	0	0	0.353	0.495	0	0	0.659
AT1G60200	PWP2	612758	609393	3702.AT1G60200.1	3702.AT1G15440.1	0	0	0	0	0.077	0	0	0.646	0.659
AT5G28850	AT5G16210	631479	630248	3702.AT5G28850.2	3702.AT5G16210.1	0	0	0	0	0.086	0.488	0	0.331	0.659
PRMT11	AT2G41840	627583	618499	3702.AT4G29510.1	3702.AT2G41840.1	0	0	0	0	0.070	0.490	0	0.339	0.659
EIF3C	AT1G25260	623825	610373	3702.AT3G56150.2	3702.AT1G25260.1	0	0	0	0	0.654	0	0	0.053	0.658
AT3G15970	NUA	620794	614747	3702.AT3G15970.1	3702.AT1G79280.2	0	0	0	0	0.174	0.173	0	0.540	0.658
RPS6A	NDPK1	627822	625344	3702.AT4G31700.1	3702.AT4G09320.1	0.190	0	0	0	0.578	0.080	0	0	0.658
EIF4G	AT1G50920	624236	611953	3702.AT3G60240.4	3702.AT1G50920.1	0	0	0	0	0.657	0	0	0	0.657
MAP65-1	POLA2	633713	613542	3702.AT5G55230.2	3702.AT1G67630.1	0	0	0	0	0.657	0	0	0	0.657
AT3G02880	PATL2	619379	610118	3702.AT3G02880.1	3702.AT1G22530.1	0	0	0	0	0.127	0	0	0.624	0.657
AT4G12770	HSP70	625708	620395	3702.AT4G12770.1	3702.AT3G12580.1	0	0	0	0	0	0.616	0	0.141	0.656
AT5G51300	AT1G60200	633284	612758	3702.AT5G51300.1	3702.AT1G60200.1	0	0	0	0	0.162	0.130	0	0.566	0.656
SEC10	KEU	629892	609061	3702.AT5G12370.2	3702.AT1G12360.1	0	0	0	0	0.092	0.122	0	0.603	0.656
AT4G12770	Hsp70b	625708	609455	3702.AT4G12770.1	3702.AT1G16030.1	0	0	0	0	0	0.616	0	0.141	0.656
GPAT9	PAH1	634288	620066	3702.AT5G60620.1	3702.AT3G09560.1	0	0	0	0	0.044	0.125	0	0.622	0.656
AT5G41970	LON1	632243	631291	3702.AT5G41970.1	3702.AT5G26860.1	0	0	0	0	0.656	0	0	0	0.656
AT4G18905	AT3G11250	626434	620253	3702.AT4G18905.2	3702.AT3G11250.1	0	0	0	0	0.651	0.055	0	0	0.656
RPS6A	GRL	627822	617766	3702.AT4G31700.1	3702.AT2G35110.1	0	0	0	0	0	0.655	0	0	0.655
AT4G32285	AT4G12770	627887	625708	3702.AT4G32285.2	3702.AT4G12770.1	0	0	0	0	0.061	0.090	0	0.628	0.655
CCT	REF4	624656	619156	3702.AT4G00450.1	3702.AT2G48110.1	0	0	0	0	0.074	0	0.360	0.465	0.655
WIP2	RANGAP1	633817	624554	3702.AT5G56210.1	3702.AT3G63130.2	0	0	0	0	0	0.655	0	0	0.655
FAC1	STL2P	618108	614963	3702.AT2G38280.2	3702.AT2G01470.1	0	0	0	0	0	0.655	0	0	0.655
DDI1	AT1G75990	620477	614402	3702.AT3G13235.1	3702.AT1G75990.1	0	0	0	0	0.193	0	0	0.588	0.653
AT4G13010	NIA1	625733	614589	3702.AT4G13010.1	3702.AT1G77760.1	0.184	0	0	0	0	0.111	0	0.561	0.653
AT5G22470	APTX	630841	628761	3702.AT5G22470.1	3702.AT5G01310.1	0	0	0	0	0.053	0.197	0	0.581	0.653
LARP1c	UBA2A	628283	623895	3702.AT4G35890.1	3702.AT3G56860.3	0	0	0	0	0	0.072	0	0.641	0.653
APY2	POLA2	630468	613542	3702.AT5G18280.2	3702.AT1G67630.1	0	0	0	0	0.047	0	0.650	0.045	0.653
At5g50600	CRA1	633211	632494	3702.AT5G50600.1	3702.AT5G44120.3	0	0	0	0	0.395	0	0	0.450	0.653
TCP10	At2g22840	617323	616463	3702.AT2G31070.1	3702.AT2G22840.1	0	0	0	0	0	0.552	0	0.256	0.652
AT2G37220	AT2G27710	617999	616974	3702.AT2G37220.1	3702.AT2G27710.1	0	0	0	0	0.044	0.110	0	0.624	0.652
NRPA1	SYD	623978	617030	3702.AT3G57660.1	3702.AT2G28290.1	0	0	0	0	0.195	0.469	0	0.253	0.652
HDA3	AT1G50920	622606	611953	3702.AT3G44750.1	3702.AT1G50920.1	0	0	0	0	0.652	0	0	0	0.652
SUS3	CINV1	624865	611326	3702.AT4G02280.1	3702.AT1G35580.2	0	0	0.292	0	0	0	0	0.529	0.652
AT5G28850	BSL1	631479	624954	3702.AT5G28850.2	3702.AT4G03080.1	0	0	0	0	0.058	0.205	0	0.573	0.652
eIFiso4G2	ILA	616586	613243	3702.AT2G24050.1	3702.AT1G64790.2	0	0	0	0	0.503	0.302	0	0.076	0.651
NF-YA9	At2g22840	621334	616463	3702.AT3G20910.1	3702.AT2G22840.1	0	0	0	0	0	0	0	0.651	0.651
PRMT6	XW6	621237	612658	3702.AT3G20020.1	3702.AT1G58380.1	0	0	0	0	0.048	0.490	0	0.339	0.651
PRMT6	AT2G41840	621237	618499	3702.AT3G20020.1	3702.AT2G41840.1	0	0	0	0	0.048	0.490	0	0.339	0.651
AT3G18240	AT3G09630	621041	620072	3702.AT3G18240.1	3702.AT3G09630.1	0	0	0	0	0.264	0.546	0	0	0.651
APY2	NRPA1	630468	623978	3702.AT5G18280.2	3702.AT3G57660.1	0	0	0	0	0	0	0.650	0	0.650
PGM3	iPGAM1	610191	608775	3702.AT1G23190.1	3702.AT1G09780.1	0.171	0	0	0	0.211	0	0	0.508	0.650
AT4G26480	AT1G33680	627252	611160	3702.AT4G26480.1	3702.AT1G33680.1	0	0	0	0	0.098	0.546	0	0.216	0.650
AT2G38610	AT1G33680	618144	611160	3702.AT2G38610.1	3702.AT1G33680.1	0	0	0	0	0.098	0.546	0	0.216	0.650
APY2	POLD3	630468	614679	3702.AT5G18280.2	3702.AT1G78650.1	0	0	0	0	0	0	0.650	0	0.650
AT3G08620	AT1G33680	619967	611160	3702.AT3G08620.1	3702.AT1G33680.1	0	0	0	0	0.098	0.546	0	0.216	0.650
AT2G32730	AT1G07920	617504	608576	3702.AT2G32730.1	3702.AT1G07930.1	0	0	0	0	0.261	0.546	0	0	0.650
AT5G48240	BBC1	632946	623053	3702.AT5G48240.3	3702.AT3G49010.3	0	0	0	0	0.117	0.620	0	0	0.650
UBP24	NRPA1	627733	623978	3702.AT4G30890.3	3702.AT3G57660.1	0	0	0	0	0.249	0.270	0	0.412	0.649
AT3G58660	AT3G09200	624079	620031	3702.AT3G58660.1	3702.AT3G09200.1	0	0	0	0	0.540	0.240	0	0.076	0.649
AT1G76810	AT1G42440	614487	611417	3702.AT1G76810.1	3702.AT1G42440.1	0	0	0	0	0.223	0	0	0.566	0.648
NBR1	AT1G05350	627058	608299	3702.AT4G24690.1	3702.AT1G05350.1	0	0	0	0	0	0.049	0	0.646	0.648
TTL3	NIA1	618575	614589	3702.AT2G42580.1	3702.AT1G77760.1	0.190	0	0	0	0	0.048	0	0.581	0.648
P5CS2	NodGS	623767	623507	3702.AT3G55610.1	3702.AT3G53180.1	0.190	0	0	0	0.048	0	0	0.580	0.647
AT4G18905	AT3G09200	626434	620031	3702.AT4G18905.2	3702.AT3G09200.1	0	0	0	0	0.641	0.055	0	0	0.647
DDI1	EMB2719	620477	609873	3702.AT3G13235.1	3702.AT1G20200.1	0	0	0	0	0.178	0	0	0.588	0.647
NodGS	P5CS1	623507	618267	3702.AT3G53180.1	3702.AT2G39800.1	0.190	0	0	0	0.048	0	0	0.580	0.647
AT3G42660	RBR1	622433	620366	3702.AT3G42660.1	3702.AT3G12280.1	0	0	0	0	0.646	0	0	0	0.646
HDA3	MBD10	622606	609381	3702.AT3G44750.1	3702.AT1G15340.1	0	0	0	0	0	0	0	0.646	0.646
AT4G11790	NUP1	625605	620188	3702.AT4G11790.1	3702.AT3G10650.1	0	0	0	0	0.083	0.156	0	0.580	0.646
PP2AB1	AT1G03920	612035	608146	3702.AT1G51690.3	3702.AT1G03920.1	0	0	0	0	0.047	0.545	0	0.249	0.645
TOC159	HSP70	624893	620395	3702.AT4G02510.1	3702.AT3G12580.1	0	0	0	0	0	0	0	0.645	0.645
MOS11	SAR3	628913	614885	3702.AT5G02770.1	3702.AT1G80680.1	0	0	0	0	0	0	0	0.645	0.645
PP2AB2	AT1G03920	609625	608146	3702.AT1G17720.1	3702.AT1G03920.1	0	0	0	0	0.047	0.545	0	0.249	0.645
CLUB	EXO84B	633626	633122	3702.AT5G54440.1	3702.AT5G49830.2	0	0	0	0	0.051	0.500	0	0.313	0.645
GBF3	AFP1	618962	613719	3702.AT2G46270.1	3702.AT1G69260.1	0	0	0	0	0.441	0	0	0.391	0.645
NUA	AT1G14950	614747	609340	3702.AT1G79280.2	3702.AT1G14950.1	0	0	0	0	0	0	0	0.645	0.645
SUN1	LINC2	629150	609152	3702.AT5G04990.1	3702.AT1G13220.2	0	0	0	0	0	0	0	0.645	0.645
AT1G54870	iPGAM1	612378	608775	3702.AT1G54870.1	3702.AT1G09780.1	0.055	0	0	0	0	0	0	0.640	0.645
Hsp81.4	CAK1AT	633795	627525	3702.AT5G56000.1	3702.AT4G28980.2	0	0	0	0	0.047	0.546	0	0.247	0.645
AIL5	CRU3	633945	627476	3702.AT5G57390.1	3702.AT4G28520.1	0	0	0	0	0.056	0	0	0.640	0.645
At5g64813	TIC	634731	621495	3702.AT5G64813.1	3702.AT3G22380.2	0	0	0	0	0	0	0	0.644	0.644
Fes1B	FBR12	623576	610465	3702.AT3G53800.1	3702.AT1G26630.1	0	0	0	0	0.302	0.467	0	0.121	0.644
ATMIN7	UPL1	622473	612484	3702.AT3G43300.1	3702.AT1G55860.1	0	0	0	0	0.617	0.109	0	0	0.644
AT5G47690	NF-YC11	632889	620384	3702.AT5G47690.3	3702.AT3G12480.1	0	0	0	0	0.045	0	0	0.643	0.644
UPL1	EDA10	612484	607940	3702.AT1G55860.1	3702.AT1G01960.1	0	0	0	0	0.617	0.109	0	0	0.644
Fes1B	ELF5A-3	623576	613735	3702.AT3G53800.1	3702.AT1G69410.1	0	0	0	0	0.302	0.467	0	0.121	0.644
NDPK1	AT2G27720	625344	616975	3702.AT4G09320.1	3702.AT2G27720.2	0	0	0	0	0.644	0	0	0	0.644
ELF9	SMP2	630253	628411	3702.AT5G16260.1	3702.AT4G37120.1	0	0	0	0	0.185	0	0	0.582	0.644
UBA2	RPN10	629306	628569	3702.AT5G06460.1	3702.AT4G38630.1	0	0	0	0	0.159	0.049	0	0.591	0.644
P5CS2	GAPC2	623767	609174	3702.AT3G55610.1	3702.AT1G13440.1	0.140	0	0	0	0	0	0	0.604	0.644
Fes1B	AT3G09630	623576	620072	3702.AT3G53800.1	3702.AT3G09630.1	0.122	0	0	0	0.360	0.359	0	0.128	0.643
CLUB	AT3G61480	633626	624373	3702.AT5G54440.1	3702.AT3G61480.1	0	0	0	0	0.338	0	0	0.484	0.643
AT4G11270	TRBAMY	625550	621670	3702.AT4G11270.1	3702.AT3G23920.1	0	0	0	0	0	0	0	0.643	0.643
PRH75	AT2G19385	634452	616094	3702.AT5G62190.1	3702.AT2G19385.1	0	0	0	0	0.643	0	0	0	0.643
YAK1	Tudor1	631637	629397	3702.AT5G35980.1	3702.AT5G07350.2	0	0	0	0	0.048	0	0	0.640	0.643
DDL	NUA	621294	614747	3702.AT3G20550.1	3702.AT1G79280.2	0	0	0	0	0.121	0	0	0.610	0.643
AT5G14050	PDE340	630027	629536	3702.AT5G14050.1	3702.AT5G08610.1	0	0	0	0	0.524	0.151	0	0.186	0.642
SMP2	SWP	628411	619583	3702.AT4G37120.1	3702.AT3G04740.1	0	0	0	0	0	0	0	0.642	0.642
AT5G63260	At2g19950	634568	616152	3702.AT5G63260.2	3702.AT2G19950.2	0	0	0	0	0	0	0	0.642	0.642
ALA2	TRO	632506	612010	3702.AT5G44240.1	3702.AT1G51450.1	0	0	0	0	0.056	0	0	0.637	0.642
EIN2	EIF4G	628966	624236	3702.AT5G03280.1	3702.AT3G60240.4	0	0	0	0	0.204	0	0	0.568	0.642
LARP1a	EIF4G	630777	624236	3702.AT5G21160.3	3702.AT3G60240.4	0	0	0	0	0.174	0.225	0	0.485	0.642
BS14A	KEU	624030	609061	3702.AT3G58170.1	3702.AT1G12360.1	0	0	0	0	0	0.304	0	0.508	0.642
EIF3C	EIF4A1	623825	620565	3702.AT3G56150.2	3702.AT3G13920.2	0	0	0	0	0.284	0.252	0	0.384	0.641
TMT2	FLN2	628218	613713	3702.AT4G35300.1	3702.AT1G69200.1	0	0	0	0	0	0	0	0.641	0.641
RAD23D	SAE2	631875	616324	3702.AT5G38470.1	3702.AT2G21470.2	0	0	0	0	0.044	0.210	0	0.564	0.641
AT1G79090	AT1G14170	614730	609249	3702.AT1G79090.2	3702.AT1G14170.3	0	0	0	0	0	0	0	0.641	0.641
AT1G79570	NUA	614774	614747	3702.AT1G79570.1	3702.AT1G79280.2	0	0	0	0	0.629	0.068	0	0	0.640
SAE2	AT1G52380	616324	612108	3702.AT2G21470.2	3702.AT1G52380.1	0	0	0	0	0.171	0.087	0	0.563	0.640
AT3G15970	SAE2	620794	616324	3702.AT3G15970.1	3702.AT2G21470.2	0	0	0	0	0.171	0.087	0	0.563	0.640
At5g50600	SESA2	633211	627324	3702.AT5G50600.1	3702.AT4G27150.1	0	0	0	0	0.278	0	0	0.523	0.640
HB33	DYL1	614331	610657	3702.AT1G75240.1	3702.AT1G28330.5	0	0	0	0	0	0	0	0.640	0.640
DDL	AGO1	621294	611708	3702.AT3G20550.1	3702.AT1G48410.2	0	0	0	0	0	0	0	0.640	0.640
UBA2	LARP1c	629306	628283	3702.AT5G06460.1	3702.AT4G35890.1	0	0	0	0	0.076	0.042	0	0.626	0.640
AT5G62440	AT3G10530	634477	620173	3702.AT5G62440.1	3702.AT3G10530.1	0	0	0	0	0.639	0	0	0	0.639
RANGAP1	NUA	624554	614747	3702.AT3G63130.2	3702.AT1G79280.2	0	0	0	0	0.133	0	0	0.601	0.639
NRPA1	XW6	623978	612658	3702.AT3G57660.1	3702.AT1G58380.1	0.140	0	0	0	0.369	0.315	0	0.144	0.639
AT5G18230	nPAP	630463	627950	3702.AT5G18230.2	3702.AT4G32850.8	0	0	0	0	0.638	0	0	0	0.638
NDPK1	FAC1	625344	618108	3702.AT4G09320.1	3702.AT2G38280.2	0	0	0	0	0.048	0.051	0	0.632	0.638
AT4G11790	Fes1B	625605	623576	3702.AT4G11790.1	3702.AT3G53800.1	0	0	0	0	0	0.638	0	0	0.638
PGMP	AT1G64190	633339	613178	3702.AT5G51820.1	3702.AT1G64190.1	0.176	0	0	0	0.056	0	0	0.572	0.638
AT5G47690	AT3G42660	632889	622433	3702.AT5G47690.3	3702.AT3G42660.1	0	0	0	0	0.361	0.047	0	0.452	0.637
NRPA1	AT2G41840	623978	618499	3702.AT3G57660.1	3702.AT2G41840.1	0.140	0	0	0	0.365	0.315	0	0.144	0.637
AT4G31880	AT3G42660	627842	622433	3702.AT4G31880.1	3702.AT3G42660.1	0	0	0	0	0.361	0.047	0	0.452	0.637
AT4G11790	SAR3	625605	614885	3702.AT4G11790.1	3702.AT1G80680.1	0	0	0	0	0.056	0.156	0	0.580	0.636
AT5G51300	BTR1L	633284	629096	3702.AT5G51300.1	3702.AT5G04430.2	0	0	0	0	0	0	0	0.636	0.636
AT4G00752	ILA	624689	613243	3702.AT4G00752.1	3702.AT1G64790.2	0	0	0	0	0.055	0.630	0	0	0.635
BTR1L	AT1G11360	629096	608947	3702.AT5G04430.2	3702.AT1G11360.3	0	0	0	0	0.048	0	0	0.633	0.635
AT5G48240	AT5G23900	632946	630993	3702.AT5G48240.3	3702.AT5G23900.1	0	0	0	0	0.079	0.620	0	0	0.635
SAY1	ILA	625599	613243	3702.AT4G11740.1	3702.AT1G64790.2	0	0	0	0	0.055	0.630	0	0	0.635
PDE340	AT2G40700	629536	618370	3702.AT5G08610.1	3702.AT2G40700.1	0	0	0.446	0.667	0.521	0	0	0.371	0.635
AT2G36480	AT1G21580	617914	610014	3702.AT2G36480.3	3702.AT1G21580.1	0	0	0	0	0.195	0	0	0.566	0.635
RPN10	AT3G04840	628569	619593	3702.AT4G38630.1	3702.AT3G04840.1	0	0	0	0	0.131	0.100	0	0.570	0.634
PEX14	AT5G09390	634516	629574	3702.AT5G62810.1	3702.AT5G09390.1	0	0	0	0	0	0	0	0.633	0.633
AT5G12850	RAPTOR1	629905	619991	3702.AT5G12850.1	3702.AT3G08850.1	0	0	0	0	0.091	0.613	0	0	0.633
VPS54	GRV2	626498	616885	3702.AT4G19490.2	3702.AT2G26890.1	0	0	0	0	0.226	0	0	0.545	0.633
AGD7	EDA10	618032	607940	3702.AT2G37550.1	3702.AT1G01960.1	0	0	0	0	0.081	0.048	0	0.614	0.633
AT5G51300	AT3G20890	633284	621331	3702.AT5G51300.1	3702.AT3G20890.1	0	0	0	0	0.051	0.173	0	0.571	0.633
SAR3	AT1G52380	614885	612108	3702.AT1G80680.1	3702.AT1G52380.1	0	0	0	0	0.092	0.331	0	0.444	0.632
PKL	FVE	616703	616108	3702.AT2G25170.1	3702.AT2G19520.1	0	0	0	0	0.056	0.465	0	0.330	0.632
[truncated: 1,632 more rows]
