# Supplementary material for: Dynamics of Protein Phosphorylation during Arabidopsis Seed Germination
Source: Int J Mol Sci. 2022 Jun 24;23(13):7059. doi: 10.3390/ijms23137059 (PMC9266807; doi:10.3390/ijms23137059)
Supplement: Supplementary file 1 [file ijms-23-07059-s001.zip › Table_S9.xlsx]

## Sheet: protein_kinases
Table S9 : Protein kinases identified as specifically phosphorylated in 24h imbibed non dormant seeds
STRING annotation	AGI	other alias	Phosphoresidue (previously identifed, +)a	Effect of site phosphorylation on kinase activity	Group ID	Sub-group ID	Phosphopeptide ID	SequenceLI	Modifs	Number of phosphorylations (phosphosites)	Best Position in sequence	All positions	Charges	MH+ theo	Number of proteins	Number of spectra
CIPK8	AT4G24400	PKS11, SnRK3.13	T166 (+)	+	d1012	d1012.a1	pepd1012a1a1	pTTCGTPNYVAPEVLSHK	193.05	1	1	1 2 5	3	2009.94	2	4
			T170	unknown	d1012	d1012.a1	pepd1012a1a2	TTCGpTPNYVAPEVLSHK	201.101	1	8	8	3	2017.99	2	2
			Y173	unknown	d1012	d1012.a1	pepd1012a1a3	TTCGTPNpYVAPEVLSHK	209.139	1	5	5	3	2026.03	2	6
CTEXP	AT2G40730		T747	unknown	d1069	d1069.a1	pepd1069a1a1	KpTVQSDDEDPWAAIAAPPPTTR	136.029	1	2	2 5	3	2502.19	1	1
			S750 (+)	unknown	d1069	d1069.a1	pepd1069a1a4	TVQpSDDEDPWAAIAAPPPTTR	107.998	1	4	1 4	3	2346.07	1	3
CDC2	AT3G48750	CDKA;1	T159 (+)	unknown	c497	c497.a1	pepc497a1a2	pTFTHEVVTLWYR	112.023	1	1	1 3	2 3	1663.82	1	2
			T161 (+)	+	c497	c497.a1	pepc497a1a1	TFpTHEVVTLWYR	107.998	1	3	1 3	2 3	1659.79	1	17
AT1G53050	AT1G53050	F8L10.9	S635 (+)	unknown	d1536	d1536.a1	pepd1536a1a2	IHYpSGPLVVPSGNMDQLIK	152.118	1	4	3 4	3	2206.19	1	2
STY46	AT4G38470		S259 (+)	unknown	c733	c733.a2	pepc733a2a4	IELQSQSWPMQQSFpSPEKENGQTGAR	144.079	1	15	15	3	3107.47	1	1
			T443 (+)	+	c733	c733.a1	pepc733a1a2	AQTGVMpTAETGTYR	112.023	1	7	7	2 3	1597.72	1	8
SK41	AT1G09840	ASK10, ATHIR1	Y243 (+)	unknown	c673	c673.a1	pepc673a1a1	GEPNVSpYICSR	165.019	1	7	6 7 10	2	1389.59	6	11
BSK5	AT5G59010		S207 (+)	unknown	c367	c367.a1	pepc367a1a8	pSYSTNLAFTPPEYLR	116.042	1	1	1 2 3	2 3	1874.91	8	12
			S209 (+)	unknown; possibly +	c367	c367.a1	pepc367a1a6	SYpSTNLAFTPPEYLR	107.998	1	3	1 2 3	2 3	1866.87	8	19
			S329 (+)	unknown	c367	c367.a2	pepc367a2a1	ETDIPSHVLMGIPHGAApSPK	136.029	1	18	18	3	2193.08	2	4
BSK1	AT4G35230		S230 (+)	+	c496	c496.a1	pepc496a1a3	SYpSTNLAYTPPEYLR	107.998	1	3	1 2 3	2 3	1882.86	1	14
			T353 (+)	unknown	c496	c496.a2	pepc496a2a1	QEEAPSpTPQRPLSPLGEACSR	165.019	1	7	7	3	2418.11	1	2
BSK8	AT5G41260		T25 (+)	unknown	c367	c367.a3	pepc367a3a5	SNPDVpTGLDEEGRGESNDLPQFR	116.042	1	6	1 6	3	2648.2	1	3
			S211	unknown	c367	c367.a1	pepc367a1a8	pSYSTNLAFTPPEYLR	116.042	1	1	1 2 3	2 3	1874.91	8	12
			S213 (+)	+	c367	c367.a1	pepc367a1a6	SYpSTNLAFTPPEYLR	107.998	1	3	1 2 3	2 3	1866.87	8	19
GSK1	AT1G06390	SK22, ASK9, BIL2	Y230 (+)	unknown; possibly +	c364	c364.a1	pepc364a1a1	GEPNISpYICSR	165.019	1	7	7 10	2	1403.6	9	27
AT1G27190	AT1G27190	BIR3	S586 (+)	unknown	d1148	d1148.a1	pepd1148a1a1	HGVpSEHYDEFPLVFNK	136.029	1	4	4	3	2053.94	1	4
SKdZeta	AT2G30980	SK23, ASK6, BIL1	Y232 (+)	unknown; possibly +	c597	c597.a1	pepc597a1a1	GEANISpYICSR	165.019	1	7	7	2	1377.59	3	10
AT4G10730	AT4G10730		S366	unknown	c377	c377.a3	pepc377a3a1	GVpSAWNFNIEDLK	136.029	1	3	3	2	1628.77	1	4
			T474 (+)	unknown	c377	c377.a2	pepc377a2a5	LQpTHSGPLSSGVVLINSDSEK	152.118	1	3	3 5	3	2320.24	1	2
			S476 (+)	unknown	c377	c377.a2	pepc377a2a3	LQTHpSGPLSSGVVLINSDSEK	136.029	1	5	3 5	3	2304.15	1	11
			S579 (+)	unknown	c377	c377.a1	pepc377a1a6	SApSVGNWILDSK	136.029	1	3	1 3	2	1412.68	1	13
AT3G17840	AT3G17840	RLK902	S331 (+)	unknown	c196	c196.a2	pepc196a2a5	SYVNEYpSPSAVK	144.079	1	7	7	2	1487.73	1	8
			S367 (+)	unknown	c196	c196.a1	pepc196a1a8	VFDLEDLLRApSAEVLGK	144.079	1	11	11	2 3	2019.1	2	10
			T521	unknown	c196	c196.a3	pepc196a3b10	VSDFGLAQLVSASSTpTPNR	116.042	1	16	16	3	2066.04	1	1
FL8L10.20	AT1G53165	MAPK4 alpha 1	S321	unknown	c829	c829.a3	pepc829a3a5	GQGTpSGTSFQVK	144.079	1	5	5	2	1340.67	2	1
			S424 (+)	unknown	c829	c829.a4	pepc829a4a1	DSYQNDYQEEDDSSGSGTVVIRpSPR	112.023	1	23	23	3	2916.25	3	1
			S481 (+)	unknown	c829	c829.a2	pepc829a2a7	pSSSASEDSISNLAEAK	144.079	1	1	1 2 3	2	1739.82	3	1
			S483 (+)	unknown	c829	c829.a2	pepc829a2a8	SSpSASEDSISNLAEAK	152.118	1	3	3	2	1747.86	3	2
			S658 (+)	unknown	c829	c829.a1	pepc829a1a2	EFSpSNANFSPIAR	107.998	1	4	3 4	2	1547.69	3	5
AT5G09890	AT5G09890	AtNDR8	S26	unknown	c443	c443.a2	pepc443a2a4	GFETETDVAVSpSPVTR	116.042	1	12	12	2	1810.87	2	1
			S303 (+)	unknown; possibly +	c443	c443.a1	pepc443a1a3	AIAYpSTVGTLDYMAPEVLLK	152.118	1	5	5 6 9	2 3	2307.25	2	20
ATMRK1	AT3G63260		T41 (+)	unknown	c971	c971.a1	pepc971a1a1	ADpTLDFSK	136.029	1	3	3	2	1032.47	2	7
MPK16	AT5G19010		Y189 (+)	+	d1279	d1279.a1	pepd1279a1a2	VAFNDTPTAIFWTDpYVATR	116.042	1	15	15	3	2304.11	1	5
MKK2	AT4G29810		S21	unknown	c368	c368.a3	pepc368a3a2	LAIPVAGEQpSITK	152.118	1	10	10	2	1478.88	3	1
			T31 (+)	unknown	c368	c368.a2	pepc368a2a1	FLTQSGpTFKDGDLR	152.118	1	7	7	2	1736.92	4	1
			S56 (+)	unknown	c368	c368.a1	pepc368a1a3	IISQIEPEVLpSPIKPADDQLSLSDLDMVK	164.06	1	11	11	3	3357.75	3	22
EIN4	AT3G04580		T514 (+)	unknown	d1142	d1142.a2	pepd1142a2a3	VICEGpTGTSQDK	209.139	1	6	6	2	1446.71	2	1
			S635 (+)	unknown	d1142	d1142.a1	pepd1142a1a2	SILAGNAPELQHPNpSNSILR	116.042	1	15	15	3	2247.17	2	6
AT3G28690	AT3G28690		S30 (+)	unknown	c679	c679.a3	pepc679a3a3	NFRPEpSLLGEGGFGCVFK	209.139	1	6	6	3	2166.1	5	3
			S350 (+)	unknown	c679	c679.a1	pepc679a1a6	pSLSSLNLPQASPYR	116.042	1	1	1 3 4	2	1648.85	3	7
			S352 (+)	unknown	c679	c679.a1	pepc679a1a5	SLpSSLNLPQASPYR	112.023	1	3	3	2	1644.83	3	4
a referenced in iPTMnet or PhosPhAT 4.0

## Sheet: direct_interactors
Table S9 : Protein kinases and their direct interactors identified as specifically phosphorylated in 24h imbibed non dormant seeds
STRING annotation	AGI	other alias	Phosphoresidue (previously identifed, +)a	Effect of site phosphorylation on kinase activity	Group ID	Sub-group ID	Phosphopeptide ID	SequenceLI	Modifs	Number of phosphorylations (phosphosites)	Best Position in sequence	All positions	Charges	MH+ theo	Number of proteins	Number of spectra
ALA2	AT5G44240		S1050 (+)	described but unknown	c399	c399.a2	pepc399a2a1	DLSPISITQPK	144.079	1	3	3	2	1342.75	2	3
			S1069		c399	c399.a1	pepc399a1a6	SPVYEPLLSDSPNATRR	116.042	1	9	9	3	2018.01	2	2
			S1071 (+)	described but unknown	c399	c399.a1	pepc399a1a3	SPVYEPLLSDSPNATR	107.998	1	11	11	2 3	1853.87	2	20
AT3G62860	AT3G62860		S297		c851	c851.a1	pepc851a1a3	TGDSASLTVTPVHDFTSNVQK	152.118	1	6	6 10	3	2356.2	1	5
			T301		c851	c851.a1	pepc851a1a1	TGDSASLTVTPVHDFTSNVQK	136.029	1	10	6 10	3	2340.11	1	3
			S297 T301		c851	c851.a1	pepc851a1a5	TGDSASLTVTPVHDFTSNVQK	232.084	2	6 10	6 8 10	3	2436.17	1	5
AT5G18230	AT5G18230		S267		c284	c284.a4	pepc284a4a6	SSLAASASQVR	116.042	1	8	1 2 8	2	1192.61	2	4
			S294		c284	c284.a1	pepc284a1a3	SISLPTHHQEK	136.029	1	1	1 3	3	1412.69	2	13
			T321(+)		c284	c284.a2	pepc284a2a7	TEDTSLPDSSAEMVPKTPPPK	164.06	1	17	17	3	2391.14	2	12
			S420 (+)		c284	c284.a5	pepc284a5b10	VGIPNQPQPSQPPSPIPANGSR	116.042	1	14	14	3	2354.2	2	2
			S502		c284	c284.a3	pepc284a3a2	AFSPSIVSGSQWRPGSPFQSQNETVR	116.042	1	16	16	3	2965.44	2	3
CCC1	AT1G30450	HAP5	S110 (+)		c371	c371.a1	pepc371a1a3	SMTGEQIQAPSSPR	116.042	1	11	11 12	2 3	1604.75	3	22
			S111 (+)		c371	c371.a1	pepc371a1a2	SMTGEQIQAPSSPR	112.023	1	12	11 12	2	1600.73	3	14
E2F1	AT5G22220	E2FB	S117 (+)		c883	c883.a1	pepc883a1a2	SGTLASGSNAGSPGNNFAQAGTCR	165.019	1	12	12	3	2390.02	2	8
			S465		c883	c883.a2	pepc883a2a1	ILEQPQTPSSPTPEESTATRSPTGS	116.042	1	21	21	3	2714.3	2	1
EDR2	AT4G19040		S140		d1243	d1243.a2	pepd1243a2a4	TASSSDHESQFSAAEDEEDSRR	112.023	1	4	4 5	3	2553.03	2	1
			S145		d1243	d1243.a2	pepd1243a2a3	TASSSDHESQFSAAEDEEDSRR	107.998	1	9	9 12	3	2549.01	2	1
			S434 (+)		d1243	d1243.a1	pepd1243a1a2	SAFSLDQTNSVNR	116.042	1	10	4 10	2	1554.73	3	4
ERDL6	AT1G75220		S32 (+)		c655	c655.a1	pepc655a1a1	QSSMMGSSQVIR	107.998	1	2	2 3	2	1418.62	1	10
			S33 (+)		c655	c655.a1	pepc655a1a3	QSSMMGSSQVIR	116.042	1	3	2 3	2	1426.66	1	12
EIF4A1	AT3G13920		S4 (+)		c281	c281.a1	pepc281a1a1	AGSAPEGTQFDAR	107.998	1	3	3	2	1414.6	3	9
			T145 (+)		c281	c281.a2	pepc281a2b11	VHACVGGTSVR	165.019	1	8	8	2 3	1250.57	6	25
eIFiso4G2	AT2G24050		S30 (+)		c533	c533.a1	pepc533a1a2	FSSSSSFDLTNGGSEETPFPVKR	136.029	1	3	2 3 4 5 6	3	2612.19	1	10
			S148		c533	c533.a2	pepc533a2a6	STWQGSGPTPVLIK	152.118	1	6	6	2	1622.91	1	3
HOS1	AT2G39810		S15		c557	c557.a3	pepc557a3a8	SISLPTQPNYSSKPVQEAIK	164.06	1	1	1 3	3	2351.23	1	1
			S17 (+)		c557	c557.a3	pepc557a3b10	SISLPTQPNYSSKPVQEAIK	188.193	1	3	3	3	2375.36	1	2
			S246 (+)		c557	c557.a4	pepc557a4a1	GSVSPQLQDVQTLR	116.042	1	4	4	2	1643.85	1	1
			S803 (+)		c557	c557.a2	pepc557a2a2	RTEESSPEVNVDR	107.998	1	6	6	3	1625.72	1	4
			T901 (+)		c557	c557.a1	pepc557a1b11	WRSDETSDDEDELTSFGSMPVK	136.029	1	6	6 7	3	2667.12	1	3
			S902 (+)		c557	c557.a1	pepc557a1a7	SDETSDDEDELTSFGSMPVK	152.118	1	5	1 4 5	2 3	2341.03	1	5
IQD31	AT1G74690		S79 (+)		c942	c942.a1	pepc942a1a3	SGGMLETQNVGPEEISDDEIELPEGK	152.118	1	16	16	3	2925.39	1	5
			S103 (+)		c942	c942.a2	pepc942a2a4	STDSQNVAPVQDHSLSDAER	116.042	1	14	14 16	3	2272.03	1	1
KAC2	AT5G65460	KIN14B	T654 (+)		c913	c913.a1	pepc913a1a3	SVASSTQVSSPSSK	152.118	1	10	10	2	1503.79	1	6
KRP4	AT2G32710	ACK2, ICK7	S29		c571	c571.a4	pepc571a4a5	IDGAGAGAGGGGGGGGGGESSIALMD	107.998	1	20	20 21	3	2155.9	2	6
			S53		c571	c571.a2	pepc571a2a1	AKSLALQQQQQR	144.079	1	3	3	2 3	1542.86	2	6
			S156		c571	c571.a5	pepc571a5a9	SDSVSESVVFGK	136.029	1	3	3	2	1376.63	2	3
			T202		c571	c571.a3	pepc571a3a3	ESTPCSLIR	165.019	1	3	3	2	1170.52	2	1
			T246 (+)		c571	c571.a1	pepc571a1a8	RPTTPEMDEFFSGAEEEQQK	152.118	1	4	4	3	2508.16	2
LBD18	AT2G45420	ASL20	S2		c590	c590.a2	pepc590a2a4	SGGGNTITAVGGGGGGCGGGGSSGGGGSSGGG	211.055	1	1	1 6 8	3	2508	1	12
			S63		c590	c590.a1	pepc590a1a3	QGSPPPAATDHSPSR	116.042	1	3	3	3	1620.76
NDPK1	AT4G09320		S117 (+)		c216	c216.a1	pepc216a1a1	NVIHGSDSVESAR	107.998	1	6	6 8	2 3	1478.66	1	37
NIA1	AT1G77760		S535 (+)		c504	c504.a1	pepc504a1a1	SVSSPFMNTASK	136.029	1	1	1 3	2	1391.63	1	20
			S537 (+)		c504	c504.a1	pepc504a1a2	SVSSPFMNTASK	144.079	1	3	1 3	2	1399.68	1	12
PAH1	AT3G09560		S125 (+)		c356	c356.a2	pepc356a2a6	LEHSLSDSGTGELR	116.042	1	6	6	2 3	1616.77	3	12
			S162 (+)		c356	c356.a1	pepc356a1a1	FYDFQDDPPSPTSEYGSAR	107.998	1	10	10	2 3	2286.92	3	14
POLA2	AT1G67630		T113 (+)		d1701	d1701.a1	pepd1701a1a1	DVDMLLDGVQEDTEEIVTTPTNK	152.118	1	19	19	3	2714.33	1	3
PP2AB1	AT1G51690		S472 (+)		c582	c582.a1	pepc582a1a1	GSESPGVDGNTNALDYTTK	136.029	1	4	4	2 3	2061.9	3	15
PTEN2	AT3G19420	PTEN2A	S94		c103	c103.a4	pepc103a4b10	LSPKSPQTNDTTTEGTSSATESSFIGTITK	164.06	1	5	5	3	3250.56	1	5
			S509 (+)		c103	c103.a2	pepc103a2a1	ETENPDKDDVFSDNEGDSTGPTK	164.06	1	12	12	3	2661.11	1	10
			S523		c103	c103.a5	pepc103a5b19	TTSSASSQTPEAK	152.118	1	3	1 2 3	2 3	1446.73	1	6
			S535		c103	c103.a6	pepc103a6b13	KSADETAVLTK	188.193	1	2	2	2	1350.83	1	1
			S558 (+)		c103	c103.a3	pepc103a3a7	GSSQPVQGVTVSK	136.029	1	3	3	2	1409.7	1	10
			S584		c103	c103.a1	pepc103a1a4	GEATEKPSGAGVNASSSSESEFK	164.06	1	16	15 16 17 18	3	2420.09	1	23
			S586		c103	c103.a1	pepc103a1a5	GEATEKPSGAGVNASSSSESEFK	176.136	1	18	15 16 17 18	3	2432.16	1	13
PUP18	AT1G57990		S25 (+)		d1493	d1493.a1	pepd1493a1a3	QTTAEGSANPEPDQILSPR	116.042	1	17	17	2 3	2127.01	1	2
RANGAP1	AT3G63130		S108 (+)		d1731	d1731.a1	pepd1731a1a1	RGPQEESEVEVSK	144.079	1	7	7	3	1617.8	2	1
RBOHD	AT5G47910		S8 (+)		c459	c459.a4	pepc459a4a6	RGNSSNDHELGILR	116.042	1	4	4	3	1683.84	1	2
			S26 (+)		c459	c459.a1	pepc459a1a1	GANSDTNSDTESIASDR	107.998	1	8	6 8	2	1847.73	1	8
			S162		c459	c459.a2	pepc459a2a9	TSSAAIHALK	152.118	1	2	1 2 3	2	1150.68	1	6
			S163 (+)		c459	c459.a2	pepc459a2a8	TSSAAIHALK	144.079	1	3	3	2	1142.64	1	5
			S769 (+)		c459	c459.a3	pepc459a3a5	GPDRDSDIENNNSNNNSK	152.118	1	6	6	3	2141.97	1	5
RBR1	AT3G12280	RBR	S385 (+)		c843	c843.a5	pepc843a5a5	TFISPLSPHK	136.029	1	7	7	2	1262.65	2	1
			T406 (+)		c843	c843.a2	pepc843a2a4	LAATPVSTAMTTAK	152.118	1	4	4	2	1514.85	2	3
			S885 (+)		c843	c843.a1	pepc843a1a2	AVEANNKPEGQCPGSPK	245.215	1	15	15	3	1971.04	2	6
			S898 (+)		c843	c843.a4	pepc843a4a7	VSVFPSVPDMSPK	152.118	1	11	11	2	1541.83	2	2
			S911 (+)		c843	c843.a3	pepc843a3a6	VSAVHNVYVSPLR	107.998	1	10	10	2	1548.79	2	2
SUC1	AT1G71880		S20 (+)		d1859	d1859.a1	pepd1859a1a1	DAAALETQSPEDFDQPSPLR	116.042	1	9	9	3	2303.06	1	2
Tudor1	AT5G07350	TSN1	S266		c229	c229.a4	pepc229a4a1	LAASAASSVEVSSDPFATEAK	152.118	1	8	8	3	2190.12	2	1
			S469		c229	c229.a3	pepc229a3b10	KVTQGDGPTTSGAADR	152.118	1	11	3 11	3	1712.88	2	5
			S722		c229	c229.a2	pepc229a2a5	IWENYVEGEEVSNGNTNTVETR	107.998	1	12	12	3	2648.15	2	7
			S975 (+)		c229	c229.a1	pepc229a1a4	IGIWQYGDIESDDEDTGPAR	116.042	1	11	11	2 3	2353.04	2	33
Tudor2	AT5G61780	TSN2	S231		c317	c317.a3	pepc317a3b10	RQSTQEAVVDPDVTATSNGDASAETR	116.042	1	3	3 4	3	2821.3	1	2
			S270		c317	c317.a4	pepc317a4a1	LAASAASSVEVSSDPFAMEAK	144.079	1	8	8	3	2212.07	1	1
			T471		c317	c317.a2	pepc317a2a4	ISPGDGVTTSGAGDR	116.042	1	8	8 9 10	2	1505.7	1	1
			S473		c317	c317.a2	pepc317a2a5	KISPGDGVTTSGAGDR	136.029	1	11	10 11	3	1653.78	1	6
			S971 (+)		c317	c317.a1	pepc317a1b13	TGIWEYGDIQSDDEDNVPVR	116.042	1	11	11	2 3	2424.08	1	23
a referenced in iPTMnet or PhosPhAT 4.0
